# Supplementary material for: Characterization of cuproptosis signature in clear cell renal cell carcinoma by single cell and spatial transcriptome analysis
Source: Discov Oncol. 2024 Jul 24;15:300. doi: 10.1007/s12672-024-01162-2 (PMC11266328; doi:10.1007/s12672-024-01162-2)
Supplement: Supplementary file 2 — Supplementary Material 2. [file 12672_2024_1162_MOESM2_ESM.csv]

Cluster	ID	Description	GeneRatio	BgRatio	pvalue	p.adjust	qvalue	geneID	Count
Epithelial	GO:0009205	purine ribonucleoside triphosphate metabolic process	71/1372	244/18614	1.25E-24	7.03E-21	5.86E-21	204/205/226/230/351/402/481/506/509/513/93974/516/517/518/521/9551/10476/522/539/572/3692/2023/2026/5169/51024/2597/2821/3099/8870/3939/120892/4694/126328/4695/4698/4702/4706/4716/4708/4710/4711/4712/4713/4715/4717/4724/4725/4723/4729/4731/4830/4832/4833/8382/29922/26471/29789/5211/5214/5223/5230/5236/5315/5563/6389/6391/8671/30968/7167/790955/26137	71
Epithelial	GO:0009144	purine nucleoside triphosphate metabolic process	71/1372	249/18614	4.75E-24	1.08E-20	9.02E-21	204/205/226/230/351/402/481/506/509/513/93974/516/517/518/521/9551/10476/522/539/572/3692/2023/2026/5169/51024/2597/2821/3099/8870/3939/120892/4694/126328/4695/4698/4702/4706/4716/4708/4710/4711/4712/4713/4715/4717/4724/4725/4723/4729/4731/4830/4832/4833/8382/29922/26471/29789/5211/5214/5223/5230/5236/5315/5563/6389/6391/8671/30968/7167/790955/26137	71
Epithelial	GO:0009141	nucleoside triphosphate metabolic process	74/1372	269/18614	5.79E-24	1.08E-20	9.02E-21	204/205/226/230/351/402/481/506/509/513/93974/516/517/518/521/9551/10476/522/539/572/79077/3692/2023/2026/5169/51024/2597/2821/3099/8870/3939/120892/4694/126328/4695/4698/4702/4706/4716/4708/4710/4711/4712/4713/4715/4717/4724/4725/4723/4729/4731/4830/4832/4833/8382/29922/26471/29789/5211/5214/5223/5230/5236/5315/5563/6389/6391/8671/10924/30968/7167/7298/790955/26137	74
Epithelial	GO:0009199	ribonucleoside triphosphate metabolic process	71/1372	251/18614	8.01E-24	1.12E-20	9.37E-21	204/205/226/230/351/402/481/506/509/513/93974/516/517/518/521/9551/10476/522/539/572/3692/2023/2026/5169/51024/2597/2821/3099/8870/3939/120892/4694/126328/4695/4698/4702/4706/4716/4708/4710/4711/4712/4713/4715/4717/4724/4725/4723/4729/4731/4830/4832/4833/8382/29922/26471/29789/5211/5214/5223/5230/5236/5315/5563/6389/6391/8671/30968/7167/790955/26137	71
Epithelial	GO:0046034	ATP metabolic process	65/1372	219/18614	3.59E-23	4.03E-20	3.36E-20	204/205/226/230/351/402/481/506/509/513/93974/516/517/518/521/9551/10476/522/539/572/3692/2023/2026/5169/51024/2597/2821/3099/8870/3939/4694/126328/4695/4698/4702/4706/4716/4708/4710/4711/4712/4713/4715/4717/4724/4725/4723/4729/4731/26471/29789/5211/5214/5223/5230/5236/5315/5563/6389/6391/8671/30968/7167/790955/26137	65
Epithelial	GO:0009060	aerobic respiration	61/1372	196/18614	5.13E-23	4.80E-20	4.00E-20	47/50/205/402/506/509/513/521/9551/10476/522/539/664/400916/51142/57017/9377/1329/1337/1340/9167/1350/1351/1537/4190/4191/92259/4694/126328/4695/4697/4698/4702/4706/4716/4708/4710/4711/4712/4713/4715/4717/4724/4725/4723/4729/4731/29997/26471/5160/6389/6391/6472/79085/30968/8802/790955/29796/7381/7386/27089	61
Epithelial	GO:0045333	cellular respiration	68/1372	243/18614	1.42E-22	1.14E-19	9.47E-20	47/50/205/402/506/509/513/521/9551/10476/522/539/664/400916/51142/55847/57017/9377/1329/1337/1340/9167/1350/1351/1537/2109/83943/4190/4191/92259/4694/126328/4695/4697/4698/4702/4706/4716/4708/4710/4711/4712/4713/4715/4717/4724/4725/4723/4729/4731/29997/26471/23596/5160/27166/6389/6391/6472/79085/6648/30968/8802/10131/790955/29796/7381/7386/27089	68
Epithelial	GO:0006119	oxidative phosphorylation	51/1372	148/18614	1.11E-21	7.82E-19	6.52E-19	205/506/509/513/521/9551/10476/522/539/400916/51142/57017/9377/1329/1337/1340/9167/1350/1351/1537/4694/126328/4695/4697/4698/4702/4706/4716/4708/4710/4711/4712/4713/4715/4717/4724/4725/4723/4729/4731/26471/6389/6391/6472/79085/30968/790955/29796/7381/7386/27089	51
Epithelial	GO:0009150	purine ribonucleotide metabolic process	95/1372	445/18614	1.31E-21	8.20E-19	6.83E-19	38/47/123876/348158/6296/204/205/226/230/351/402/481/506/509/513/93974/516/517/518/521/9551/10476/522/539/572/3692/79993/2023/2026/5169/51024/2597/10249/2821/3094/3099/8870/3939/120892/23417/4598/4694/126328/4695/4698/4702/4706/4716/4708/4710/4711/4712/4713/4715/4717/4724/4725/4723/4729/4731/4830/4832/4833/8382/29922/30833/254552/26471/29789/10606/5152/5160/5163/5166/5211/5214/5223/5230/5236/5315…	95
Epithelial	GO:0015980	energy derivation by oxidation of organic compounds	80/1372	337/18614	2.34E-21	1.31E-18	1.10E-18	34/37/47/50/205/402/506/509/513/521/9551/10476/522/539/664/112464/400916/51142/55847/57017/9377/1329/1337/1340/9167/1350/1351/1537/2109/83943/3795/4190/4191/92259/4504/4609/4694/126328/4695/4697/4698/4702/4706/4716/4708/4710/4711/4712/4713/4715/4717/4724/4725/4723/4729/4731/29997/26471/23596/5160/8864/5256/7262/79660/5507/27166/5836/6389/6391/6472/79085/6648/30968/8802/10131/790955/29796/7381/738…	80
Epithelial	GO:0019693	ribose phosphate metabolic process	98/1372	473/18614	2.89E-21	1.48E-18	1.23E-18	38/47/123876/348158/6296/204/205/226/230/351/402/481/506/509/513/93974/516/517/518/521/9551/10476/522/539/572/1807/3692/79993/2023/2026/5169/51024/2597/10249/2821/3094/3099/8870/3939/120892/23417/4598/4694/126328/4695/4698/4702/4706/4716/4708/4710/4711/4712/4713/4715/4717/4724/4725/4723/4729/4731/4830/4832/4833/8382/29922/30833/256281/254552/26471/29789/10606/5152/5160/5163/5166/5211/5214/5223/52…	98
Epithelial	GO:0009259	ribonucleotide metabolic process	96/1372	464/18614	8.33E-21	3.90E-18	3.25E-18	38/47/123876/348158/6296/204/205/226/230/351/402/481/506/509/513/93974/516/517/518/521/9551/10476/522/539/572/1807/3692/79993/2023/2026/5169/51024/2597/10249/2821/3094/3099/8870/3939/120892/23417/4598/4694/126328/4695/4698/4702/4706/4716/4708/4710/4711/4712/4713/4715/4717/4724/4725/4723/4729/4731/4830/4832/4833/8382/29922/30833/254552/26471/29789/10606/5152/5160/5163/5166/5211/5214/5223/5230/5236…	96
Epithelial	GO:0022900	electron transport chain	54/1372	177/18614	4.47E-20	1.93E-17	1.61E-17	128/231/8574/22977/217/444/51142/57017/9377/1329/1337/1340/9167/1350/1351/1528/1537/8560/2109/23498/83943/4129/4694/4695/4697/4698/4702/4706/4716/4708/4710/4711/4712/4713/4715/4717/4724/4725/4723/4729/4731/4835/8974/10954/26227/5860/6389/6391/6648/790955/29796/7381/7386/27089	54
Epithelial	GO:0009206	purine ribonucleoside triphosphate biosynthetic process	42/1372	117/18614	7.48E-19	3.00E-16	2.50E-16	205/226/506/509/513/516/517/518/521/9551/10476/522/539/2023/4694/126328/4695/4698/4702/4706/4716/4708/4710/4711/4712/4713/4715/4717/4724/4725/4723/4729/4731/4830/4832/4833/8382/29922/6389/6391/30968/790955	42
Epithelial	GO:0009145	purine nucleoside triphosphate biosynthetic process	42/1372	118/18614	1.08E-18	4.04E-16	3.37E-16	205/226/506/509/513/516/517/518/521/9551/10476/522/539/2023/4694/126328/4695/4698/4702/4706/4716/4708/4710/4711/4712/4713/4715/4717/4724/4725/4723/4729/4731/4830/4832/4833/8382/29922/6389/6391/30968/790955	42
Epithelial	GO:0015986	proton motive force-driven ATP synthesis	33/1372	76/18614	4.72E-18	1.66E-15	1.38E-15	506/509/513/516/517/518/521/9551/10476/522/539/4694/126328/4695/4698/4702/4706/4716/4708/4710/4711/4712/4713/4715/4717/4724/4725/4723/4729/4731/6389/6391/30968	33
Epithelial	GO:0009201	ribonucleoside triphosphate biosynthetic process	42/1372	123/18614	6.34E-18	2.09E-15	1.75E-15	205/226/506/509/513/516/517/518/521/9551/10476/522/539/2023/4694/126328/4695/4698/4702/4706/4716/4708/4710/4711/4712/4713/4715/4717/4724/4725/4723/4729/4731/4830/4832/4833/8382/29922/6389/6391/30968/790955	42
Epithelial	GO:0009142	nucleoside triphosphate biosynthetic process	43/1372	134/18614	3.60E-17	1.12E-14	9.35E-15	205/226/506/509/513/516/517/518/521/9551/10476/522/539/2023/4694/126328/4695/4698/4702/4706/4716/4708/4710/4711/4712/4713/4715/4717/4724/4725/4723/4729/4731/4830/4832/4833/8382/29922/6389/6391/30968/7298/790955	43
Epithelial	GO:0042776	proton motive force-driven mitochondrial ATP synthesis	30/1372	67/18614	5.41E-17	1.60E-14	1.33E-14	506/509/513/521/9551/10476/522/539/4694/126328/4695/4698/4702/4706/4716/4708/4710/4711/4712/4713/4715/4717/4724/4725/4723/4729/4731/6389/6391/30968	30
Epithelial	GO:0019646	aerobic electron transport chain	35/1372	94/18614	1.62E-16	4.54E-14	3.79E-14	57017/9377/1329/1337/1340/9167/1350/1351/1537/4694/4695/4697/4698/4702/4706/4716/4708/4710/4711/4712/4713/4715/4717/4724/4725/4723/4729/4731/6389/6391/790955/29796/7381/7386/27089	35
Epithelial	GO:0006754	ATP biosynthetic process	37/1372	106/18614	2.60E-16	6.95E-14	5.79E-14	205/226/506/509/513/516/517/518/521/9551/10476/522/539/2023/4694/126328/4695/4698/4702/4706/4716/4708/4710/4711/4712/4713/4715/4717/4724/4725/4723/4729/4731/6389/6391/30968/790955	37
Epithelial	GO:0042773	ATP synthesis coupled electron transport	36/1372	102/18614	4.38E-16	1.07E-13	8.92E-14	51142/57017/9377/1329/1337/1340/9167/1350/1351/1537/4694/4695/4697/4698/4702/4706/4716/4708/4710/4711/4712/4713/4715/4717/4724/4725/4723/4729/4731/6389/6391/790955/29796/7381/7386/27089	36
Epithelial	GO:0042775	mitochondrial ATP synthesis coupled electron transport	36/1372	102/18614	4.38E-16	1.07E-13	8.92E-14	51142/57017/9377/1329/1337/1340/9167/1350/1351/1537/4694/4695/4697/4698/4702/4706/4716/4708/4710/4711/4712/4713/4715/4717/4724/4725/4723/4729/4731/6389/6391/790955/29796/7381/7386/27089	36
Epithelial	GO:0044282	small molecule catabolic process	77/1372	388/18614	7.52E-16	1.76E-13	1.47E-13	10449/33/34/35/37/38/130013/128/125061/51390/10327/8644/217/4329/384/443/80150/572/10295/56898/51084/23576/26063/51071/1891/55268/1892/1632/10455/1962/2023/2026/55556/2098/2109/2166/2184/10841/2582/2653/2805/23498/3032/3081/11112/3099/3155/3176/10994/3613/8564/64900/55586/23417/4357/4504/10588/4835/254552/5105/5211/5214/5230/5315/25953/5860/64080/10247/949/6470/6472/9123/11001/27233/55258/7167/72…	77
Epithelial	GO:0022904	respiratory electron transport chain	39/1372	124/18614	2.26E-15	5.08E-13	4.23E-13	51142/57017/9377/1329/1337/1340/9167/1350/1351/1537/2109/83943/4694/4695/4697/4698/4702/4706/4716/4708/4710/4711/4712/4713/4715/4717/4724/4725/4723/4729/4731/6389/6391/6648/790955/29796/7381/7386/27089	39
Epithelial	GO:0009152	purine ribonucleotide biosynthetic process	53/1372	217/18614	3.97E-15	8.57E-13	7.15E-13	38/47/204/205/226/506/509/513/516/517/518/521/9551/10476/522/539/79993/2023/23417/4694/126328/4695/4698/4702/4706/4716/4708/4710/4711/4712/4713/4715/4717/4724/4725/4723/4729/4731/4830/4832/4833/8382/29922/10606/5160/5163/5166/6389/6391/6576/11001/30968/790955	53
Epithelial	GO:0001666	response to hypoxia	63/1372	293/18614	6.97E-15	1.41E-12	1.17E-12	10449/133/205/283/51129/360/481/572/650/664/665/768/857/100133941/51142/10370/1365/1410/23576/1803/1906/112399/1958/2023/30001/26355/2353/29923/28996/3099/3162/3291/7184/3673/3777/4000/4193/4504/4609/10397/8996/29997/9520/5034/5066/5154/5163/9124/5230/11331/5352/6513/6648/6649/6781/8614/7057/7009/25828/114990/7412/7422/7423	63
Epithelial	GO:0002181	cytoplasmic translation	44/1372	159/18614	7.02E-15	1.41E-12	1.17E-12	1968/8662/3646/10605/5315/10399/6134/4736/6136/6137/6141/6142/6146/9349/6152/51121/6122/6160/25873/6167/6168/6124/6171/6125/6128/6129/6132/6133/6175/6205/6207/6208/6209/6217/6222/6187/6224/6227/6228/6193/6194/6201/6202/8531	44
Epithelial	GO:0072522	purine-containing compound biosynthetic process	60/1372	271/18614	7.66E-15	1.48E-12	1.24E-12	38/47/130013/125061/204/205/226/506/509/513/516/517/518/521/9551/10476/522/539/79993/2023/23498/8564/23417/4694/126328/4695/4698/4702/4706/4716/4708/4710/4711/4712/4713/4715/4717/4724/4725/4723/4729/4731/4830/4832/4833/8382/29922/4837/10606/5160/5163/5166/6389/6391/6470/6472/6576/11001/30968/790955	60
Epithelial	GO:0036293	response to decreased oxygen levels	64/1372	306/18614	1.69E-14	3.16E-12	2.63E-12	10449/133/205/283/51129/360/468/481/572/650/664/665/768/857/100133941/51142/10370/1365/1410/23576/1803/1906/112399/1958/2023/30001/26355/2353/29923/28996/3099/3162/3291/7184/3673/3777/4000/4193/4504/4609/10397/8996/29997/9520/5034/5066/5154/5163/9124/5230/11331/5352/6513/6648/6649/6781/8614/7057/7009/25828/114990/7412/7422/7423	64
Epithelial	GO:0006164	purine nucleotide biosynthetic process	58/1372	262/18614	2.18E-14	3.94E-12	3.28E-12	38/47/130013/125061/204/205/226/506/509/513/516/517/518/521/9551/10476/522/539/79993/2023/23498/8564/23417/4694/126328/4695/4698/4702/4706/4716/4708/4710/4711/4712/4713/4715/4717/4724/4725/4723/4729/4731/4830/4832/4833/8382/29922/4837/10606/5160/5163/5166/6389/6391/6576/11001/30968/790955	58
Epithelial	GO:0046390	ribose phosphate biosynthetic process	54/1372	238/18614	5.91E-14	1.04E-11	8.64E-12	38/47/204/205/226/506/509/513/516/517/518/521/9551/10476/522/539/79993/2023/23417/4694/126328/4695/4698/4702/4706/4716/4708/4710/4711/4712/4713/4715/4717/4724/4725/4723/4729/4731/4830/4832/4833/8382/29922/10606/5160/5163/5166/5836/6389/6391/6576/11001/30968/790955	54
Epithelial	GO:0009260	ribonucleotide biosynthetic process	53/1372	231/18614	6.25E-14	1.06E-11	8.86E-12	38/47/204/205/226/506/509/513/516/517/518/521/9551/10476/522/539/79993/2023/23417/4694/126328/4695/4698/4702/4706/4716/4708/4710/4711/4712/4713/4715/4717/4724/4725/4723/4729/4731/4830/4832/4833/8382/29922/10606/5160/5163/5166/6389/6391/6576/11001/30968/790955	53
Epithelial	GO:0009165	nucleotide biosynthetic process	61/1372	295/18614	1.20E-13	1.98E-11	1.65E-11	38/47/130013/125061/204/205/102157402/226/506/509/513/516/517/518/521/9551/10476/522/539/79993/2023/23498/8564/23417/4694/126328/4695/4698/4702/4706/4716/4708/4710/4711/4712/4713/4715/4717/4724/4725/4723/4729/4731/4830/4832/4833/8382/29922/4837/10606/5160/5163/5166/6389/6391/6470/6576/11001/30968/7298/790955	61
Epithelial	GO:1901293	nucleoside phosphate biosynthetic process	61/1372	297/18614	1.64E-13	2.63E-11	2.20E-11	38/47/130013/125061/204/205/102157402/226/506/509/513/516/517/518/521/9551/10476/522/539/79993/2023/23498/8564/23417/4694/126328/4695/4698/4702/4706/4716/4708/4710/4711/4712/4713/4715/4717/4724/4725/4723/4729/4731/4830/4832/4833/8382/29922/4837/10606/5160/5163/5166/6389/6391/6470/6576/11001/30968/7298/790955	61
Epithelial	GO:0016054	organic acid catabolic process	54/1372	250/18614	4.95E-13	7.51E-11	6.26E-11	10449/33/34/35/37/38/130013/125061/51390/10327/4329/384/443/80150/10295/56898/51084/23576/26063/1891/55268/1892/1632/10455/1962/55556/2109/2166/2184/10841/2653/2805/23498/3032/3081/11112/3155/3176/10994/8564/64900/23417/4357/10588/254552/5105/5860/10247/6470/6472/9123/11001/55258/7263	54
Epithelial	GO:0046395	carboxylic acid catabolic process	54/1372	250/18614	4.95E-13	7.51E-11	6.26E-11	10449/33/34/35/37/38/130013/125061/51390/10327/4329/384/443/80150/10295/56898/51084/23576/26063/1891/55268/1892/1632/10455/1962/55556/2109/2166/2184/10841/2653/2805/23498/3032/3081/11112/3155/3176/10994/8564/64900/23417/4357/10588/254552/5105/5860/10247/6470/6472/9123/11001/55258/7263	54
Epithelial	GO:0070482	response to oxygen levels	64/1372	333/18614	9.92E-13	1.46E-10	1.22E-10	10449/133/205/283/51129/360/468/481/572/650/664/665/768/857/100133941/51142/10370/1365/1410/23576/1803/1906/112399/1958/2023/30001/26355/2353/29923/28996/3099/3162/3291/7184/3673/3777/4000/4193/4504/4609/10397/8996/29997/9520/5034/5066/5154/5163/9124/5230/11331/5352/6513/6648/6649/6781/8614/7057/7009/25828/114990/7412/7422/7423	64
Epithelial	GO:0006631	fatty acid metabolic process	68/1372	394/18614	3.31E-11	4.65E-09	3.88E-09	10449/33/34/35/37/38/47/123876/348158/6296/128/51390/231/1645/8644/224/84266/56898/718/857/873/8824/51084/1545/1573/26063/8560/1891/55268/79746/1892/1632/10455/1906/1907/1962/3692/79993/2109/2166/2170/2327/2879/2938/2950/3032/10994/51141/64900/11343/4282/23417/4706/254552/5066/5105/5163/5166/55825/8864/5563/22949/6319/79966/11001/6662/55258/57761	68
Epithelial	GO:0071456	cellular response to hypoxia	37/1372	149/18614	3.32E-11	4.65E-09	3.88E-09	10449/205/360/572/664/665/51142/10370/23576/1906/112399/1958/2023/30001/26355/2353/29923/28996/3162/3777/4000/4193/4504/4609/10397/8996/29997/9520/5034/5163/5230/11331/6781/8614/7009/114990/7422	37
Epithelial	GO:0036294	cellular response to decreased oxygen levels	38/1372	157/18614	4.11E-11	5.63E-09	4.69E-09	10449/205/360/468/572/664/665/51142/10370/23576/1906/112399/1958/2023/30001/26355/2353/29923/28996/3162/3777/4000/4193/4504/4609/10397/8996/29997/9520/5034/5163/5230/11331/6781/8614/7009/114990/7422	38
Epithelial	GO:0006979	response to oxidative stress	72/1372	434/18614	5.75E-11	7.69E-09	6.41E-09	8754/8644/328/351/468/475/572/664/9973/51142/1410/1545/1718/1906/1956/30001/2353/8321/2878/2879/2950/3162/3315/3725/120892/4137/4233/4257/4358/255027/22921/4504/135112/4710/10276/8382/8996/51526/55074/5034/5074/5076/5163/9124/5311/59338/5445/5478/5516/5052/7001/10935/10549/25824/9588/5563/5693/10399/11030/1827/388/140823/6382/140885/6648/6649/6780/8614/7168/10131/7295/25828	72
Epithelial	GO:0006090	pyruvate metabolic process	31/1372	112/18614	6.71E-11	8.76E-09	7.30E-09	226/230/351/402/3692/2023/2026/81889/2597/2821/3099/8870/3939/3945/26471/5105/5160/5163/5166/5211/5214/5223/5230/5236/5315/5563/9123/8671/7167/7416/26137	31
Epithelial	GO:0006165	nucleoside diphosphate phosphorylation	29/1372	102/18614	1.35E-10	1.73E-08	1.44E-08	205/226/230/351/402/3692/2023/2026/2597/2821/3099/8870/3939/4830/4832/4833/8382/29922/26471/5211/5214/5223/5230/5236/5315/5563/8671/7167/26137	29
Epithelial	GO:0006120	mitochondrial electron transport	NADH to ubiquinone	20/1372	51/18614	1.66E-10	2.07E-08	1.72E-08	57017/4694/4695/4697/4698/4702/4706/4716/4708/4710/4711/4712/4713/4715/4717/4724/4725/4723/4729/4731	20
Epithelial	GO:0071453	cellular response to oxygen levels	39/1372	172/18614	1.87E-10	2.28E-08	1.90E-08	10449/205/360/468/572/664/665/857/51142/10370/23576/1906/112399/1958/2023/30001/26355/2353/29923/28996/3162/3777/4000/4193/4504/4609/10397/8996/29997/9520/5034/5163/5230/11331/6781/8614/7009/114990/7422	39
Epithelial	GO:0009636	response to toxic substance	48/1372	242/18614	2.26E-10	2.65E-08	2.21E-08	128/10327/22977/216/55937/445/468/670/9973/999/9076/1545/1644/2053/2098/2353/10249/2878/2879/2938/2947/2950/4129/4257/4259/4357/4504/4747/26471/5174/5445/5052/7001/10935/10549/25824/9588/6335/6382/10786/5002/6584/55244/6648/6649/7295/84817/7298	48
Epithelial	GO:0046939	nucleotide phosphorylation	29/1372	104/18614	2.26E-10	2.65E-08	2.21E-08	205/226/230/351/402/3692/2023/2026/2597/2821/3099/8870/3939/4830/4832/4833/8382/29922/26471/5211/5214/5223/5230/5236/5315/5563/8671/7167/26137	29
Epithelial	GO:0010038	response to metal ion	62/1372	367/18614	5.98E-10	6.85E-08	5.71E-08	8754/10768/8644/288/26/351/360/445/468/513/572/664/682/811/857/595/999/9076/144402/51596/2039/1906/1956/2244/2266/2353/2821/23498/3162/3309/3613/80271/3725/3777/3795/120892/4129/4137/4493/4494/4495/4501/4502/4504/10397/22871/5066/10016/5311/5359/5516/5563/5860/140576/6382/79085/6531/6648/6649/7057/4982/7412	62
Epithelial	GO:2001233	regulation of apoptotic signaling pathway	63/1372	381/18614	1.06E-09	1.19E-07	9.89E-08	10449/183/367/83787/467/572/10134/857/1191/1495/1514/2017/1649/9521/1984/2023/55179/2244/2266/51024/2907/2950/3162/3315/3383/8870/3685/81618/3958/4000/120892/4055/4118/4193/4282/255027/4582/4609/8382/8996/26471/5034/5478/5518/7001/27166/754/10399/10616/6201/291/293/6648/7057/7009/51330/8743/7164/7178/10131/7417/10413/8531	63
Epithelial	GO:1901605	alpha-amino acid metabolic process	42/1372	206/18614	1.25E-09	1.38E-07	1.15E-07	38/130013/55256/125061/4329/384/435/443/80150/445/468/635/23743/23576/2184/10841/2653/10249/2805/23498/3081/11112/3155/10994/8564/4357/10588/4548/56954/9971/5092/26227/5352/5860/10247/284716/22928/6470/6472/6611/55258/7263	42
Epithelial	GO:0006081	cellular aldehyde metabolic process	22/1372	69/18614	2.10E-09	2.26E-07	1.89E-07	128/10327/1645/8644/8574/22977/216/217/224/501/650/1545/1601/317749/2098/2739/9380/81888/8566/25953/112724/7167	22
Epithelial	GO:0046031	ADP metabolic process	26/1372	94/18614	2.32E-09	2.46E-07	2.05E-07	204/205/226/230/351/402/572/3692/2023/2026/2597/2821/3099/8870/3939/26471/5211/5214/5223/5230/5236/5315/5563/8671/7167/26137	26
Epithelial	GO:0046394	carboxylic acid biosynthetic process	56/1372	328/18614	2.74E-09	2.84E-07	2.37E-07	33/37/47/130013/123876/348158/6296/55256/10327/8644/216/435/445/635/23743/873/26063/8560/92126/1906/1907/3692/79993/2593/2628/2805/2879/2950/23498/80270/10994/51141/8564/11343/4259/4282/23417/4548/4706/9971/5092/5166/55825/8864/26227/5352/5563/6319/79966/22928/6470/6472/11001/55258/57761/7358	56
Epithelial	GO:0000302	response to reactive oxygen species	41/1372	205/18614	3.57E-09	3.64E-07	3.04E-07	8754/8644/328/572/664/9973/1410/1545/1906/1956/2353/2950/3162/3725/120892/4137/4233/4358/255027/4504/10276/51526/5074/5076/5311/59338/5516/5052/7001/10935/25824/10399/388/140823/6382/140885/6648/6649/7168/10131/7295	41
Epithelial	GO:0016053	organic acid biosynthetic process	56/1372	331/18614	3.85E-09	3.85E-07	3.21E-07	33/37/47/130013/123876/348158/6296/55256/10327/8644/216/435/445/635/23743/873/26063/8560/92126/1906/1907/3692/79993/2593/2628/2805/2879/2950/23498/80270/10994/51141/8564/11343/4259/4282/23417/4548/4706/9971/5092/5166/55825/8864/26227/5352/5563/6319/79966/22928/6470/6472/11001/55258/57761/7358	56
Epithelial	GO:0034614	cellular response to reactive oxygen species	34/1372	152/18614	3.93E-09	3.87E-07	3.23E-07	8644/328/664/9973/1545/1906/1956/2353/3725/120892/4137/4233/4358/255027/4504/10276/51526/5074/5076/5311/59338/5052/7001/10935/25824/10399/388/140823/140885/6648/6649/7168/10131/7295	34
Epithelial	GO:0009132	nucleoside diphosphate metabolic process	31/1372	134/18614	8.10E-09	7.84E-07	6.53E-07	204/205/226/230/351/402/572/3692/2023/2026/2597/2821/3099/8870/3939/4830/4832/4833/8382/29922/26471/5211/5214/5223/5230/5236/5315/5563/8671/7167/26137	31
Epithelial	GO:0062197	cellular response to chemical stress	57/1372	349/18614	1.04E-08	9.92E-07	8.26E-07	231/8644/328/468/572/664/857/9973/51142/1545/1649/1906/1956/54206/2353/8321/3162/3315/3725/120892/4137/4233/4257/4358/255027/4504/135112/10276/8382/8996/51526/55074/5034/5074/5076/5163/5311/59338/5478/5052/7001/10935/25824/5563/10399/388/140823/140885/79085/6513/6648/6649/6780/7168/10131/7295/8531	57
Epithelial	GO:0006520	amino acid metabolic process	50/1372	290/18614	1.39E-08	1.30E-06	1.08E-06	38/130013/55256/125061/216/4329/384/435/443/80150/445/468/10295/635/23743/670/23576/1644/1892/55556/2109/2184/10841/2653/10249/2805/23498/3081/11112/3155/3176/10994/8564/4357/10588/4548/56954/9971/5092/26227/5352/5860/10247/284716/22928/6470/6472/6611/55258/7263	50
Epithelial	GO:0005996	monosaccharide metabolic process	46/1372	256/18614	1.42E-08	1.31E-06	1.09E-06	34/10327/231/226/230/467/468/572/10295/92126/2023/2026/55277/2519/2582/2597/2805/2821/3099/3486/3487/3795/4190/4191/23417/4351/4837/5105/5160/5163/5166/8864/5209/5211/5214/5230/5236/5315/5372/64080/6576/6513/2542/23516/7167/100131187	46
Epithelial	GO:0009410	response to xenobiotic stimulus	66/1372	440/18614	2.37E-08	2.14E-06	1.78E-06	8714/10257/348158/10555/1645/328/445/476/572/670/768/811/873/595/999/1019/8824/134147/1429/1545/1573/1577/1644/1906/2018/2026/2327/2353/8321/10249/2938/2947/2950/3162/6928/3291/3309/3673/3675/3725/3777/4015/4129/4192/4609/57552/4837/5066/5154/123/5563/5860/6185/6531/6648/6750/27233/7039/7057/7098/4982/7172/25828/7298/7364/79001	66
Epithelial	GO:0006096	glycolytic process	23/1372	85/18614	3.04E-08	2.71E-06	2.26E-06	226/230/351/402/3692/2023/2026/2597/2821/3099/8870/3939/26471/5211/5214/5223/5230/5236/5315/5563/8671/7167/26137	23
Epithelial	GO:0009063	amino acid catabolic process	27/1372	113/18614	3.57E-08	3.05E-06	2.54E-06	38/130013/125061/4329/384/443/80150/10295/23576/1892/55556/2109/2184/10841/2653/2805/23498/3081/11112/3155/3176/8564/5860/10247/6470/6472/55258	27
Epithelial	GO:0009135	purine nucleoside diphosphate metabolic process	26/1372	106/18614	3.58E-08	3.05E-06	2.54E-06	204/205/226/230/351/402/572/3692/2023/2026/2597/2821/3099/8870/3939/26471/5211/5214/5223/5230/5236/5315/5563/8671/7167/26137	26
Epithelial	GO:0009179	purine ribonucleoside diphosphate metabolic process	26/1372	106/18614	3.58E-08	3.05E-06	2.54E-06	204/205/226/230/351/402/572/3692/2023/2026/2597/2821/3099/8870/3939/26471/5211/5214/5223/5230/5236/5315/5563/8671/7167/26137	26
Epithelial	GO:0034599	cellular response to oxidative stress	49/1372	290/18614	3.75E-08	3.14E-06	2.62E-06	8644/328/468/664/9973/51142/1545/1906/1956/2353/8321/3162/3315/3725/120892/4137/4233/4257/4358/255027/4504/135112/10276/8382/8996/51526/55074/5034/5074/5076/5163/5311/59338/5478/5052/7001/10935/25824/5563/10399/388/140823/140885/6648/6649/6780/7168/10131/7295	49
Epithelial	GO:0006757	ATP generation from ADP	23/1372	86/18614	3.86E-08	3.19E-06	2.66E-06	226/230/351/402/3692/2023/2026/2597/2821/3099/8870/3939/26471/5211/5214/5223/5230/5236/5315/5563/8671/7167/26137	23
Epithelial	GO:0019318	hexose metabolic process	41/1372	228/18614	8.39E-08	6.82E-06	5.69E-06	34/231/226/230/467/468/572/10295/2023/2026/2519/2582/2597/2805/2821/3099/3486/3487/3795/4190/4191/23417/4351/4837/5105/5160/5163/5166/8864/5209/5211/5214/5230/5236/5315/5372/6576/2542/23516/7167/100131187	41
Epithelial	GO:0031639	plasminogen activation	12/1372	26/18614	8.95E-08	7.18E-06	5.98E-06	302/1718/2023/2161/2244/2266/3249/5230/6281/5270/5345/7057	12
Epithelial	GO:0001889	liver development	30/1372	142/18614	1.24E-07	9.80E-06	8.17E-06	34/38/50/445/23705/595/11113/10370/9076/3280/3162/6928/3249/3673/3725/51599/4192/55897/4233/4357/5105/5311/5589/5764/5860/6209/6648/6662/7039/7298	30
Epithelial	GO:1902600	proton transmembrane transport	30/1372	143/18614	1.46E-07	1.14E-05	9.48E-06	476/481/506/509/513/516/517/518/521/9551/10476/522/539/51382/9296/11261/9377/1329/1340/9167/1351/1528/1537/486/4697/11331/121260/291/29796/7386	30
Epithelial	GO:0098754	detoxification	30/1372	144/18614	1.72E-07	1.32E-05	1.10E-05	128/10327/22977/216/55937/9973/2098/2878/2879/2938/2947/2950/4257/4259/4504/5174/5052/7001/10935/10549/25824/9588/10786/5002/6584/55244/6648/6649/7295/84817	30
Epithelial	GO:0052547	regulation of peptidase activity	62/1372	425/18614	1.74E-07	1.32E-05	1.10E-05	334/351/444/572/10134/27018/79444/857/27141/1365/1364/1410/1476/1509/1514/65992/1718/1942/112399/2045/26355/51024/2597/2821/55081/3476/80760/9314/10542/4137/4504/23787/4609/8996/5076/27344/9141/10016/5037/64065/10935/25824/27166/10399/51065/5265/5270/5345/710/6582/6590/153218/6692/10653/7035/7980/7057/7076/10972/8743/7422/10406	62
Epithelial	GO:0061008	hepaticobiliary system development	30/1372	145/18614	2.01E-07	1.51E-05	1.26E-05	34/38/50/445/23705/595/11113/10370/9076/3280/3162/6928/3249/3673/3725/51599/4192/55897/4233/4357/5105/5311/5589/5764/5860/6209/6648/6662/7039/7298	30
Epithelial	GO:0009185	ribonucleoside diphosphate metabolic process	26/1372	116/18614	2.49E-07	1.80E-05	1.50E-05	204/205/226/230/351/402/572/3692/2023/2026/2597/2821/3099/8870/3939/26471/5211/5214/5223/5230/5236/5315/5563/8671/7167/26137	26
Epithelial	GO:0072593	reactive oxygen species metabolic process	41/1372	237/18614	2.50E-07	1.80E-05	1.50E-05	183/1645/8644/384/93974/664/873/9973/1026/1410/1545/1906/3692/2150/1647/2878/2950/3099/8870/83943/120892/4129/4137/4358/255027/4504/4724/5076/5166/5052/7001/10935/10549/25824/5879/140823/6648/6649/7057/10131/7416	41
Epithelial	GO:0072329	monocarboxylic acid catabolic process	28/1372	131/18614	2.50E-07	1.80E-05	1.50E-05	10449/33/34/35/37/38/51390/10327/56898/51084/26063/1891/55268/1892/1632/10455/1962/2109/2166/2184/3032/10994/64900/23417/254552/5105/9123/11001	28
Epithelial	GO:0097193	intrinsic apoptotic signaling pathway	48/1372	301/18614	3.12E-07	2.22E-05	1.85E-05	83787/468/572/10134/664/857/100133941/1026/27141/1191/1545/1649/1984/2023/30001/51024/2907/3094/28996/3162/3315/8870/120892/4193/4282/4582/4609/8382/8996/26471/5034/5163/64065/23612/5478/754/10399/54546/51065/6201/6648/7009/8795/7178/10131/57761/7417/8531	48
Epithelial	GO:0031638	zymogen activation	18/1372	63/18614	3.91E-07	2.74E-05	2.29E-05	302/444/572/715/27141/1514/1718/2023/2161/2244/2266/3249/64065/5230/6281/5270/5345/7057	18
Epithelial	GO:0060688	regulation of morphogenesis of a branching structure	16/1372	51/18614	4.21E-07	2.92E-05	2.43E-05	183/367/3217/55366/120892/9175/4192/59277/5076/7849/5154/11331/57142/6662/4070/7422	16
Epithelial	GO:2001234	negative regulation of apoptotic signaling pathway	40/1372	233/18614	4.29E-07	2.94E-05	2.45E-05	10449/367/83787/1191/1495/2017/2023/55179/2244/2266/2907/2950/3162/3315/3383/8870/3685/3958/4000/120892/4193/4282/255027/4582/8382/8996/5478/7001/27166/754/291/293/6648/7057/7009/7178/10131/7417/10413/8531	40
Epithelial	GO:0042180	cellular ketone metabolic process	38/1372	216/18614	4.40E-07	2.97E-05	2.48E-05	33/37/130013/133/125061/10327/231/1645/8644/8574/10295/635/650/857/873/51117/57017/1601/1958/3692/2170/2327/2739/3291/51141/2531/8564/23417/4835/9971/5163/5166/25953/6662/27233/7167/57761/79001	38
Epithelial	GO:0009062	fatty acid catabolic process	24/1372	105/18614	4.88E-07	3.26E-05	2.72E-05	10449/33/34/35/37/38/51390/56898/26063/1891/55268/1892/1632/10455/1962/2109/2166/3032/10994/64900/23417/254552/5105/11001	24
Epithelial	GO:0010257	NADH dehydrogenase complex assembly	17/1372	59/18614	7.18E-07	4.69E-05	3.91E-05	4694/126328/4695/4698/4702/4706/284184/4716/4708/4710/4711/4712/4713/4715/4717/4724/4725	17
Epithelial	GO:0032981	mitochondrial respiratory chain complex I assembly	17/1372	59/18614	7.18E-07	4.69E-05	3.91E-05	4694/126328/4695/4698/4702/4706/284184/4716/4708/4710/4711/4712/4713/4715/4717/4724/4725	17
Epithelial	GO:0016052	carbohydrate catabolic process	31/1372	162/18614	7.76E-07	5.01E-05	4.18E-05	226/230/351/402/572/51071/3692/2023/2026/55556/2582/2597/2821/3099/8870/3939/55586/26471/5211/5214/5223/5230/5236/5315/79660/5563/5836/64080/8671/7167/26137	31
Epithelial	GO:0019748	secondary metabolic process	17/1372	60/18614	9.33E-07	5.95E-05	4.96E-05	130013/10327/231/1645/8644/8574/22977/400/56898/1545/1577/1644/1652/2327/23596/5066/27233	17
Epithelial	GO:0019395	fatty acid oxidation	24/1372	109/18614	1.01E-06	6.35E-05	5.29E-05	10449/33/34/35/37/38/128/56898/26063/1891/55268/1892/1632/10455/1962/2109/2170/2327/3032/10994/23417/5166/11001/6662	24
Epithelial	GO:0032543	mitochondrial translation	27/1372	132/18614	1.02E-06	6.38E-05	5.32E-05	54998/28958/90480/115416/6182/64928/63875/55052/219927/29093/6150/79590/51264/64979/64976/51258/128308/78988/28973/51116/54460/64949/51650/65993/60488/64968/6472	27
Epithelial	GO:0048732	gland development	61/1372	441/18614	1.38E-06	8.48E-05	7.07E-05	34/38/50/367/445/650/23705/857/595/999/1028/11113/10370/9076/1545/780/1906/1956/1999/2296/3280/3099/3162/6928/3202/3205/3249/3400/3673/3725/3911/51599/4192/55897/4233/4357/4580/4781/4830/59277/5066/7849/5105/5154/11331/5311/7001/5589/5764/5860/6209/57142/5270/6531/6648/6662/7039/7052/7298/7422/79971	61
Epithelial	GO:0008637	apoptotic mitochondrial changes	24/1372	111/18614	1.42E-06	8.69E-05	7.24E-05	10449/93974/572/664/665/400916/27141/1191/26355/51024/3099/8870/4000/56947/255027/8996/9141/5516/27166/291/293/6648/8743/7417	24
Epithelial	GO:0010821	regulation of mitochondrion organization	29/1372	151/18614	1.62E-06	9.67E-05	8.06E-05	10449/93974/572/664/665/400916/27141/1191/2017/26355/51024/8870/4000/120892/4137/56947/255027/23788/8996/9141/27166/291/293/56907/8878/6742/8743/10493/7416	29
Epithelial	GO:0043467	regulation of generation of precursor metabolites and energy	27/1372	135/18614	1.62E-06	9.67E-05	8.06E-05	205/351/402/664/112464/51142/55847/9167/3692/8870/3795/4697/29997/26471/23596/5223/11331/7262/79660/5507/27166/5563/6472/79085/8671/10131/26137	27
Epithelial	GO:0072001	renal system development	48/1372	320/18614	1.91E-06	0.000111685	9.31E-05	38/9510/183/231/384/403/445/80114/650/100133941/1028/1958/2018/2028/4072/2045/2296/84662/3280/6928/3217/8100/79191/3675/3911/55366/4036/120892/4311/4357/4358/4609/4774/5076/7849/5154/5311/5314/5455/8842/10247/6382/6385/6659/6662/4070/7422/10413	48
Epithelial	GO:0072330	monocarboxylic acid biosynthetic process	37/1372	220/18614	1.91E-06	0.000111685	9.31E-05	33/37/47/130013/123876/348158/6296/8644/873/26063/8560/92126/1906/1907/3692/79993/2593/2628/2879/2950/80270/51141/8564/11343/4282/23417/4706/9971/5166/55825/8864/5563/6319/79966/11001/55258/57761	37
Epithelial	GO:0030193	regulation of blood coagulation	18/1372	70/18614	2.13E-06	0.000123499	0.000102925	302/857/928/2039/1906/2161/2150/2244/2266/5154/7001/5270/5345/710/7035/7057/7103/79001	18
Epithelial	GO:1903034	regulation of response to wounding	31/1372	170/18614	2.27E-06	0.000130043	0.000108378	302/857/928/29956/9076/1365/1364/2039/1906/2161/2150/2244/2266/3480/23189/9314/4192/100506658/5154/7001/5764/5792/5270/5345/710/6696/7035/7057/51330/7103/79001	31
Epithelial	GO:0006006	glucose metabolic process	33/1372	187/18614	2.30E-06	0.000130533	0.000108786	34/230/467/468/572/10295/2023/2026/2597/2805/2821/3099/3486/3487/4190/4191/23417/4837/5105/5160/5163/5166/8864/5211/5214/5230/5236/5315/6576/2542/23516/7167/100131187	33
Epithelial	GO:0033108	mitochondrial respiratory chain complex assembly	22/1372	99/18614	2.39E-06	0.000134082	0.000111744	28958/51287/83943/4694/126328/4695/4698/4702/4706/284184/4716/4708/4710/4711/4712/4713/4715/4717/4724/4725/790955/7386	22
Epithelial	GO:1990748	cellular detoxification	24/1372	115/18614	2.77E-06	0.000153793	0.000128172	128/10327/216/55937/9973/2098/2878/2879/2938/2947/2950/4257/4259/4504/5052/7001/10935/10549/25824/9588/6648/6649/7295/84817	24
Epithelial	GO:1901606	alpha-amino acid catabolic process	21/1372	93/18614	3.07E-06	0.000168801	0.00014068	38/130013/125061/4329/384/443/80150/23576/2184/2653/2805/23498/3081/11112/3155/8564/5860/10247/6470/6472/55258	21
Epithelial	GO:0034440	lipid oxidation	24/1372	116/18614	3.25E-06	0.000177039	0.000147545	10449/33/34/35/37/38/128/56898/26063/1891/55268/1892/1632/10455/1962/2109/2170/2327/3032/10994/23417/5166/11001/6662	24
Epithelial	GO:1900046	regulation of hemostasis	18/1372	72/18614	3.31E-06	0.000178612	0.000148856	302/857/928/2039/1906/2161/2150/2244/2266/5154/7001/5270/5345/710/7035/7057/7103/79001	18
Epithelial	GO:0001822	kidney development	46/1372	310/18614	4.18E-06	0.000223215	0.000186028	38/9510/183/231/384/403/445/80114/650/100133941/1028/1958/2028/4072/2045/2296/84662/3280/6928/3217/8100/79191/3675/3911/55366/4036/120892/4311/4357/4358/4609/5076/7849/5154/5311/5314/5455/8842/10247/6382/6385/6659/6662/4070/7422/10413	46
Epithelial	GO:0043648	dicarboxylic acid metabolic process	21/1372	95/18614	4.40E-06	0.000231988	0.00019334	47/130013/435/443/445/2348/10841/2805/9380/23498/8564/4190/4191/92259/10588/56954/9971/5105/6389/6470/6472	21
Epithelial	GO:0009066	aspartate family amino acid metabolic process	14/1372	47/18614	4.42E-06	0.000231988	0.00019334	55256/443/80150/445/468/635/23743/2805/4548/56954/26227/5352/10247/6611	14
Epithelial	GO:0042255	ribosome assembly	16/1372	60/18614	4.66E-06	0.000242261	0.000201901	3692/55052/29093/51116/29997/4869/84154/6134/6125/6128/6175/6208/6209/51065/6193/51119	16
Epithelial	GO:0072234	metanephric nephron tubule development	9/1372	20/18614	4.98E-06	0.000256648	0.000213892	38/3280/55366/5076/7849/5311/5455/6662/10413	9
Epithelial	GO:0046364	monosaccharide biosynthetic process	21/1372	96/18614	5.24E-06	0.000267588	0.000223009	34/10327/231/230/467/468/92126/2026/2805/2821/4190/4191/4837/5105/8864/5230/5236/6576/2542/23516/7167	21
Epithelial	GO:0051604	protein maturation	48/1372	332/18614	5.40E-06	0.000270447	0.000225392	165/10939/302/444/80150/25825/572/388962/715/811/9973/27141/55847/1203/1514/1718/1803/2023/2028/30001/2161/2244/2266/2653/81502/3249/83943/10162/120892/4311/51126/4706/8996/5034/27344/5046/64065/5230/10549/6281/5270/5345/6659/30968/7057/29100/26022/340348	48
Epithelial	GO:0001763	morphogenesis of a branching structure	34/1372	203/18614	5.40E-06	0.000270447	0.000225392	133/183/367/650/780/1906/2045/6928/3202/3217/3911/55366/120892/9175/4192/4233/4609/59277/5076/7849/5154/11331/5311/5314/57142/9021/6662/6692/10653/4070/7052/10959/7422/10413	34
Epithelial	GO:0007006	mitochondrial membrane organization	24/1372	120/18614	6.04E-06	0.000299908	0.000249945	10449/10939/84266/93974/572/664/665/400916/23593/3099/3313/8870/255027/4580/9141/140823/291/293/26519/26517/9804/54543/790955/7417	24
Epithelial	GO:0050818	regulation of coagulation	18/1372	75/18614	6.18E-06	0.000304208	0.000253528	302/857/928/2039/1906/2161/2150/2244/2266/5154/7001/5270/5345/710/7035/7057/7103/79001	18
Epithelial	GO:0006735	NADH regeneration	8/1372	16/18614	6.43E-06	0.000308372	0.000256998	2023/2026/3099/5211/5214/5230/5315/7167	8
Epithelial	GO:0061621	canonical glycolysis	8/1372	16/18614	6.43E-06	0.000308372	0.000256998	2023/2026/3099/5211/5214/5230/5315/7167	8
Epithelial	GO:0061718	glucose catabolic process to pyruvate	8/1372	16/18614	6.43E-06	0.000308372	0.000256998	2023/2026/3099/5211/5214/5230/5315/7167	8
Epithelial	GO:0034976	response to endoplasmic reticulum stress	40/1372	259/18614	6.57E-06	0.000312758	0.000260654	467/468/10134/811/821/857/595/1191/1649/65992/79139/4189/30001/115290/10211/2907/81502/7184/3309/3725/10162/120892/26471/10956/5034/9601/10130/5516/10399/54546/6048/8614/7057/7009/10959/746/8795/57761/80700/51506	40
Epithelial	GO:0006635	fatty acid beta-oxidation	18/1372	76/18614	7.54E-06	0.000355832	0.000296552	10449/33/34/35/37/38/56898/26063/1891/55268/1892/1632/10455/1962/2109/3032/23417/11001	18
Epithelial	GO:0006066	alcohol metabolic process	51/1372	366/18614	8.05E-06	0.000376336	0.00031364	19/10449/33/37/47/50/128/10327/231/1645/8644/8574/216/217/224/8542/351/650/8029/1727/1545/1577/1601/1718/2053/2805/3069/3291/3613/51141/80271/10162/4036/55586/4504/4598/4779/9971/5092/5105/55825/23236/10654/5563/5860/112724/949/6697/27233/7108/7167	51
Epithelial	GO:2001242	regulation of intrinsic apoptotic signaling pathway	30/1372	173/18614	9.36E-06	0.000434377	0.000362011	83787/572/10134/857/1191/1649/1984/2023/51024/2907/3315/120892/4193/4282/4582/4609/8382/8996/26471/5034/5478/754/10399/6201/6648/7009/7178/10131/7417/8531	30
Epithelial	GO:0097191	extrinsic apoptotic signaling pathway	36/1372	227/18614	1.03E-05	0.00047349	0.000394608	183/367/467/572/27018/857/970/10519/1495/2017/2065/55179/2244/2266/2950/3162/3383/3685/81618/3875/3856/3958/4000/4055/4118/8996/5518/7001/10616/7057/7098/8795/51330/8743/8717/10413	36
Epithelial	GO:0097237	cellular response to toxic substance	24/1372	124/18614	1.09E-05	0.000495512	0.000412961	128/10327/216/55937/9973/2098/2878/2879/2938/2947/2950/4257/4259/4504/5052/7001/10935/10549/25824/9588/6648/6649/7295/84817	24
Epithelial	GO:0018126	protein hydroxylation	10/1372	27/18614	1.21E-05	0.000546739	0.000455654	444/112399/30001/60681/55214/5033/8974/5034/5352/10549	10
Epithelial	GO:2000377	regulation of reactive oxygen species metabolic process	27/1372	150/18614	1.28E-05	0.000575332	0.000479484	183/1645/8644/384/664/873/1026/1410/1545/3692/2150/1647/2950/3099/8870/4137/4358/255027/4504/5076/7001/5879/140823/6648/7057/10131/7416	27
Epithelial	GO:0019319	hexose biosynthetic process	19/1372	87/18614	1.49E-05	0.000664342	0.000553665	34/231/230/467/468/2026/2805/2821/4190/4191/4837/5105/8864/5230/5236/6576/2542/23516/7167	19
Epithelial	GO:0016485	protein processing	38/1372	250/18614	1.61E-05	0.000709526	0.000591322	165/10939/302/444/80150/25825/572/715/27141/1203/1514/1718/1803/2023/2028/30001/2161/2244/2266/81502/3249/83943/10162/120892/4311/8996/5034/27344/5046/64065/5230/6281/5270/5345/30968/7057/29100/26022	38
Epithelial	GO:0006633	fatty acid biosynthetic process	28/1372	161/18614	1.74E-05	0.000761552	0.000634681	33/37/47/123876/348158/6296/8644/873/26063/8560/1906/1907/3692/79993/2879/2950/51141/11343/4282/23417/4706/5166/55825/5563/6319/79966/55258/57761	28
Epithelial	GO:0072080	nephron tubule development	20/1372	96/18614	1.88E-05	0.000818119	0.000681823	38/183/650/100133941/3280/6928/3217/79191/3911/55366/4609/5076/7849/5311/5455/8842/6662/4070/7422/10413	20
Epithelial	GO:0010755	regulation of plasminogen activation	8/1372	18/18614	1.91E-05	0.000819185	0.000682711	302/2023/2161/3249/6281/5270/5345/7057	8
Epithelial	GO:0061620	glycolytic process through glucose-6-phosphate	8/1372	18/18614	1.91E-05	0.000819185	0.000682711	2023/2026/3099/5211/5214/5230/5315/7167	8
Epithelial	GO:0045454	cell redox homeostasis	12/1372	40/18614	1.96E-05	0.000829261	0.000691109	328/388962/1649/30001/5052/7001/10935/10549/25824/9588/7295/25828	12
Epithelial	GO:0072170	metanephric tubule development	9/1372	23/18614	1.98E-05	0.000829261	0.000691109	38/3280/55366/5076/7849/5311/5455/6662/10413	9
Epithelial	GO:0072243	metanephric nephron epithelium development	9/1372	23/18614	1.98E-05	0.000829261	0.000691109	38/3280/55366/5076/7849/5311/5455/6662/10413	9
Epithelial	GO:0042060	wound healing	57/1372	439/18614	2.06E-05	0.00085623	0.000713586	302/83478/857/977/958/966/928/1026/27243/92421/9076/1365/1364/780/2039/1832/1906/2064/2065/2161/2150/2244/2266/60681/65991/3162/89781/3315/3673/23189/3998/4015/26509/100506658/5154/5359/5478/7001/6281/949/6382/6385/5265/5270/5345/710/7035/7980/7039/7057/7076/51330/7168/7103/7422/79001/10413	57
Epithelial	GO:0006839	mitochondrial transport	31/1372	189/18614	2.11E-05	0.000871581	0.000726379	10449/84266/93974/572/10134/664/665/400916/51024/23593/3099/89781/8870/83943/54741/3998/120892/56947/255027/4580/9520/9141/140823/291/293/26519/26517/51522/9804/54543/7417	31
Epithelial	GO:0042542	response to hydrogen peroxide	24/1372	129/18614	2.17E-05	0.000887831	0.000739921	8754/328/572/664/1410/1545/1906/3162/120892/4233/10276/51526/5074/5076/59338/5516/10935/10399/388/6382/140885/6648/10131/7295	24
Epithelial	GO:0072073	kidney epithelium development	26/1372	146/18614	2.24E-05	0.000909757	0.000758195	38/183/384/650/100133941/4072/2045/2296/3280/6928/3217/79191/3911/55366/4609/5076/7849/5311/5455/8842/6382/6385/6662/4070/7422/10413	26
Epithelial	GO:0140053	mitochondrial gene expression	28/1372	164/18614	2.47E-05	0.000995847	0.000829943	54998/400916/28958/90480/115416/6182/64928/63875/55052/219927/29093/6150/79590/51264/64979/64976/51258/128308/78988/28973/51116/54460/64949/51650/65993/60488/64968/6472	28
Epithelial	GO:0072331	signal transduction by p53 class mediator	29/1372	173/18614	2.54E-05	0.001009489	0.000841311	83787/1026/9521/1984/3094/28996/4193/4282/4291/4582/4609/4646/10397/29997/26471/64065/23612/10769/754/84154/9349/6167/6125/6209/6224/51065/6201/6659/10467	29
Epithelial	GO:0018401	peptidyl-proline hydroxylation to 4-hydroxy-L-proline	6/1372	10/18614	2.57E-05	0.001009489	0.000841311	112399/30001/5033/8974/5034/10549	6
Epithelial	GO:0030638	polyketide metabolic process	6/1372	10/18614	2.57E-05	0.001009489	0.000841311	10327/231/1645/8644/8574/27233	6
Epithelial	GO:0044598	doxorubicin metabolic process	6/1372	10/18614	2.57E-05	0.001009489	0.000841311	10327/231/1645/8644/8574/27233	6
Epithelial	GO:0008202	steroid metabolic process	45/1372	323/18614	2.70E-05	0.001054051	0.00087845	19/10449/33/37/47/133/231/1645/8644/8542/351/476/650/873/8029/1727/1545/1577/1601/1718/84650/1958/2053/3069/84681/3291/51171/80270/3480/51141/10162/4036/4504/4598/4779/9971/59338/10654/5563/949/11001/6696/7108/79799/7364	45
Epithelial	GO:0061615	glycolytic process through fructose-6-phosphate	8/1372	19/18614	3.09E-05	0.001195761	0.000996551	2023/2026/3099/5211/5214/5230/5315/7167	8
Epithelial	GO:1903202	negative regulation of oxidative stress-induced cell death	14/1372	55/18614	3.23E-05	0.001235205	0.001029424	468/8321/3315/120892/4233/135112/8382/8996/55074/5478/10399/6648/10131/7295	14
Epithelial	GO:0045862	positive regulation of proteolysis	49/1372	365/18614	3.25E-05	0.001235205	0.001029424	8754/302/444/93974/54998/572/10134/27018/857/27141/1365/1364/1191/1452/1509/1514/1601/65992/1942/112399/6923/2023/2161/26355/51024/3249/55081/10162/120892/4137/4193/23787/4609/29997/26471/9141/10016/64065/27166/10399/5886/255488/51065/6281/6582/8743/10318/10221/57761	49
Epithelial	GO:0006094	gluconeogenesis	18/1372	84/18614	3.26E-05	0.001235205	0.001029424	34/230/467/468/2026/2805/2821/4190/4191/4837/5105/8864/5230/5236/6576/2542/23516/7167	18
Epithelial	GO:0006575	cellular modified amino acid metabolic process	23/1372	124/18614	3.35E-05	0.00126367	0.001053147	33/34/501/445/8424/635/23743/1152/2348/10841/2593/2628/3249/10162/10588/7849/51449/5352/5359/6470/6472/6535/7298	23
Epithelial	GO:0061326	renal tubule development	20/1372	100/18614	3.51E-05	0.001314262	0.001095311	38/183/650/100133941/3280/6928/3217/79191/3911/55366/4609/5076/7849/5311/5455/8842/6662/4070/7422/10413	20
Epithelial	GO:0090559	regulation of membrane permeability	17/1372	77/18614	3.57E-05	0.001327346	0.001106215	10449/84266/93974/572/664/665/400916/1365/23593/3099/8870/55353/255027/4504/291/293/7417	17
Epithelial	GO:0043281	regulation of cysteine-type endopeptidase activity involved in apoptotic process	32/1372	204/18614	3.90E-05	0.001440089	0.001200176	572/10134/27018/79444/1410/1509/1718/112399/2045/26355/51024/2821/55081/3476/9314/10542/4137/4504/23787/4609/8996/5076/9141/10016/10935/25824/10399/51065/6582/7057/8743/7422	32
Epithelial	GO:1903533	regulation of protein targeting	17/1372	78/18614	4.26E-05	0.001561446	0.001301315	288/93974/665/11261/10519/2039/2064/51024/89781/54741/3998/120892/56947/9520/9141/5174/54543	17
Epithelial	GO:0051098	regulation of binding	49/1372	369/18614	4.32E-05	0.001566023	0.001305129	302/351/25805/650/401152/857/1026/1203/1452/1460/1488/115908/1601/1649/65992/79139/22873/8721/3646/57669/10211/2296/2622/3280/28996/3162/3673/3725/9314/10542/55323/4015/120892/4233/4830/64710/8864/7262/5516/5792/10399/6281/6590/6717/7009/57761/7295/58499/51042	49
Epithelial	GO:0006007	glucose catabolic process	9/1372	25/18614	4.32E-05	0.001566023	0.001305129	572/2023/2026/3099/5211/5214/5230/5315/7167	9
Epithelial	GO:0019511	peptidyl-proline hydroxylation	7/1372	15/18614	4.42E-05	0.001590177	0.001325259	112399/30001/55214/5033/8974/5034/10549	7
Epithelial	GO:2000116	regulation of cysteine-type endopeptidase activity	35/1372	234/18614	4.80E-05	0.001701048	0.001417659	444/572/10134/27018/79444/27141/1410/1509/1718/112399/2045/26355/51024/2821/55081/3476/9314/10542/4137/4504/23787/4609/8996/5076/9141/10016/64065/10935/25824/10399/51065/6582/7057/8743/7422	35
Epithelial	GO:0030195	negative regulation of blood coagulation	13/1372	50/18614	4.83E-05	0.001701048	0.001417659	302/928/1906/2161/2244/2266/5154/5270/5345/710/7035/7057/7103	13
Epithelial	GO:0071276	cellular response to cadmium ion	10/1372	31/18614	4.84E-05	0.001701048	0.001417659	8644/1956/2353/3162/3725/4493/4494/4495/4501/4504	10
Epithelial	GO:0061138	morphogenesis of a branching epithelium	30/1372	188/18614	4.85E-05	0.001701048	0.001417659	133/183/367/650/780/1906/6928/3202/3217/3911/55366/4192/4233/4609/59277/5076/7849/5154/11331/5311/5314/9021/6662/6692/10653/4070/7052/10959/7422/10413	30
Epithelial	GO:0034975	protein folding in endoplasmic reticulum	6/1372	11/18614	5.30E-05	0.001849144	0.001541083	811/821/30001/7184/3309/5034	6
Epithelial	GO:0061041	regulation of wound healing	24/1372	137/18614	5.99E-05	0.002074548	0.001728936	302/857/928/9076/1365/1364/2039/1906/2161/2150/2244/2266/23189/100506658/5154/7001/5270/5345/710/7035/7057/51330/7103/79001	24
Epithelial	GO:1900047	negative regulation of hemostasis	13/1372	51/18614	6.04E-05	0.002081246	0.001734518	302/928/1906/2161/2244/2266/5154/5270/5345/710/7035/7057/7103	13
Epithelial	GO:0060562	epithelial tube morphogenesis	45/1372	334/18614	6.16E-05	0.002108633	0.001757342	133/183/367/650/10370/23059/1460/115908/780/1906/2045/2348/8321/3280/6928/3202/3217/55081/79191/3911/55366/4036/4192/55897/4233/4609/5076/7849/11331/5311/5314/23654/388/6201/6385/6659/6662/6692/10653/4070/79600/10959/7289/7422/10413	45
Epithelial	GO:0043618	regulation of transcription from RNA polymerase II promoter in response to stress	11/1372	38/18614	6.29E-05	0.002125192	0.001771143	467/468/10370/1649/1958/3162/3309/3725/4582/7009/7422	11
Epithelial	GO:1901661	quinone metabolic process	11/1372	38/18614	6.29E-05	0.002125192	0.001771143	10327/231/1645/8644/8574/873/51117/57017/4835/27233/79001	11
Epithelial	GO:2000027	regulation of animal organ morphogenesis	23/1372	129/18614	6.39E-05	0.002146223	0.00178867	183/367/650/10370/115908/1601/1906/8321/10082/3217/55366/55897/59277/5076/7849/5154/11331/5314/5879/6662/4070/4982/7422	23
Epithelial	GO:0042558	pteridine-containing compound metabolic process	10/1372	32/18614	6.57E-05	0.002195844	0.001830024	2348/10841/10588/4548/5092/5860/6470/6472/6697/7298	10
Epithelial	GO:0051346	negative regulation of hydrolase activity	46/1372	345/18614	6.62E-05	0.002199804	0.001833325	51129/334/351/402/93974/636/79444/91272/11261/1410/1476/1718/2597/2821/3476/80760/9314/10542/3958/120892/4504/8996/5076/27344/5037/10935/25824/5524/5265/5270/5345/710/23516/6590/153218/6692/10653/7035/7980/7057/7076/7009/10972/10959/7422/10406	46
Epithelial	GO:0052548	regulation of endopeptidase activity	45/1372	336/18614	7.11E-05	0.002348375	0.001957144	444/572/10134/27018/79444/27141/1410/1509/1718/1942/112399/2045/26355/51024/2597/2821/55081/3476/9314/10542/4137/4504/23787/4609/8996/5076/27344/9141/10016/64065/10935/25824/27166/10399/51065/5265/5270/5345/710/6582/7057/7076/10972/8743/7422	45
Epithelial	GO:2001236	regulation of extrinsic apoptotic signaling pathway	26/1372	156/18614	7.21E-05	0.002349564	0.001958135	183/367/467/857/1495/2017/55179/2244/2266/2950/3162/3383/3685/81618/3958/4000/4055/4118/8996/5518/7001/10616/7057/51330/8743/10413	26
Epithelial	GO:0070585	protein localization to mitochondrion	23/1372	130/18614	7.23E-05	0.002349564	0.001958135	93974/10134/665/1649/51024/3099/89781/83943/54741/3998/120892/4137/56947/23788/4580/9520/9141/54546/140823/26519/26517/9804/54543	23
Epithelial	GO:0090189	regulation of branching involved in ureteric bud morphogenesis	8/1372	21/18614	7.28E-05	0.002349564	0.001958135	183/3217/55366/5076/7849/6662/4070/7422	8
Epithelial	GO:0009074	aromatic amino acid family catabolic process	7/1372	16/18614	7.36E-05	0.002349564	0.001958135	130013/125061/2184/23498/3081/8564/5860	7
Epithelial	GO:0001657	ureteric bud development	19/1372	97/18614	7.36E-05	0.002349564	0.001958135	183/384/650/4072/2296/3280/6928/3217/3911/55366/4609/5076/7849/5311/6382/6385/6662/4070/7422	19
Epithelial	GO:0006457	protein folding	33/1372	220/18614	7.37E-05	0.002349564	0.001958135	402/811/821/908/10694/1191/1410/11080/30001/60681/2286/11328/7184/22824/3309/3313/3315/3998/5034/9141/9601/10954/10130/5201/5204/5478/5480/10549/5768/6767/6902/10131/7265	33
Epithelial	GO:0033559	unsaturated fatty acid metabolic process	21/1372	114/18614	8.05E-05	0.002551871	0.002126738	231/1645/8644/873/8824/1545/1573/26063/8560/1906/1907/79993/2166/2879/2938/2950/11343/4282/22949/6319/79966	21
Epithelial	GO:1901796	regulation of signal transduction by p53 class mediator	20/1372	106/18614	8.34E-05	0.002629396	0.002191349	83787/9521/1984/28996/4193/4282/4291/4582/4609/29997/754/84154/9349/6167/6125/6209/6224/6201/6659/10467	20
Epithelial	GO:0072163	mesonephric epithelium development	19/1372	98/18614	8.51E-05	0.00264878	0.002207503	183/384/650/4072/2296/3280/6928/3217/3911/55366/4609/5076/7849/5311/6382/6385/6662/4070/7422	19
Epithelial	GO:0072164	mesonephric tubule development	19/1372	98/18614	8.51E-05	0.00264878	0.002207503	183/384/650/4072/2296/3280/6928/3217/3911/55366/4609/5076/7849/5311/6382/6385/6662/4070/7422	19
Epithelial	GO:2001235	positive regulation of apoptotic signaling pathway	24/1372	140/18614	8.54E-05	0.00264878	0.002207503	183/467/572/10134/857/1495/1514/1649/9521/1984/51024/81618/4055/4118/4609/26471/5518/10399/10616/6201/7057/51330/8743/7164	24
Epithelial	GO:0072207	metanephric epithelium development	9/1372	27/18614	8.67E-05	0.002667661	0.002223238	38/3280/55366/5076/7849/5311/5455/6662/10413	9
Epithelial	GO:0006805	xenobiotic metabolic process	22/1372	123/18614	8.70E-05	0.002667661	0.002223238	8714/10257/348158/1645/670/873/8824/134147/1429/1545/1573/1577/2327/10249/2938/2947/2950/57552/27233/7172/7364/79001	22
Epithelial	GO:0090183	regulation of kidney development	10/1372	33/18614	8.81E-05	0.002687729	0.002239963	183/6928/3217/55366/4609/5076/7849/6662/4070/7422	10
Epithelial	GO:0051099	positive regulation of binding	28/1372	176/18614	9.01E-05	0.002730906	0.002275947	302/351/25805/650/857/1203/1488/115908/65992/79139/8721/3646/57669/10211/2296/3280/28996/3673/9314/10542/55323/120892/4233/4830/5516/6281/57761/7295	28
Epithelial	GO:0042551	neuron maturation	12/1372	46/18614	9.05E-05	0.002730906	0.002275947	375790/351/9334/10882/718/1028/1203/163175/120892/9175/23787/59277	12
Epithelial	GO:0045861	negative regulation of proteolysis	44/1372	330/18614	9.45E-05	0.002837001	0.002364367	334/351/79444/819/1410/1476/65992/1718/1942/2597/2821/28996/3476/80760/9314/10542/120892/4504/8996/29997/5076/27344/5037/10935/25824/9349/6125/6201/5265/5270/5345/710/6590/153218/6692/10653/7035/7980/7057/7076/10972/26022/7422/10406	44
Epithelial	GO:0090150	establishment of protein localization to membrane	38/1372	271/18614	9.65E-05	0.002881489	0.002401443	4301/81693/288/481/819/100133941/11261/10519/2039/1956/284361/51234/2064/51024/3309/3875/4118/56947/4580/4666/56288/9141/5174/83871/117177/10399/140823/23480/6726/6746/6809/26519/26517/9804/54543/23471/155382/55146	38
Epithelial	GO:0098869	cellular oxidant detoxification	19/1372	99/18614	9.81E-05	0.002897803	0.00241504	55937/9973/2878/2879/2938/2950/4257/4259/4504/5052/7001/10935/10549/25824/9588/6648/6649/7295/84817	19
Epithelial	GO:2001243	negative regulation of intrinsic apoptotic signaling pathway	19/1372	99/18614	9.81E-05	0.002897803	0.00241504	83787/1191/2023/2907/3315/120892/4193/4282/4582/8382/8996/5478/754/6648/7009/7178/10131/7417/8531	19
Epithelial	GO:1904667	negative regulation of ubiquitin protein ligase activity	6/1372	12/18614	9.95E-05	0.002920281	0.002433773	9349/6167/6125/6209/6224/6201	6
Epithelial	GO:0045216	cell-cell junction organization	32/1372	214/18614	9.99E-05	0.002920281	0.002433773	4301/183/402/857/928/999/1000/1004/9076/9071/9075/1365/1364/1366/1495/1500/1525/1829/1832/2150/79191/51599/9971/100506658/56288/84612/10207/64065/5314/8502/5872/7422	32
Epithelial	GO:0072009	nephron epithelium development	21/1372	116/18614	0.000104347	0.003034711	0.002529139	38/183/650/100133941/2296/3280/6928/3217/79191/3911/55366/4609/5076/7849/5311/5455/8842/6662/4070/7422/10413	21
Epithelial	GO:1902644	tertiary alcohol metabolic process	8/1372	22/18614	0.000107004	0.003095954	0.002580179	10327/231/1645/8644/8574/650/3291/27233	8
Epithelial	GO:0031647	regulation of protein stability	43/1372	322/18614	0.000108985	0.003137081	0.002614455	29974/444/481/9334/650/811/819/908/10694/11261/1191/1410/1500/65992/79139/1942/10211/2597/89781/79763/3920/4000/120892/4193/4504/23327/29997/5201/5204/5217/11331/5434/5886/79589/6048/9349/6125/6201/57142/6659/54543/10103/84327	43
Epithelial	GO:0046686	response to cadmium ion	13/1372	54/18614	0.000114289	0.00325636	0.002713863	8644/1956/2353/2821/23498/3162/3725/4493/4494/4495/4501/4504/6648	13
Epithelial	GO:0050819	negative regulation of coagulation	13/1372	54/18614	0.000114289	0.00325636	0.002713863	302/928/1906/2161/2244/2266/5154/5270/5345/710/7035/7057/7103	13
Epithelial	GO:0009404	toxin metabolic process	7/1372	17/18614	0.00011712	0.003320165	0.002767037	22977/400/1545/1577/1644/2327/5066	7
Epithelial	GO:0009308	amine metabolic process	21/1372	117/18614	0.000118488	0.003342081	0.002785302	130013/125061/217/501/26/10295/635/1644/23498/3176/8564/4128/4129/4837/9971/25953/112483/6531/6611/6819/7412	21
Epithelial	GO:0042398	cellular modified amino acid biosynthetic process	9/1372	28/18614	0.000119461	0.003352682	0.002794137	34/501/8424/1152/2593/2628/10588/5352/5359	9
Epithelial	GO:0016331	morphogenesis of embryonic epithelium	25/1372	152/18614	0.000122406	0.003401315	0.002834668	133/367/10370/23059/115908/57669/2348/8321/6928/55081/79191/3911/4036/5076/7849/23654/6201/6385/6659/6662/6692/10653/79600/10959/7289	25
Epithelial	GO:0072006	nephron development	25/1372	152/18614	0.000122406	0.003401315	0.002834668	38/183/650/100133941/1958/2028/2296/3280/6928/3217/79191/3675/3911/55366/4358/4609/5076/7849/5311/5455/8842/6662/4070/7422/10413	25
Epithelial	GO:1903829	positive regulation of protein localization	57/1372	468/18614	0.00012352	0.003415372	0.002846383	8754/283/288/27237/572/10134/636/908/10694/23607/999/11261/10519/65992/22873/1956/2064/51614/7430/2150/2244/2266/51024/2622/84662/2770/89781/3675/10984/10542/54741/3958/4137/56947/25874/9520/9971/9141/5174/10857/23236/5357/5478/5563/10399/57142/6659/8878/6717/6809/51768/10972/7130/54543/79971/10413/7531	57
Epithelial	GO:0001838	embryonic epithelial tube formation	22/1372	126/18614	0.000125686	0.003458222	0.002882095	133/10370/23059/115908/2348/8321/6928/55081/79191/4036/5076/7849/23654/6201/6385/6659/6662/6692/10653/79600/10959/7289	22
Epithelial	GO:0006809	nitric oxide biosynthetic process	16/1372	77/18614	0.000129406	0.003535784	0.002946735	183/384/435/445/857/1191/1727/1545/23576/1906/9314/5311/5879/140885/6648/6697	16
Epithelial	GO:0010466	negative regulation of peptidase activity	34/1372	236/18614	0.000129765	0.003535784	0.002946735	334/351/79444/1410/1476/1718/2597/2821/3476/80760/9314/10542/4504/8996/5076/27344/5037/10935/25824/5265/5270/5345/710/6590/153218/6692/10653/7035/7980/7057/7076/10972/7422/10406	34
Epithelial	GO:0071466	cellular response to xenobiotic stimulus	29/1372	189/18614	0.00013125	0.003558958	0.002966049	8714/10257/348158/1645/670/873/8824/134147/1429/1545/1573/1577/1644/1906/2327/10249/2938/2947/2950/3309/4609/57552/5563/5860/27233/7098/7172/7364/79001	29
Epithelial	GO:0046902	regulation of mitochondrial membrane permeability	14/1372	62/18614	0.000132532	0.003576447	0.002980624	10449/84266/93974/572/664/665/400916/23593/3099/8870/255027/291/293/7417	14
Epithelial	GO:0031529	ruffle organization	13/1372	55/18614	0.000139676	0.003751202	0.003126266	83543/83478/857/64787/23189/22871/5217/59338/5879/26751/29887/4070/7168	13
Epithelial	GO:0001823	mesonephros development	19/1372	102/18614	0.00014839	0.00394745	0.003289819	183/384/650/4072/2296/3280/6928/3217/3911/55366/4609/5076/7849/5311/6382/6385/6662/4070/7422	19
Epithelial	GO:1905477	positive regulation of protein localization to membrane	19/1372	102/18614	0.00014839	0.00394745	0.003289819	288/27237/11261/10519/1956/2064/7430/51024/3675/3958/56947/9141/5174/10857/5357/10399/8878/6809/7130	19
Epithelial	GO:0035148	tube formation	25/1372	154/18614	0.000151502	0.004011238	0.00334298	133/10370/23059/115908/2348/8321/6928/55081/79191/4036/4781/5076/7849/23654/6201/6385/6659/6662/6692/10653/79600/7052/10959/7289/7422	25
Epithelial	GO:0071398	cellular response to fatty acid	10/1372	35/18614	0.000152574	0.004020658	0.003350831	1645/8644/445/1019/9076/1906/3280/9971/5166/23236	10
Epithelial	GO:0071248	cellular response to metal ion	30/1372	200/18614	0.00015345	0.004024825	0.003354304	8644/288/26/351/468/664/811/999/9076/144402/2039/1906/1956/2353/3162/3309/80271/3725/3777/120892/4493/4494/4495/4501/4502/4504/22871/5311/5563/79085	30
Epithelial	GO:0070542	response to fatty acid	14/1372	63/18614	0.000158982	0.00415054	0.003459076	1645/8644/445/572/1019/9076/1906/3280/51141/9971/5166/23236/6319/6662	14
Epithelial	GO:0048144	fibroblast proliferation	19/1372	103/18614	0.000169586	0.004399943	0.003666928	183/857/1019/1026/1163/1956/2495/2950/3725/4282/4609/4724/26471/5074/5154/56034/5052/6277/6648	19
Epithelial	GO:0046688	response to copper ion	11/1372	42/18614	0.000170103	0.004399943	0.003666928	26/351/513/4493/4494/4495/4501/4502/4504/5066/6649	11
Epithelial	GO:0010043	response to zinc ion	12/1372	49/18614	0.000174606	0.004475168	0.003729621	445/23498/3777/3795/4493/4494/4495/4501/4502/5066/6648/7412	12
Epithelial	GO:0072337	modified amino acid transport	12/1372	49/18614	0.000174606	0.004475168	0.003729621	183/2348/4036/5174/387700/6582/6584/6519/55244/6540/6535/6541	12
Epithelial	GO:1903201	regulation of oxidative stress-induced cell death	16/1372	79/18614	0.000177535	0.004515127	0.003762923	468/8321/3315/120892/4233/135112/8382/8996/55074/5034/5074/5478/10399/6648/10131/7295	16
Epithelial	GO:0006790	sulfur compound metabolic process	42/1372	319/18614	0.000178374	0.004515127	0.003762923	38/47/123876/348158/6296/55256/191/10768/10327/635/23743/388962/79586/83539/92126/79993/10249/2938/2950/3313/23417/4357/4548/4598/4706/254552/7849/5160/5163/5166/26227/10654/6576/11001/6611/8802/6819/27233/8460/7263/100131187/7358	42
Epithelial	GO:0048145	regulation of fibroblast proliferation	17/1372	87/18614	0.000178578	0.004515127	0.003762923	183/857/1019/1026/1956/2495/2950/3725/4282/4609/4724/26471/5074/5154/56034/6277/6648	17
Epithelial	GO:0090190	positive regulation of branching involved in ureteric bud morphogenesis	7/1372	18/18614	0.000179484	0.004517682	0.003765053	183/3217/55366/5076/7849/6662/7422	7
Epithelial	GO:0031667	response to nutrient levels	57/1372	477/18614	0.000204515	0.005124756	0.00427099	34/38/133/8644/26/360/435/445/467/468/664/56477/595/1026/27141/1545/1649/1824/2348/2353/9518/3162/3178/3291/3309/3480/3673/7071/3920/120892/81631/4504/29937/9971/5076/5105/27344/5166/123/10226/5563/10670/58528/6513/55630/283375/6648/6696/80763/6750/6781/8614/4982/25828/7298/7412/7538	57
Epithelial	GO:0007043	cell-cell junction assembly	25/1372	157/18614	0.000206699	0.00515645	0.004297404	4301/183/402/857/928/999/1000/1004/9076/9071/9075/1365/1364/1366/1495/1500/79191/51599/9971/100506658/56288/84612/10207/8502/5872	25
Epithelial	GO:0071364	cellular response to epidermal growth factor stimulus	11/1372	43/18614	0.0002135	0.005279197	0.004399702	1601/1915/1956/2064/54206/2353/2296/64762/5076/6662/7538	11
Epithelial	GO:0097178	ruffle assembly	11/1372	43/18614	0.0002135	0.005279197	0.004399702	83543/83478/857/64787/23189/22871/5217/5879/26751/29887/4070	11
Epithelial	GO:0043457	regulation of cellular respiration	12/1372	50/18614	0.000214504	0.00528076	0.004401005	205/402/664/55847/9167/29997/26471/23596/27166/6472/79085/10131	12
Epithelial	GO:1901798	positive regulation of signal transduction by p53 class mediator	9/1372	30/18614	0.00021634	0.005302689	0.00441928	9521/1984/4609/9349/6167/6209/6224/6201/10467	9
Epithelial	GO:0032507	maintenance of protein location in cell	14/1372	65/18614	0.000225793	0.005510332	0.004592331	288/402/857/400916/22873/3099/3309/51141/10945/10956/85477/6500/9168/7295	14
Epithelial	GO:0051592	response to calcium ion	24/1372	149/18614	0.000229806	0.00558399	0.004653718	8754/10768/8644/360/572/857/595/144402/2039/1906/2244/2266/2353/3309/80271/3725/22871/10016/5311/5563/140576/6382/79085/7057	24
Epithelial	GO:0072655	establishment of protein localization to mitochondrion	21/1372	123/18614	0.000244699	0.005920238	0.004933948	93974/10134/665/1649/51024/3099/89781/83943/54741/3998/120892/4137/56947/4580/9520/9141/140823/26519/26517/9804/54543	21
Epithelial	GO:0001836	release of cytochrome c from mitochondria	13/1372	58/18614	0.000246937	0.005948742	0.004957704	572/664/27141/1191/26355/51024/4000/56947/8996/9141/27166/6648/8743	13
Epithelial	GO:0097345	mitochondrial outer membrane permeabilization	10/1372	37/18614	0.000252822	0.006064478	0.005054158	10449/93974/664/665/400916/8870/255027/291/293/7417	10
Epithelial	GO:2001238	positive regulation of extrinsic apoptotic signaling pathway	12/1372	51/18614	0.000261909	0.006255729	0.005213548	183/467/857/1495/81618/4055/4118/5518/10616/7057/51330/8743	12
Epithelial	GO:0043620	regulation of DNA-templated transcription in response to stress	11/1372	44/18614	0.000265904	0.0063037	0.005253526	467/468/10370/1649/1958/3162/3309/3725/4582/7009/7422	11
Epithelial	GO:1902307	positive regulation of sodium ion transmembrane transport	7/1372	19/18614	0.000266164	0.0063037	0.005253526	288/481/11261/154043/5348/486/2745	7
Epithelial	GO:0060675	ureteric bud morphogenesis	14/1372	66/18614	0.00026741	0.006306601	0.005255944	183/650/3280/6928/3217/3911/55366/4609/5076/7849/5311/6662/4070/7422	14
Epithelial	GO:0051384	response to glucocorticoid	23/1372	142/18614	0.000282894	0.006643876	0.00553703	8754/133/306/445/572/595/9076/1545/1906/54206/2353/2805/3291/3480/4129/4192/4747/5066/5105/6382/6781/7298/7538	23
Epithelial	GO:0006122	mitochondrial electron transport	ubiquinol to cytochrome c	6/1372	14/18614	0.000284168	0.006645981	0.005538785	1537/790955/29796/7381/7386/27089	6
Epithelial	GO:0031102	neuron projection regeneration	13/1372	59/18614	0.000295629	0.006877423	0.005731669	133/29956/1495/2348/3480/3725/9314/4548/4747/9315/5764/5792/6696	13
Epithelial	GO:0006123	mitochondrial electron transport	cytochrome c to oxygen	8/1372	25/18614	0.000296515	0.006877423	0.005731669	9377/1329/1337/1340/9167/1350/1351/4697	8
Epithelial	GO:0036473	cell death in response to oxidative stress	18/1372	99/18614	0.000300066	0.006931153	0.005776448	468/1545/8321/3315/120892/4233/135112/8382/8996/55074/5034/5074/5163/5478/10399/6648/10131/7295	18
Epithelial	GO:0007029	endoplasmic reticulum organization	17/1372	91/18614	0.000313539	0.00721269	0.006011082	819/858/284361/51234/3998/10162/120892/54463/79137/10313/57142/23023/10959/55151/163590/23471/84327	17
Epithelial	GO:0072171	mesonephric tubule morphogenesis	14/1372	67/18614	0.00031544	0.007226794	0.006022837	183/650/3280/6928/3217/3911/55366/4609/5076/7849/5311/6662/4070/7422	14
Epithelial	GO:0031103	axon regeneration	12/1372	52/18614	0.000317922	0.007254053	0.006045555	29956/1495/2348/3480/3725/9314/4548/4747/9315/5764/5792/6696	12
Epithelial	GO:0046209	nitric oxide metabolic process	16/1372	83/18614	0.000322003	0.007317432	0.006098374	183/384/435/445/857/1191/1727/1545/23576/1906/9314/5311/5879/140885/6648/6697	16
Epithelial	GO:0072078	nephron tubule morphogenesis	15/1372	75/18614	0.000323417	0.007319928	0.006100455	183/650/3280/6928/3217/79191/3911/55366/4609/5076/7849/5311/6662/4070/7422	15
Epithelial	GO:0034446	substrate adhesion-dependent cell spreading	18/1372	100/18614	0.00034116	0.007690479	0.006409274	811/10519/1601/2039/1942/1946/2244/2266/3685/23189/3911/4192/59277/5034/5861/5879/6281/4070	18
Epithelial	GO:0001658	branching involved in ureteric bud morphogenesis	13/1372	60/18614	0.000352277	0.007909321	0.006591657	183/650/6928/3217/3911/55366/4609/5076/7849/5311/6662/4070/7422	13
Epithelial	GO:0006084	acetyl-CoA metabolic process	9/1372	32/18614	0.000370885	0.008198379	0.006832559	38/47/23417/4598/254552/5160/5163/5166/10654	9
Epithelial	GO:0006099	tricarboxylic acid cycle	9/1372	32/18614	0.000370885	0.008198379	0.006832559	47/50/4190/4191/92259/5160/6389/6391/8802	9
Epithelial	GO:0010765	positive regulation of sodium ion transport	9/1372	32/18614	0.000370885	0.008198379	0.006832559	10768/288/481/11261/154043/5348/486/2745/5652	9
Epithelial	GO:2001057	reactive nitrogen species metabolic process	16/1372	84/18614	0.000370994	0.008198379	0.006832559	183/384/435/445/857/1191/1727/1545/23576/1906/9314/5311/5879/140885/6648/6697	16
Epithelial	GO:0019058	viral life cycle	41/1372	320/18614	0.000376349	0.008284111	0.006904009	290/682/857/858/6347/27243/92421/9076/1488/1514/1525/1803/6993/1915/1956/3383/10410/3673/3685/90861/10542/4061/93343/4774/64710/5034/5093/5094/5359/5478/5861/5886/949/6520/6541/6590/8724/6780/10318/9218/155382	41
Epithelial	GO:0035795	negative regulation of mitochondrial membrane permeability	7/1372	20/18614	0.00038355	0.008284744	0.006904536	10449/664/3099/8870/255027/291/293	7
Epithelial	GO:0060749	mammary gland alveolus development	7/1372	20/18614	0.00038355	0.008284744	0.006904536	367/595/780/3202/11331/7039/7422	7
Epithelial	GO:0061377	mammary gland lobule development	7/1372	20/18614	0.00038355	0.008284744	0.006904536	367/595/780/3202/11331/7039/7422	7
Epithelial	GO:0010823	negative regulation of mitochondrion organization	12/1372	53/18614	0.000383758	0.008284744	0.006904536	10449/664/1191/8870/4000/4137/255027/8996/27166/291/293/10493	12
Epithelial	GO:1905710	positive regulation of membrane permeability	12/1372	53/18614	0.000383758	0.008284744	0.006904536	10449/93974/664/665/400916/23593/8870/255027/4504/291/293/7417	12
Epithelial	GO:0001765	membrane raft assembly	5/1372	10/18614	0.000397546	0.008484505	0.007071017	302/857/858/10211/6281	5
Epithelial	GO:0006228	UTP biosynthetic process	5/1372	10/18614	0.000397546	0.008484505	0.007071017	4830/4832/4833/8382/29922	5
Epithelial	GO:0030647	aminoglycoside antibiotic metabolic process	5/1372	10/18614	0.000397546	0.008484505	0.007071017	10327/231/1645/8644/8574	5
Epithelial	GO:0032350	regulation of hormone metabolic process	10/1372	39/18614	0.000403053	0.008569446	0.007141808	133/8644/476/650/1601/1958/3249/3480/7849/8614	10
Epithelial	GO:1903035	negative regulation of response to wounding	17/1372	93/18614	0.000409243	0.008645675	0.007205337	302/928/29956/1365/1906/2161/2244/2266/4192/5154/5270/5345/710/6696/7035/7057/7103	17
Epithelial	GO:0035966	response to topologically incorrect protein	25/1372	164/18614	0.000409718	0.008645675	0.007205337	467/468/595/1191/1649/65992/79139/11080/4189/30001/2161/22824/3309/3313/3315/26353/10956/10399/6048/8614/7057/51768/7009/10959/23471	25
Epithelial	GO:0071241	cellular response to inorganic substance	32/1372	231/18614	0.000412234	0.008666176	0.007222423	8644/288/26/351/468/572/664/811/999/9076/144402/2039/1906/1956/2353/3162/3309/80271/3725/3777/120892/4493/4494/4495/4501/4502/4504/4548/22871/5311/5563/79085	32
Epithelial	GO:1900024	regulation of substrate adhesion-dependent cell spreading	13/1372	61/18614	0.0004179	0.008752509	0.007294373	811/10519/1601/2039/1946/2244/2266/23189/4192/5034/5879/6281/4070	13
Epithelial	GO:0016125	sterol metabolic process	24/1372	155/18614	0.000419575	0.008754919	0.007296381	19/10449/33/37/47/8542/351/8029/1727/1545/1718/84650/2053/3069/51141/10162/4504/4598/4779/9971/10654/5563/949/7108	24
Epithelial	GO:0042273	ribosomal large subunit biogenesis	14/1372	69/18614	0.000433954	0.00902122	0.007518318	3692/115416/55052/29997/4869/10412/84154/6134/51121/6125/6128/6129/6175/51187	14
Epithelial	GO:0072088	nephron epithelium morphogenesis	15/1372	77/18614	0.000435552	0.00902122	0.007518318	183/650/3280/6928/3217/79191/3911/55366/4609/5076/7849/5311/6662/4070/7422	15
Epithelial	GO:0044242	cellular lipid catabolic process	31/1372	222/18614	0.000438082	0.009040264	0.007534189	10449/33/34/35/37/38/51390/8644/56898/1545/26063/1891/55268/1892/1632/10455/1962/2109/2166/3032/10994/64900/11343/23417/4504/254552/5105/23236/9588/949/11001	31
Epithelial	GO:0032352	positive regulation of hormone metabolic process	6/1372	15/18614	0.00044415	0.009065505	0.007555225	133/1601/1958/3249/3480/7849	6
Epithelial	GO:0045117	azole transmembrane transport	6/1372	15/18614	0.00044415	0.009065505	0.007555225	121260/6582/9154/80736/55244/6541	6
Epithelial	GO:2000651	positive regulation of sodium ion transmembrane transporter activity	6/1372	15/18614	0.00044415	0.009065505	0.007555225	288/481/11261/154043/486/2745	6
Epithelial	GO:0006605	protein targeting	42/1372	333/18614	0.000447592	0.009102665	0.007586195	288/10053/130340/93974/10134/665/11261/10519/1191/2039/2064/51024/89781/3309/83943/3920/54741/3998/120892/56947/4580/4666/22871/9520/10956/56288/9141/5174/117177/140823/23480/6726/6746/26519/26517/9804/54543/23471/155382/7531/7532/55146	42
Epithelial	GO:0006637	acyl-CoA metabolic process	17/1372	94/18614	0.000465889	0.009406604	0.007839498	38/47/123876/348158/6296/79993/10249/23417/4598/254552/5160/5163/5166/10654/6576/11001/8802	17
Epithelial	GO:0035383	thioester metabolic process	17/1372	94/18614	0.000465889	0.009406604	0.007839498	38/47/123876/348158/6296/79993/10249/23417/4598/254552/5160/5163/5166/10654/6576/11001/8802	17
Epithelial	GO:0072175	epithelial tube formation	22/1372	138/18614	0.000476062	0.009577554	0.007981969	133/10370/23059/115908/2348/8321/6928/55081/79191/4036/5076/7849/23654/6201/6385/6659/6662/6692/10653/79600/10959/7289	22
Epithelial	GO:0018208	peptidyl-proline modification	11/1372	47/18614	0.000492299	0.00979022	0.008159205	112399/30001/60681/2286/55214/5033/8974/5034/5478/5480/10549	11
Epithelial	GO:0070849	response to epidermal growth factor	11/1372	47/18614	0.000492299	0.00979022	0.008159205	1601/1915/1956/2064/54206/2353/2296/64762/5076/6662/7538	11
Epithelial	GO:0090199	regulation of release of cytochrome c from mitochondria	11/1372	47/18614	0.000492299	0.00979022	0.008159205	572/664/27141/1191/26355/4000/56947/8996/9141/27166/8743	11
Epithelial	GO:0033013	tetrapyrrole metabolic process	13/1372	62/18614	0.00049361	0.00979022	0.008159205	81693/93974/56898/645/8029/3162/326625/4548/4779/10857/81853/51522/7389	13
Epithelial	GO:0044000	movement in host	27/1372	185/18614	0.000498624	0.009839515	0.008200288	290/682/857/858/27243/92421/9076/1514/1525/1803/6993/1956/2519/3383/10410/3673/3685/90861/4061/5034/5359/5478/949/6520/6541/8724/9218	27
Epithelial	GO:0009069	serine family amino acid metabolic process	10/1372	40/18614	0.000502299	0.009839515	0.008200288	2653/10249/4357/26227/10247/22928/6470/6472/55258/7263	10
Epithelial	GO:0032570	response to progesterone	10/1372	40/18614	0.000502299	0.009839515	0.008200288	572/857/1364/1545/2353/2821/3480/7057/7298/10413	10
Epithelial	GO:0008652	amino acid biosynthetic process	15/1372	78/18614	0.000503107	0.009839515	0.008200288	55256/216/435/445/635/23743/2805/10994/4548/5092/26227/5352/22928/6470/6472	15
Epithelial	GO:1901607	alpha-amino acid biosynthetic process	14/1372	70/18614	0.000506219	0.009865991	0.008222353	55256/435/445/635/23743/2805/10994/4548/5092/26227/5352/22928/6470/6472	14
Epithelial	GO:0010634	positive regulation of epithelial cell migration	26/1372	176/18614	0.000520359	0.010106491	0.008422786	8754/183/306/506/811/958/10519/1906/284361/57669/2821/3162/3315/3673/3675/3725/4233/10016/10769/5879/388/57142/949/6662/7057/7422	26
Epithelial	GO:0043410	positive regulation of MAPK cascade	57/1372	495/18614	0.000524172	0.010145435	0.008455243	8754/9590/285016/351/367/79444/650/858/112464/6347/6364/100133941/958/1000/10519/1652/85458/1906/1942/1956/2064/2150/2244/2266/1647/4616/64762/9518/28996/3383/3480/3486/3487/3489/3725/8844/120892/4055/9175/4282/4504/56005/29937/5154/56034/11331/23236/5478/7001/5345/7039/7057/7098/7164/9618/7422/23286	57
Epithelial	GO:0006972	hyperosmotic response	8/1372	27/18614	0.000533078	0.010247151	0.008540013	231/9076/54206/79085/6513/6750/7098/8531	8
Epithelial	GO:0071280	cellular response to copper ion	8/1372	27/18614	0.000533078	0.010247151	0.008540013	26/351/4493/4494/4495/4501/4502/4504	8
Epithelial	GO:0016137	glycoside metabolic process	7/1372	21/18614	0.000538934	0.01028924	0.00857509	10327/231/1645/8644/8574/2519/27233	7
Epithelial	GO:2000738	positive regulation of stem cell differentiation	7/1372	21/18614	0.000538934	0.01028924	0.00857509	2296/4054/23788/5764/55553/6662/4070	7
Epithelial	GO:0006626	protein targeting to mitochondrion	18/1372	104/18614	0.000558213	0.010551859	0.008793958	93974/10134/665/51024/89781/83943/54741/3998/120892/56947/4580/9520/9141/140823/26519/26517/9804/54543	18
Epithelial	GO:0048678	response to axon injury	16/1372	87/18614	0.000558315	0.010551859	0.008793958	664/29956/1495/23767/2348/3480/3725/9314/4548/4747/9315/5764/5792/6648/6696/25828	16
Epithelial	GO:0048568	embryonic organ development	53/1372	453/18614	0.000558329	0.010551859	0.008793958	133/468/1028/10370/23059/85301/115908/1906/2202/1942/1956/29924/2348/2296/3280/28996/6928/3201/3202/3204/3205/3217/3218/3249/55081/51141/3880/3856/55897/4646/5076/7849/5154/7262/128344/5311/5357/10848/5919/6134/27173/80736/9021/6662/6692/10653/7003/10959/286262/7289/10083/7422/10413	53
Epithelial	GO:0061333	renal tubule morphogenesis	15/1372	79/18614	0.000579413	0.010913579	0.009095416	183/650/3280/6928/3217/79191/3911/55366/4609/5076/7849/5311/6662/4070/7422	15
Epithelial	GO:0008203	cholesterol metabolic process	22/1372	140/18614	0.000582652	0.010937875	0.009115665	19/10449/33/37/47/8542/351/8029/1727/1718/2053/3069/51141/10162/4504/4598/4779/9971/10654/5563/949/7108	22
Epithelial	GO:0071496	cellular response to external stimulus	41/1372	327/18614	0.000586515	0.010973702	0.009145524	183/8644/26/360/467/468/572/664/958/1026/79077/1824/2348/2353/1647/3162/3178/3309/3480/3673/7071/3920/120892/4055/81631/9971/5105/5166/123/10226/5563/10670/58528/6513/55630/283375/6662/7098/8795/25828/7412	41
Epithelial	GO:0035794	positive regulation of mitochondrial membrane permeability	11/1372	48/18614	0.000596675	0.011126693	0.009273026	10449/93974/664/665/400916/23593/8870/255027/291/293/7417	11
Epithelial	GO:0033238	regulation of amine metabolic process	9/1372	34/18614	0.000606634	0.011274965	0.009396597	130013/217/10295/635/4129/4837/9971/25953/6531	9
Epithelial	GO:0060491	regulation of cell projection assembly	28/1372	197/18614	0.000610197	0.01129843	0.009416153	375790/83478/857/11135/51473/2039/51626/22873/64787/2150/642273/54874/8100/27152/23189/688/55329/10787/22871/100506658/5217/64284/117177/5879/26751/4070/8976/10413	28
Epithelial	GO:0034329	cell junction assembly	52/1372	444/18614	0.000611923	0.01129843	0.009416153	87/4301/375790/183/351/402/857/928/999/1000/1004/9076/9071/9075/1365/1364/1366/92359/1495/1500/2017/2039/1946/57669/2045/10160/10211/23767/8321/79191/3673/51599/4649/22871/9971/100506658/56288/84612/10207/27445/8502/23654/5872/64284/5879/29984/6281/6385/7057/7205/7422/81671	52
Epithelial	GO:0042594	response to starvation	29/1372	207/18614	0.000624947	0.01146348	0.009553706	34/38/133/8644/26/467/468/1026/1649/1824/2353/3178/3309/3480/7071/3920/120892/81631/5105/5166/123/10226/5563/10670/58528/6513/55630/283375/7538	29
Epithelial	GO:0044703	multi-organism reproductive process	29/1372	207/18614	0.000624947	0.01146348	0.009553706	29974/133/183/367/682/811/10370/1364/780/1906/29924/2353/3291/3673/3675/23764/5066/10935/5744/5764/5270/6513/6696/6781/8614/7076/10959/7422/81671	29
Epithelial	GO:0001841	neural tube formation	18/1372	105/18614	0.000628172	0.011479985	0.009567461	133/10370/23059/115908/2348/8321/55081/4036/5076/23654/6201/6385/6659/6692/10653/79600/10959/7289	18
Epithelial	GO:1902652	secondary alcohol metabolic process	23/1372	150/18614	0.000629937	0.011479985	0.009567461	19/10449/33/37/47/50/8542/351/8029/1727/1718/2053/3069/51141/10162/4504/4598/4779/9971/10654/5563/949/7108	23
Epithelial	GO:0051403	stress-activated MAPK cascade	32/1372	237/18614	0.000647444	0.011760847	0.009801533	183/351/79444/650/1410/85458/1843/1956/7430/2150/1647/4616/2950/28996/3476/3480/3489/120892/4055/9175/4609/23236/5478/5052/5345/140885/7098/7164/9618/10221/7422/7538	32
Epithelial	GO:0072028	nephron morphogenesis	15/1372	80/18614	0.000665365	0.011990558	0.009992975	183/650/3280/6928/3217/79191/3911/55366/4609/5076/7849/5311/6662/4070/7422	15
Epithelial	GO:0006544	glycine metabolic process	6/1372	16/18614	0.000666498	0.011990558	0.009992975	2653/10249/26227/10247/6470/6472	6
Epithelial	GO:0044849	estrous cycle	6/1372	16/18614	0.000666498	0.011990558	0.009992975	771/1545/1958/3480/4192/5764	6
Epithelial	GO:1901654	response to ketone	29/1372	208/18614	0.000676255	0.012121729	0.010102293	8644/367/445/572/768/811/857/595/1019/1152/9076/1364/1545/1906/1946/54206/2353/2770/2821/3205/3480/4129/4747/5105/5563/6696/7057/7298/10413	29
Epithelial	GO:0060993	kidney morphogenesis	17/1372	97/18614	0.000678108	0.012121729	0.010102293	183/650/3280/6928/3217/79191/3911/55366/120892/4609/5076/7849/5311/6659/6662/4070/7422	17
Epithelial	GO:0006183	GTP biosynthetic process	5/1372	11/18614	0.000684634	0.012122561	0.010102987	4830/4832/4833/8382/29922	5
Epithelial	GO:0051561	positive regulation of mitochondrial calcium ion concentration	5/1372	11/18614	0.000684634	0.012122561	0.010102987	10134/664/51024/79085/7052	5
Epithelial	GO:0072173	metanephric tubule morphogenesis	5/1372	11/18614	0.000684634	0.012122561	0.010102987	3280/55366/5076/7849/6662	5
Epithelial	GO:0050878	regulation of body fluid levels	44/1372	361/18614	0.000688217	0.012147681	0.010123922	133/231/302/360/857/595/958/966/928/780/2039/1906/2161/2150/2244/2266/65991/2821/3099/89781/3291/3315/3673/3998/4580/4830/4883/5066/5154/5359/5478/7001/5265/5270/5345/710/6582/6531/7035/7980/7057/7103/7422/79001	44
Epithelial	GO:0006986	response to unfolded protein	22/1372	142/18614	0.000709401	0.012482347	0.010402834	467/468/595/1649/65992/79139/11080/4189/30001/22824/3309/3313/3315/26353/10956/10399/8614/7057/51768/7009/10959/23471	22
Epithelial	GO:1902074	response to salt	46/1372	383/18614	0.000723105	0.012683719	0.010570658	8754/375790/10768/8644/26/360/572/811/857/595/999/9076/144402/54675/1601/2039/1906/1958/2244/2266/2353/2821/3178/7184/3309/3480/3613/3673/80271/3725/3856/4747/22871/10016/5311/23236/5563/10247/140576/6382/79085/6531/6648/7052/7057/7009	46
Epithelial	GO:0016032	viral process	50/1372	426/18614	0.000734908	0.012850591	0.010709729	290/636/682/821/857/858/6347/27243/92421/9076/1452/1488/1514/1525/1803/6993/1915/1956/8662/3249/3383/10410/3673/3685/90861/3725/10542/4061/11282/93343/4774/64710/5034/10605/5093/5094/5359/5478/5861/5886/949/6520/6541/6590/8724/6780/10318/9218/155382/7538	50
Epithelial	GO:0001890	placenta development	23/1372	152/18614	0.000760201	0.013239451	0.011033807	133/283/682/1028/10370/1956/3280/3696/3880/3856/4311/7262/5311/10935/5764/6194/9021/6692/10653/6696/6781/8614/10959	23
Epithelial	GO:0019320	hexose catabolic process	10/1372	42/18614	0.000761864	0.013239451	0.011033807	572/2023/2026/2582/3099/5211/5214/5230/5315/7167	10
Epithelial	GO:0034620	cellular response to unfolded protein	17/1372	98/18614	0.000765158	0.013255654	0.01104731	467/468/595/1649/65992/79139/4189/30001/3309/3313/26353/10956/10399/8614/51768/7009/10959	17
Epithelial	GO:1905330	regulation of morphogenesis of an epithelium	13/1372	65/18614	0.00079382	0.013709877	0.011425862	183/367/3217/55366/4192/59277/5076/7849/5154/11331/6662/4070/7422	13
Epithelial	GO:0006692	prostanoid metabolic process	11/1372	50/18614	0.000861104	0.014735912	0.012280963	231/1645/8644/873/8824/1906/1907/2938/2950/4282/22949	11
Epithelial	GO:0006693	prostaglandin metabolic process	11/1372	50/18614	0.000861104	0.014735912	0.012280963	231/1645/8644/873/8824/1906/1907/2938/2950/4282/22949	11
Epithelial	GO:0046365	monosaccharide catabolic process	11/1372	50/18614	0.000861104	0.014735912	0.012280963	572/2023/2026/2582/3099/5211/5214/5230/5315/64080/7167	11
Epithelial	GO:0010565	regulation of cellular ketone metabolic process	21/1372	135/18614	0.000879243	0.015000578	0.012501536	33/37/130013/133/8644/10295/635/650/857/1601/1958/3692/2170/2327/51141/23417/9971/5163/5166/6662/57761	21
Epithelial	GO:0006767	water-soluble vitamin metabolic process	12/1372	58/18614	0.000911301	0.01550041	0.012918098	10327/81693/8029/2348/326625/10588/4548/4837/8566/6470/6472/6513	12
Epithelial	GO:0031952	regulation of protein autophosphorylation	10/1372	43/18614	0.000928035	0.015622741	0.01302005	857/11261/2045/54206/3725/9961/5154/56034/10040/7422	10
Epithelial	GO:0033574	response to testosterone	10/1372	43/18614	0.000928035	0.015622741	0.01302005	367/572/768/811/1906/2821/3205/3480/6696/7057	10
Epithelial	GO:1902110	positive regulation of mitochondrial membrane permeability involved in apoptotic process	10/1372	43/18614	0.000928035	0.015622741	0.01302005	10449/93974/664/665/400916/8870/255027/291/293/7417	10
Epithelial	GO:0001843	neural tube closure	16/1372	91/18614	0.000929627	0.015622741	0.01302005	133/10370/23059/115908/2348/8321/55081/4036/5076/23654/6201/6385/6692/10653/10959/7289	16
Epithelial	GO:1905332	positive regulation of morphogenesis of an epithelium	9/1372	36/18614	0.000952607	0.01596114	0.013302073	183/367/3217/55366/4192/5076/7849/6662/7422	9
Epithelial	GO:0006085	acetyl-CoA biosynthetic process	6/1372	17/18614	0.000966159	0.016140033	0.013451163	38/47/23417/5160/5163/5166	6
Epithelial	GO:0072332	intrinsic apoptotic signaling pathway by p53 class mediator	15/1372	83/18614	0.000991008	0.016464378	0.013721473	83787/1026/1984/3094/28996/4193/4282/4582/4609/26471/64065/23612/754/51065/6201	15
Epithelial	GO:0050821	protein stabilization	29/1372	213/18614	0.000992102	0.016464378	0.013721473	29974/481/811/819/908/10694/11261/1191/1410/1500/1942/10211/2597/89781/3920/4504/29997/5201/5204/5217/11331/5434/9349/6125/6201/57142/6659/10103/84327	29
Epithelial	GO:0016338	calcium-independent cell-cell adhesion via plasma membrane cell-adhesion molecules	7/1372	23/18614	0.000997308	0.016464378	0.013721473	650/9076/9071/9075/1365/1364/1366	7
Epithelial	GO:1905709	negative regulation of membrane permeability	7/1372	23/18614	0.000997308	0.016464378	0.013721473	10449/664/3099/8870/255027/291/293	7
Epithelial	GO:0010822	positive regulation of mitochondrion organization	14/1372	75/18614	0.001040068	0.017119943	0.014267823	93974/572/664/400916/27141/26355/51024/56947/9141/291/56907/6742/8743/7416	14
Epithelial	GO:0045185	maintenance of protein location	16/1372	92/18614	0.001049834	0.017179944	0.014317828	288/402/857/400916/22873/3099/3309/51141/10945/10956/5311/85477/6500/6717/9168/7295	16
Epithelial	GO:0060606	tube closure	16/1372	92/18614	0.001049834	0.017179944	0.014317828	133/10370/23059/115908/2348/8321/55081/4036/5076/23654/6201/6385/6692/10653/10959/7289	16
Epithelial	GO:0051205	protein insertion into membrane	13/1372	67/18614	0.001069189	0.017445807	0.014539399	819/1956/284361/51234/4118/4580/9141/140823/26519/26517/9804/54543/23471	13
Epithelial	GO:1905475	regulation of protein localization to membrane	25/1372	175/18614	0.00108143	0.01759439	0.014663229	288/367/27237/1000/11261/10519/1601/2039/1956/2064/7430/51024/10082/3675/3958/56947/9141/5174/10857/5357/10399/8878/6809/9528/7130	25
Epithelial	GO:0031953	negative regulation of protein autophosphorylation	5/1372	12/18614	0.001102622	0.017682909	0.014737001	857/11261/54206/3725/9961	5
Epithelial	GO:0033539	fatty acid beta-oxidation using acyl-CoA dehydrogenase	5/1372	12/18614	0.001102622	0.017682909	0.014737001	33/34/35/37/2109	5
Epithelial	GO:0046051	UTP metabolic process	5/1372	12/18614	0.001102622	0.017682909	0.014737001	4830/4832/4833/8382/29922	5
Epithelial	GO:0072182	regulation of nephron tubule epithelial cell differentiation	5/1372	12/18614	0.001102622	0.017682909	0.014737001	100133941/5076/7849/8842/10413	5
Epithelial	GO:0097084	vascular associated smooth muscle cell development	5/1372	12/18614	0.001102622	0.017682909	0.014737001	133/30008/3280/6443/7422	5
Epithelial	GO:0010952	positive regulation of peptidase activity	26/1372	185/18614	0.001109627	0.017744546	0.014788369	444/572/10134/27018/27141/1365/1364/1509/1514/65992/1942/112399/26355/51024/55081/4137/23787/4609/9141/10016/64065/27166/10399/51065/6582/8743	26
Epithelial	GO:1900026	positive regulation of substrate adhesion-dependent cell spreading	10/1372	44/18614	0.001122779	0.017903859	0.014921142	811/10519/1601/2039/2244/2266/4192/5034/5879/6281	10
Epithelial	GO:0120032	regulation of plasma membrane bounded cell projection assembly	27/1372	195/18614	0.001130086	0.017969332	0.014975707	375790/83478/857/11135/51473/2039/51626/22873/64787/2150/54874/8100/27152/23189/688/55329/10787/22871/100506658/5217/64284/117177/5879/26751/4070/8976/10413	27
Epithelial	GO:0031960	response to corticosteroid	24/1372	166/18614	0.001138047	0.018030032	0.015026295	8754/133/8644/306/445/572/595/9076/1545/1906/54206/2353/2805/3291/3480/4129/4192/4747/5066/5105/6382/6781/7298/7538	24
Epithelial	GO:0031098	stress-activated protein kinase signaling cascade	32/1372	245/18614	0.001140328	0.018030032	0.015026295	183/351/79444/650/1410/85458/1843/1956/7430/2150/1647/4616/2950/28996/3476/3480/3489/120892/4055/9175/4609/23236/5478/5052/5345/140885/7098/7164/9618/10221/7422/7538	32
Epithelial	GO:1900027	regulation of ruffle assembly	8/1372	30/18614	0.001152601	0.018172893	0.015145356	83478/857/64787/23189/22871/5217/26751/4070	8
Epithelial	GO:0070301	cellular response to hydrogen peroxide	16/1372	93/18614	0.001182944	0.018547113	0.015457231	328/664/1545/1906/120892/4233/10276/51526/5074/5076/59338/10399/388/140885/10131/7295	16
Epithelial	GO:1900542	regulation of purine nucleotide metabolic process	16/1372	93/18614	0.001182944	0.018547113	0.015457231	130013/205/351/402/93974/3692/2023/51024/8870/26471/5163/5166/5223/5563/8671/26137	16
Epithelial	GO:0044706	multi-multicellular organism process	29/1372	216/18614	0.001237744	0.019352244	0.016128231	29974/133/183/367/682/811/10370/1364/780/1906/29924/2353/3291/3673/3675/23764/5066/10935/5744/5764/5270/6513/6696/6781/8614/7076/10959/7422/81671	29
Epithelial	GO:0071709	membrane assembly	12/1372	60/18614	0.001247549	0.019451364	0.016210838	288/302/857/858/1000/27243/92421/93099/10211/22871/6281/7357	12
Epithelial	GO:0015718	monocarboxylic acid transport	25/1372	177/18614	0.001274024	0.019780278	0.016484956	8714/10257/1645/1906/2170/2172/2173/51024/4282/51660/25874/4828/123/83758/387700/9123/9122/6582/11001/6513/159963/6540/6535/80763/7057	25
Epithelial	GO:0072524	pyridine-containing compound metabolic process	15/1372	85/18614	0.001275692	0.019780278	0.016484956	130013/125061/51071/2327/23498/8564/3945/4190/4191/128240/4837/8566/5223/64080/9540	15
Epithelial	GO:0007565	female pregnancy	26/1372	187/18614	0.001300224	0.020105121	0.016755681	29974/133/183/367/682/811/10370/1364/780/29924/2353/3291/3673/3675/5066/10935/5744/5764/6513/6696/6781/8614/7076/10959/7422/81671	26
Epithelial	GO:0030258	lipid modification	27/1372	197/18614	0.001317814	0.020321126	0.016935701	10449/33/34/35/37/38/128/56898/1577/26063/1891/55268/1892/1632/10455/1962/2053/2109/2170/2327/3032/10994/10162/23417/5166/11001/6662	27
Epithelial	GO:0003073	regulation of systemic arterial blood pressure	16/1372	94/18614	0.001330033	0.020341887	0.016953003	133/183/367/143872/23576/1906/1907/2028/2150/3291/8870/5345/6518/6648/80763/7168	16
Epithelial	GO:0006140	regulation of nucleotide metabolic process	16/1372	94/18614	0.001330033	0.020341887	0.016953003	130013/205/351/402/93974/3692/2023/51024/8870/26471/5163/5166/5223/5563/8671/26137	16
Epithelial	GO:1900407	regulation of cellular response to oxidative stress	16/1372	94/18614	0.001330033	0.020341887	0.016953003	468/8321/3315/120892/4233/135112/8382/8996/55074/5034/5074/5478/10399/6648/10131/7295	16
Epithelial	GO:0043434	response to peptide hormone	49/1372	427/18614	0.001343801	0.020496616	0.017081955	133/183/10768/328/445/682/760/857/858/1019/1509/1537/1545/79746/1906/1958/3692/54206/2353/9518/2770/2805/3291/3480/51141/23189/3795/54741/64900/4747/9971/64710/5105/5166/5315/23236/5860/5872/5919/5967/6513/23516/9021/8614/7076/8743/57761/7532/84327	49
Epithelial	GO:1902686	mitochondrial outer membrane permeabilization involved in programmed cell death	10/1372	45/18614	0.001349644	0.020529952	0.017109737	10449/93974/664/665/400916/8870/255027/291/293/7417	10
Epithelial	GO:0036003	positive regulation of transcription from RNA polymerase II promoter in response to stress	6/1372	18/18614	0.001359497	0.020623933	0.017188061	467/468/1649/3309/4582/7422	6
Epithelial	GO:0062012	regulation of small molecule metabolic process	40/1372	331/18614	0.001383474	0.020931101	0.017444056	33/34/37/130013/133/205/8644/351/402/93974/572/10295/635/650/857/1601/1958/3692/2023/2053/2170/51024/2327/8870/3486/3487/51141/10162/23417/4837/9971/26471/5163/5166/5223/5563/8671/6662/57761/26137	40
Epithelial	GO:1903008	organelle disassembly	21/1372	140/18614	0.001412284	0.021309543	0.017759451	93974/664/665/2017/65992/51024/65991/3099/81631/11331/123/10226/5563/54463/79137/291/51375/8878/54543/51506/7416	21
Epithelial	GO:0061077	chaperone-mediated protein folding	13/1372	69/18614	0.001420087	0.02136983	0.017809694	908/10694/1191/11080/30001/2286/3309/3313/3315/9141/9601/6767/10131	13
Epithelial	GO:0006220	pyrimidine nucleotide metabolic process	11/1372	53/18614	0.001433746	0.021460308	0.017885099	79077/1807/5169/4830/4832/4833/8382/29922/30833/6470/7298	11
Epithelial	GO:0048146	positive regulation of fibroblast proliferation	11/1372	53/18614	0.001433746	0.021460308	0.017885099	183/1019/1026/1956/3725/4282/4609/4724/5154/56034/6277	11
Epithelial	GO:0034113	heterotypic cell-cell adhesion	12/1372	61/18614	0.001450728	0.021656746	0.018048811	1525/1824/1829/1832/2244/2266/10211/3685/9314/64065/140885/7412	12
Epithelial	GO:0006888	endoplasmic reticulum to Golgi vesicle-mediated transport	20/1372	131/18614	0.001457594	0.021701527	0.018086132	10134/10282/29097/57222/51614/10945/3998/10960/120892/5034/10016/5861/11018/10972/10959/23423/222068/54732/51693/9218	20
Epithelial	GO:0007568	aging	24/1372	169/18614	0.001461982	0.02170927	0.018092585	133/183/328/445/821/1028/9076/1410/1495/1644/1906/2353/2879/3480/8564/4311/5076/6185/710/6531/6648/7076/7298/7412	24
Epithelial	GO:0033865	nucleoside bisphosphate metabolic process	19/1372	122/18614	0.00149209	0.021981899	0.018319795	38/47/123876/348158/6296/79993/10249/23417/4598/254552/5160/5163/5166/10654/6576/11001/8802/27233/8460	19
Epithelial	GO:0033875	ribonucleoside bisphosphate metabolic process	19/1372	122/18614	0.00149209	0.021981899	0.018319795	38/47/123876/348158/6296/79993/10249/23417/4598/254552/5160/5163/5166/10654/6576/11001/8802/27233/8460	19
Epithelial	GO:0034032	purine nucleoside bisphosphate metabolic process	19/1372	122/18614	0.00149209	0.021981899	0.018319795	38/47/123876/348158/6296/79993/10249/23417/4598/254552/5160/5163/5166/10654/6576/11001/8802/27233/8460	19
Epithelial	GO:0044409	entry into host	23/1372	160/18614	0.001542059	0.02257836	0.018816888	290/682/857/858/9076/1514/1525/1803/6993/1956/2519/3383/10410/3673/3685/90861/4061/5034/5359/949/6520/6541/8724	23
Epithelial	GO:0043154	negative regulation of cysteine-type endopeptidase activity involved in apoptotic process	14/1372	78/18614	0.001544645	0.02257836	0.018816888	79444/1410/1718/2821/3476/9314/10542/4504/8996/5076/10935/25824/7057/7422	14
Epithelial	GO:0061045	negative regulation of wound healing	14/1372	78/18614	0.001544645	0.02257836	0.018816888	302/928/1365/1906/2161/2244/2266/5154/5270/5345/710/7035/7057/7103	14
Epithelial	GO:0050678	regulation of epithelial cell proliferation	48/1372	419/18614	0.001549867	0.022595858	0.018831471	283/367/93974/572/650/857/858/6347/595/1019/1028/9076/1601/1956/284361/2064/54206/3280/3162/3202/3249/3299/55081/27152/3725/3911/4192/4609/56005/4781/4830/26471/5076/10016/11331/5314/5764/10247/57142/6662/4070/7039/7057/7422/7423/64743/10413/7538	48
Epithelial	GO:0007009	plasma membrane organization	24/1372	170/18614	0.001586229	0.023006473	0.019173678	53947/288/302/367/857/858/928/27243/92421/81037/1191/8560/93099/30846/10211/54874/2348/26509/10397/5359/6281/7357/81671/8976	24
Epithelial	GO:0009267	cellular response to starvation	24/1372	170/18614	0.001586229	0.023006473	0.019173678	8644/26/467/468/1026/1824/2353/3178/3309/3480/7071/3920/120892/81631/5105/5166/123/10226/5563/10670/58528/6513/55630/283375	24
Epithelial	GO:0043627	response to estrogen	13/1372	70/18614	0.001628513	0.023498308	0.019583576	367/857/595/100133941/10370/163732/1152/1495/2947/3162/3880/4311/4982	13
Epithelial	GO:2000379	positive regulation of reactive oxygen species metabolic process	13/1372	70/18614	0.001628513	0.023498308	0.019583576	183/1645/8644/873/1026/1545/2150/1647/2950/4137/140823/6648/7057	13
Epithelial	GO:0007599	hemostasis	30/1372	230/18614	0.001633889	0.023515432	0.019597847	302/857/958/966/928/2039/1906/2161/2150/2244/2266/65991/2821/89781/3315/3673/3998/5154/5359/5478/7001/5265/5270/5345/710/7035/7980/7057/7103/79001	30
Epithelial	GO:0002064	epithelial cell development	28/1372	210/18614	0.001651828	0.023712815	0.019762347	4301/231/367/468/572/1000/9076/1365/57669/7430/2150/2195/2947/3202/3383/688/4233/5314/23236/5872/6382/6662/10653/6781/7298/7422/7431/10413	28
Epithelial	GO:0045428	regulation of nitric oxide biosynthetic process	12/1372	62/18614	0.001680436	0.023862752	0.019887305	183/435/445/857/1191/23576/1906/9314/5311/5879/140885/6648	12
Epithelial	GO:0032530	regulation of microvillus organization	5/1372	13/18614	0.001683529	0.023862752	0.019887305	53841/7430/688/5357/10083	5
Epithelial	GO:0032536	regulation of cell projection size	5/1372	13/18614	0.001683529	0.023862752	0.019887305	53841/7430/4747/5357/10083	5
Epithelial	GO:0060670	branching involved in labyrinthine layer morphogenesis	5/1372	13/18614	0.001683529	0.023862752	0.019887305	133/9021/6692/10653/10959	5
Epithelial	GO:0075509	endocytosis involved in viral entry into host cell	5/1372	13/18614	0.001683529	0.023862752	0.019887305	857/858/1514/1803/90861	5
Epithelial	GO:0000027	ribosomal large subunit assembly	7/1372	25/18614	0.001716969	0.024033283	0.020029426	55052/29997/84154/6134/6125/6128/6175	7
Epithelial	GO:0009147	pyrimidine nucleoside triphosphate metabolic process	7/1372	25/18614	0.001716969	0.024033283	0.020029426	79077/4830/4832/4833/8382/29922/7298	7
Epithelial	GO:0031579	membrane raft organization	7/1372	25/18614	0.001716969	0.024033283	0.020029426	302/857/858/10211/4118/128240/6281	7
Epithelial	GO:0046039	GTP metabolic process	7/1372	25/18614	0.001716969	0.024033283	0.020029426	205/120892/4830/4832/4833/8382/29922	7
Epithelial	GO:0046885	regulation of hormone biosynthetic process	7/1372	25/18614	0.001716969	0.024033283	0.020029426	133/476/650/1601/1958/3480/8614	7
Epithelial	GO:0042445	hormone metabolic process	31/1372	241/18614	0.001726832	0.024111214	0.020094374	133/231/1645/8644/216/476/25825/650/83539/1514/1545/1577/1601/1803/1958/2028/30001/3249/3480/4311/5034/7849/27344/5046/59338/112724/140606/6696/8614/79799/7364	31
Epithelial	GO:0019362	pyridine nucleotide metabolic process	14/1372	79/18614	0.001752541	0.024349036	0.020292576	130013/125061/51071/2327/23498/8564/3945/4190/4191/128240/4837/5223/64080/9540	14
Epithelial	GO:0046496	nicotinamide nucleotide metabolic process	14/1372	79/18614	0.001752541	0.024349036	0.020292576	130013/125061/51071/2327/23498/8564/3945/4190/4191/128240/4837/5223/64080/9540	14
Epithelial	GO:0050673	epithelial cell proliferation	54/1372	488/18614	0.00179216	0.024825086	0.020689317	283/367/93974/572/650/857/858/6347/595/1019/1028/9076/1601/1956/284361/2064/54206/2173/3280/3162/6928/3202/3249/3299/55081/3486/3487/27152/3725/3911/55366/4192/4609/56005/4781/4830/26471/5076/10016/11331/5314/5764/10247/57142/949/6662/4070/7039/7057/7422/7423/64743/10413/7538	54
Epithelial	GO:0003002	regionalization	48/1372	422/18614	0.00179565	0.024825086	0.020689317	367/79365/80114/650/718/10370/23059/1649/8701/25911/51626/1906/2018/57669/2114/2348/2296/63917/2622/3280/57801/28996/6928/3206/3201/3202/3204/3205/3217/3218/3226/3234/55081/27152/79191/3911/4036/55897/55329/5076/7849/5046/128344/5311/79600/10959/7289/79971	48
Epithelial	GO:0003382	epithelial cell morphogenesis	8/1372	32/18614	0.001815512	0.024925626	0.020773108	367/1365/57669/2195/4233/5314/10653/6781	8
Epithelial	GO:0009072	aromatic amino acid metabolic process	8/1372	32/18614	0.001815512	0.024925626	0.020773108	130013/125061/2184/23498/3081/8564/5092/5860	8
Epithelial	GO:0016050	vesicle organization	43/1372	368/18614	0.001816245	0.024925626	0.020773108	19/302/1174/130340/51382/9296/25825/10282/857/858/23607/27243/92421/57393/8448/54874/51361/29911/89781/55353/93343/10016/5872/5861/83871/6281/6382/6385/5270/29887/8724/8878/6809/23023/10972/10959/54732/252839/51693/9218/84313/155382/8976	43
Epithelial	GO:0070265	necrotic cell death	13/1372	71/18614	0.001861627	0.025310322	0.021093715	84266/664/857/23593/4504/26471/5836/10616/291/6540/7098/114908/8531	13
Epithelial	GO:1903317	regulation of protein maturation	13/1372	71/18614	0.001861627	0.025310322	0.021093715	302/2023/2161/3249/10162/120892/8996/6281/5270/5345/6659/7057/26022	13
Epithelial	GO:0009148	pyrimidine nucleoside triphosphate biosynthetic process	6/1372	19/18614	0.001864112	0.025310322	0.021093715	4830/4832/4833/8382/29922/7298	6
Epithelial	GO:1902176	negative regulation of oxidative stress-induced intrinsic apoptotic signaling pathway	6/1372	19/18614	0.001864112	0.025310322	0.021093715	3315/8382/8996/5478/6648/10131	6
Epithelial	GO:0014020	primary neural tube formation	16/1372	97/18614	0.001866822	0.025310322	0.021093715	133/10370/23059/115908/2348/8321/55081/4036/5076/23654/6201/6385/6692/10653/10959/7289	16
Epithelial	GO:0046718	viral entry into host cell	22/1372	153/18614	0.001921316	0.025986372	0.021657138	290/682/857/858/9076/1514/1525/1803/6993/1956/3383/10410/3673/3685/90861/4061/5034/5359/949/6520/6541/8724	22
Epithelial	GO:0002686	negative regulation of leukocyte migration	11/1372	55/18614	0.001965727	0.026459537	0.022051475	6347/56477/1652/1803/1843/3162/3204/4282/23236/7130/8976	11
Epithelial	GO:0042743	hydrogen peroxide metabolic process	11/1372	55/18614	0.001965727	0.026459537	0.022051475	2878/4129/255027/4504/5052/7001/10935/10549/25824/5879/6648	11
Epithelial	GO:0021915	neural tube development	23/1372	163/18614	0.001975991	0.026534058	0.022113581	133/10370/23059/115908/2348/8321/3280/55081/27152/4036/5076/26227/5311/23654/6201/6385/6659/6692/10653/79600/10959/7289/140467	23
Epithelial	GO:0140115	export across plasma membrane	14/1372	80/18614	0.001983154	0.026566687	0.022140774	19/10257/476/481/5348/486/5174/10786/5002/6582/6584/55244/8671/7531	14
Epithelial	GO:0031589	cell-substrate adhesion	42/1372	359/18614	0.001991633	0.026616755	0.022182501	25890/87/8754/402/4059/811/56477/967/10519/2017/1601/780/2039/30008/1942/1946/57669/54749/2244/2266/3204/3673/3675/3685/3696/23189/3911/4192/59277/5034/5314/5861/5879/29984/6281/6385/8910/4070/7057/7205/7412/7422	42
Epithelial	GO:0032872	regulation of stress-activated MAPK cascade	26/1372	193/18614	0.002050686	0.027340853	0.022785967	351/79444/650/85458/1843/1956/7430/2150/1647/4616/2950/28996/3476/3480/3489/4055/4609/23236/5478/5052/5345/140885/7098/7164/9618/7422	26
Epithelial	GO:0034308	primary alcohol metabolic process	17/1372	107/18614	0.002076285	0.027616555	0.023015738	128/10327/231/1645/8644/8574/216/217/224/650/1545/1577/1601/3291/55825/112724/27233	17
Epithelial	GO:0140448	signaling receptor ligand precursor processing	9/1372	40/18614	0.002119443	0.028086101	0.023407059	25825/1514/1803/2028/30001/4311/5034/27344/5046	9
Epithelial	GO:0030330	DNA damage response	signal transduction by p53 class mediator	13/1372	72/18614	0.002121594	0.028086101	0.023407059	1026/9521/28996/4193/4282/4582/4646/10397/10769/754/51065/6659/10467	13
Epithelial	GO:0048545	response to steroid hormone	40/1372	339/18614	0.002152552	0.028428876	0.02369273	8754/133/8644/306/367/445/476/572/811/857/595/9076/1364/1545/1601/65992/1906/54206/2353/2805/2821/3291/3480/4015/4129/4192/4747/5066/5105/10424/11331/6382/6696/6750/6781/7035/7057/7298/10413/7538	40
Epithelial	GO:0007596	blood coagulation	29/1372	224/18614	0.002166043	0.028539904	0.02378526	302/857/958/966/928/2039/1906/2161/2150/2244/2266/65991/89781/3315/3673/3998/5154/5359/5478/7001/5265/5270/5345/710/7035/7980/7057/7103/79001	29
Epithelial	GO:1901028	regulation of mitochondrial outer membrane permeabilization involved in apoptotic signaling pathway	7/1372	26/18614	0.002201866	0.028943968	0.024122009	10449/93974/400916/8870/255027/291/293	7
Epithelial	GO:0044091	membrane biogenesis	12/1372	64/18614	0.002229758	0.029242126	0.024370495	288/302/857/858/1000/27243/92421/93099/10211/22871/6281/7357	12
Epithelial	GO:1903715	regulation of aerobic respiration	8/1372	33/18614	0.002243859	0.029358464	0.024467451	205/402/664/9167/29997/26471/6472/79085	8
Epithelial	GO:0003044	regulation of systemic arterial blood pressure mediated by a chemical signal	10/1372	48/18614	0.002262133	0.029460209	0.024552246	183/1906/1907/2028/2150/3291/5345/6518/6648/7168	10
Epithelial	GO:0030865	cortical cytoskeleton organization	10/1372	48/18614	0.002262133	0.029460209	0.024552246	811/112464/30846/7430/10787/22871/5357/5872/5879/6242	10
Epithelial	GO:0010001	glial cell differentiation	30/1372	235/18614	0.002280875	0.029635531	0.02469836	351/443/9334/650/664/1000/1191/2064/2065/3280/3400/163175/4118/4137/4192/4501/4504/10397/4781/56288/5076/26227/5764/5270/6659/55553/6662/6692/26022/7431	30
Epithelial	GO:2001237	negative regulation of extrinsic apoptotic signaling pathway	16/1372	99/18614	0.002317001	0.030035392	0.025031606	367/1495/2017/55179/2244/2266/2950/3162/3383/3685/3958/4000/8996/7001/7057/10413	16
Epithelial	GO:0016042	lipid catabolic process	39/1372	330/18614	0.002359091	0.030510549	0.025427603	10449/33/34/35/37/38/51390/8644/56898/1019/1545/26063/1891/55268/1892/1632/10455/1962/2109/2166/3032/84681/51171/285148/10994/64900/11343/23417/4504/57552/254552/5050/5105/23236/9588/5919/949/11001/6696	39
Epithelial	GO:0031345	negative regulation of cell projection organization	26/1372	195/18614	0.002371859	0.030605164	0.025506456	83478/999/29956/10519/1601/1942/2045/3280/3675/81618/23189/120892/4504/22871/7025/5217/117177/57142/10509/54437/57556/23111/6696/4070/7431/10413	26
Epithelial	GO:0006000	fructose metabolic process	5/1372	14/18614	0.002460952	0.031322731	0.026104479	231/226/230/3795/5209	5
Epithelial	GO:0006241	CTP biosynthetic process	5/1372	14/18614	0.002460952	0.031322731	0.026104479	4830/4832/4833/8382/29922	5
Epithelial	GO:0046185	aldehyde catabolic process	5/1372	14/18614	0.002460952	0.031322731	0.026104479	128/10327/217/2098/25953	5
Epithelial	GO:0070141	response to UV-A	5/1372	14/18614	0.002460952	0.031322731	0.026104479	595/1956/4311/23596/7076	5
Epithelial	GO:0072160	nephron tubule epithelial cell differentiation	5/1372	14/18614	0.002460952	0.031322731	0.026104479	100133941/5076/7849/8842/10413	5
Epithelial	GO:1901029	negative regulation of mitochondrial outer membrane permeabilization involved in apoptotic signaling pathway	5/1372	14/18614	0.002460952	0.031322731	0.026104479	10449/8870/255027/291/293	5
Epithelial	GO:0035967	cellular response to topologically incorrect protein	18/1372	118/18614	0.002480384	0.031456864	0.026216265	467/468/595/1649/65992/79139/4189/30001/3309/3313/26353/10956/10399/6048/8614/51768/7009/10959	18
Epithelial	GO:0034612	response to tumor necrosis factor	32/1372	257/18614	0.002482699	0.031456864	0.026216265	8754/9590/445/79444/6347/6364/958/970/10519/9076/1545/1906/1984/2150/2353/2950/3280/3476/3875/3856/120892/9971/5516/10670/6584/7057/8717/9618/84817/7412/8531/7538	32
Epithelial	GO:0071294	cellular response to zinc ion	6/1372	20/18614	0.002498639	0.031587519	0.026325154	3777/4493/4494/4495/4501/4502	6
Epithelial	GO:0051701	biological process involved in interaction with host	27/1372	206/18614	0.002533512	0.031792302	0.026495821	290/682/857/858/27243/92421/9076/1514/1525/1803/6993/1956/2519/3383/10410/3673/3685/90861/4061/5034/5359/5478/949/6520/6541/8724/9218	27
Epithelial	GO:0072595	maintenance of protein localization in organelle	9/1372	41/18614	0.002540889	0.031792302	0.026495821	402/400916/3099/3309/51141/10945/10956/6500/7295	9
Epithelial	GO:1990000	amyloid fibril formation	9/1372	41/18614	0.002540889	0.031792302	0.026495821	351/1191/1410/3178/4137/4193/9027/5201/5204	9
Epithelial	GO:1904035	regulation of epithelial cell apoptotic process	17/1372	109/18614	0.002540936	0.031792302	0.026495821	8644/51129/572/6347/958/2244/2266/3135/3162/3383/3480/4192/26471/5314/7057/10413/7538	17
Epithelial	GO:0070302	regulation of stress-activated protein kinase signaling cascade	26/1372	196/18614	0.002547899	0.031792302	0.026495821	351/79444/650/85458/1843/1956/7430/2150/1647/4616/2950/28996/3476/3480/3489/4055/4609/23236/5478/5052/5345/140885/7098/7164/9618/7422	26
Epithelial	GO:0001667	ameboidal-type cell migration	54/1372	496/18614	0.002548822	0.031792302	0.026495821	8754/183/9590/51421/306/506/811/958/1000/10519/1460/1545/2039/1803/1906/1907/1942/284361/57669/2348/1647/2821/3162/3315/3673/3675/3725/23189/9314/3911/55897/4233/10016/9124/5217/10769/5764/5872/5879/388/57142/6273/949/6385/10509/54437/57556/6662/6781/4070/7057/7076/7145/7422	54
Epithelial	GO:0080164	regulation of nitric oxide metabolic process	12/1372	65/18614	0.002554876	0.031797156	0.026499866	183/435/445/857/1191/23576/1906/9314/5311/5879/140885/6648	12
Epithelial	GO:1902108	regulation of mitochondrial membrane permeability involved in apoptotic process	10/1372	49/18614	0.002657845	0.0330055	0.027506905	10449/93974/664/665/400916/8870/255027/291/293/7417	10
Epithelial	GO:0048754	branching morphogenesis of an epithelial tube	22/1372	157/18614	0.002670037	0.033083701	0.027572078	183/367/650/780/1906/6928/3202/3217/3911/55366/4192/4233/4609/5076/7849/11331/5311/5314/6662/4070/7422/10413	22
Epithelial	GO:1903578	regulation of ATP metabolic process	13/1372	74/18614	0.002731299	0.033768245	0.028142579	205/351/402/93974/3692/2023/51024/8870/26471/5223/5563/8671/26137	13
Epithelial	GO:0090313	regulation of protein targeting to membrane	8/1372	34/18614	0.00274762	0.033842242	0.028204248	288/11261/10519/2039/2064/51024/56947/5174	8
Epithelial	GO:0001701	in utero embryonic development	45/1372	398/18614	0.002749343	0.033842242	0.028204248	133/367/23250/27077/650/689/25912/57820/1028/10370/1906/1956/1999/57669/29924/60681/2296/2821/3280/81502/6928/9314/3880/3856/23764/4695/7262/5311/5932/5954/6137/57142/51119/51639/27173/9021/6692/10653/50861/79600/4071/10959/7422/10413/8531	45
Epithelial	GO:0009081	branched-chain amino acid metabolic process	7/1372	27/18614	0.002785942	0.033920806	0.028269724	38/4329/10295/1892/11112/3155/10994	7
Epithelial	GO:0042537	benzene-containing compound metabolic process	7/1372	27/18614	0.002785942	0.033920806	0.028269724	125061/1545/2053/2184/2947/23498/8564	7
Epithelial	GO:0042730	fibrinolysis	7/1372	27/18614	0.002785942	0.033920806	0.028269724	302/2161/2244/2266/5345/710/7057	7
Epithelial	GO:0090200	positive regulation of release of cytochrome c from mitochondria	7/1372	27/18614	0.002785942	0.033920806	0.028269724	572/664/27141/26355/56947/9141/8743	7
Epithelial	GO:1904666	regulation of ubiquitin protein ligase activity	7/1372	27/18614	0.002785942	0.033920806	0.028269724	9349/6167/6125/6209/6224/6201/6500	7
Epithelial	GO:0000422	autophagy of mitochondrion	15/1372	92/18614	0.002866681	0.03467819	0.02890093	93974/664/665/2017/51024/65991/3099/81631/11331/54463/291/51375/8878/54543/7416	15
Epithelial	GO:0001656	metanephros development	15/1372	92/18614	0.002866681	0.03467819	0.02890093	38/231/1958/3280/6928/79191/55366/4609/5076/7849/5154/5311/5455/6662/10413	15
Epithelial	GO:0061726	mitochondrion disassembly	15/1372	92/18614	0.002866681	0.03467819	0.02890093	93974/664/665/2017/51024/65991/3099/81631/11331/54463/291/51375/8878/54543/7416	15
Epithelial	GO:0007160	cell-matrix adhesion	30/1372	239/18614	0.002946148	0.035562861	0.029638219	87/8754/4059/56477/967/10519/2017/780/2039/30008/1946/57669/54749/2244/2266/3204/3673/3675/3685/3696/5314/5879/29984/6281/6385/8910/7057/7205/7412/7422	30
Epithelial	GO:0051101	regulation of DNA binding	18/1372	120/18614	0.002991443	0.036032129	0.030029308	1460/1649/65992/8721/2296/3280/28996/3162/3673/3725/9314/10542/4830/8864/6717/7295/58499/51042	18
Epithelial	GO:0050817	coagulation	29/1372	229/18614	0.003008522	0.036160242	0.030136078	302/857/958/966/928/2039/1906/2161/2150/2244/2266/65991/89781/3315/3673/3998/5154/5359/5478/7001/5265/5270/5345/710/7035/7980/7057/7103/79001	29
Epithelial	GO:0007595	lactation	9/1372	42/18614	0.003026078	0.036216154	0.030182676	857/595/780/3099/4580/4830/5066/6531/7422	9
Epithelial	GO:0045429	positive regulation of nitric oxide biosynthetic process	9/1372	42/18614	0.003026078	0.036216154	0.030182676	183/435/445/1191/23576/1906/9314/5311/6648	9
Epithelial	GO:0030968	endoplasmic reticulum unfolded protein response	13/1372	75/18614	0.003085912	0.036775427	0.030648776	467/468/595/1649/65992/79139/4189/30001/3309/10956/10399/8614/10959	13
Epithelial	GO:0120192	tight junction assembly	13/1372	75/18614	0.003085912	0.036775427	0.030648776	4301/402/9076/9071/9075/1365/1364/1366/51599/100506658/56288/10207/5872	13
Epithelial	GO:1903747	regulation of establishment of protein localization to mitochondrion	10/1372	50/18614	0.003107031	0.03694865	0.03079314	93974/665/89781/54741/3998/120892/4137/9520/9141/54543	10
Epithelial	GO:0034250	positive regulation of amide metabolic process	23/1372	169/18614	0.003160828	0.037508942	0.03126009	1153/1191/28958/1545/1938/1942/3646/1984/3692/2064/3673/55323/4869/9971/10605/5315/23654/6125/51065/6659/7057/7431/8531	23
Epithelial	GO:0032436	positive regulation of proteasomal ubiquitin-dependent protein catabolic process	15/1372	93/18614	0.003190476	0.037780895	0.031486736	10134/857/1191/1452/1601/65992/6923/120892/4193/29997/10399/5886/255488/10221/57761	15
Epithelial	GO:0031669	cellular response to nutrient levels	29/1372	230/18614	0.003206852	0.037894863	0.031581717	8644/26/360/467/468/1026/1824/2348/2353/3162/3178/3309/3480/7071/3920/120892/81631/9971/5105/5166/123/10226/5563/10670/58528/6513/55630/283375/25828	29
Epithelial	GO:1904019	epithelial cell apoptotic process	20/1372	140/18614	0.003251051	0.038336451	0.031949739	8644/51129/572/6347/958/2244/2266/3135/3162/3383/3480/3875/3856/4192/26471/5314/7057/746/10413/7538	20
Epithelial	GO:0009067	aspartate family amino acid biosynthetic process	6/1372	21/18614	0.00328252	0.038384973	0.031990177	55256/635/23743/2805/4548/5352	6
Epithelial	GO:0009083	branched-chain amino acid catabolic process	6/1372	21/18614	0.00328252	0.038384973	0.031990177	38/4329/10295/1892/11112/3155	6
Epithelial	GO:0010288	response to lead ion	6/1372	21/18614	0.00328252	0.038384973	0.031990177	351/9076/4137/5359/5516/5860	6
Epithelial	GO:0044321	response to leptin	6/1372	21/18614	0.00328252	0.038384973	0.031990177	595/1906/2244/4036/4504/7357	6
Epithelial	GO:0070613	regulation of protein processing	12/1372	67/18614	0.003320802	0.038751899	0.032295975	302/2023/2161/3249/10162/120892/8996/6281/5270/5345/7057/26022	12
Epithelial	GO:0001893	maternal placenta development	8/1372	35/18614	0.003335416	0.038761268	0.032303782	682/10370/10935/5764/6696/6781/8614/10959	8
Epithelial	GO:1902253	regulation of intrinsic apoptotic signaling pathway by p53 class mediator	8/1372	35/18614	0.003335416	0.038761268	0.032303782	83787/1984/4193/4282/4582/4609/754/6201	8
Epithelial	GO:0010951	negative regulation of endopeptidase activity	22/1372	160/18614	0.003381297	0.039213259	0.032680474	79444/1410/1718/2597/2821/3476/9314/10542/4504/8996/5076/27344/10935/25824/5265/5270/5345/710/7057/7076/10972/7422	22
Epithelial	GO:0031099	regeneration	25/1372	190/18614	0.003397333	0.039318003	0.032767767	133/306/595/928/1026/29956/9076/1495/2348/3162/3480/3725/9314/688/4192/4548/4747/4837/9315/5764/5792/6209/6696/7298/10413	25
Epithelial	GO:0010595	positive regulation of endothelial cell migration	19/1372	131/18614	0.003424601	0.039552027	0.032962804	183/306/506/811/958/10519/1906/284361/2821/3162/3315/4233/10016/10769/5879/388/949/7057/7422	19
Epithelial	GO:0045926	negative regulation of growth	31/1372	252/18614	0.003452988	0.039560827	0.032970138	183/999/1026/10370/1410/1525/1601/9538/2023/2045/2273/9518/4493/4494/4495/4501/4502/4504/5518/10399/85004/57142/10509/54437/57556/5270/23111/6696/8614/23286/80014	31
Epithelial	GO:0090066	regulation of anatomical structure size	53/1372	492/18614	0.003461869	0.039560827	0.032970138	133/183/143872/119032/830/857/999/53841/11113/2017/2039/11034/1906/1907/1946/2045/7430/2150/2166/2244/2266/2296/6928/23189/10542/120892/9175/4137/4504/10787/4747/4883/5076/8864/5217/130271/5357/5879/57142/85477/10509/54437/57556/5345/6557/6648/6649/23111/6696/114908/9168/10083/7422	53
Epithelial	GO:0009209	pyrimidine ribonucleoside triphosphate biosynthetic process	5/1372	15/18614	0.003469353	0.039560827	0.032970138	4830/4832/4833/8382/29922	5
Epithelial	GO:0071474	cellular hyperosmotic response	5/1372	15/18614	0.003469353	0.039560827	0.032970138	231/54206/79085/6513/8531	5
Epithelial	GO:1903036	positive regulation of response to wounding	13/1372	76/18614	0.003477125	0.039560827	0.032970138	9076/1365/1364/2039/2161/3480/23189/4192/100506658/7001/5764/5345/7057	13
Epithelial	GO:0090314	positive regulation of protein targeting to membrane	7/1372	28/18614	0.003481748	0.039560827	0.032970138	288/11261/10519/2064/51024/56947/5174	7
Epithelial	GO:1902883	negative regulation of response to oxidative stress	7/1372	28/18614	0.003481748	0.039560827	0.032970138	120892/4233/135112/55074/10399/10131/7295	7
Epithelial	GO:1903319	positive regulation of protein maturation	7/1372	28/18614	0.003481748	0.039560827	0.032970138	302/2023/2161/3249/10162/6281/6659	7
Epithelial	GO:1902882	regulation of response to oxidative stress	16/1372	103/18614	0.003490189	0.039576631	0.032983309	468/8321/3315/120892/4233/135112/8382/8996/55074/5034/5074/5478/10399/6648/10131/7295	16
Epithelial	GO:0051438	regulation of ubiquitin-protein transferase activity	11/1372	59/18614	0.003509607	0.039716576	0.033099939	57561/91947/9349/6167/6125/6209/6187/6224/6201/6500/57761	11
Epithelial	GO:0045727	positive regulation of translation	20/1372	141/18614	0.003532737	0.039897894	0.033251051	1153/28958/1545/1938/3646/1984/3692/2064/3673/55323/4869/10605/5315/23654/6125/51065/6659/7057/7431/8531	20
Epithelial	GO:1901617	organic hydroxy compound biosynthetic process	30/1372	242/18614	0.003547741	0.039986889	0.03332522	10449/47/8644/217/650/1727/1601/1644/1652/1718/2805/80270/3613/51141/80271/10162/4598/9971/23596/5092/5105/8566/8864/10654/5563/5860/11001/6531/6697/7108	30
Epithelial	GO:0051180	vitamin transport	10/1372	51/18614	0.003614628	0.040577809	0.033817695	81693/8029/2348/4036/949/6582/6513/80736/55244/6948	10
Epithelial	GO:1902895	positive regulation of miRNA transcription	10/1372	51/18614	0.003614628	0.040577809	0.033817695	367/650/1956/1958/2353/3725/9314/688/4609/7003	10
Epithelial	GO:0051017	actin filament bundle assembly	22/1372	161/18614	0.003651103	0.040905476	0.034090773	87/83543/84952/2039/7430/7184/4233/5074/9124/5217/5357/5879/29984/85415/6281/6385/5345/56907/11346/4070/7168/10083	22
Epithelial	GO:1902893	regulation of miRNA transcription	12/1372	68/18614	0.003767911	0.042046296	0.035041537	367/650/1956/1958/2353/3725/9314/688/4609/4781/6662/7003	12
Epithelial	GO:1904377	positive regulation of protein localization to cell periphery	12/1372	68/18614	0.003767911	0.042046296	0.035041537	27237/10519/1956/7430/2770/3675/3958/10857/5357/10399/8878/6809	12
Epithelial	GO:2001056	positive regulation of cysteine-type endopeptidase activity	20/1372	142/18614	0.003834465	0.042704075	0.035589732	444/572/10134/27018/27141/1509/112399/26355/51024/55081/4137/23787/4609/9141/10016/64065/10399/51065/6582/8743	20
Epithelial	GO:0016055	Wnt signaling pathway	50/1372	461/18614	0.003875987	0.043081018	0.035903878	115701/51421/351/25805/80114/650/857/595/100133941/1000/1452/1460/115908/1500/1601/51473/1649/85458/1906/1956/1958/2348/8321/10082/6928/3487/3489/3675/23189/9314/55366/120892/4192/55897/4286/5204/5311/5518/5563/5879/10399/6382/8724/6659/6662/252839/388630/79971/10413/84327	50
Epithelial	GO:0046890	regulation of lipid biosynthetic process	24/1372	182/18614	0.003935424	0.043580219	0.036319914	33/37/133/8644/476/650/718/1019/11261/1601/1958/3692/2170/3480/51141/79888/10162/9971/5105/5154/5166/949/57761/26137	24
Epithelial	GO:0045936	negative regulation of phosphate metabolic process	48/1372	439/18614	0.003936428	0.043580219	0.036319914	183/650/91272/23705/55450/857/1026/1028/11261/10519/154043/2039/1843/54206/51024/1647/4616/2950/3315/8870/3486/3725/3958/79888/120892/4137/9961/4869/26471/100506658/56288/5154/11142/5478/5518/10935/5524/10399/6461/140885/9021/10959/10221/57761/84313/7531/7532/84327	48
Epithelial	GO:0070997	neuron death	42/1372	373/18614	0.004012358	0.044215202	0.036849111	351/468/572/664/6347/595/11261/11113/1191/1649/1718/112399/1958/2026/2045/2065/26355/2353/94234/8321/2597/2821/3068/28996/3162/3309/3725/8564/120892/4137/4192/4504/135112/4747/29937/26471/55074/10399/54463/6648/7009/27324	42
Epithelial	GO:1903078	positive regulation of protein localization to plasma membrane	11/1372	60/18614	0.004017415	0.044215202	0.036849111	27237/10519/1956/7430/3675/3958/10857/5357/10399/8878/6809	11
Epithelial	GO:2000630	positive regulation of miRNA metabolic process	11/1372	60/18614	0.004017415	0.044215202	0.036849111	367/650/1956/1958/2353/3725/10984/9314/688/4609/7003	11
Epithelial	GO:0010563	negative regulation of phosphorus metabolic process	48/1372	440/18614	0.004112099	0.045168714	0.037643772	183/650/91272/23705/55450/857/1026/1028/11261/10519/154043/2039/1843/54206/51024/1647/4616/2950/3315/8870/3486/3725/3958/79888/120892/4137/9961/4869/26471/100506658/56288/5154/11142/5478/5518/10935/5524/10399/6461/140885/9021/10959/10221/57761/84313/7531/7532/84327	48
Epithelial	GO:0010977	negative regulation of neuron projection development	20/1372	143/18614	0.004157307	0.045490488	0.03791194	999/29956/10519/1601/1942/2045/3280/81618/23189/120892/4504/22871/7025/57142/10509/54437/57556/23111/6696/7431	20
Epithelial	GO:0070371	ERK1 and ERK2 cascade	39/1372	341/18614	0.004172563	0.045490488	0.03791194	183/9590/285016/351/467/650/112464/6347/6364/10519/154043/1601/1652/1906/1956/2045/2064/54206/7430/2150/2244/2266/64762/2950/3383/3685/3725/4282/4504/4609/5154/56034/11331/5314/57556/5345/140885/6662/10318	39
Epithelial	GO:0006636	unsaturated fatty acid biosynthetic process	10/1372	52/18614	0.004185771	0.045490488	0.03791194	8644/873/26063/8560/1906/1907/79993/4282/6319/79966	10
Epithelial	GO:1903214	regulation of protein targeting to mitochondrion	9/1372	44/18614	0.00421367	0.045490488	0.03791194	93974/665/89781/54741/3998/120892/9520/9141/54543	9
Epithelial	GO:1903573	negative regulation of response to endoplasmic reticulum stress	9/1372	44/18614	0.00421367	0.045490488	0.03791194	1191/65992/4189/2907/3309/10162/120892/10399/7009	9
Epithelial	GO:1904407	positive regulation of nitric oxide metabolic process	9/1372	44/18614	0.00421367	0.045490488	0.03791194	183/435/445/1191/23576/1906/9314/5311/6648	9
Epithelial	GO:0198738	cell-cell signaling by wnt	50/1372	463/18614	0.00421983	0.045490488	0.03791194	115701/51421/351/25805/80114/650/857/595/100133941/1000/1452/1460/115908/1500/1601/51473/1649/85458/1906/1956/1958/2348/8321/10082/6928/3487/3489/3675/23189/9314/55366/120892/4192/55897/4286/5204/5311/5518/5563/5879/10399/6382/8724/6659/6662/252839/388630/79971/10413/84327	50
Epithelial	GO:0010042	response to manganese ion	6/1372	22/18614	0.004235778	0.045490488	0.03791194	8754/351/468/3309/120892/6648	6
Epithelial	GO:0015802	basic amino acid transport	6/1372	22/18614	0.004235778	0.045490488	0.03791194	121260/6582/6519/6520/55244/6541	6
Epithelial	GO:0035584	calcium-mediated signaling using intracellular calcium source	6/1372	22/18614	0.004235778	0.045490488	0.03791194	10134/6364/1672/2039/51024/7412	6
Epithelial	GO:0051444	negative regulation of ubiquitin-protein transferase activity	6/1372	22/18614	0.004235778	0.045490488	0.03791194	9349/6167/6125/6209/6224/6201	6
Epithelial	GO:0006766	vitamin metabolic process	16/1372	105/18614	0.004238647	0.045490488	0.03791194	10327/8644/81693/873/8029/2348/4036/326625/10588/4548/4837/8566/6470/6472/6513/79001	16
Epithelial	GO:0061614	miRNA transcription	12/1372	69/18614	0.00426219	0.045649711	0.038044636	367/650/1956/1958/2353/3725/9314/688/4609/4781/6662/7003	12
Epithelial	GO:0030388	fructose 1	6-bisphosphate metabolic process	4/1372	10/18614	0.00430178	0.045649711	0.038044636	226/230/5211/5214	4
Epithelial	GO:0046886	positive regulation of hormone biosynthetic process	4/1372	10/18614	0.00430178	0.045649711	0.038044636	133/1601/1958/3480	4
Epithelial	GO:2001054	negative regulation of mesenchymal cell apoptotic process	4/1372	10/18614	0.00430178	0.045649711	0.038044636	6928/5076/7849/6662	4
Epithelial	GO:0044342	type B pancreatic cell proliferation	7/1372	29/18614	0.00430228	0.045649711	0.038044636	572/1019/54206/3486/3487/26471/64743	7
Epithelial	GO:1902175	regulation of oxidative stress-induced intrinsic apoptotic signaling pathway	7/1372	29/18614	0.00430228	0.045649711	0.038044636	3315/8382/8996/5034/5478/6648/10131	7
Epithelial	GO:0045807	positive regulation of endocytosis	15/1372	96/18614	0.00434646	0.046031474	0.038362799	302/636/718/977/967/1191/1601/2150/10211/3673/120892/23327/22871/7422/8976	15
Epithelial	GO:0006898	receptor-mediated endocytosis	31/1372	256/18614	0.004369622	0.046139884	0.038453148	133/81693/302/1174/636/718/821/857/858/23607/967/928/1211/1191/1514/2017/8029/1601/1803/7430/10211/54874/2348/3685/4036/5879/6382/85439/7422/8976/84058	31
Epithelial	GO:0071356	cellular response to tumor necrosis factor	29/1372	235/18614	0.004373137	0.046139884	0.038453148	9590/445/79444/6347/6364/958/970/10519/9076/1545/1906/1984/2150/2353/2950/3280/3875/3856/120892/9971/5516/10670/7057/8717/9618/84817/7412/8531/7538	29
Epithelial	GO:0050679	positive regulation of epithelial cell proliferation	28/1372	225/18614	0.004489527	0.047279014	0.039402503	283/367/572/650/858/595/9076/1956/284361/2064/3162/3249/3299/3725/4192/4609/56005/4830/5076/10016/5314/5764/57142/6662/7039/7422/7423/10413	28
Epithelial	GO:0008584	male gonad development	20/1372	144/18614	0.004502364	0.04732541	0.03944117	8644/367/595/10370/1495/1545/3206/3205/4036/26471/5154/59338/10549/5872/22836/6382/6662/7098/8743/8531	20
Epithelial	GO:0048469	cell maturation	24/1372	184/18614	0.004525125	0.047475749	0.039566463	375790/231/283/351/9334/10882/718/1028/1203/1672/1906/56975/2266/3280/3202/163175/120892/9175/23787/59277/5518/6461/7298/7422	24
Epithelial	GO:0060135	maternal process involved in female pregnancy	11/1372	61/18614	0.004582087	0.04798368	0.039989775	367/682/10370/3675/5066/10935/5764/6696/6781/8614/10959	11
Epithelial	GO:0043491	protein kinase B signaling	27/1372	215/18614	0.004597595	0.048056428	0.040050403	8644/112464/6347/958/10519/1649/1956/642273/9518/3135/3480/4015/4036/4504/56005/29997/5076/10016/5154/23612/5314/59338/10399/57142/6662/7057/7295	27
Epithelial	GO:1901890	positive regulation of cell junction assembly	16/1372	106/18614	0.004659372	0.048554596	0.040465578	375790/183/857/9076/1365/92359/1946/57669/10211/23767/79191/22871/5879/6281/6385/7422	16
Epithelial	GO:0010811	positive regulation of cell-substrate adhesion	18/1372	125/18614	0.004662556	0.048554596	0.040465578	25890/402/811/56477/10519/1601/2039/30008/57669/2244/2266/3675/4192/5034/5879/6281/6385/7422	18
Epithelial	GO:0006555	methionine metabolic process	5/1372	16/18614	0.004743378	0.04903238	0.040863765	55256/635/23743/4548/6611	5
Epithelial	GO:0036376	sodium ion export across plasma membrane	5/1372	16/18614	0.004743378	0.04903238	0.040863765	476/481/5348/486/8671	5
Epithelial	GO:0046036	CTP metabolic process	5/1372	16/18614	0.004743378	0.04903238	0.040863765	4830/4832/4833/8382/29922	5
Epithelial	GO:2000696	regulation of epithelial cell differentiation involved in kidney development	5/1372	16/18614	0.004743378	0.04903238	0.040863765	100133941/5076/7849/8842/10413	5
Epithelial	GO:0016486	peptide hormone processing	8/1372	37/18614	0.004799304	0.049345595	0.041124799	25825/1514/1803/2028/30001/5034/27344/5046	8
Epithelial	GO:0006576	biogenic amine metabolic process	15/1372	97/18614	0.004800053	0.049345595	0.041124799	130013/125061/217/26/1644/23498/3176/8564/4128/4129/4837/25953/112483/6531/6611	15
Epithelial	GO:0007032	endosome organization	15/1372	97/18614	0.004800053	0.049345595	0.041124799	51382/9296/27243/92421/51361/29911/55353/93343/29887/8724/8878/23023/252839/84313/155382	15
Epithelial	GO:0051348	negative regulation of transferase activity	33/1372	279/18614	0.004819142	0.049451271	0.04121287	183/650/55450/857/1026/1028/11261/1843/54206/1647/4616/2950/3315/4137/9961/4869/29085/11142/5478/10935/10399/9349/6167/6125/6209/6224/6201/6461/10221/57761/84313/7532/7538	33
Epithelial	GO:0045766	positive regulation of angiogenesis	24/1372	185/18614	0.004846561	0.049551456	0.041296364	133/51129/306/718/958/1545/23576/284361/28996/3099/3162/3315/3696/9314/4192/56005/10016/5315/388/6271/7057/7098/7422/7423	24
Epithelial	GO:1904018	positive regulation of vasculature development	24/1372	185/18614	0.004846561	0.049551456	0.041296364	133/51129/306/718/958/1545/23576/284361/28996/3099/3162/3315/3696/9314/4192/56005/10016/5315/388/6271/7057/7098/7422/7423	24
Epithelial	GO:0046546	development of primary male sexual characteristics	20/1372	145/18614	0.004870773	0.04970845	0.041427204	8644/367/595/10370/1495/1545/3206/3205/4036/26471/5154/59338/10549/5872/22836/6382/6662/7098/8743/8531	20
Epithelial	GO:0009064	glutamine family amino acid metabolic process	13/1372	79/18614	0.004897805	0.049893609	0.041581516	384/435/80150/445/23576/2184/10841/2805/10588/56954/9971/26227/284716	13
Epithelial	GO:0044272	sulfur compound biosynthetic process	21/1372	155/18614	0.00491109	0.049908301	0.041593761	38/47/55256/10327/635/23743/79586/83539/92126/79993/2938/2950/23417/4357/4548/5160/5163/5166/6576/11001/7358	21
Epithelial	GO:0061572	actin filament bundle organization	22/1372	165/18614	0.00491703	0.049908301	0.041593761	87/83543/84952/2039/7430/7184/4233/5074/9124/5217/5357/5879/29984/85415/6281/6385/5345/56907/11346/4070/7168/10083	22
Epithelial	GO:0008631	intrinsic apoptotic signaling pathway in response to oxidative stress	9/1372	45/18614	0.004929677	0.049946346	0.041625468	1545/3315/8382/8996/5034/5163/5478/6648/10131	9
Mesangium	GO:0031589	cell-substrate adhesion	84/1075	359/18614	3.98E-29	2.11E-25	1.58E-25	87/81/8754/56999/284/285/84168/395/8874/402/482/558/4059/604/708/151887/948/967/1009/1277/1281/50509/1435/2017/1605/10395/1793/1842/10085/30008/11117/2013/2042/2192/2241/10979/2316/2335/8324/2621/51144/3397/3611/3672/3675/3679/3685/3688/9270/3693/182/83700/3911/3912/3915/3987/79778/4289/4323/4763/4811/22795/255743/8829/55742/79834/90102/5728/5747/5796/5879/387/6093/9475/6237/6251/5054/8910/81848/…	84
Mesangium	GO:0030198	extracellular matrix organization	70/1075	314/18614	4.06E-23	8.75E-20	6.54E-20	9510/9509/9507/11096/56999/57188/165/183/84168/649/857/858/151887/1303/7373/80781/1277/1278/1281/1282/1284/1289/1290/50509/83716/10491/1471/1513/1545/1605/4921/1842/30008/2006/11117/2192/60681/2296/2303/2621/60484/51144/3688/3912/3913/3915/4035/4060/4320/4323/4629/4643/4763/4811/22795/255743/169611/25903/23187/90102/10631/7837/861/871/64094/23213/7042/7045/55151/7132	70
Mesangium	GO:0043062	extracellular structure organization	70/1075	315/18614	4.94E-23	8.75E-20	6.54E-20	9510/9509/9507/11096/56999/57188/165/183/84168/649/857/858/151887/1303/7373/80781/1277/1278/1281/1282/1284/1289/1290/50509/83716/10491/1471/1513/1545/1605/4921/1842/30008/2006/11117/2192/60681/2296/2303/2621/60484/51144/3688/3912/3913/3915/4035/4060/4320/4323/4629/4643/4763/4811/22795/255743/169611/25903/23187/90102/10631/7837/861/871/64094/23213/7042/7045/55151/7132	70
Mesangium	GO:0045229	external encapsulating structure organization	70/1075	317/18614	7.29E-23	9.68E-20	7.24E-20	9510/9509/9507/11096/56999/57188/165/183/84168/649/857/858/151887/1303/7373/80781/1277/1278/1281/1282/1284/1289/1290/50509/83716/10491/1471/1513/1545/1605/4921/1842/30008/2006/11117/2192/60681/2296/2303/2621/60484/51144/3688/3912/3913/3915/4035/4060/4320/4323/4629/4643/4763/4811/22795/255743/169611/25903/23187/90102/10631/7837/861/871/64094/23213/7042/7045/55151/7132	70
Mesangium	GO:0001667	ameboidal-type cell migration	90/1075	496/18614	1.09E-22	1.15E-19	8.62E-20	59/8754/56999/25960/183/9590/10000/154810/284/285/309/397/8874/84159/493/506/9564/708/57124/114757/1545/23500/1634/4921/1793/1909/1910/2013/1969/2241/2335/2303/11167/1647/3091/3146/3315/3397/3611/9922/3675/3688/9270/25959/4254/3911/10982/4208/4627/4763/7026/3164/8829/9124/5217/23129/5468/5728/5747/5764/11156/5793/5872/5879/387/388/6093/9475/6237/23328/9037/54437/5176/6546/64094/6615/6591/6678/161…	90
Mesangium	GO:0007160	cell-matrix adhesion	58/1075	239/18614	2.88E-21	2.55E-18	1.90E-18	87/8754/56999/395/8874/4059/604/948/967/1009/1281/50509/1435/2017/1605/10395/1842/30008/11117/2013/2042/10979/2335/3611/3672/3675/3679/3685/3688/9270/3693/182/83700/3987/4289/4323/4763/4811/22795/255743/8829/79834/90102/5728/5747/5796/5879/387/6093/9475/6237/5054/8910/7070/7094/7205/7402/7414	58
Mesangium	GO:0010810	regulation of cell-substrate adhesion	52/1075	222/18614	1.80E-18	1.37E-15	1.02E-15	81/285/395/8874/402/604/708/151887/948/1277/1435/1605/10395/1793/1842/10085/30008/11117/2013/2042/2192/10979/2316/2335/8324/51144/3611/3675/9270/182/3987/4323/4763/4811/255743/8829/79834/90102/5728/5747/5879/387/6093/9475/6237/6251/5054/81848/7070/7094/7402/7414	52
Mesangium	GO:0006936	muscle contraction	66/1075	349/18614	7.23E-18	4.80E-15	3.58E-15	10060/183/287/309/323/143872/477/488/493/113246/775/8912/781/783/800/805/845/857/1264/2017/1756/1909/1910/2149/2258/2316/5348/2593/10052/2934/2982/3270/23704/3764/25802/4629/4637/10398/4638/26509/255743/3164/8654/51196/5350/4660/5592/387/6093/9475/6330/6442/6546/4090/6525/8082/6752/23213/23336/6909/6926/55151/7168/7169/7171/7402	66
Mesangium	GO:0032970	regulation of actin filament-based process	70/1075	387/18614	8.56E-18	5.05E-15	3.78E-15	10152/59/118/120/287/55114/9912/395/397/477/488/55845/684/775/857/148170/1073/2017/23500/85458/10395/11034/2006/2042/2059/90952/2241/10979/2258/29109/2316/122786/2934/3397/9270/83700/55243/51474/25802/4035/4627/8440/10787/4853/8829/4908/4916/5154/5159/5217/90102/64857/5350/5879/387/389/23433/6050/6093/9475/9037/10174/6711/6840/171024/7043/7082/7168/7408/10163	70
Mesangium	GO:0003012	muscle system process	75/1075	452/18614	8.34E-17	4.43E-14	3.31E-14	10060/183/287/309/323/143872/477/488/493/113246/775/8912/781/783/800/805/845/857/1264/2017/1605/1756/1909/1910/2149/114907/2258/2316/5348/2593/10052/2934/2982/23493/3270/3488/23704/3764/4000/25802/4629/4637/10398/4638/26509/255743/3164/8654/10611/51196/5350/5468/4660/5592/387/6093/9475/6330/6442/6546/4090/6525/8470/8082/6752/23213/23336/6909/6926/55151/7132/7168/7169/7171/7402	75
Mesangium	GO:0007015	actin filament organization	73/1075	442/18614	2.83E-16	1.36E-13	1.02E-13	10152/87/118/120/55114/395/10552/9564/55845/800/148170/1073/2017/23500/1730/10395/11034/2006/2013/55740/2059/90952/2195/2241/10979/29109/2316/2934/3092/3397/64423/9270/3693/55243/51474/25802/65108/9645/79778/22921/4430/4641/4642/4643/8440/10787/8829/5074/9124/5217/90102/64857/5358/5879/387/389/6050/6093/9475/22902/9037/10174/6711/6840/171024/7043/7082/7168/7169/7171/7408/10163/8976	73
Mesangium	GO:0030199	collagen fibril organization	26/1075	64/18614	3.42E-16	1.36E-13	1.02E-13	9509/165/649/1303/7373/80781/1277/1278/1281/1289/1290/50509/10491/1545/4921/30008/11117/60681/2296/2303/4060/4320/4763/7837/871/7042	26
Mesangium	GO:0007229	integrin-mediated signaling pathway	34/1075	112/18614	3.57E-16	1.36E-13	1.02E-13	8754/9510/9564/967/1281/1495/1793/667/2013/10979/2316/2335/3611/9636/3672/3675/3679/3685/3688/9270/3693/3911/3912/3913/3915/3987/4627/4811/8829/5747/5764/7070/7076/7094	34
Mesangium	GO:0072001	renal system development	60/1075	320/18614	3.59E-16	1.36E-13	1.02E-13	59/9510/183/185/284/285/84159/403/57545/1282/1909/1910/1958/2028/2200/2296/2303/2297/10220/2828/3280/26508/3237/3399/3611/3675/182/25959/3764/3911/3913/9863/4208/4609/4643/4763/4774/4811/4853/4854/255743/8829/5087/5154/5159/5311/51196/23129/5915/387/5176/4090/6659/23213/6943/7042/23371/7475/10413/7704	60
Mesangium	GO:0090130	tissue migration	66/1075	379/18614	5.47E-16	1.94E-13	1.45E-13	59/8754/56999/25960/183/10000/284/285/493/506/9564/1545/23500/1634/1793/2013/1969/2303/11167/1647/3091/3146/3315/3397/9922/3675/3688/9270/25959/4254/10982/4208/4627/4763/7026/3164/8829/5217/23129/5468/5728/5747/5764/11156/5793/5872/5879/387/388/6093/9475/6237/23328/9037/5176/64094/6615/6591/6678/161742/90627/7042/8742/196740/9839/51157	66
Mesangium	GO:0001503	ossification	71/1075	429/18614	6.57E-16	2.10E-13	1.57E-13	196527/54829/506/55973/649/657/1009/1051/1052/8646/22856/6320/1277/1278/1290/1291/51232/1435/1513/4921/1749/1893/1969/56975/10979/2296/2303/8321/3082/3091/3295/3399/3400/8519/3488/3611/9636/182/4054/4208/4209/4256/4323/4664/4763/255743/5087/9260/91461/5468/5745/5747/5764/387/6238/51119/6546/4090/6615/6591/6272/55603/7067/55151/3371/10140/7171/7291/57045/10413/7704	71
Mesangium	GO:0010631	epithelial cell migration	65/1075	371/18614	6.74E-16	2.10E-13	1.57E-13	8754/56999/25960/183/10000/284/285/493/506/9564/1545/23500/1634/1793/2013/1969/2303/11167/1647/3091/3146/3315/3397/9922/3675/3688/9270/25959/4254/10982/4208/4627/4763/7026/3164/8829/5217/23129/5468/5728/5747/5764/11156/5793/5872/5879/387/388/6093/9475/6237/23328/9037/5176/64094/6615/6591/6678/161742/90627/7042/8742/196740/9839/51157	65
Mesangium	GO:0071559	response to transforming growth factor beta	55/1075	280/18614	7.75E-16	2.29E-13	1.71E-13	59/8754/54829/657/857/858/1277/1278/1281/1284/1513/4921/27122/11117/2200/10979/2353/2734/5654/3397/3621/3675/3693/3987/2615/4052/4054/8425/4208/255743/2908/9315/5139/5154/56937/5468/5747/5796/5931/6093/9475/4090/6660/161742/7041/7042/7043/57045/114990/6935/9839/463/677/57178/80139	55
Mesangium	GO:0090132	epithelium migration	65/1075	374/18614	1.01E-15	2.83E-13	2.11E-13	8754/56999/25960/183/10000/284/285/493/506/9564/1545/23500/1634/1793/2013/1969/2303/11167/1647/3091/3146/3315/3397/9922/3675/3688/9270/25959/4254/10982/4208/4627/4763/7026/3164/8829/5217/23129/5468/5728/5747/5764/11156/5793/5872/5879/387/388/6093/9475/6237/23328/9037/5176/64094/6615/6591/6678/161742/90627/7042/8742/196740/9839/51157	65
Mesangium	GO:0001822	kidney development	58/1075	310/18614	1.25E-15	3.31E-13	2.47E-13	59/9510/183/185/284/285/84159/403/57545/1909/1910/1958/2028/2200/2296/2303/2297/10220/2828/3280/26508/3237/3399/3611/3675/182/25959/3764/3911/3913/9863/4208/4609/4643/4763/4811/4853/4854/255743/8829/5087/5154/5159/5311/51196/23129/5915/387/5176/4090/6659/23213/6943/7042/23371/7475/10413/7704	58
Mesangium	GO:0042060	wound healing	71/1075	439/18614	2.24E-15	5.67E-13	4.24E-13	59/50808/196527/308/309/558/114897/857/977/948/966/928/27243/51652/51510/1277/1281/1289/1465/1605/131566/4921/160851/667/11117/2149/2192/10979/60681/2316/2303/8324/2621/2778/2828/3091/3315/3611/3688/4162/4627/10398/4638/26509/4763/4853/5154/5159/375033/90102/5468/7001/5592/5627/5728/5747/387/389/5054/710/6558/64094/7035/7042/7043/7076/7094/7168/7414/58189/10413	71
Mesangium	GO:0007264	small GTPase mediated signal transduction	74/1075	483/18614	1.06E-14	2.56E-12	1.91E-12	10152/185/392/79658/55843/55114/9411/143872/9912/394/395/397/23365/9828/115557/55701/403/604/55845/1123/1278/1281/1435/8727/9265/22898/10395/1793/57572/220164/2059/2149/121512/2843/2828/9922/3675/3685/3688/25959/4254/10982/10787/4763/4803/4804/4853/8829/11315/5159/51196/5516/5879/10928/5911/9693/9771/10235/85004/57139/387/388/389/23433/390/6093/9475/81848/90627/85360/30851/7042/10163/10971	74
Mesangium	GO:0034329	cell junction assembly	70/1075	444/18614	1.33E-14	3.08E-12	2.30E-12	87/23284/183/287/395/8874/402/857/928/1009/1004/1108/1495/2017/10395/667/1969/2042/90952/10160/2241/10979/2258/2335/8321/2701/10052/9270/83700/3915/3987/11178/4131/4208/79778/4323/8777/4641/27020/8829/4915/4916/56288/10611/79834/90102/23654/23129/5728/5747/5783/5796/5872/5879/5911/9693/387/389/6093/9475/6259/6615/6591/7058/7070/7082/7094/7205/7414/80139	70
Mesangium	GO:0032956	regulation of actin cytoskeleton organization	60/1075	346/18614	1.46E-14	3.24E-12	2.42E-12	10152/118/120/55114/9912/395/397/55845/684/148170/1073/2017/23500/85458/10395/11034/2006/2042/2059/90952/2241/10979/29109/2316/2934/3397/9270/83700/55243/51474/25802/4035/8440/10787/4853/8829/4908/4916/5154/5159/5217/90102/64857/5879/387/389/23433/6050/6093/9475/9037/10174/6711/6840/171024/7043/7082/7168/7408/10163	60
Mesangium	GO:0060485	mesenchyme development	57/1075	320/18614	2.05E-14	4.27E-12	3.19E-12	59/11096/309/657/1277/147906/1605/1909/1910/2013/2042/10979/2316/2335/2296/2303/2297/2487/3280/23493/26508/3082/3091/3202/182/4254/3911/4139/4208/4609/8829/5159/23187/90102/5311/5728/5747/6093/9475/9037/54437/6615/6591/161742/6909/6926/6943/6934/8463/7041/7042/7043/7291/114990/10413/677/80139	57
Mesangium	GO:0071560	cellular response to transforming growth factor beta stimulus	52/1075	274/18614	2.09E-14	4.27E-12	3.19E-12	59/8754/54829/657/857/858/1277/1278/1281/1284/1513/4921/27122/11117/2200/10979/2353/2734/5654/3397/3621/3675/3693/3987/2615/4052/4054/8425/4208/255743/2908/9315/5139/5154/56937/5468/5747/5796/5931/4090/6660/161742/7041/7042/7043/57045/114990/6935/9839/677/57178/80139	52
Mesangium	GO:0007265	Ras protein signal transduction	58/1075	333/18614	3.33E-14	6.56E-12	4.90E-12	10152/185/392/55114/9411/143872/9912/394/395/397/23365/604/55845/1278/1281/1435/8727/9265/22898/10395/220164/2059/2149/2843/2828/9922/3675/3688/25959/4254/10982/10787/4763/4803/4804/4853/8829/11315/5159/51196/5516/5879/10928/5911/9693/9771/10235/57139/387/388/6093/9475/81848/90627/85360/30851/7042/10163	58
Mesangium	GO:0150115	cell-substrate junction organization	30/1075	103/18614	6.74E-14	1.28E-11	9.55E-12	87/395/8874/1009/2017/10395/667/2042/10979/2335/9922/9270/3915/3987/10982/4323/8829/79834/90102/5728/5747/5796/5879/387/6093/9475/7070/7094/7205/7414	30
Mesangium	GO:0007178	transmembrane receptor protein serine/threonine kinase signaling pathway	64/1075	398/18614	7.38E-14	1.35E-11	1.01E-11	8754/54829/657/857/858/8646/1278/1281/51232/27122/1749/1958/11117/2200/10979/23770/2353/2297/11167/8321/10220/2734/3280/5654/3397/3611/3621/3624/3675/3693/4035/2615/4052/4054/8425/9863/4681/4853/255743/9315/53918/56937/5468/151742/5747/5796/5931/11030/348093/4090/161742/6711/23213/7041/7042/7043/10140/57045/114990/7431/6935/9839/57178/80139	64
Mesangium	GO:0072006	nephron development	36/1075	152/18614	2.35E-13	4.16E-11	3.11E-11	59/183/284/285/1909/1910/1958/2028/2296/2303/2297/2828/3280/26508/3237/3611/3675/182/3911/3913/9863/4208/4609/4643/4811/4853/4854/255743/5087/5159/5311/51196/23213/6943/7475/10413	36
Mesangium	GO:0032835	glomerulus development	24/1075	69/18614	2.79E-13	4.77E-11	3.57E-11	59/284/285/1909/1910/1958/2028/2296/2303/2828/3280/26508/182/3913/9863/4208/4643/4811/4853/4854/5159/51196/23213/6943	24
Mesangium	GO:0007044	cell-substrate junction assembly	28/1075	96/18614	4.43E-13	7.35E-11	5.49E-11	87/395/8874/1009/2017/10395/667/2042/10979/2335/9270/3915/3987/4323/8829/79834/90102/5728/5747/5796/5879/387/6093/9475/7070/7094/7205/7414	28
Mesangium	GO:0043542	endothelial cell migration	50/1075	283/18614	1.15E-12	1.85E-10	1.39E-10	56999/25960/183/10000/284/285/493/506/9564/1545/1634/2013/1969/2303/11167/1647/3091/3146/3315/3397/3688/9270/4208/4627/4763/7026/3164/8829/23129/5468/5747/5764/11156/5872/5879/387/388/9475/6237/23328/9037/5176/64094/6591/6678/161742/90627/8742/196740/51157	50
Mesangium	GO:0061448	connective tissue development	49/1075	275/18614	1.40E-12	2.15E-10	1.61E-10	59/309/84159/633/649/657/22856/1277/1281/1289/1396/1435/1513/64641/1893/1958/2303/2297/2487/2734/2828/3091/3202/3400/4054/4208/4209/4256/5159/91461/5447/5468/5396/5745/5915/9462/140606/871/4090/6615/6591/6660/23213/7045/7067/7076/57045/7704/6935	49
Mesangium	GO:0048844	artery morphogenesis	25/1075	80/18614	1.42E-12	2.15E-10	1.61E-10	56999/221395/10000/657/1281/1909/30008/60681/2296/2303/3280/23493/182/4035/4638/4763/4854/8829/5159/5311/5396/6659/6909/7042/57178	25
Mesangium	GO:0090287	regulation of cellular response to growth factor stimulus	56/1075	345/18614	1.87E-12	2.76E-10	2.06E-10	25960/183/54829/493/857/858/967/8646/51232/1634/27122/11117/22905/56975/2200/23770/2297/11167/8321/2734/2817/3280/3091/5654/3611/3621/3675/4052/8425/4641/4681/4804/4853/255743/27020/9315/8829/53918/56937/5468/11156/5931/348093/64094/161742/81848/23213/7041/7043/79652/10140/57045/114990/6935/9839/80139	56
Mesangium	GO:0048762	mesenchymal cell differentiation	46/1075	255/18614	4.38E-12	6.28E-10	4.69E-10	309/657/1277/147906/1605/1909/1910/2013/2042/10979/2316/2335/2296/2303/2487/3280/23493/26508/3082/3091/182/4254/3911/4139/4208/8829/23187/90102/5728/5747/6093/9475/9037/54437/6615/6591/161742/6926/6943/6934/7041/7042/7043/7291/114990/80139	46
Mesangium	GO:0090066	regulation of anatomical structure size	69/1075	492/18614	6.21E-12	8.68E-10	6.49E-10	112/118/120/183/185/10000/196527/1173/143872/394/477/552/55845/857/148170/1073/51652/2017/23500/11034/1889/1909/1910/2006/2059/90952/2149/2241/2258/2335/2296/2303/2934/2982/50809/3672/9270/3779/55243/51474/25802/4131/4133/8440/10787/4803/8829/5217/64857/5592/51334/5728/5879/387/6093/9475/22902/6259/59342/9037/54437/6558/6560/6546/6649/6711/6840/7408/196740	69
Mesangium	GO:1902903	regulation of supramolecular fiber organization	58/1075	376/18614	6.54E-12	8.90E-10	6.65E-10	10152/118/120/165/395/8874/402/55845/23271/148170/1073/2017/23500/10395/11034/30008/2006/11117/2059/90952/2241/10979/2258/29109/2316/2934/50810/3397/9270/55243/51474/25802/4130/4131/4133/8440/10787/8829/11315/5217/90102/64857/5879/387/389/6050/6093/9475/9037/10174/6711/6840/171024/7043/7082/7168/7408/10163	58
Mesangium	GO:0048041	focal adhesion assembly	25/1075	86/18614	8.60E-12	1.13E-09	8.43E-10	87/395/8874/1009/2017/10395/2042/10979/9270/3987/4323/8829/79834/90102/5728/5747/5796/5879/387/6093/9475/7070/7094/7205/7414	25
Mesangium	GO:0034446	substrate adhesion-dependent cell spreading	27/1075	100/18614	8.71E-12	1.13E-09	8.43E-10	81/84168/8874/558/708/1793/2192/2241/10979/2316/2335/8324/3611/3685/9270/3911/3912/3915/3987/79778/8829/55742/79834/5747/5879/387/81848	27
Mesangium	GO:0007266	Rho protein signal transduction	31/1075	130/18614	8.93E-12	1.13E-09	8.44E-10	185/392/9411/143872/394/395/397/23365/604/1278/1281/8727/10395/2059/2149/2843/2828/3675/3688/25959/4804/8829/5159/5879/10928/387/388/6093/9475/90627/30851	31
Mesangium	GO:0030048	actin filament-based movement	31/1075	131/18614	1.11E-11	1.37E-09	1.02E-09	10060/59/81/287/477/488/775/781/783/857/2013/2258/2316/122786/10052/2934/23704/3764/4627/4637/4430/4641/4642/4643/55742/5350/6093/6330/7168/10163/8976	31
Mesangium	GO:0001952	regulation of cell-matrix adhesion	30/1075	125/18614	1.62E-11	1.91E-09	1.43E-09	395/604/948/1435/1605/10395/30008/2013/2042/10979/9270/182/3987/4323/4763/8829/79834/90102/5728/5747/5879/387/6093/9475/6237/5054/7070/7094/7402/7414	30
Mesangium	GO:0010811	positive regulation of cell-substrate adhesion	30/1075	125/18614	1.62E-11	1.91E-09	1.43E-09	8874/402/708/151887/948/1435/1605/1793/1842/10085/30008/11117/2013/10979/2316/2335/51144/3611/3675/9270/3987/4811/255743/8829/5879/6093/6237/6251/7070/7402	30
Mesangium	GO:0040013	negative regulation of locomotion	62/1075	427/18614	1.72E-11	1.99E-09	1.48E-09	56999/285/397/482/493/657/684/6347/1009/8646/25932/1281/1495/114757/1545/1602/1605/1634/10395/11117/2192/1647/3146/8519/3488/3621/9270/182/4035/9863/4208/4681/4763/4804/7026/8829/5217/90102/5468/5592/5728/5793/5796/5879/5911/5931/387/388/6237/6259/9037/54437/5054/5176/161742/90627/23213/7070/7076/7168/7414/8976	62
Mesangium	GO:0110053	regulation of actin filament organization	46/1075	268/18614	2.60E-11	2.94E-09	2.20E-09	10152/118/120/395/55845/148170/1073/2017/23500/10395/11034/2006/2059/90952/2241/10979/29109/2316/2934/3397/9270/55243/51474/25802/8440/10787/8829/5217/90102/64857/5879/387/389/6050/6093/9475/9037/10174/6711/6840/171024/7043/7082/7168/7408/10163	46
Mesangium	GO:2000146	negative regulation of cell motility	58/1075	390/18614	2.97E-11	3.28E-09	2.45E-09	56999/285/397/482/493/657/684/6347/1009/8646/25932/1281/1495/114757/1545/1602/1605/1634/10395/11117/2192/1647/3146/8519/3488/3621/9270/182/4035/9863/4208/4681/4763/4804/7026/5217/90102/5468/5592/5728/5793/5796/5879/5911/5931/387/388/6237/5054/5176/161742/90627/23213/7070/7076/7168/7414/8976	58
Mesangium	GO:0045785	positive regulation of cell adhesion	66/1075	482/18614	5.24E-11	5.67E-09	4.24E-09	8754/284/8874/402/572/604/708/857/151887/6347/80381/948/4179/975/8646/9435/1435/9265/1605/1793/1842/10085/30008/11117/2013/10979/2316/2335/2303/3280/3146/51144/3485/3611/3675/3685/9270/4254/3912/3913/3915/3956/3987/8440/4811/255743/8829/5879/387/6093/6237/6251/861/6598/6604/9655/9580/6659/7042/7070/7082/7168/7402/7704/463/57178	66
Mesangium	GO:0030336	negative regulation of cell migration	56/1075	375/18614	5.56E-11	5.90E-09	4.41E-09	56999/285/397/482/493/657/684/6347/1009/8646/25932/1281/114757/1545/1602/1605/1634/10395/11117/1647/3146/8519/3488/3621/9270/182/4035/9863/4208/4681/4763/4804/7026/5217/90102/5468/5592/5728/5793/5796/5879/5911/5931/387/388/6237/5054/5176/161742/90627/23213/7070/7076/7168/7414/8976	56
Mesangium	GO:0007179	transforming growth factor beta receptor signaling pathway	40/1075	218/18614	6.39E-11	6.65E-09	4.97E-09	8754/54829/657/857/858/1278/1281/27122/11117/2200/10979/2353/2734/5654/3397/3621/3675/3693/2615/4052/4054/8425/255743/9315/56937/5468/5747/5796/5931/4090/161742/7041/7042/7043/57045/114990/6935/9839/57178/80139	40
Mesangium	GO:0003179	heart valve morphogenesis	20/1075	60/18614	6.57E-11	6.71E-09	5.01E-09	11096/56999/657/1009/2006/11117/23493/26508/182/4208/4853/387/6093/9475/6586/6615/6591/6659/7042/7291	20
Mesangium	GO:0060840	artery development	27/1075	109/18614	7.67E-11	7.68E-09	5.74E-09	56999/221395/10000/657/1281/1909/30008/60681/2296/2303/3280/23493/182/4035/4638/4763/4804/4854/8829/5159/5311/23129/5396/6659/6909/7042/57178	27
Mesangium	GO:0031032	actomyosin structure organization	38/1075	202/18614	8.97E-11	8.69E-09	6.49E-09	395/8476/1073/1264/1266/1465/1466/10395/2006/2036/2037/10979/29109/257019/3688/9270/3693/11155/25802/4629/4627/10398/8829/5159/9124/5217/90102/5573/5879/387/389/6093/9475/10174/7043/7082/7168/10163	38
Mesangium	GO:0050673	epithelial cell proliferation	66/1075	488/18614	9.00E-11	8.69E-09	6.49E-09	185/10000/572/657/857/858/6347/595/1051/9420/1602/1749/1893/1910/1969/8324/3280/3082/3091/3146/3202/5654/3397/55081/3487/3488/9270/182/687/3911/3912/3915/4208/4323/4609/4763/4804/4830/4853/7026/3164/441478/8829/26471/5228/5468/5764/5796/5813/9037/5176/6591/6678/252983/23213/6909/6934/7042/8742/7291/196740/10413/6935/677/51157/80139	66
Mesangium	GO:0071711	basement membrane organization	15/1075	33/18614	9.35E-11	8.86E-09	6.62E-09	857/858/1281/1282/1605/3688/3912/3913/3915/4320/4811/22795/23187/90102/7837	15
Mesangium	GO:0060537	muscle tissue development	60/1075	426/18614	1.29E-10	1.20E-08	8.97E-09	56999/183/657/857/858/1073/1281/1465/1466/1756/1909/30008/1958/2006/2353/2296/2303/8324/10052/2817/23493/26508/10362/3236/3488/3679/3688/4000/4208/4209/4629/4637/4638/4763/4853/7026/3164/26471/5159/10611/5311/5350/64091/5573/3276/5915/387/861/6443/6546/4090/8470/6840/6909/6926/6943/7042/7168/7291/10413	60
Mesangium	GO:0150116	regulation of cell-substrate junction organization	21/1075	69/18614	1.53E-10	1.40E-08	1.05E-08	395/10395/2042/10979/9922/9270/3987/10982/4323/8829/79834/90102/5728/5747/5879/387/6093/9475/7070/7094/7414	21
Mesangium	GO:0003018	vascular process in circulatory system	44/1075	265/18614	2.14E-10	1.93E-08	1.44E-08	10060/112/183/185/9590/284/143872/477/482/493/552/857/948/1889/1909/1910/2149/2171/10979/2296/2303/2828/2982/3672/9270/3764/3779/4035/5139/5592/11156/387/6093/9475/59342/6558/6529/6542/6546/53919/28232/6649/7082/196740	44
Mesangium	GO:0010632	regulation of epithelial cell migration	47/1075	295/18614	2.20E-10	1.95E-08	1.46E-08	8754/56999/25960/183/10000/284/285/493/506/9564/1634/1793/2013/1969/2303/1647/3091/3146/3315/9922/3675/9270/10982/4208/4763/7026/8829/5217/5468/5728/5747/5764/5793/5879/387/388/9475/6237/23328/9037/5176/64094/6678/161742/90627/7042/51157	47
Mesangium	GO:0002064	epithelial cell development	38/1075	210/18614	2.92E-10	2.54E-08	1.90E-08	10152/59/118/572/25932/1909/1910/2034/1969/2195/2241/2303/122786/2487/10220/2828/2947/60484/3091/3202/3295/182/3913/9863/4643/4853/23022/5872/9693/5915/6093/9475/1903/7082/7132/7414/7431/10413	38
Mesangium	GO:0001649	osteoblast differentiation	42/1075	250/18614	3.80E-10	3.25E-08	2.43E-08	506/55973/657/1051/1052/8646/1277/1291/51232/4921/1749/1969/56975/10979/8321/3082/3295/3399/3400/8519/3488/3611/182/4208/4209/4763/255743/9260/5468/5745/5747/6238/4090/6615/6591/55603/3371/10140/7171/7291/57045/10413	42
Mesangium	GO:1905314	semi-lunar valve development	17/1075	47/18614	4.12E-10	3.47E-08	2.59E-08	11096/1009/2006/11117/23493/26508/182/4853/387/6093/9475/6586/6615/6591/7042/7132/7291	17
Mesangium	GO:0016055	Wnt signaling pathway	62/1075	461/18614	4.26E-10	3.54E-08	2.64E-08	25960/154810/10159/857/595/5218/1277/1363/1454/23500/147906/85458/27122/1749/1909/1910/1958/10979/2297/2487/8321/8324/10082/2869/3090/3485/3487/3489/3611/3675/79960/4035/9209/84445/9863/4139/57447/4776/4811/441478/5311/57664/166336/5728/5879/27303/9978/387/6259/9037/6591/9580/6659/23213/30851/6934/7041/7088/7475/10413/9839/80139	62
Mesangium	GO:0061437	renal system vasculature development	14/1075	31/18614	4.44E-10	3.57E-08	2.67E-08	59/284/285/1909/1958/2303/2828/3280/4853/4854/8829/5159/5311/6943	14
Mesangium	GO:0061440	kidney vasculature development	14/1075	31/18614	4.44E-10	3.57E-08	2.67E-08	59/284/285/1909/1958/2303/2828/3280/4853/4854/8829/5159/5311/6943	14
Mesangium	GO:0003170	heart valve development	21/1075	73/18614	4.94E-10	3.92E-08	2.93E-08	11096/56999/657/1009/2006/11117/23493/26508/182/4208/4853/387/6093/9475/6586/6615/6591/6659/7042/7132/7291	21
Mesangium	GO:0198738	cell-cell signaling by wnt	62/1075	463/18614	5.08E-10	3.95E-08	2.95E-08	25960/154810/10159/857/595/5218/1277/1363/1454/23500/147906/85458/27122/1749/1909/1910/1958/10979/2297/2487/8321/8324/10082/2869/3090/3485/3487/3489/3611/3675/79960/4035/9209/84445/9863/4139/57447/4776/4811/441478/5311/57664/166336/5728/5879/27303/9978/387/6259/9037/6591/9580/6659/23213/30851/6934/7041/7088/7475/10413/9839/80139	62
Mesangium	GO:1901888	regulation of cell junction assembly	38/1075	214/18614	5.13E-10	3.95E-08	2.95E-08	183/395/857/1108/10395/1969/2042/10160/10979/8321/9270/3987/11178/4208/4323/4641/8829/4915/4916/10611/79834/90102/5728/5747/5783/5879/5911/9693/387/6093/9475/6615/6591/7058/7070/7082/7094/7414	38
Mesangium	GO:0042692	muscle cell differentiation	57/1075	410/18614	6.22E-10	4.72E-08	3.52E-08	87/81/11096/183/287/488/552/657/8912/8536/858/975/928/1073/1465/1466/1756/1793/1909/1910/30008/30846/8324/3280/23493/3488/3688/3912/3913/3915/11155/4000/25802/4208/4323/4629/4627/10398/4776/4811/255743/5159/10611/64091/5573/5915/348093/6443/6546/6604/8470/6272/6909/6926/79652/7168/6935	57
Mesangium	GO:0051017	actin filament bundle assembly	32/1075	161/18614	6.45E-10	4.82E-08	3.60E-08	87/118/395/800/10395/2006/2059/10979/29109/2316/3397/9270/3693/51474/4430/8829/5074/9124/5217/90102/5358/5879/387/389/6093/9475/10174/171024/7043/7082/7168/10163	32
Mesangium	GO:0051495	positive regulation of cytoskeleton organization	35/1075	190/18614	8.92E-10	6.58E-08	4.92E-08	10152/402/55845/148170/1073/2017/23500/11034/2241/10979/29109/2934/3397/9270/55243/25802/4131/8440/10787/10763/8829/4908/4916/5217/5879/387/389/9475/9037/10174/171024/7043/7168/7408/10163	35
Mesangium	GO:0006939	smooth muscle contraction	26/1075	113/18614	9.71E-10	7.07E-08	5.28E-08	183/323/143872/477/493/857/1264/2017/1909/1910/2149/2982/4629/4638/255743/51196/5592/387/6093/9475/6546/6525/6752/23213/6909/6926	26
Mesangium	GO:0051056	regulation of small GTPase mediated signal transduction	46/1075	298/18614	9.89E-10	7.10E-08	5.30E-08	392/79658/55843/55114/9411/143872/9912/394/395/397/23365/9828/115557/55701/604/1123/1281/1435/9265/22898/10395/2059/2149/121512/2843/2828/9922/3675/3685/3688/25959/4254/10982/4763/4803/4853/8829/5159/51196/5516/5879/10928/81848/90627/85360/7042	46
Mesangium	GO:0007517	muscle organ development	51/1075	351/18614	1.08E-09	7.62E-08	5.70E-08	84159/657/8912/857/858/1073/1281/1293/1605/1756/1909/30008/1958/2006/2273/2275/2353/2296/2303/8321/2817/23493/26508/10362/3236/3399/3679/3688/3911/4208/4209/4637/4638/4763/7026/3164/26471/64091/387/6442/6443/8910/6525/6840/6876/6943/7042/7168/7291/7402/463	51
Mesangium	GO:0008154	actin polymerization or depolymerization	35/1075	192/18614	1.19E-09	8.35E-08	6.24E-08	10152/118/120/395/55845/148170/1073/2017/23500/1730/11034/2006/55740/2059/90952/2241/2934/64423/55243/51474/25802/9645/79778/22921/8440/10787/5217/64857/5879/387/9037/6711/6840/7408/8976	35
Mesangium	GO:0061572	actin filament bundle organization	32/1075	165/18614	1.23E-09	8.50E-08	6.35E-08	87/118/395/800/10395/2006/2059/10979/29109/2316/3397/9270/3693/51474/4430/8829/5074/9124/5217/90102/5358/5879/387/389/6093/9475/10174/171024/7043/7082/7168/10163	32
Mesangium	GO:0090092	regulation of transmembrane receptor protein serine/threonine kinase signaling pathway	46/1075	301/18614	1.38E-09	9.38E-08	7.01E-08	54829/657/857/858/8646/51232/27122/11117/2200/23770/2297/11167/8321/10220/2734/3280/5654/3611/3621/3624/3675/4035/4052/8425/9863/4681/4853/255743/9315/53918/56937/5468/5931/11030/348093/161742/23213/7041/7042/7043/10140/57045/114990/6935/9839/80139	46
Mesangium	GO:1901342	regulation of vasculature development	51/1075	355/18614	1.60E-09	1.08E-07	8.06E-08	9510/56999/25960/183/10000/285/493/1284/1545/1634/1893/11117/2013/1969/22905/2296/2303/1647/2828/3082/3091/3202/3315/126393/3397/3688/4763/8829/5228/23129/5468/388/6050/6093/9475/6237/861/23328/9037/5054/5176/6558/64094/6678/161742/23213/7042/7058/7082/8742/7291	51
Mesangium	GO:0003007	heart morphogenesis	42/1075	262/18614	1.66E-09	1.10E-07	8.23E-08	9510/11096/657/1289/1363/10395/1909/2006/2013/2316/2296/2303/8321/3280/23493/26508/3091/55081/3611/182/4208/9645/4853/4886/8829/55742/5311/23129/5747/6586/6604/6615/6591/6659/6909/6926/8463/7042/7168/7291/10413/57178	42
Mesangium	GO:0051893	regulation of focal adhesion assembly	19/1075	64/18614	1.83E-09	1.19E-07	8.88E-08	395/10395/2042/10979/9270/3987/4323/8829/79834/90102/5728/5747/5879/387/6093/9475/7070/7094/7414	19
Mesangium	GO:0090109	regulation of cell-substrate junction assembly	19/1075	64/18614	1.83E-09	1.19E-07	8.88E-08	395/10395/2042/10979/9270/3987/4323/8829/79834/90102/5728/5747/5879/387/6093/9475/7070/7094/7414	19
Mesangium	GO:0045216	cell-cell junction organization	37/1075	214/18614	1.86E-09	1.19E-07	8.91E-08	118/183/287/402/857/928/1009/1004/1495/1969/90952/2149/2241/10979/2316/2701/10052/83700/55243/3987/79778/8777/4641/56288/5872/387/389/6093/9475/6615/6591/7042/7043/7082/7094/7414/80139	37
Mesangium	GO:0090257	regulation of muscle system process	41/1075	254/18614	2.10E-09	1.33E-07	9.93E-08	183/287/309/143872/477/488/493/113246/775/805/845/857/1264/2017/1605/1756/2149/114907/2258/2982/3270/3488/4000/10398/255743/3164/8654/51196/5350/5468/4660/5592/387/6093/9475/6442/6546/6752/55151/7132/7168	41
Mesangium	GO:0045765	regulation of angiogenesis	50/1075	349/18614	2.55E-09	1.59E-07	1.19E-07	9510/56999/25960/183/10000/285/493/1284/1545/1634/1893/11117/2013/1969/22905/2296/2303/1647/2828/3082/3091/3202/3315/126393/3688/4763/8829/5228/23129/5468/388/6050/6093/9475/6237/861/23328/9037/5054/5176/6558/64094/6678/161742/23213/7042/7058/7082/8742/7291	50
Mesangium	GO:1902905	positive regulation of supramolecular fiber organization	32/1075	171/18614	3.12E-09	1.93E-07	1.44E-07	10152/402/55845/148170/1073/2017/11034/30008/2241/10979/29109/2934/3397/9270/55243/25802/4131/8440/10787/8829/5217/5879/387/389/9475/9037/10174/171024/7043/7168/7408/10163	32
Mesangium	GO:0010975	regulation of neuron projection development	59/1075	452/18614	3.57E-09	2.18E-07	1.63E-07	10152/112/183/9912/482/8536/23271/1123/1523/4921/23258/85458/2042/9638/2258/2316/2335/8321/3280/3082/3397/3675/81618/11178/9863/4131/4133/4139/79006/4776/4803/27020/7025/8829/4915/4916/10611/23654/23129/5376/5396/5728/5764/5780/5793/5911/9693/387/22902/6259/950/6383/9037/54437/5176/5274/7070/55754/7431	59
Mesangium	GO:0001837	epithelial to mesenchymal transition	32/1075	172/18614	3.62E-09	2.19E-07	1.63E-07	1277/147906/1605/1909/2013/2042/10979/2316/2296/23493/26508/3082/3091/182/4139/23187/90102/5728/5747/6093/9475/6615/6591/161742/6926/6934/7041/7042/7043/7291/114990/80139	32
Mesangium	GO:1903522	regulation of blood circulation	41/1075	261/18614	4.77E-09	2.83E-07	2.12E-07	10060/183/185/287/143872/477/482/488/493/552/775/8912/781/783/805/845/857/1756/1889/1909/1910/2034/2149/2258/2316/5348/10052/23493/3270/23704/8654/5350/64091/387/6330/6546/6909/7042/7067/55151/7168	41
Mesangium	GO:0060562	epithelial tube morphogenesis	48/1075	334/18614	4.80E-09	2.83E-07	2.12E-07	183/57545/25932/1282/1435/1605/10395/1909/1969/2303/2297/8321/3280/3091/3202/3237/55081/3611/3911/8543/4208/9645/4323/4609/4776/4853/255743/2908/441478/8829/5087/5311/23654/23129/387/388/6659/90627/6909/6926/6943/8463/7042/7289/7291/7408/7475/10413	48
Mesangium	GO:0061564	axon development	61/1075	479/18614	5.02E-09	2.93E-07	2.19E-07	115557/55701/10678/113246/23271/1009/1123/152330/1495/2017/1605/85458/1749/1889/1909/55740/2042/2051/9638/2258/2316/2335/2297/3688/3913/8543/4130/4131/4133/79006/4692/4756/91624/23114/4803/4804/4853/4854/9315/8829/4915/23022/56288/23654/23129/5592/5728/5747/5764/5879/65059/22902/6259/9037/54437/6586/7070/3371/219699/7408/7414	61
Mesangium	GO:0003151	outflow tract morphogenesis	21/1075	82/18614	5.08E-09	2.93E-07	2.19E-07	657/1909/2006/2296/2303/8321/3280/23493/26508/3091/3611/182/4208/4886/8829/55742/23129/6909/6926/7042/7291	21
Mesangium	GO:0010594	regulation of endothelial cell migration	38/1075	232/18614	5.38E-09	3.04E-07	2.27E-07	56999/25960/183/10000/284/285/493/506/9564/1634/2013/1969/2303/1647/3091/3146/3315/9270/4208/4763/7026/8829/5468/5747/5764/5879/387/388/9475/6237/23328/9037/5176/64094/6678/161742/90627/51157	38
Mesangium	GO:0046578	regulation of Ras protein signal transduction	33/1075	184/18614	5.42E-09	3.04E-07	2.27E-07	55114/143872/9912/397/604/1281/1435/9265/22898/10395/2059/2149/2843/2828/9922/3675/3688/25959/4254/10982/4763/4803/4853/8829/5159/51196/5516/5879/10928/81848/90627/85360/7042	33
Mesangium	GO:0085029	extracellular matrix assembly	15/1075	42/18614	5.44E-09	3.04E-07	2.27E-07	183/84168/1278/1281/1605/30008/2006/11117/60681/2621/60484/4629/23187/90102/7837	15
Mesangium	GO:0008016	regulation of heart contraction	36/1075	213/18614	5.77E-09	3.19E-07	2.38E-07	10060/183/287/477/482/488/493/552/775/8912/781/783/805/845/857/1756/1909/1910/2034/2258/2316/5348/10052/23493/3270/23704/8654/5350/64091/6330/6546/6909/7042/7067/55151/7168	36
Mesangium	GO:0035909	aorta morphogenesis	14/1075	37/18614	7.38E-09	4.04E-07	3.02E-07	56999/657/1281/30008/60681/3280/23493/182/4035/4638/5159/6659/6909/7042	14
Mesangium	GO:0060348	bone development	38/1075	235/18614	7.74E-09	4.19E-07	3.13E-07	309/56987/633/22856/1277/1281/4921/1749/1893/56975/2200/2316/2296/2734/2778/10234/4054/4208/4209/4211/4323/4664/4853/5358/5447/5479/5915/387/51119/871/4090/23213/7043/55151/7289/7291/10163/7704	38
Mesangium	GO:0003176	aortic valve development	15/1075	43/18614	7.90E-09	4.24E-07	3.17E-07	11096/1009/2006/11117/23493/26508/182/387/6093/9475/6586/6615/6591/7132/7291	15
Mesangium	GO:2001044	regulation of integrin-mediated signaling pathway	11/1075	22/18614	8.87E-09	4.71E-07	3.52E-07	967/1495/2013/2316/9270/3912/3913/3915/3987/4811/7076	11
Mesangium	GO:0035904	aorta development	18/1075	63/18614	9.64E-09	5.07E-07	3.79E-07	56999/657/1281/1909/30008/60681/3280/23493/182/4035/4638/4804/5159/5311/23129/6659/6909/7042	18
Mesangium	GO:0060047	heart contraction	39/1075	247/18614	9.77E-09	5.08E-07	3.80E-07	10060/183/287/477/482/488/493/552/775/8912/781/783/805/845/857/1756/1909/1910/2034/2258/2316/5348/10052/2934/23493/3270/23704/3764/8654/5350/64091/6330/6546/4090/6909/7042/7067/55151/7168	39
Mesangium	GO:0050678	regulation of epithelial cell proliferation	55/1075	419/18614	9.98E-09	5.15E-07	3.85E-07	185/10000/572/657/857/858/6347/595/9420/1749/1893/1910/8324/3280/3091/3146/3202/5654/3397/55081/182/687/3911/3912/3915/4208/4609/4763/4804/4830/4853/7026/3164/441478/8829/26471/5228/5468/5764/5796/9037/5176/6591/6678/252983/23213/6934/7042/8742/7291/10413/6935/677/51157/80139	55
Mesangium	GO:0003180	aortic valve morphogenesis	14/1075	38/18614	1.11E-08	5.65E-07	4.22E-07	11096/1009/2006/11117/23493/26508/182/387/6093/9475/6586/6615/6591/7291	14
Mesangium	GO:0003015	heart process	40/1075	259/18614	1.20E-08	6.08E-07	4.55E-07	10060/183/287/477/482/488/493/552/775/8912/781/783/805/845/857/1756/1909/1910/2034/2258/2316/5348/10052/2934/23493/3270/23704/3764/8654/5350/64091/6330/6546/4090/6909/7042/7067/55151/7168/10413	40
Mesangium	GO:0003158	endothelium development	27/1075	137/18614	1.68E-08	8.39E-07	6.27E-07	118/81575/25932/1909/1910/2303/11167/8321/2701/2947/60484/23493/3397/182/7026/8829/9693/387/388/6093/9475/1903/90627/7082/7132/7414/6935	27
Mesangium	GO:0072073	kidney epithelium development	28/1075	146/18614	1.71E-08	8.48E-07	6.34E-07	183/1909/1910/2296/2303/2297/10220/3280/26508/3237/3611/182/25959/3911/3913/9863/4208/4609/4643/4853/255743/5087/5311/5915/4090/6943/7475/10413	28
Mesangium	GO:0051216	cartilage development	34/1075	203/18614	1.92E-08	9.46E-07	7.07E-07	309/633/649/657/22856/1277/1281/1513/1893/2487/2734/3091/3202/4054/4208/4209/4256/91461/5447/5396/5745/5915/871/4090/6615/6591/6660/23213/7045/7067/7076/57045/7704/6935	34
Mesangium	GO:0007409	axonogenesis	55/1075	427/18614	1.94E-08	9.46E-07	7.07E-07	115557/55701/10678/113246/1009/1123/152330/2017/1605/85458/1749/1889/1909/55740/2042/2051/9638/2258/2335/2297/3688/3913/8543/4130/4131/4133/79006/4692/4756/91624/23114/4803/4804/4853/4854/8829/4915/23022/56288/23654/23129/5592/5728/5747/5879/65059/22902/6259/9037/54437/6586/7070/219699/7408/7414	55
Mesangium	GO:0070252	actin-mediated cell contraction	23/1075	104/18614	1.99E-08	9.63E-07	7.19E-07	10060/59/287/477/488/775/781/783/857/2013/2258/2316/122786/10052/2934/23704/3764/4637/55742/5350/6093/6330/7168	23
Mesangium	GO:1903053	regulation of extracellular matrix organization	17/1075	59/18614	2.16E-08	1.03E-06	7.70E-07	165/183/84168/1471/1605/4921/30008/11117/3912/3913/3915/4035/4811/23187/90102/861/7132	17
Mesangium	GO:0007043	cell-cell junction assembly	29/1075	157/18614	2.30E-08	1.09E-06	8.14E-07	183/287/402/857/928/1009/1004/1495/1969/90952/2241/2701/10052/83700/79778/8777/4641/56288/5872/387/389/6093/9475/6615/6591/7082/7094/7414/80139	29
Mesangium	GO:0001654	eye development	51/1075	385/18614	2.55E-08	1.20E-06	8.96E-07	10152/493/113246/775/57545/25932/1282/1289/1290/1545/1969/2195/2200/24147/23770/2296/2303/10220/3280/3091/3615/3624/182/3913/10319/4211/4212/56917/10763/4763/4853/8829/4915/5087/5159/7837/5915/5954/5176/6604/161742/6909/7042/7070/7289/7291/57045/7431/196740/7475/6935	51
Mesangium	GO:0072012	glomerulus vasculature development	12/1075	29/18614	2.69E-08	1.25E-06	9.36E-07	59/284/285/1909/1958/2303/2828/3280/4853/4854/5159/6943	12
Mesangium	GO:0031532	actin cytoskeleton reorganization	24/1075	114/18614	2.73E-08	1.26E-06	9.43E-07	84168/397/9564/8476/2017/23500/2059/90952/2241/2316/2934/79778/4289/4627/4853/8829/4908/4916/55742/5911/387/6050/85360/7082	24
Mesangium	GO:0022612	gland morphogenesis	25/1075	123/18614	2.97E-08	1.36E-06	1.01E-06	857/1051/1396/1435/9420/1605/1969/3082/3400/3488/3911/4853/2908/8829/5154/23129/5764/6591/23213/6909/6926/7042/7043/3371/57045	25
Mesangium	GO:0150063	visual system development	51/1075	389/18614	3.58E-08	1.63E-06	1.22E-06	10152/493/113246/775/57545/25932/1282/1289/1290/1545/1969/2195/2200/24147/23770/2296/2303/10220/3280/3091/3615/3624/182/3913/10319/4211/4212/56917/10763/4763/4853/8829/4915/5087/5159/7837/5915/5954/5176/6604/161742/6909/7042/7070/7289/7291/57045/7431/196740/7475/6935	51
Mesangium	GO:0072009	nephron epithelium development	24/1075	116/18614	3.90E-08	1.75E-06	1.31E-06	183/1909/1910/2296/2303/2297/3280/26508/3237/3611/182/3911/3913/9863/4208/4609/4643/4853/255743/5087/5311/6943/7475/10413	24
Mesangium	GO:0032963	collagen metabolic process	23/1075	108/18614	4.23E-08	1.89E-06	1.41E-06	9509/1277/1278/1289/1471/1513/114757/4921/11117/2149/3091/3624/3688/4320/4323/5118/5159/57333/861/871/7043/23371/7431	23
Mesangium	GO:0010761	fibroblast migration	16/1075	55/18614	4.82E-08	2.13E-06	1.59E-06	59/9590/8874/84159/57124/114757/4921/2241/3611/3688/9270/9124/5747/5879/6546/7145	16
Mesangium	GO:0070167	regulation of biomineral tissue development	22/1075	101/18614	5.40E-08	2.37E-06	1.77E-06	196527/54829/657/1051/4921/1893/56975/2621/23493/3091/9636/4054/4208/4256/91461/5764/6093/9475/6546/55603/7291/7475	22
Mesangium	GO:0006937	regulation of muscle contraction	30/1075	173/18614	5.86E-08	2.55E-06	1.91E-06	287/309/143872/477/488/113246/775/805/845/857/1264/2017/1756/2149/2258/2982/3270/10398/255743/3164/8654/51196/5350/4660/5592/387/6546/6752/55151/7168	30
Mesangium	GO:0048880	sensory system development	51/1075	395/18614	5.90E-08	2.55E-06	1.91E-06	10152/493/113246/775/57545/25932/1282/1289/1290/1545/1969/2195/2200/24147/23770/2296/2303/10220/3280/3091/3615/3624/182/3913/10319/4211/4212/56917/10763/4763/4853/8829/4915/5087/5159/7837/5915/5954/5176/6604/161742/6909/7042/7070/7289/7291/57045/7431/196740/7475/6935	51
Mesangium	GO:0001763	morphogenesis of a branching structure	33/1075	203/18614	6.51E-08	2.79E-06	2.08E-06	183/25932/1282/1435/1605/1909/1969/2258/2303/2297/3082/3202/3237/3611/3911/4323/4609/4776/255743/441478/8829/5087/5154/5311/23129/473/6591/23213/6909/6926/6943/7475/10413	33
Mesangium	GO:0050808	synapse organization	57/1075	466/18614	6.67E-08	2.83E-06	2.12E-06	10152/87/23284/323/9912/50807/783/8536/10486/1004/400916/1108/1282/1488/2017/1605/2149/10160/2258/2316/8321/3675/3688/3911/3913/11178/4131/4208/4763/4776/4774/27020/8829/4915/4916/10611/5217/23654/23129/8496/5728/5783/5911/387/388/6093/6259/6529/6623/6272/8404/7058/3371/7846/203068/10163/8976	57
Mesangium	GO:0061041	regulation of wound healing	26/1075	137/18614	6.87E-08	2.89E-06	2.16E-06	59/196527/114897/857/948/928/4921/11117/2149/10979/2303/3688/4638/5154/90102/7001/5592/5627/5728/5747/5054/710/6558/64094/7035/58189	26
Mesangium	GO:0051258	protein polymerization	40/1075	276/18614	7.26E-08	3.04E-06	2.27E-06	118/120/395/8874/402/23271/845/148170/27243/51652/2017/23500/1730/2006/2059/90952/2241/2258/2934/50810/64423/55243/25802/4131/4133/79649/79778/22921/8440/10787/5217/64857/5879/387/6711/6840/51673/7846/7408/8976	40
Mesangium	GO:0043087	regulation of GTPase activity	48/1075	364/18614	7.55E-08	3.13E-06	2.34E-06	55803/116987/55843/9411/143872/9912/395/8874/402/50807/8853/604/858/6347/9236/1123/57572/1969/2042/7813/2149/10979/121512/3688/9270/3987/10982/4763/4908/4915/4916/23654/23129/5592/5747/23637/10928/9693/9771/9462/10235/57139/6004/6251/85360/30851/23216/7070	48
Mesangium	GO:0010882	regulation of cardiac muscle contraction by calcium ion signaling	11/1075	26/18614	7.84E-08	3.23E-06	2.41E-06	287/477/488/775/805/845/1756/3270/5350/6546/55151	11
Mesangium	GO:0033627	cell adhesion mediated by integrin	20/1075	87/18614	8.38E-08	3.42E-06	2.56E-06	8754/1545/11117/1969/2200/2303/3672/3675/3679/3685/3688/9270/3693/83700/255743/5747/5054/6591/54997/7042	20
Mesangium	GO:0061138	morphogenesis of a branching epithelium	31/1075	188/18614	1.16E-07	4.71E-06	3.52E-06	183/25932/1282/1435/1605/1909/1969/2303/2297/3082/3202/3237/3611/3911/4323/4609/4776/255743/441478/8829/5087/5154/5311/23129/6591/23213/6909/6926/6943/7475/10413	31
Mesangium	GO:2001046	positive regulation of integrin-mediated signaling pathway	8/1075	13/18614	1.20E-07	4.81E-06	3.60E-06	967/2013/2316/3912/3913/3915/3987/4811	8
Mesangium	GO:0010812	negative regulation of cell-substrate adhesion	17/1075	66/18614	1.33E-07	5.31E-06	3.97E-06	81/285/395/604/1277/10395/2192/8324/9270/182/4323/4763/90102/5728/387/5054/81848	17
Mesangium	GO:0002027	regulation of heart rate	22/1075	106/18614	1.34E-07	5.32E-06	3.98E-06	183/287/488/552/775/781/783/805/845/857/1756/1909/1910/2034/23493/3270/23704/5350/64091/6330/6546/7168	22
Mesangium	GO:0010881	regulation of cardiac muscle contraction by regulation of the release of sequestered calcium ion	10/1075	22/18614	1.35E-07	5.32E-06	3.98E-06	287/477/775/805/845/1756/3270/5350/6546/55151	10
Mesangium	GO:0048771	tissue remodeling	30/1075	181/18614	1.65E-07	6.44E-06	4.82E-06	183/558/857/1464/1471/1513/4921/1909/2034/1969/2149/2316/2296/2303/3091/3488/182/4054/4208/4323/4763/4853/5166/5468/5745/5764/6093/9475/861/7076	30
Mesangium	GO:0031346	positive regulation of cell projection organization	46/1075	353/18614	2.00E-07	7.76E-06	5.80E-06	10152/183/8874/482/55845/8536/11135/23580/148170/1523/4921/85458/22873/2042/2059/9638/2316/2335/8321/3082/3675/9863/4131/79006/10787/4803/27020/8829/4915/4916/51196/23654/23129/5764/5879/9693/23433/22902/950/9037/5176/5274/7043/55754/10163/8976	46
Mesangium	GO:0007411	axon guidance	34/1075	225/18614	2.52E-07	9.63E-06	7.19E-06	115557/55701/10678/1123/152330/1605/1749/1889/1909/55740/2042/2051/9638/2297/3913/8543/4756/91624/23114/4804/4853/4854/8829/23022/23654/23129/5747/5879/6259/9037/54437/6586/219699/7408	34
Mesangium	GO:0097485	neuron projection guidance	34/1075	225/18614	2.52E-07	9.63E-06	7.19E-06	115557/55701/10678/1123/152330/1605/1749/1889/1909/55740/2042/2051/9638/2297/3913/8543/4756/91624/23114/4804/4853/4854/8829/23022/23654/23129/5747/5879/6259/9037/54437/6586/219699/7408	34
Mesangium	GO:0010717	regulation of epithelial to mesenchymal transition	22/1075	110/18614	2.67E-07	1.01E-05	7.56E-06	1277/147906/1605/2013/2042/10979/2296/182/4139/23187/90102/5728/5747/6615/161742/6934/7041/7042/7043/7291/114990/80139	22
Mesangium	GO:0007162	negative regulation of cell adhesion	42/1075	312/18614	2.78E-07	1.05E-05	7.83E-06	81/284/285/395/506/604/114897/928/1051/1277/1545/10395/2192/8324/3146/9270/182/83700/2615/4323/4763/441478/5074/8654/90102/23654/23129/7001/5573/5592/5728/5747/387/861/9037/5054/6591/9655/81848/7045/57045/80139	42
Mesangium	GO:0045667	regulation of osteoblast differentiation	26/1075	147/18614	2.96E-07	1.11E-05	8.27E-06	657/1051/1052/8646/51232/4921/56975/10979/3082/3399/8519/3488/3611/182/4208/255743/9260/5468/5747/4090/6591/55603/10140/7291/57045/10413	26
Mesangium	GO:0060048	cardiac muscle contraction	25/1075	138/18614	3.11E-07	1.15E-05	8.62E-06	10060/287/477/488/775/781/783/805/845/857/1756/2258/2316/10052/2934/3270/23704/3764/8654/5350/6330/6546/4090/55151/7168	25
Mesangium	GO:0048754	branching morphogenesis of an epithelial tube	27/1075	157/18614	3.17E-07	1.17E-05	8.73E-06	183/25932/1282/1435/1605/1909/1969/2303/2297/3202/3237/3611/3911/4323/4609/4776/255743/441478/8829/5087/5311/23129/6909/6926/6943/7475/10413	27
Mesangium	GO:0019646	aerobic electron transport chain	20/1075	94/18614	3.24E-07	1.19E-05	8.86E-06	84701/1345/1346/1347/1349/1537/23479/4706/4707/4716/4710/4713/4719/4720/4724/4725/4726/11315/6392/7388	20
Mesangium	GO:0048568	embryonic organ development	54/1075	453/18614	3.41E-07	1.24E-05	9.28E-06	2/657/57545/1051/80781/1749/1889/1909/2034/1969/2200/2296/2303/2487/3280/23493/3091/3202/3212/3225/3236/3399/55081/4254/4208/9645/4323/10763/4853/7026/5087/5154/7262/5311/91461/8575/5396/5915/348093/6615/55084/6909/6926/6943/7003/8463/7005/7042/7043/7289/7291/10413/6935/677	54
Mesangium	GO:0043010	camera-type eye development	44/1075	338/18614	3.78E-07	1.37E-05	1.02E-05	10152/493/113246/775/57545/25932/1282/1545/1969/2195/2200/24147/23770/2296/2303/10220/3280/3091/3615/3624/182/3913/10319/4211/10763/4763/4853/8829/4915/5159/5954/5176/6604/161742/6909/7042/7070/7289/7291/57045/7431/196740/7475/6935	44
Mesangium	GO:0007219	Notch signaling pathway	29/1075	179/18614	4.33E-07	1.55E-05	1.16E-05	604/4179/1004/22905/2296/2303/3280/23493/26508/9270/182/84441/4323/54492/4853/4854/441478/83714/5350/10631/11156/1903/6615/6591/8470/6909/7042/10413/57178	29
Mesangium	GO:1903034	regulation of response to wounding	28/1075	170/18614	4.83E-07	1.72E-05	1.29E-05	59/196527/114897/857/948/928/4921/11117/2149/10979/2316/2303/3688/4638/5154/90102/7001/5592/5627/5728/5747/5764/5054/710/6558/64094/7035/58189	28
Mesangium	GO:0016525	negative regulation of angiogenesis	26/1075	151/18614	5.09E-07	1.80E-05	1.35E-05	9510/56999/183/285/493/1284/1634/11117/1969/22905/2296/1647/2828/3202/4763/5468/6093/9475/5054/5176/6558/6678/161742/23213/7042/7058	26
Mesangium	GO:0035296	regulation of tube diameter	25/1075	142/18614	5.45E-07	1.90E-05	1.42E-05	112/183/185/143872/477/552/857/1889/1909/1910/2149/2296/2303/2982/3672/9270/3779/5592/387/6093/9475/59342/6546/6649/196740	25
Mesangium	GO:0097746	blood vessel diameter maintenance	25/1075	142/18614	5.45E-07	1.90E-05	1.42E-05	112/183/185/143872/477/552/857/1889/1909/1910/2149/2296/2303/2982/3672/9270/3779/5592/387/6093/9475/59342/6546/6649/196740	25
Mesangium	GO:0032535	regulation of cellular component size	45/1075	354/18614	5.50E-07	1.91E-05	1.43E-05	118/120/10000/196527/1173/394/55845/148170/1073/51652/2017/23500/11034/2006/2059/90952/2241/2258/2335/2934/50809/55243/51474/25802/4131/4133/8440/10787/4803/8829/5217/64857/51334/5728/5879/387/22902/6259/9037/54437/6558/6560/6711/6840/7408	45
Mesangium	GO:0042063	gliogenesis	42/1075	320/18614	5.56E-07	1.92E-05	1.43E-05	55107/482/6347/928/1281/1435/1464/23500/1605/2817/3280/3400/146433/3611/3912/3913/10319/163175/4035/79006/4323/54587/4664/4692/4720/4763/2908/4915/4916/56288/5728/5764/387/6237/9580/6659/7042/26022/7223/7846/7431/57178	42
Mesangium	GO:0110011	regulation of basement membrane organization	7/1075	11/18614	5.65E-07	1.94E-05	1.45E-05	1605/3912/3913/3915/4811/23187/90102	7
Mesangium	GO:0030041	actin filament polymerization	27/1075	162/18614	6.04E-07	2.06E-05	1.54E-05	118/120/395/148170/2017/23500/1730/2006/2059/90952/2241/2934/64423/55243/25802/79778/22921/8440/10787/5217/64857/5879/387/6711/6840/7408/8976	27
Mesangium	GO:0055001	muscle cell development	30/1075	192/18614	6.13E-07	2.07E-05	1.55E-05	87/81/183/287/488/657/858/1073/1465/1466/1756/1909/30008/3280/23493/3688/11155/4000/25802/4629/10398/4776/5159/10611/5573/6443/6546/8470/6926/7168	30
Mesangium	GO:0035150	regulation of tube size	25/1075	143/18614	6.24E-07	2.10E-05	1.57E-05	112/183/185/143872/477/552/857/1889/1909/1910/2149/2296/2303/2982/3672/9270/3779/5592/387/6093/9475/59342/6546/6649/196740	25
Mesangium	GO:2000181	negative regulation of blood vessel morphogenesis	26/1075	153/18614	6.62E-07	2.21E-05	1.65E-05	9510/56999/183/285/493/1284/1634/11117/1969/22905/2296/1647/2828/3202/4763/5468/6093/9475/5054/5176/6558/6678/161742/23213/7042/7058	26
Mesangium	GO:0031214	biomineral tissue development	28/1075	173/18614	6.96E-07	2.31E-05	1.73E-05	196527/54829/657/1051/1277/1278/4921/1893/56975/2621/23493/3091/9636/9270/4054/4208/4256/91461/5745/5764/6093/9475/51119/6546/55603/55151/7291/7475	28
Mesangium	GO:0032964	collagen biosynthetic process	14/1075	51/18614	7.30E-07	2.41E-05	1.80E-05	1277/1289/114757/4921/11117/2149/3624/5118/5159/57333/861/871/7043/7431	14
Mesangium	GO:1901343	negative regulation of vasculature development	26/1075	154/18614	7.53E-07	2.46E-05	1.84E-05	9510/56999/183/285/493/1284/1634/11117/1969/22905/2296/1647/2828/3202/4763/5468/6093/9475/5054/5176/6558/6678/161742/23213/7042/7058	26
Mesangium	GO:0050679	positive regulation of epithelial cell proliferation	33/1075	225/18614	7.55E-07	2.46E-05	1.84E-05	185/10000/572/657/858/595/9420/1749/1893/8324/3091/3146/5654/3397/3912/3915/4609/4763/4830/4853/3164/441478/8829/5228/5764/9037/252983/6934/8742/7291/10413/51157/80139	33
Mesangium	GO:0003206	cardiac chamber morphogenesis	23/1075	126/18614	7.95E-07	2.56E-05	1.92E-05	9510/657/1363/1909/2296/2303/8321/3280/23493/26508/3091/182/4208/4853/8829/55742/6586/6604/6659/6909/6926/7042/7168	23
Mesangium	GO:0060070	canonical Wnt signaling pathway	41/1075	313/18614	7.97E-07	2.56E-05	1.92E-05	25960/10159/857/5218/1277/1454/23500/147906/85458/27122/1749/1909/1910/1958/2297/2487/8321/8324/3485/3487/3489/3611/79960/84445/4811/441478/57664/5728/27303/9978/6259/9037/6591/9580/6659/6934/7088/7475/10413/9839/80139	41
Mesangium	GO:0032231	regulation of actin filament bundle assembly	21/1075	108/18614	8.10E-07	2.59E-05	1.94E-05	395/10395/10979/29109/2316/3397/9270/8829/5217/90102/5879/387/389/6093/9475/10174/171024/7043/7082/7168/10163	21
Mesangium	GO:0007163	establishment or maintenance of cell polarity	33/1075	226/18614	8.36E-07	2.66E-05	1.99E-05	154810/1822/10486/25932/1495/9265/667/2195/9638/2258/55691/2934/3280/3611/3688/83700/8825/4000/4131/4134/4627/56288/84552/55742/9124/90102/5747/5879/387/23433/6093/9475/22902	33
Mesangium	GO:0001704	formation of primary germ layer	23/1075	127/18614	9.19E-07	2.90E-05	2.17E-05	27245/657/1303/1284/1289/1290/1291/1969/2335/2296/2303/8324/3624/3675/3679/3685/3688/3693/3912/4323/5573/6615/57045	23
Mesangium	GO:0030038	contractile actin filament bundle assembly	21/1075	109/18614	9.49E-07	2.97E-05	2.22E-05	395/10395/2006/10979/29109/9270/3693/8829/9124/5217/90102/5879/387/389/6093/9475/10174/7043/7082/7168/10163	21
Mesangium	GO:0043149	stress fiber assembly	21/1075	109/18614	9.49E-07	2.97E-05	2.22E-05	395/10395/2006/10979/29109/9270/3693/8829/9124/5217/90102/5879/387/389/6093/9475/10174/7043/7082/7168/10163	21
Mesangium	GO:0033002	muscle cell proliferation	35/1075	249/18614	9.80E-07	3.04E-05	2.27E-05	9510/183/284/657/858/1264/4921/30008/2006/2353/2296/2303/23493/3082/3488/4208/4209/57447/4763/4854/5159/5468/5573/5592/5728/5739/348093/387/861/6909/6934/7042/7043/7168/10413	35
Mesangium	GO:0010634	positive regulation of epithelial cell migration	28/1075	176/18614	9.94E-07	3.07E-05	2.29E-05	8754/25960/183/10000/284/506/9564/1793/2303/3091/3146/3315/9922/3675/9270/10982/8829/5747/5879/388/9475/6237/23328/9037/64094/6678/7042/51157	28
Mesangium	GO:0061337	cardiac conduction	20/1075	101/18614	1.09E-06	3.34E-05	2.50E-05	10060/183/287/477/482/488/493/775/781/783/805/845/857/2316/10052/3270/23704/5350/6330/6546	20
Mesangium	GO:0045446	endothelial cell differentiation	22/1075	119/18614	1.10E-06	3.35E-05	2.50E-05	118/81575/25932/1909/1910/11167/8321/2947/60484/23493/3397/182/7026/8829/9693/6093/9475/1903/7082/7132/7414/6935	22
Mesangium	GO:0048705	skeletal system morphogenesis	33/1075	229/18614	1.13E-06	3.43E-05	2.57E-05	309/84159/649/22856/1277/1281/1749/2296/2303/2734/3202/3212/3224/3225/3236/4054/4208/4209/4256/4323/4664/5447/8575/5396/5915/6259/871/6660/7043/7067/7289/7291/6935	33
Mesangium	GO:0007422	peripheral nervous system development	17/1075	76/18614	1.17E-06	3.53E-05	2.64E-05	1605/1910/2817/2947/60484/3236/3611/3913/163175/4664/4763/23114/4915/56288/5376/861/5274	17
Mesangium	GO:0042773	ATP synthesis coupled electron transport	20/1075	102/18614	1.28E-06	3.83E-05	2.86E-05	84701/1345/1346/1347/1349/1537/23479/4706/4707/4716/4710/4713/4719/4720/4724/4725/4726/11315/6392/7388	20
Mesangium	GO:0042775	mitochondrial ATP synthesis coupled electron transport	20/1075	102/18614	1.28E-06	3.83E-05	2.86E-05	84701/1345/1346/1347/1349/1537/23479/4706/4707/4716/4710/4713/4719/4720/4724/4725/4726/11315/6392/7388	20
Mesangium	GO:0008064	regulation of actin polymerization or depolymerization	25/1075	149/18614	1.38E-06	4.08E-05	3.05E-05	118/120/55845/148170/1073/2017/23500/11034/2006/2059/90952/2241/2934/55243/51474/25802/8440/10787/5217/64857/387/9037/6711/6840/7408	25
Mesangium	GO:0070482	response to oxygen levels	42/1075	333/18614	1.60E-06	4.73E-05	3.54E-05	81/285/9550/572/857/1277/114757/4921/1909/1958/2034/26355/2353/2982/2977/2983/3091/50809/3708/3779/4000/378938/4323/4609/4720/4763/5154/5159/9124/5228/5468/387/9475/6392/6546/6649/7042/7043/7291/114990/126374/677	42
Mesangium	GO:0014033	neural crest cell differentiation	19/1075	95/18614	1.72E-06	5.04E-05	3.77E-05	309/657/1909/1910/2335/2296/2303/2487/3280/3091/182/4254/3911/4208/8829/9037/54437/6591/7291	19
Mesangium	GO:0002062	chondrocyte differentiation	21/1075	113/18614	1.75E-06	5.12E-05	3.83E-05	309/657/22856/1281/1893/2734/3091/4054/4208/4209/91461/5447/5745/5915/871/6591/6660/23213/7045/57045/7704	21
Mesangium	GO:0048732	gland development	51/1075	441/18614	1.79E-06	5.18E-05	3.87E-05	394/84159/657/857/595/1051/1396/1435/1545/9420/1605/27122/1854/1909/1969/2296/2487/3280/3082/3091/3202/3400/3488/3911/81606/8543/4763/4830/4853/2908/8829/5087/5154/5311/23129/7001/5764/5176/6598/6591/8835/23213/6909/6926/6943/7042/7043/7067/3371/57045/80139	51
Mesangium	GO:0006941	striated muscle contraction	28/1075	182/18614	1.97E-06	5.69E-05	4.25E-05	10060/287/477/488/113246/775/781/783/805/845/857/1756/2258/2316/10052/2934/3270/23704/3764/3164/8654/5350/6330/6546/4090/23336/55151/7168	28
Mesangium	GO:0007596	blood coagulation	32/1075	224/18614	1.98E-06	5.69E-05	4.25E-05	50808/196527/308/558/114897/857/948/966/928/1281/1465/160851/11117/2149/2192/2316/2621/2778/3315/3611/4627/10398/5154/375033/7001/5592/5627/5054/710/7035/7094/7414	32
Mesangium	GO:0030832	regulation of actin filament length	25/1075	152/18614	2.01E-06	5.73E-05	4.28E-05	118/120/55845/148170/1073/2017/23500/11034/2006/2059/90952/2241/2934/55243/51474/25802/8440/10787/5217/64857/387/9037/6711/6840/7408	25
Mesangium	GO:0043491	protein kinase B signaling	31/1075	215/18614	2.34E-06	6.65E-05	4.97E-05	284/558/708/114897/112464/6347/1605/1969/10979/2621/3092/3488/3611/3688/9270/9863/56917/4915/4916/11315/5154/375033/23612/5728/5747/23551/57333/6237/9037/6934/677	31
Mesangium	GO:0045664	regulation of neuron differentiation	29/1075	194/18614	2.36E-06	6.67E-05	4.98E-05	604/152330/1454/85458/1910/9638/10220/3280/23493/26508/10362/3400/3688/182/4131/4208/4211/4681/4803/4854/9315/4908/5087/387/6093/8835/6925/6935/463	29
Mesangium	GO:0001954	positive regulation of cell-matrix adhesion	14/1075	56/18614	2.50E-06	7.02E-05	5.25E-05	948/1435/1605/30008/2013/10979/9270/3987/8829/5879/6093/6237/7070/7402	14
Mesangium	GO:0097191	extrinsic apoptotic signaling pathway	32/1075	227/18614	2.65E-06	7.41E-05	5.54E-05	183/572/27018/857/1495/2017/3082/3429/2537/3624/3685/81618/4254/4000/4055/4763/4803/8829/11315/7001/5728/5054/57630/6591/6272/6934/7042/7078/7132/8742/219699/10413	32
Mesangium	GO:0072132	mesenchyme morphogenesis	14/1075	57/18614	3.14E-06	8.72E-05	6.52E-05	59/11096/657/2296/2303/23493/26508/4609/6615/6591/6909/6926/7042/7291	14
Mesangium	GO:0050817	coagulation	32/1075	229/18614	3.21E-06	8.88E-05	6.63E-05	50808/196527/308/558/114897/857/948/966/928/1281/1465/160851/11117/2149/2192/2316/2621/2778/3315/3611/4627/10398/5154/375033/7001/5592/5627/5054/710/7035/7094/7414	32
Mesangium	GO:0003205	cardiac chamber development	26/1075	166/18614	3.23E-06	8.89E-05	6.64E-05	9510/287/657/1363/1909/2296/2303/8321/3280/23493/26508/3091/182/8543/4208/4853/8829/55742/23129/6586/6604/6659/6909/6926/7042/7168	26
Mesangium	GO:0007599	hemostasis	32/1075	230/18614	3.53E-06	9.65E-05	7.21E-05	50808/196527/308/558/114897/857/948/966/928/1281/1465/160851/11117/2149/2192/2316/2621/2778/3315/3611/4627/10398/5154/375033/7001/5592/5627/5054/710/7035/7094/7414	32
Mesangium	GO:0014032	neural crest cell development	17/1075	82/18614	3.57E-06	9.72E-05	7.27E-05	309/657/1909/1910/2335/2296/2303/3280/3091/182/4254/3911/8829/9037/54437/6591/7291	17
Mesangium	GO:0071604	transforming growth factor beta production	12/1075	43/18614	3.74E-06	0.000101413	7.58E-05	10159/657/4179/1281/2335/3091/3685/55353/2615/4052/4060/7042	12
Mesangium	GO:0061005	cell differentiation involved in kidney development	14/1075	58/18614	3.92E-06	0.000105613	7.89E-05	59/1909/1910/2303/2828/3280/182/3913/9863/4208/4643/4853/6943/10413	14
Mesangium	GO:1990778	protein localization to cell periphery	42/1075	345/18614	4.00E-06	0.000107343	8.02E-05	287/1173/9912/403/493/682/783/857/975/1605/30846/2013/2037/1969/2042/2258/2316/2621/2770/10082/3675/3688/9270/3911/8825/4035/4323/23114/91461/5780/5872/11031/83871/5911/9693/23433/6093/9475/6711/54997/9528/7132	42
Mesangium	GO:0008360	regulation of cell shape	23/1075	138/18614	4.05E-06	0.00010794	8.07E-05	55843/57194/6347/11135/23580/148170/1605/10395/2059/54751/10979/121512/2335/3679/4289/4627/55742/23654/23129/5747/5879/23433/7168	23
Mesangium	GO:0006119	oxidative phosphorylation	24/1075	148/18614	4.12E-06	0.000108888	8.14E-05	506/400916/84701/1345/1346/1347/1349/1537/23479/4706/4707/4716/4710/4713/4719/4720/4724/4725/4726/26471/11315/387/6392/7388	24
Mesangium	GO:0017015	regulation of transforming growth factor beta receptor signaling pathway	24/1075	148/18614	4.12E-06	0.000108888	8.14E-05	54829/857/858/27122/11117/2200/2734/5654/3621/3675/4052/8425/255743/9315/56937/5468/5931/161742/7041/7043/114990/6935/9839/80139	24
Mesangium	GO:0001570	vasculogenesis	17/1075	83/18614	4.25E-06	0.000111231	8.31E-05	857/2013/1969/10052/23493/3685/4643/8829/4915/5159/9693/6237/161742/8463/10413/677/57178	17
Mesangium	GO:0035023	regulation of Rho protein signal transduction	17/1075	83/18614	4.25E-06	0.000111231	8.31E-05	143872/397/604/1281/10395/2059/2149/2843/2828/3675/3688/25959/8829/5159/5879/10928/90627	17
Mesangium	GO:0045669	positive regulation of osteoblast differentiation	16/1075	75/18614	4.64E-06	0.000120895	9.04E-05	657/1051/1052/4921/56975/10979/3082/8519/3611/182/4208/255743/9260/4090/55603/10413	16
Mesangium	GO:0007009	plasma membrane organization	26/1075	170/18614	5.06E-06	0.000131092	9.80E-05	53947/287/63982/196527/309/50807/57194/488/857/858/928/27243/51652/51510/1289/30846/2013/2934/4627/26509/11252/57088/5728/6711/7042/8976	26
Mesangium	GO:0043410	positive regulation of MAPK cascade	54/1075	495/18614	5.21E-06	0.000134368	0.00010042	59/8754/9590/284/114897/858/112464/6347/948/975/1464/4921/85458/220164/2149/10979/8324/1647/4616/2621/3082/3146/3487/3489/146433/3624/3672/4254/4055/4208/29937/4853/255743/27020/8829/4908/4915/4916/8654/5154/5159/9867/51196/7001/3276/9693/6093/9475/6259/23328/57630/10174/7042/7043	54
Mesangium	GO:0086003	cardiac muscle cell contraction	16/1075	76/18614	5.57E-06	0.000142915	0.000106807	10060/287/477/488/775/781/783/857/2258/2316/10052/2934/23704/3764/5350/6330	16
Mesangium	GO:0010880	regulation of release of sequestered calcium ion into cytosol by sarcoplasmic reticulum	10/1075	31/18614	5.76E-06	0.000146253	0.000109302	287/477/775/805/845/1756/3270/5350/6546/55151	10
Mesangium	GO:0097205	renal filtration	10/1075	31/18614	5.76E-06	0.000146253	0.000109302	221395/1909/2013/2149/2621/3675/55243/4162/4643/23213	10
Mesangium	GO:1903844	regulation of cellular response to transforming growth factor beta stimulus	24/1075	151/18614	5.89E-06	0.00014897	0.000111332	54829/857/858/27122/11117/2200/2734/5654/3621/3675/4052/8425/255743/9315/56937/5468/5931/161742/7041/7043/114990/6935/9839/80139	24
Mesangium	GO:0019932	second-messenger-mediated signaling	37/1075	292/18614	5.93E-06	0.00014922	0.000111519	183/185/287/477/488/493/552/775/805/23261/10486/845/948/23564/1756/1910/51024/2770/2982/2977/2983/3270/3632/3708/4776/11163/5139/8654/51196/5350/5592/9693/51655/23551/10231/6546/55151	37
Mesangium	GO:0048144	fibroblast proliferation	19/1075	103/18614	6.04E-06	0.000151205	0.000113003	183/55845/857/57124/1281/1602/4921/2335/2621/10933/4609/4724/4763/4804/26471/5074/5154/5159/57178	19
Mesangium	GO:0048863	stem cell differentiation	33/1075	247/18614	6.07E-06	0.000151205	0.000113003	2/309/657/1108/1909/1910/2335/2296/2303/2487/8321/3280/3091/3688/182/4254/3911/81606/4054/4208/8829/5764/5931/9037/54437/6591/6660/6909/6926/8463/7042/7291/10413	33
Mesangium	GO:0051492	regulation of stress fiber assembly	18/1075	94/18614	6.12E-06	0.000151773	0.000113427	395/10395/10979/29109/9270/8829/5217/90102/5879/387/389/6093/9475/10174/7043/7082/7168/10163	18
Mesangium	GO:1901653	cellular response to peptide	44/1075	375/18614	6.23E-06	0.000153969	0.000115068	112/183/185/10768/55107/23621/9564/781/857/858/948/51510/1545/4921/1909/2200/2241/2353/2303/3397/3624/54741/4023/4035/4131/4641/4804/3164/64710/5166/5447/5468/5747/5872/11031/23433/6093/9475/8835/140710/252983/23371/7431/677	44
Mesangium	GO:0043297	apical junction assembly	16/1075	77/18614	6.66E-06	0.000163722	0.000122357	402/1495/1969/90952/79778/4641/56288/5872/387/389/6093/9475/6615/6591/7082/7414	16
Mesangium	GO:1901879	regulation of protein depolymerization	17/1075	86/18614	7.05E-06	0.000172536	0.000128944	118/120/23271/1073/11034/2059/2258/2934/50810/51474/25802/4130/4131/10763/9037/6711/6840	17
Mesangium	GO:0022411	cellular component disassembly	53/1075	488/18614	7.23E-06	0.000176196	0.00013168	9507/11096/118/120/488/10241/23271/1073/27243/51652/51510/1471/1513/2017/4921/11034/1984/2059/2241/2258/51024/23770/11345/2934/50810/3091/9922/3688/3915/51474/25802/4035/4130/4131/84557/10982/9645/4320/4323/4609/8775/344148/10763/11315/53918/9037/292/6598/6604/6591/6711/6840/7043	53
Mesangium	GO:0086065	cell communication involved in cardiac conduction	14/1075	61/18614	7.39E-06	0.000178459	0.000133371	287/477/482/775/781/783/805/845/857/2316/10052/3270/6330/6546	14
Mesangium	GO:1900024	regulation of substrate adhesion-dependent cell spreading	14/1075	61/18614	7.39E-06	0.000178459	0.000133371	81/8874/708/1793/2192/10979/2316/3611/9270/3987/8829/5747/5879/81848	14
Mesangium	GO:0031345	negative regulation of cell projection organization	28/1075	195/18614	7.71E-06	0.000185224	0.000138427	112/9912/23258/2258/2316/3280/3397/3675/81618/4133/4134/4776/7025/8829/5217/5376/5728/5780/5793/9693/387/22902/6259/9037/54437/7070/7431/10413	28
Mesangium	GO:0007435	salivary gland morphogenesis	10/1075	32/18614	7.94E-06	0.00018995	0.000141959	1605/3082/3911/8829/5154/23129/6591/7042/7043/57045	10
Mesangium	GO:0048145	regulation of fibroblast proliferation	17/1075	87/18614	8.30E-06	0.000197583	0.000147664	183/55845/857/57124/1602/4921/2335/2621/4609/4724/4763/4804/26471/5074/5154/5159/57178	17
Mesangium	GO:0072010	glomerular epithelium development	9/1075	26/18614	8.83E-06	0.000209319	0.000156434	1909/1910/2296/2303/182/3913/9863/4643/4853	9
Mesangium	GO:0032233	positive regulation of actin filament bundle assembly	14/1075	62/18614	9.05E-06	0.000213471	0.000159537	10979/29109/3397/9270/8829/5217/5879/387/389/9475/10174/171024/7043/7168	14
Mesangium	GO:0051896	regulation of protein kinase B signaling	27/1075	186/18614	9.09E-06	0.000213471	0.000159537	284/558/708/114897/112464/1605/1969/10979/2621/3092/3488/3688/9270/9863/56917/4915/4916/11315/5154/23612/5728/5747/23551/57333/6237/9037/6934	27
Mesangium	GO:0010721	negative regulation of cell development	36/1075	286/18614	9.16E-06	0.000214336	0.000160184	604/657/1495/23500/1910/2200/2258/2487/3280/3146/84376/3397/3400/3624/10234/4133/4609/4763/4776/441478/8829/4916/7001/5728/5764/9693/22902/861/6259/1903/9037/54437/6591/9655/7070/26022	36
Mesangium	GO:0042476	odontogenesis	22/1075	135/18614	9.45E-06	0.00022017	0.000164543	11096/54829/657/682/1277/1278/1435/1495/56975/2296/5654/3399/3624/3911/3912/4804/387/5054/7042/7043/7291/7475	22
Mesangium	GO:0030509	BMP signaling pathway	26/1075	176/18614	9.62E-06	0.000222981	0.000166645	657/8646/51232/1749/1958/2200/23770/2297/11167/8321/3280/5654/3611/3624/3675/4681/4853/53918/5468/348093/4090/23213/7042/7043/10140/57045	26
Mesangium	GO:0048864	stem cell development	17/1075	88/18614	9.74E-06	0.000224829	0.000168026	309/657/1909/1910/2335/2296/2303/3280/3091/182/4254/3911/8829/9037/54437/6591/7291	17
Mesangium	GO:0008217	regulation of blood pressure	27/1075	187/18614	1.00E-05	0.000228793	0.000170988	10060/59/128/183/185/143872/477/10159/552/1278/1889/1909/1910/11117/2013/2028/2149/2621/2767/2982/4886/7026/5468/387/59342/56670/7168	27
Mesangium	GO:0071772	response to BMP	27/1075	187/18614	1.00E-05	0.000228793	0.000170988	657/8646/51232/1749/1958/2200/23770/2297/11167/8321/3280/26508/5654/3611/3624/3675/4681/4853/53918/5468/348093/4090/23213/7042/7043/10140/57045	27
Mesangium	GO:0071773	cellular response to BMP stimulus	27/1075	187/18614	1.00E-05	0.000228793	0.000170988	657/8646/51232/1749/1958/2200/23770/2297/11167/8321/3280/26508/5654/3611/3624/3675/4681/4853/53918/5468/348093/4090/23213/7042/7043/10140/57045	27
Mesangium	GO:1904062	regulation of monoatomic cation transmembrane transport	41/1075	346/18614	1.01E-05	0.000228793	0.000170988	10060/81/287/196527/477/482/493/775/781/783/805/845/857/967/1756/1909/2149/2258/2273/2316/5348/53826/2669/3270/23479/3688/7881/23704/3779/11315/5311/5350/28954/6330/6546/2040/54997/7070/55151/7291/7402	41
Mesangium	GO:2001236	regulation of extrinsic apoptotic signaling pathway	24/1075	156/18614	1.04E-05	0.000235605	0.000176079	183/857/1495/2017/3082/2537/3624/3685/81618/4000/4055/4763/8829/11315/7001/5728/5054/57630/6591/6934/7078/8742/219699/10413	24
Mesangium	GO:0010762	regulation of fibroblast migration	11/1075	40/18614	1.11E-05	0.000247753	0.000185158	59/9590/8874/114757/4921/2241/3688/9270/5747/5879/6546	11
Mesangium	GO:0030866	cortical actin cytoskeleton organization	11/1075	40/18614	1.11E-05	0.000247753	0.000185158	112464/30846/2036/2037/29109/10787/5872/23433/6093/9475/7094	11
Mesangium	GO:0071634	regulation of transforming growth factor beta production	11/1075	40/18614	1.11E-05	0.000247753	0.000185158	10159/657/4179/2335/3091/3685/55353/2615/4052/4060/7042	11
Mesangium	GO:0030865	cortical cytoskeleton organization	12/1075	48/18614	1.30E-05	0.000286546	0.00021415	112464/30846/2036/2037/29109/10787/5872/5879/23433/6093/9475/7094	12
Mesangium	GO:0035850	epithelial cell differentiation involved in kidney development	12/1075	48/18614	1.30E-05	0.000286546	0.00021415	59/1909/1910/2303/2828/182/3913/9863/4208/4643/4853/10413	12
Mesangium	GO:0035987	endodermal cell differentiation	12/1075	48/18614	1.30E-05	0.000286546	0.00021415	1303/1284/1289/1290/1291/2335/3624/3679/3685/3693/3912/4323	12
Mesangium	GO:0061314	Notch signaling involved in heart development	6/1075	11/18614	1.31E-05	0.000288535	0.000215636	23493/26508/182/4853/6615/6591	6
Mesangium	GO:0030111	regulation of Wnt signaling pathway	40/1075	338/18614	1.33E-05	0.00029038	0.000217015	25960/10159/857/5218/1277/1454/23500/147906/85458/27122/1749/1958/2487/8321/8324/3090/3485/3487/3489/3611/3675/79960/4035/84445/4776/441478/57664/27303/9978/9037/6591/9580/6659/23213/30851/6934/7088/10413/9839/80139	40
Mesangium	GO:0090101	negative regulation of transmembrane receptor protein serine/threonine kinase signaling pathway	25/1075	169/18614	1.38E-05	0.000301152	0.000225065	54829/857/858/8646/51232/11117/2200/8321/2734/5654/3621/4035/4052/9863/4681/56937/5468/5931/348093/161742/7041/7043/10140/57045/114990	25
Mesangium	GO:0007431	salivary gland development	10/1075	34/18614	1.45E-05	0.000313577	0.000234351	1605/3082/3911/8829/5154/23129/6591/7042/7043/57045	10
Mesangium	GO:0045444	fat cell differentiation	32/1075	246/18614	1.45E-05	0.000313577	0.000234351	28971/221395/10974/84159/83643/595/1051/1052/1488/64641/2167/10979/2487/2869/3280/3400/182/4023/4320/3164/5468/862/6591/6272/9580/79689/6934/7041/28951/10413/7704/677	32
Mesangium	GO:0032271	regulation of protein polymerization	27/1075	191/18614	1.49E-05	0.000320026	0.000239171	118/120/8874/402/23271/148170/2017/23500/2006/2059/90952/2241/2934/55243/25802/4131/4133/8440/10787/5217/64857/5879/387/6711/6840/51673/7408	27
Mesangium	GO:0061326	renal tubule development	18/1075	100/18614	1.50E-05	0.000321112	0.000239983	183/1282/2297/3280/26508/3237/3611/182/3911/4208/4609/4853/255743/5087/5311/6943/7475/10413	18
Mesangium	GO:0045165	cell fate commitment	35/1075	281/18614	1.53E-05	0.000325655	0.000243378	657/1108/64641/1909/2034/2258/23770/2303/8324/3280/23493/3226/3236/3688/182/8543/4208/4853/4854/7026/8829/4916/5468/5396/5931/387/4090/9580/6660/6909/6926/6934/7005/7041/7475	35
Mesangium	GO:0060021	roof of mouth development	17/1075	91/18614	1.55E-05	0.000329124	0.000245971	84159/657/1749/8321/10220/3624/2615/91461/5396/6615/6591/6909/6926/6943/7042/7043/7291	17
Mesangium	GO:0014812	muscle cell migration	19/1075	110/18614	1.62E-05	0.000342516	0.000255979	9510/183/657/1545/4921/3488/9270/4035/4208/4763/8829/55742/5154/5159/5592/387/6093/5054/7168	19
Mesangium	GO:0043434	response to peptide hormone	47/1075	427/18614	1.67E-05	0.000352156	0.000263183	112/183/185/10768/9564/682/857/858/1277/1281/1513/1537/1545/1605/4921/1909/1910/1958/2200/2241/2353/2303/2770/3488/3624/54741/4023/4131/4641/3164/64710/5166/5447/5468/5747/5872/11031/23433/6093/9475/8835/140710/6272/252983/7076/23371/677	47
Mesangium	GO:2001235	positive regulation of apoptotic signaling pathway	22/1075	140/18614	1.71E-05	0.000359023	0.000268315	183/572/857/1495/1513/1984/51024/3624/81618/4055/4609/8440/4763/4776/4804/26471/11315/8575/5728/10955/7078/8742	22
Mesangium	GO:0060828	regulation of canonical Wnt signaling pathway	33/1075	260/18614	1.80E-05	0.000375676	0.000280761	25960/10159/857/5218/1277/1454/23500/147906/27122/1749/1958/2487/8321/8324/3485/3487/3489/3611/79960/84445/441478/57664/27303/9978/9037/6591/9580/6659/6934/7088/10413/9839/80139	33
Mesangium	GO:0007492	endoderm development	16/1075	83/18614	1.82E-05	0.000378441	0.000282827	657/1303/1284/1289/1290/1291/2335/3624/3679/3685/3693/3912/3915/4323/53918/677	16
Mesangium	GO:0070296	sarcoplasmic reticulum calcium ion transport	11/1075	42/18614	1.85E-05	0.000383211	0.000286392	287/477/488/775/805/845/1756/3270/5350/6546/55151	11
Mesangium	GO:0061318	renal filtration cell differentiation	8/1075	22/18614	1.86E-05	0.000383211	0.000286392	1909/1910/2303/182/3913/9863/4643/4853	8
Mesangium	GO:0072112	podocyte differentiation	8/1075	22/18614	1.86E-05	0.000383211	0.000286392	1909/1910/2303/182/3913/9863/4643/4853	8
Mesangium	GO:0030282	bone mineralization	20/1075	121/18614	1.92E-05	0.000393025	0.000293727	196527/54829/657/1278/4921/1893/56975/3091/9636/4054/4208/4256/91461/5745/5764/51119/6546/55603/55151/7291	20
Mesangium	GO:0014808	release of sequestered calcium ion into cytosol by sarcoplasmic reticulum	10/1075	35/18614	1.93E-05	0.00039383	0.000294328	287/477/775/805/845/1756/3270/5350/6546/55151	10
Mesangium	GO:0010595	positive regulation of endothelial cell migration	21/1075	131/18614	1.94E-05	0.000394163	0.000294577	25960/183/10000/284/506/9564/2303/3091/3146/3315/9270/8829/5879/388/9475/6237/23328/9037/64094/6678/51157	21
Mesangium	GO:0001823	mesonephros development	18/1075	102/18614	1.99E-05	0.000402627	0.000300902	183/2296/2303/2297/10220/3280/3237/3611/3911/4609/255743/5087/5311/5915/4090/6943/7475/7704	18
Mesangium	GO:0050900	leukocyte migration	44/1075	393/18614	2.03E-05	0.000410419	0.000306726	196527/682/708/6347/975/928/9435/1435/9420/1893/1910/11117/2013/2059/2241/2621/3146/3554/146433/3672/3675/3679/3688/83700/4254/4323/57509/4627/4681/4763/5228/5479/5747/5764/5879/387/6093/51119/5054/6558/7042/7070/8976/51157	44
Mesangium	GO:0010718	positive regulation of epithelial to mesenchymal transition	13/1075	58/18614	2.05E-05	0.000410552	0.000306825	1277/2013/10979/2296/182/5747/6615/6934/7041/7042/7043/7291/80139	13
Mesangium	GO:0048010	vascular endothelial growth factor receptor signaling pathway	13/1075	58/18614	2.05E-05	0.000410552	0.000306825	558/9564/11117/22905/2296/2303/3091/3315/8829/5228/5747/23213/79652	13
Mesangium	GO:0072659	protein localization to plasma membrane	35/1075	285/18614	2.07E-05	0.000413272	0.000308858	287/1173/9912/493/682/783/975/30846/2013/1969/2042/2258/2316/2621/3675/3688/9270/3911/4035/4323/23114/91461/5780/5872/11031/83871/5911/9693/23433/6093/9475/6711/54997/9528/7132	35
Mesangium	GO:0050818	regulation of coagulation	15/1075	75/18614	2.09E-05	0.0004147	0.000309925	196527/308/114897/857/948/928/11117/2149/5154/7001/5592/5627/5054/710/7035	15
Mesangium	GO:0051098	regulation of binding	42/1075	369/18614	2.10E-05	0.000416664	0.000311394	118/284/8874/488/805/8536/857/9236/1454/1488/22873/64641/2296/3280/23493/3146/3397/3433/9270/4035/4043/4133/10763/4776/4803/51068/4830/8829/64710/11315/7262/5334/5350/23129/5468/5516/9693/6093/6604/6934/7291/114991	42
Mesangium	GO:0051146	striated muscle cell differentiation	36/1075	297/18614	2.11E-05	0.000416664	0.000311394	11096/183/552/657/8912/858/975/928/1073/1465/1466/1793/30846/8324/23493/3488/3688/11155/4000/25802/4208/4323/4629/4627/10398/5159/10611/64091/5573/5915/6443/6546/8470/6272/6926/7168	36
Mesangium	GO:0010720	positive regulation of cell development	47/1075	432/18614	2.25E-05	0.000443308	0.000331306	118/558/572/604/4179/1435/1523/1605/85458/2335/2353/2621/3280/3091/3146/3400/146433/3688/4254/4131/79006/4323/4673/4803/4853/27020/8829/4915/5139/8654/23654/23129/5764/387/22902/861/9037/5176/6598/6604/9655/9580/6659/54997/7704/677/57178	47
Mesangium	GO:0009060	aerobic respiration	27/1075	196/18614	2.39E-05	0.000467843	0.000349642	402/506/400916/84701/1345/1346/1347/1349/1537/3091/23479/4706/4707/4716/4710/4713/4719/4720/4724/4725/4726/26471/11315/5162/387/6392/7388	27
Mesangium	GO:0003094	glomerular filtration	9/1075	29/18614	2.42E-05	0.0004704	0.000351553	221395/1909/2013/2149/2621/55243/4162/4643/23213	9
Mesangium	GO:0007263	nitric oxide mediated signal transduction	9/1075	29/18614	2.42E-05	0.0004704	0.000351553	183/493/948/23564/2982/2977/2983/8654/51655	9
Mesangium	GO:0010763	positive regulation of fibroblast migration	7/1075	17/18614	2.45E-05	0.00047451	0.000354624	59/9590/8874/4921/3688/5747/6546	7
Mesangium	GO:1903036	positive regulation of response to wounding	15/1075	76/18614	2.46E-05	0.000475192	0.000355134	196527/948/4921/11117/2149/10979/2316/2303/3688/4638/7001/5747/5764/5054/64094	15
Mesangium	GO:0008347	glial cell migration	13/1075	59/18614	2.49E-05	0.00047913	0.000358077	482/6347/928/1281/1435/1464/3912/4323/4692/4763/6237/7042/57178	13
Mesangium	GO:0097084	vascular associated smooth muscle cell development	6/1075	12/18614	2.50E-05	0.000479461	0.000358325	1909/30008/3280/23493/4776/6443	6
Mesangium	GO:0006120	mitochondrial electron transport	NADH to ubiquinone	12/1075	51/18614	2.52E-05	0.000482023	0.000360239	23479/4706/4707/4716/4710/4713/4719/4720/4724/4725/4726/11315	12
Mesangium	GO:1903514	release of sequestered calcium ion into cytosol by endoplasmic reticulum	10/1075	36/18614	2.53E-05	0.000482023	0.000360239	287/477/775/805/845/1756/3270/5350/6546/55151	10
Mesangium	GO:0110020	regulation of actomyosin structure organization	18/1075	104/18614	2.61E-05	0.000494937	0.00036989	395/10395/10979/29109/9270/8829/5217/90102/5879/387/389/6093/9475/10174/7043/7082/7168/10163	18
Mesangium	GO:0014065	phosphatidylinositol 3-kinase signaling	22/1075	144/18614	2.68E-05	0.000507285	0.000379119	183/284/708/1634/4921/2149/2335/3082/4763/4915/4916/5154/5159/375033/8395/5728/5747/5783/7042/7291/219699/677	22
Mesangium	GO:0072311	glomerular epithelial cell differentiation	8/1075	23/18614	2.71E-05	0.000509115	0.000380486	1909/1910/2303/182/3913/9863/4643/4853	8
Mesangium	GO:0007519	skeletal muscle tissue development	24/1075	165/18614	2.71E-05	0.000509115	0.000380486	857/858/1073/1756/1958/2006/2353/2817/26508/10362/3236/3679/4208/4209/4637/4763/7026/3164/26471/64091/387/6840/6943/7291	24
Mesangium	GO:0022904	respiratory electron transport chain	20/1075	124/18614	2.77E-05	0.000516317	0.000385868	84701/1345/1346/1347/1349/1537/23479/4706/4707/4716/4710/4713/4719/4720/4724/4725/4726/11315/6392/7388	20
Mesangium	GO:0010959	regulation of metal ion transport	46/1075	423/18614	2.78E-05	0.000516317	0.000385868	10060/81/183/10768/287/196527/477/482/493/775/781/783/805/845/857/6347/967/1756/2149/2258/2273/2316/5348/53826/2669/3280/3270/23479/3688/7881/23704/3779/4638/5159/5311/5350/28954/387/6330/6546/2040/54997/7070/55151/7225/7402	46
Mesangium	GO:1904705	regulation of vascular associated smooth muscle cell proliferation	17/1075	95/18614	2.78E-05	0.000516317	0.000385868	9510/183/657/1264/4921/30008/3488/4208/4209/57447/4763/5468/5592/5728/387/7043/7168	17
Mesangium	GO:0048017	inositol lipid-mediated signaling	25/1075	176/18614	2.80E-05	0.000518626	0.000387594	55803/183/284/708/1634/4921/2149/2335/3082/4763/4915/4916/5154/5159/375033/8395/5332/51196/5728/5747/5783/7042/7291/219699/677	25
Mesangium	GO:0070507	regulation of microtubule cytoskeleton organization	23/1075	155/18614	2.87E-05	0.000528758	0.000395166	8874/402/23271/27243/51652/51510/85458/2042/2258/2770/50810/4130/4131/4133/79884/10982/8777/23187/90102/5879/387/6093/348235	23
Mesangium	GO:0002011	morphogenesis of an epithelial sheet	13/1075	60/18614	3.01E-05	0.000553581	0.000413718	977/1289/1605/10979/2316/3212/3688/182/4853/90102/5728/387/389	13
Mesangium	GO:0051261	protein depolymerization	19/1075	115/18614	3.09E-05	0.00056611	0.000423082	118/120/23271/1073/11034/2059/2258/2934/50810/51474/25802/4130/4131/9645/344148/10763/9037/6711/6840	19
Mesangium	GO:0051496	positive regulation of stress fiber assembly	12/1075	52/18614	3.11E-05	0.000567547	0.000424156	10979/29109/9270/8829/5217/5879/387/389/9475/10174/7043/7168	12
Mesangium	GO:0052547	regulation of peptidase activity	46/1075	425/18614	3.12E-05	0.000568198	0.000424642	2/84168/572/27018/857/1293/1471/1513/10395/1893/2149/26355/51024/2621/2934/3082/3092/3146/2537/55081/4035/4609/4803/4804/3164/11315/5037/5447/5468/57333/387/9475/51065/5269/5054/5176/710/871/5274/57630/7035/7076/7077/7078/55075/58189	46
Mesangium	GO:0051961	negative regulation of nervous system development	23/1075	156/18614	3.18E-05	0.000576935	0.000431172	657/1495/23500/2258/3280/84376/3397/3400/4133/4763/4776/8829/4916/5728/5764/5783/9693/22902/6259/9037/54437/7070/26022	23
Mesangium	GO:0072080	nephron tubule development	17/1075	96/18614	3.20E-05	0.000577993	0.000431962	183/2297/3280/26508/3237/3611/182/3911/4208/4609/4853/255743/5087/5311/6943/7475/10413	17
Mesangium	GO:0038179	neurotrophin signaling pathway	10/1075	37/18614	3.29E-05	0.000592597	0.000442877	183/9564/9863/4692/4803/4908/4915/4916/9693/6272	10
Mesangium	GO:0035107	appendage morphogenesis	22/1075	146/18614	3.34E-05	0.000596773	0.000445998	657/775/1281/1749/1889/3206/3226/3236/51776/4853/5087/91461/5396/5915/6659/6909/6926/7042/7289/7291/7704/140467	22
Mesangium	GO:0035108	limb morphogenesis	22/1075	146/18614	3.34E-05	0.000596773	0.000445998	657/775/1281/1749/1889/3206/3226/3236/51776/4853/5087/91461/5396/5915/6659/6909/6926/7042/7289/7291/7704/140467	22
Mesangium	GO:0060538	skeletal muscle organ development	25/1075	178/18614	3.40E-05	0.000605904	0.000452821	857/858/1073/1605/1756/1958/2006/2353/2817/26508/10362/3236/3679/4208/4209/4637/4763/7026/3164/26471/64091/387/6840/6943/7291	25
Mesangium	GO:0001657	ureteric bud development	17/1075	97/18614	3.67E-05	0.000648239	0.00048446	183/2296/2303/2297/10220/3280/3237/3611/3911/4609/255743/5087/5311/5915/4090/6943/7475	17
Mesangium	GO:0014909	smooth muscle cell migration	17/1075	97/18614	3.67E-05	0.000648239	0.00048446	9510/183/657/1545/4921/3488/4035/4208/4763/8829/55742/5154/5159/5592/387/5054/7168	17
Mesangium	GO:1990874	vascular associated smooth muscle cell proliferation	17/1075	97/18614	3.67E-05	0.000648239	0.00048446	9510/183/657/1264/4921/30008/3488/4208/4209/57447/4763/5468/5592/5728/387/7043/7168	17
Mesangium	GO:0001666	response to hypoxia	35/1075	293/18614	3.72E-05	0.000653733	0.000488566	81/285/572/857/114757/4921/1909/1958/2034/26355/2353/3091/50809/3708/3779/4000/378938/4323/4609/4763/5154/9124/5228/5468/387/9475/6392/6546/6649/7042/7043/7291/114990/126374/677	35
Mesangium	GO:0043534	blood vessel endothelial cell migration	25/1075	179/18614	3.74E-05	0.00065543	0.000489835	10000/284/285/493/506/1545/2013/1969/2303/1647/3091/3146/3315/3397/3688/9270/4208/4627/4763/3164/8829/5468/387/161742/90627	25
Mesangium	GO:0061298	retina vasculature development in camera-type eye	7/1075	18/18614	3.81E-05	0.000661382	0.000494283	25932/1282/1545/3091/8829/5159/196740	7
Mesangium	GO:2000811	negative regulation of anoikis	7/1075	18/18614	3.81E-05	0.000661382	0.000494283	857/3688/4915/5166/5747/6591/7088	7
Mesangium	GO:0048146	positive regulation of fibroblast proliferation	12/1075	53/18614	3.81E-05	0.000661382	0.000494283	183/55845/57124/4921/2335/2621/4609/4724/4804/5154/5159/57178	12
Mesangium	GO:0030193	regulation of blood coagulation	14/1075	70/18614	3.90E-05	0.00067397	0.00050369	196527/114897/857/948/928/11117/2149/5154/7001/5592/5627/5054/710/7035	14
Mesangium	GO:0007389	pattern specification process	49/1075	467/18614	3.91E-05	0.00067397	0.00050369	10159/649/657/57545/8646/22856/23500/23770/2296/2303/2297/10220/3280/57801/23493/26508/3091/3206/3202/3212/3226/3223/3224/3225/3236/3237/55081/3911/4208/4211/4212/56917/9645/4681/4853/7026/441478/8829/5087/5311/4090/6604/6615/6909/6926/7289/7475/7704/6935	49
Mesangium	GO:0090288	negative regulation of cellular response to growth factor stimulus	20/1075	127/18614	3.95E-05	0.00067809	0.00050677	25960/183/493/8646/51232/1634/11117/22905/2200/8321/2817/5654/4681/4804/5468/348093/81848/23213/10140/57045	20
Mesangium	GO:0086001	cardiac muscle cell action potential	15/1075	79/18614	3.97E-05	0.00068014	0.000508301	287/477/488/775/781/783/857/1756/2258/2316/10052/23704/3764/6330/6546	15
Mesangium	GO:0072163	mesonephric epithelium development	17/1075	98/18614	4.21E-05	0.000716544	0.000535508	183/2296/2303/2297/10220/3280/3237/3611/3911/4609/255743/5087/5311/5915/4090/6943/7475	17
Mesangium	GO:0072164	mesonephric tubule development	17/1075	98/18614	4.21E-05	0.000716544	0.000535508	183/2296/2303/2297/10220/3280/3237/3611/3911/4609/255743/5087/5311/5915/4090/6943/7475	17
Mesangium	GO:0090303	positive regulation of wound healing	13/1075	62/18614	4.35E-05	0.000738192	0.000551687	196527/948/4921/11117/2149/10979/2303/3688/4638/7001/5747/5054/64094	13
Mesangium	GO:0150117	positive regulation of cell-substrate junction organization	9/1075	31/18614	4.38E-05	0.000741455	0.000554126	10979/9922/9270/3987/10982/8829/5879/6093/7070	9
Mesangium	GO:0016049	cell growth	51/1075	495/18614	4.42E-05	0.000745157	0.000556892	183/185/552/9564/604/684/2017/147906/131566/1909/2258/2273/2335/2487/3487/3488/3490/3621/3624/3688/79960/3913/8425/4131/4133/55384/4323/4692/4803/8829/10611/51196/5592/65059/10235/5931/85004/387/22902/6259/9037/54437/6586/8835/8470/7003/7042/3371/7414/58189/10413	51
Mesangium	GO:0030510	regulation of BMP signaling pathway	19/1075	118/18614	4.47E-05	0.000749146	0.000559873	8646/51232/2200/23770/2297/11167/8321/3280/5654/3611/3675/4681/4853/53918/5468/348093/23213/10140/57045	19
Mesangium	GO:0050767	regulation of neurogenesis	42/1075	381/18614	4.47E-05	0.000749146	0.000559873	657/1495/1523/23500/1605/85458/2258/2335/3280/23493/26508/3091/84376/3397/3400/146433/3688/4131/4133/79006/4673/4763/4776/4803/27020/8829/4915/4916/23654/23129/5728/5764/9693/22902/6259/9037/54437/5176/6604/7070/26022/10413	42
Mesangium	GO:0043547	positive regulation of GTPase activity	33/1075	272/18614	4.51E-05	0.00075243	0.000562327	55803/116987/9411/143872/395/8874/50807/8853/858/6347/1123/57572/1969/7813/2149/10979/3688/3987/10982/4763/4908/4916/10928/9693/9771/10235/57139/6004/6251/85360/30851/23216/7070	33
Mesangium	GO:0003208	cardiac ventricle morphogenesis	14/1075	71/18614	4.61E-05	0.000765677	0.000572227	657/1363/1909/2296/2303/23493/26508/3091/182/4208/6604/6659/7042/7168	14
Mesangium	GO:0030500	regulation of bone mineralization	15/1075	80/18614	4.63E-05	0.000765677	0.000572227	196527/657/4921/1893/56975/3091/9636/4054/4208/4256/91461/5764/6546/55603/7291	15
Mesangium	GO:0010712	regulation of collagen metabolic process	11/1075	46/18614	4.66E-05	0.000765677	0.000572227	1471/114757/4921/11117/2149/3624/3688/5159/861/7043/7431	11
Mesangium	GO:0035272	exocrine system development	11/1075	46/18614	4.66E-05	0.000765677	0.000572227	1605/2296/3082/3911/8829/5154/23129/6591/7042/7043/57045	11
Mesangium	GO:1990090	cellular response to nerve growth factor stimulus	11/1075	46/18614	4.66E-05	0.000765677	0.000572227	1454/1783/3280/3397/9863/4803/4908/4915/4916/9693/6272	11
Mesangium	GO:0060349	bone morphogenesis	17/1075	99/18614	4.81E-05	0.000788923	0.000589601	309/22856/1277/1281/1749/2296/2734/4054/4208/4209/4323/4664/5447/5915/871/7043/7291	17
Mesangium	GO:0030278	regulation of ossification	19/1075	119/18614	5.03E-05	0.000821927	0.000614266	196527/657/22856/1435/4921/1893/56975/3091/9636/4054/4208/4256/5087/91461/5764/6546/55603/7291/7704	19
Mesangium	GO:0042326	negative regulation of phosphorylation	42/1075	383/18614	5.05E-05	0.000822166	0.000614445	183/284/805/55450/857/10217/4921/1756/11117/2167/2192/23770/1647/4616/3082/3315/3624/9270/55243/4035/8440/4763/7026/4908/4916/26471/56288/11315/11142/56937/5468/5573/5577/5728/5783/6093/6546/9655/161742/81848/7070/28951	42
Mesangium	GO:0050768	negative regulation of neurogenesis	22/1075	150/18614	5.09E-05	0.000826138	0.000617413	657/1495/23500/2258/3280/84376/3397/3400/4133/4763/4776/8829/4916/5728/5764/9693/22902/6259/9037/54437/7070/26022	22
Mesangium	GO:0014910	regulation of smooth muscle cell migration	16/1075	90/18614	5.16E-05	0.000835167	0.000624161	9510/183/657/1545/4921/3488/4035/4208/4763/8829/5154/5159/5592/387/5054/7168	16
Mesangium	GO:0001885	endothelial cell development	13/1075	63/18614	5.20E-05	0.000838642	0.000626758	118/25932/1909/1910/2947/60484/9693/6093/9475/1903/7082/7132/7414	13
Mesangium	GO:0048015	phosphatidylinositol-mediated signaling	24/1075	172/18614	5.39E-05	0.000856468	0.00064008	183/284/708/1634/4921/2149/2335/3082/4763/4915/4916/5154/5159/375033/8395/5332/51196/5728/5747/5783/7042/7291/219699/677	24
Mesangium	GO:0003071	renal system process involved in regulation of systemic arterial blood pressure	8/1075	25/18614	5.39E-05	0.000856468	0.00064008	183/185/1910/2013/2149/2621/387/56670	8
Mesangium	GO:0003081	regulation of systemic arterial blood pressure by renin-angiotensin	8/1075	25/18614	5.39E-05	0.000856468	0.00064008	183/185/10159/1910/2028/2149/387/56670	8
Mesangium	GO:0086064	cell communication by electrical coupling involved in cardiac conduction	8/1075	25/18614	5.39E-05	0.000856468	0.00064008	477/482/775/805/857/10052/3270/6546	8
Mesangium	GO:0001990	regulation of systemic arterial blood pressure by hormone	10/1075	39/18614	5.41E-05	0.000856468	0.00064008	183/185/10159/552/1889/1910/2028/2149/387/56670	10
Mesangium	GO:0060411	cardiac septum morphogenesis	14/1075	72/18614	5.42E-05	0.000856468	0.00064008	657/8321/3280/23493/26508/182/4853/8829/55742/6586/6659/6909/6926/7042	14
Mesangium	GO:1900046	regulation of hemostasis	14/1075	72/18614	5.42E-05	0.000856468	0.00064008	196527/114897/857/948/928/11117/2149/5154/7001/5592/5627/5054/710/7035	14
Mesangium	GO:0030833	regulation of actin filament polymerization	20/1075	130/18614	5.55E-05	0.000874436	0.000653509	118/120/148170/2017/23500/2006/2059/90952/2241/2934/55243/25802/8440/10787/5217/64857/387/6711/6840/7408	20
Mesangium	GO:0030326	embryonic limb morphogenesis	19/1075	120/18614	5.66E-05	0.000884755	0.000661221	657/775/1749/1889/3206/3226/3236/51776/4853/5087/5396/5915/6909/6926/7042/7289/7291/7704/140467	19
Mesangium	GO:0035113	embryonic appendage morphogenesis	19/1075	120/18614	5.66E-05	0.000884755	0.000661221	657/775/1749/1889/3206/3226/3236/51776/4853/5087/5396/5915/6909/6926/7042/7289/7291/7704/140467	19
Mesangium	GO:0032984	protein-containing complex disassembly	30/1075	240/18614	5.67E-05	0.000884755	0.000661221	118/120/488/10241/23271/1073/27243/51652/51510/11034/1984/2059/2258/2934/50810/51474/25802/4130/4131/84557/9645/4609/8775/344148/10763/9037/6598/6604/6711/6840	30
Mesangium	GO:0010644	cell communication by electrical coupling	9/1075	32/18614	5.79E-05	0.00090152	0.00067375	477/482/775/805/845/857/10052/3270/6546	9
Mesangium	GO:0050878	regulation of body fluid levels	40/1075	361/18614	6.01E-05	0.000932969	0.000697253	112/50808/55107/196527/308/558/114897/857/595/948/966/928/1281/1465/160851/1910/11117/2013/2149/2192/2316/2621/2778/3091/3315/3611/4627/10398/4830/5154/375033/7001/5592/5627/5054/710/8835/7035/7094/7414	40
Mesangium	GO:0060326	cell chemotaxis	36/1075	312/18614	6.03E-05	0.000932969	0.000697253	185/196527/9564/682/708/6347/1435/9420/1910/1969/2621/3082/3146/3315/146433/3672/83700/57509/4681/3164/8829/55742/5159/5228/5479/5747/5764/5872/5879/51119/9037/5054/6558/64094/7042/51157	36
Mesangium	GO:0070527	platelet aggregation	14/1075	73/18614	6.35E-05	0.00098076	0.00073297	114897/928/1465/11117/2316/2778/3315/3611/4627/10398/375033/5592/7094/7414	14
Mesangium	GO:0007369	gastrulation	26/1075	196/18614	6.43E-05	0.000989567	0.000739551	27245/657/1303/1284/1289/1290/1291/1605/1969/2335/2296/2303/8324/3624/3675/3679/3685/3688/3693/3912/4323/23187/90102/5573/6615/57045	26
Mesangium	GO:0022898	regulation of transmembrane transporter activity	34/1075	289/18614	6.49E-05	0.000996708	0.000744889	10060/81/10768/287/477/482/781/783/805/845/857/6347/1756/1909/2258/2273/5348/53826/2669/3270/3688/7881/23704/4208/11315/5311/5350/28954/6330/2040/54997/7225/7291/7402	34
Mesangium	GO:0001953	negative regulation of cell-matrix adhesion	10/1075	40/18614	6.84E-05	0.001045107	0.000781059	395/604/10395/9270/182/4323/4763/90102/5728/5054	10
Mesangium	GO:1901654	response to ketone	27/1075	208/18614	6.85E-05	0.001045107	0.000781059	2/109/111/112/552/572/857/595/1545/114907/2353/2621/2770/3490/687/2908/4916/11315/5447/10631/9475/51389/5176/6586/7042/7043/10413	27
Mesangium	GO:0045936	negative regulation of phosphate metabolic process	46/1075	439/18614	6.90E-05	0.001049788	0.000784557	183/284/805/55450/857/10217/4921/1756/11117/2167/2192/51024/23770/1647/4616/3082/3315/3624/9270/55243/4035/8440/4763/7026/4908/4916/26471/56288/11315/5154/11142/56937/5468/5573/5577/5728/5783/6093/9475/6546/9655/161742/81848/7042/7070/28951	46
Mesangium	GO:0003044	regulation of systemic arterial blood pressure mediated by a chemical signal	11/1075	48/18614	7.09E-05	0.00107317	0.000802032	183/185/10159/552/1889/1910/2028/2149/387/56670/7168	11
Mesangium	GO:1990089	response to nerve growth factor	11/1075	48/18614	7.09E-05	0.00107317	0.000802032	1454/1783/3280/3397/9863/4803/4908/4915/4916/9693/6272	11
Mesangium	GO:0048738	cardiac muscle tissue development	30/1075	243/18614	7.14E-05	0.001076367	0.000804421	56999/183/657/1909/2296/2303/8324/10052/23493/3688/4000/4208/4629/4853/5159/10611/5350/5573/3276/5915/861/6443/6546/4090/8470/6909/6926/7042/7168/10413	30
Mesangium	GO:0014066	regulation of phosphatidylinositol 3-kinase signaling	18/1075	112/18614	7.20E-05	0.001083756	0.000809943	183/284/1634/4921/2149/2335/3082/4915/4916/5154/5159/8395/5728/5747/5783/7042/7291/219699	18
Mesangium	GO:0010563	negative regulation of phosphorus metabolic process	46/1075	440/18614	7.29E-05	0.001092999	0.000816851	183/284/805/55450/857/10217/4921/1756/11117/2167/2192/51024/23770/1647/4616/3082/3315/3624/9270/55243/4035/8440/4763/7026/4908/4916/26471/56288/11315/5154/11142/56937/5468/5573/5577/5728/5783/6093/9475/6546/9655/161742/81848/7042/7070/28951	46
Mesangium	GO:0035924	cellular response to vascular endothelial growth factor stimulus	14/1075	74/18614	7.43E-05	0.00110754	0.000827718	25960/493/967/1634/2296/3315/9270/4641/3164/8829/5159/5228/11156/64094	14
Mesangium	GO:0051145	smooth muscle cell differentiation	14/1075	74/18614	7.43E-05	0.00110754	0.000827718	1909/1910/30008/3280/23493/4208/4776/255743/348093/6443/6909/6926/79652/6935	14
Mesangium	GO:1903706	regulation of hemopoiesis	44/1075	415/18614	7.50E-05	0.001115516	0.000833679	558/572/604/4179/1051/1435/116151/2200/2353/2621/3091/3146/3202/146433/3624/9636/182/4254/10234/4208/4211/4212/4323/4609/4763/4853/441478/7001/3276/5764/387/861/57630/6598/6604/6591/9655/9580/6659/54997/7704/6935/677/57178	44
Mesangium	GO:1901889	negative regulation of cell junction assembly	9/1075	33/18614	7.56E-05	0.001117495	0.000835158	395/10395/9270/4323/90102/5728/5783/6093/9475	9
Mesangium	GO:1990776	response to angiotensin	9/1075	33/18614	7.56E-05	0.001117495	0.000835158	183/185/10768/857/1281/4921/3624/6093/9475	9
Mesangium	GO:0045862	positive regulation of proteolysis	40/1075	365/18614	7.67E-05	0.001130784	0.00084509	8754/84168/572/27018/857/1454/1513/10395/6923/2149/26355/51024/2934/3092/3146/55081/64110/4323/4609/4627/4804/26471/5468/5702/5705/5728/5747/9978/57333/387/285671/9475/51065/152503/57630/9655/6613/160418/28951/55075	40
Mesangium	GO:0050886	endocrine process	16/1075	93/18614	7.78E-05	0.00114397	0.000854944	183/185/10159/552/114897/1889/1910/2028/2149/2297/3624/5468/387/140606/56670/6926	16
Mesangium	GO:0001764	neuron migration	24/1075	176/18614	7.81E-05	0.001146194	0.000856606	23284/558/1281/2258/2621/3675/4131/4139/4208/4692/4756/7026/8829/4915/4916/23654/5592/5879/9693/387/57630/7846/7291/57178	24
Mesangium	GO:0043244	regulation of protein-containing complex disassembly	19/1075	123/18614	7.98E-05	0.001167629	0.000872626	118/120/10241/23271/1073/11034/1984/2059/2258/2934/50810/51474/25802/4130/4131/10763/9037/6711/6840	19
Mesangium	GO:0001933	negative regulation of protein phosphorylation	38/1075	341/18614	8.07E-05	0.00117677	0.000879458	183/284/805/55450/857/10217/1756/11117/2167/2192/23770/1647/4616/3082/3315/9270/55243/4035/8440/4763/7026/4908/4916/56288/11315/11142/56937/5468/5573/5577/5728/5783/6546/9655/161742/81848/7070/28951	38
Mesangium	GO:0001706	endoderm formation	12/1075	57/18614	8.16E-05	0.001187302	0.000887328	1303/1284/1289/1290/1291/2335/3624/3679/3685/3693/3912/4323	12
Mesangium	GO:0097709	connective tissue replacement	7/1075	20/18614	8.37E-05	0.001214924	0.000907972	2149/3091/5468/6093/9475/861/7076	7
Mesangium	GO:0030856	regulation of epithelial cell differentiation	23/1075	166/18614	8.54E-05	0.001234458	0.00092257	118/81575/572/857/595/1051/2296/2487/3280/23493/3397/182/6093/9475/1903/5054/161742/6926/7132/7414/10413/6935/677	23
Mesangium	GO:0022900	electron transport chain	24/1075	177/18614	8.56E-05	0.001234458	0.00092257	128/84701/1345/1346/1347/1349/1537/23498/23479/4706/4707/4716/4710/4713/4719/4720/4724/4725/4726/11315/5447/6392/79689/7388	24
Mesangium	GO:0003203	endocardial cushion morphogenesis	10/1075	41/18614	8.58E-05	0.001234869	0.000922878	11096/657/23493/26508/6615/6591/6909/6926/7042/7291	10
Mesangium	GO:0033628	regulation of cell adhesion mediated by integrin	11/1075	49/18614	8.67E-05	0.001244942	0.000930406	8754/1545/1969/2303/9270/83700/5747/5054/6591/54997/7042	11
Mesangium	GO:0016358	dendrite development	29/1075	234/18614	8.73E-05	0.001249632	0.00093391	10152/9912/50807/8536/23271/1523/10160/3397/9922/3688/11178/4130/4131/4133/4139/4208/8440/4776/8829/10611/5592/5728/5764/5911/9693/473/387/6383/8976	29
Mesangium	GO:0036293	response to decreased oxygen levels	35/1075	306/18614	9.05E-05	0.001292014	0.000965585	81/285/572/857/114757/4921/1909/1958/2034/26355/2353/3091/50809/3708/3779/4000/378938/4323/4609/4763/5154/9124/5228/5468/387/9475/6392/6546/6649/7042/7043/7291/114990/126374/677	35
Mesangium	GO:2001233	regulation of apoptotic signaling pathway	41/1075	381/18614	9.40E-05	0.001337938	0.000999906	183/572/857/1495/1513/2017/1984/51024/3082/3091/3315/2537/3624/3685/81618/4000/4055/56917/4609/8440/4763/4776/4804/8829/26471/11315/7001/8575/5728/10955/5054/57630/292/293/6615/6591/6934/7078/8742/219699/10413	41
Mesangium	GO:0010001	glial cell differentiation	29/1075	235/18614	9.42E-05	0.001337938	0.000999906	55107/23500/1605/2817/3280/3400/146433/3611/3913/10319/163175/4035/79006/54587/4664/4763/2908/4915/4916/56288/5728/5764/387/9580/6659/26022/7223/7846/7431	29
Mesangium	GO:0030705	cytoskeleton-dependent intracellular transport	27/1075	212/18614	9.51E-05	0.001346325	0.001006174	81/55860/403/51566/667/1780/1781/9638/3091/84376/3281/3315/55081/28981/167691/4130/4131/4133/4430/4641/4642/4643/5813/22906/7846/203068/8976	27
Mesangium	GO:0060317	cardiac epithelial to mesenchymal transition	9/1075	34/18614	9.75E-05	0.001367175	0.001021757	2013/23493/26508/182/6615/6591/6926/7042/7291	9
Mesangium	GO:0030042	actin filament depolymerization	12/1075	58/18614	9.76E-05	0.001367175	0.001021757	118/120/1073/11034/2059/2934/51474/25802/9645/9037/6711/6840	12
Mesangium	GO:0048008	platelet-derived growth factor receptor signaling pathway	12/1075	58/18614	9.76E-05	0.001367175	0.001021757	84159/9564/1464/2241/3092/4035/4643/8829/5154/5159/5739/5782	12
Mesangium	GO:0014706	striated muscle tissue development	31/1075	259/18614	9.76E-05	0.001367175	0.001021757	56999/183/657/1909/2296/2303/8324/10052/23493/3688/4000/4208/4629/4853/5159/10611/5350/5573/3276/5915/861/6443/6546/4090/8470/6909/6926/7042/7168/7291/10413	31
Mesangium	GO:0001935	endothelial cell proliferation	26/1075	201/18614	9.82E-05	0.001369234	0.001023295	185/10000/857/858/6347/1893/1969/3091/3146/9270/4208/4323/4763/4804/7026/3164/441478/8829/5228/5468/9037/6678/23213/8742/196740/51157	26
Mesangium	GO:0043393	regulation of protein binding	26/1075	201/18614	9.82E-05	0.001369234	0.001023295	118/284/488/8536/857/1454/22873/3397/3433/9270/4035/4043/4133/10763/4776/51068/8829/11315/7262/5334/23129/5516/9693/6093/6604/6934	26
Mesangium	GO:0045598	regulation of fat cell differentiation	21/1075	146/18614	9.95E-05	0.001383164	0.001033706	28971/10974/83643/1051/10979/2487/3280/3400/182/4023/4320/5468/862/6591/6272/9580/7041/28951/10413/7704/677	21
Mesangium	GO:0031099	regeneration	25/1075	190/18614	0.00010071	0.00139627	0.001043501	285/558/595/975/928/1051/10404/1495/1605/2316/8324/2621/3082/3913/4131/9315/5228/5396/5764/5782/861/6442/7070/3371/10413	25
Mesangium	GO:0010976	positive regulation of neuron projection development	22/1075	157/18614	0.000101906	0.001409175	0.001053145	183/482/8536/4921/2042/9638/2316/8321/3082/3675/9863/27020/8829/4915/4916/23654/5764/9693/950/5176/5274/55754	22
Mesangium	GO:0007204	positive regulation of cytosolic calcium ion concentration	24/1075	179/18614	0.000102285	0.001410736	0.001054312	111/183/185/552/114897/775/781/857/948/1909/1910/2149/51024/2843/2828/3146/3685/27020/5311/51196/5739/1903/6546/7225	24
Mesangium	GO:0071375	cellular response to peptide hormone stimulus	35/1075	308/18614	0.000103128	0.001418675	0.001060244	112/183/185/10768/9564/857/858/1545/4921/1909/2200/2241/2353/2303/3624/54741/4023/4131/4641/3164/64710/5166/5447/5468/5747/5872/11031/23433/6093/9475/8835/140710/252983/23371/677	35
Mesangium	GO:0038084	vascular endothelial growth factor signaling pathway	11/1075	50/18614	0.000105472	0.001447169	0.00108154	25960/967/1634/2296/3315/4641/8829/5159/5228/11156/64094	11
Mesangium	GO:0043254	regulation of protein-containing complex assembly	43/1075	409/18614	0.000109103	0.001493142	0.001115897	118/120/8874/402/55845/23271/948/148170/2017/23500/1854/2006/2059/90952/54751/2241/10979/2934/3280/3146/9636/83700/55243/8543/25802/4131/4133/8775/8440/10787/11315/5217/64857/56937/112476/5879/387/389/6711/6840/7067/51673/7408	43
Mesangium	GO:0003231	cardiac ventricle development	19/1075	126/18614	0.000111118	0.001512915	0.001130675	657/1363/1909/2296/2303/8321/3280/23493/26508/3091/182/8543/4208/6586/6604/6659/6926/7042/7168	19
Mesangium	GO:0010927	cellular component assembly involved in morphogenesis	19/1075	126/18614	0.000111118	0.001512915	0.001130675	287/928/1073/1465/1466/1605/2817/3688/11155/25802/4629/10398/5159/23187/90102/5350/5376/5573/7168	19
Mesangium	GO:0051960	regulation of nervous system development	47/1075	461/18614	0.000111903	0.001519704	0.001135749	657/1495/1523/23500/1605/85458/2258/2335/3280/23493/26508/3082/3091/84376/3397/3400/146433/3688/163175/4131/4133/79006/4673/4763/4776/4803/27020/8829/4915/4916/56288/23654/23129/5728/5764/5783/9693/22902/6259/9037/54437/5176/6604/7058/7070/26022/10413	47
Mesangium	GO:0060445	branching involved in salivary gland morphogenesis	7/1075	21/18614	0.000119371	0.001616992	0.001208456	1605/3082/3911/8829/5154/23129/6591	7
Mesangium	GO:0009612	response to mechanical stimulus	27/1075	215/18614	0.00012073	0.001631231	0.001219098	183/285/63982/477/23621/572/1277/1435/1605/4921/1756/2353/1647/2934/3485/4055/4131/4212/4323/63895/5311/5747/5764/387/6546/7132/7846	27
Mesangium	GO:0070997	neuron death	40/1075	373/18614	0.000122751	0.001654334	0.001236364	284/1822/558/23621/572/6347/595/1051/1435/4921/1958/2149/26355/2353/8321/3091/3632/3672/4208/29937/10763/4763/4776/4803/4804/2908/8829/4908/4915/26471/11315/23129/387/6093/5176/6623/7042/7043/7846/219699	40
Mesangium	GO:0003014	renal system process	19/1075	127/18614	0.000123725	0.001663235	0.001243016	112/221395/183/185/552/1909/1910/2013/2149/2621/2934/3675/55243/10916/4162/4643/387/56670/23213	19
Mesangium	GO:0002685	regulation of leukocyte migration	28/1075	227/18614	0.000124484	0.001666641	0.001245562	196527/708/6347/975/928/9435/1435/1893/11117/2621/3146/3554/146433/83700/4254/4323/57509/4681/4763/5228/5747/5764/5879/387/5054/7070/8976/51157	28
Mesangium	GO:0035633	maintenance of blood-brain barrier	9/1075	35/18614	0.000124606	0.001666641	0.001245562	284/1756/90952/3688/83700/3915/6558/7082/7414	9
Mesangium	GO:0061626	pharyngeal arch artery morphogenesis	5/1075	10/18614	0.000125637	0.001676207	0.001252711	221395/657/1909/3280/7042	5
Mesangium	GO:0006942	regulation of striated muscle contraction	16/1075	97/18614	0.000130403	0.001735434	0.001296974	287/477/488/113246/775/805/845/857/1756/2258/3270/3164/8654/5350/6546/55151	16
Mesangium	GO:0003279	cardiac septum development	17/1075	107/18614	0.000131022	0.001739321	0.001299879	287/657/8321/3280/23493/26508/182/8543/4853/8829/55742/23129/6586/6659/6909/6926/7042	17
Mesangium	GO:0003272	endocardial cushion formation	8/1075	28/18614	0.00013269	0.001752691	0.001309871	657/23493/26508/6615/6591/6909/6926/7042	8
Mesangium	GO:1903055	positive regulation of extracellular matrix organization	8/1075	28/18614	0.00013269	0.001752691	0.001309871	183/1605/4921/30008/11117/23187/90102/861	8
Mesangium	GO:0055117	regulation of cardiac muscle contraction	14/1075	78/18614	0.000134414	0.001771057	0.001323597	287/477/488/775/805/845/857/1756/2258/3270/8654/5350/6546/55151	14
Mesangium	GO:0034765	regulation of monoatomic ion transmembrane transport	48/1075	478/18614	0.000136743	0.001797294	0.001343205	10060/81/287/196527/477/482/493/775/8912/781/783/805/845/857/6347/967/25932/1756/1909/2149/2258/2273/2316/5348/53826/2669/3270/23479/3688/7881/23704/3764/3779/3790/11315/5311/5350/28954/6330/6546/2040/54997/7070/55151/7225/7291/7402/10971	48
Mesangium	GO:0060350	endochondral bone morphogenesis	12/1075	60/18614	0.000137603	0.001804134	0.001348317	309/1277/1281/1749/2296/4208/4209/4323/4664/5447/5915/871	12
Mesangium	GO:0045926	negative regulation of growth	30/1075	252/18614	0.000138304	0.001808852	0.001351843	183/604/684/147906/131566/2258/2273/2487/3091/3488/3621/3624/79960/4133/55384/4489/4493/4499/4502/8829/5728/5931/85004/6259/9037/54437/6586/8835/7042/58189	30
Mesangium	GO:0061351	neural precursor cell proliferation	21/1075	150/18614	0.000147072	0.001918795	0.001434009	1495/85458/2258/3091/84376/3400/3611/3688/4673/4720/10763/4763/23654/5764/473/387/6259/6604/6660/7005/84858	21
Mesangium	GO:0035051	cardiocyte differentiation	22/1075	161/18614	0.000148148	0.001928098	0.001440962	183/657/1909/8324/3280/23493/3624/3688/182/4000/4208/4629/5159/10611/5915/6443/6546/8470/6909/6926/7042/7291	22
Mesangium	GO:0048545	response to steroid hormone	37/1075	339/18614	0.000152402	0.001978613	0.001478714	2/8754/477/552/572/857/595/1277/1545/9420/114907/2353/26508/3485/3490/25959/687/81606/2908/4916/11315/56937/5447/5931/23543/387/51389/5176/6586/6752/6943/7035/7042/7043/10413/677/57178	37
Mesangium	GO:0003197	endocardial cushion development	11/1075	52/18614	0.000153408	0.001986817	0.001484845	11096/657/23493/26508/182/6615/6591/6909/6926/7042/7291	11
Mesangium	GO:0061333	renal tubule morphogenesis	14/1075	79/18614	0.000154812	0.002000125	0.00149479	183/1282/2297/3280/3237/3611/3911/4208/4609/255743/5087/5311/6943/7475	14
Mesangium	GO:0050920	regulation of chemotaxis	28/1075	230/18614	0.000155955	0.002010006	0.001502175	25960/285/196527/708/6347/1435/2621/3146/3315/146433/83700/57509/4681/8829/4908/4916/5159/5228/5747/5764/5879/6259/9037/54437/5054/64094/56670/51157	28
Mesangium	GO:1901214	regulation of neuron death	36/1075	327/18614	0.000156777	0.002015699	0.00150643	284/558/23621/572/6347/595/1051/1435/4921/1958/2149/2353/8321/3091/3632/3672/4208/29937/10763/4763/4776/4803/2908/8829/4908/4915/26471/11315/23129/387/6093/5176/6623/7042/7043/219699	36
Mesangium	GO:0032412	regulation of monoatomic ion transmembrane transporter activity	32/1075	278/18614	0.000158326	0.002030705	0.001517645	10060/81/10768/287/477/482/781/783/805/845/857/6347/1756/1909/2258/2273/5348/53826/2669/3270/3688/7881/23704/4208/5311/5350/28954/6330/2040/54997/7225/7402	32
Mesangium	GO:1903829	positive regulation of protein localization	47/1075	468/18614	0.000159585	0.002041921	0.001526026	8754/55107/493/572/8536/10574/975/22873/2037/1969/2042/10979/51024/2316/55691/2621/2767/2770/3091/3675/3688/9270/3708/54741/4035/4130/79778/4641/4804/51068/27020/4947/11315/5468/5573/11156/5780/9475/22902/6659/6711/2040/6934/7042/7043/55754/10413	47
Mesangium	GO:0086012	membrane depolarization during cardiac muscle cell action potential	7/1075	22/18614	0.000166389	0.002118762	0.001583454	287/477/775/781/783/6330/6546	7
Mesangium	GO:2000810	regulation of bicellular tight junction assembly	7/1075	22/18614	0.000166389	0.002118762	0.001583454	1969/4641/6093/9475/6615/6591/7082	7
Mesangium	GO:0044000	movement in host	24/1075	185/18614	0.000171325	0.002166044	0.00161879	185/558/682/857/858/4179/975/27243/51652/51510/1605/1969/2621/2934/3146/8519/10581/10410/3685/3688/3693/3956/8829/950	24
Mesangium	GO:0045766	positive regulation of angiogenesis	24/1075	185/18614	0.000171325	0.002166044	0.00161879	10000/285/1545/1893/11117/2013/2303/3082/3091/3315/126393/3688/8829/5228/388/6237/861/23328/9037/5054/64094/7082/8742/7291	24
Mesangium	GO:1904018	positive regulation of vasculature development	24/1075	185/18614	0.000171325	0.002166044	0.00161879	10000/285/1545/1893/11117/2013/2303/3082/3091/3315/126393/3688/8829/5228/388/6237/861/23328/9037/5054/64094/7082/8742/7291	24
Mesangium	GO:1904385	cellular response to angiotensin	8/1075	29/18614	0.000174025	0.002194946	0.00164039	183/185/10768/857/4921/3624/6093/9475	8
Mesangium	GO:0021915	neural tube development	22/1075	163/18614	0.000177582	0.002234501	0.001669951	10159/57545/8646/10395/1969/23770/8321/3280/3091/55081/8543/4763/5311/23654/6659/8463/7042/7289/7291/7408/677/140467	22
Mesangium	GO:0030834	regulation of actin filament depolymerization	11/1075	53/18614	0.000183604	0.002299378	0.001718437	118/120/1073/11034/2059/2934/51474/25802/9037/6711/6840	11
Mesangium	GO:0070169	positive regulation of biomineral tissue development	11/1075	53/18614	0.000183604	0.002299378	0.001718437	196527/657/1051/56975/9636/4208/91461/5764/6546/55603/7475	11
Mesangium	GO:0060395	SMAD protein signal transduction	15/1075	90/18614	0.000186147	0.002325739	0.001738138	657/2353/10220/3624/4035/9863/5468/11030/4090/6711/7042/7043/10140/7431/57178	15
Mesangium	GO:0030512	negative regulation of transforming growth factor beta receptor signaling pathway	16/1075	100/18614	0.000188123	0.002344918	0.001752471	54829/857/858/11117/2200/2734/5654/3621/4052/56937/5468/5931/161742/7041/7043/114990	16
Mesangium	GO:1905475	regulation of protein localization to membrane	23/1075	175/18614	0.000191072	0.002376099	0.001775775	1173/9912/493/975/1605/1969/2042/51024/2817/10082/2934/3675/3688/9270/4035/4323/4641/91461/5780/23433/6711/2040/9528	23
Mesangium	GO:0046718	viral entry into host cell	21/1075	153/18614	0.00019494	0.002418535	0.001807488	185/558/682/857/858/4179/975/1605/1969/2621/2934/3146/8519/10581/10410/3685/3688/3693/3956/8829/950	21
Mesangium	GO:0014037	Schwann cell differentiation	9/1075	37/18614	0.000197806	0.002431927	0.001817498	1605/2817/3611/3913/163175/4664/4763/4915/56288	9
Mesangium	GO:0044319	wound healing	spreading of cells	9/1075	37/18614	0.000197806	0.002431927	0.001817498	977/1289/10979/2316/3688/90102/5728/387/389	9
Mesangium	GO:0090505	epiboly involved in wound healing	9/1075	37/18614	0.000197806	0.002431927	0.001817498	977/1289/10979/2316/3688/90102/5728/387/389	9
Mesangium	GO:1904706	negative regulation of vascular associated smooth muscle cell proliferation	10/1075	45/18614	0.000197852	0.002431927	0.001817498	1264/30008/4208/57447/5468/5592/5728/387/7043/7168	10
Mesangium	GO:0014855	striated muscle cell proliferation	14/1075	81/18614	0.000203742	0.002492787	0.001862981	284/657/858/2353/2296/2303/23493/3082/4208/5573/861/6909/7042/10413	14
Mesangium	GO:0120193	tight junction organization	14/1075	81/18614	0.000203742	0.002492787	0.001862981	402/1969/90952/79778/8777/4641/56288/5872/6093/9475/6615/6591/7043/7082	14
Mesangium	GO:0030099	myeloid cell differentiation	43/1075	421/18614	0.000207269	0.002530105	0.001890871	87/221395/604/975/1051/1435/2034/1969/56975/116151/2200/2316/2353/3091/3202/146433/3624/9636/182/4254/10234/4055/4208/4211/4212/4609/4627/4763/4853/2908/5468/3276/861/9644/292/4090/54861/54997/7067/51522/10163/7704/677	43
Mesangium	GO:0048660	regulation of smooth muscle cell proliferation	23/1075	176/18614	0.000208049	0.00253381	0.00189364	9510/183/657/1264/4921/30008/2006/3488/4208/4209/57447/4763/4854/5159/5468/5592/5728/5739/348093/387/6934/7043/7168	23
Mesangium	GO:0010977	negative regulation of neuron projection development	20/1075	143/18614	0.000212388	0.002574846	0.001924307	112/23258/2258/2316/3280/81618/4133/7025/8829/5376/5728/5780/5793/387/22902/6259/9037/54437/7070/7431	20
Mesangium	GO:0050921	positive regulation of chemotaxis	20/1075	143/18614	0.000212388	0.002574846	0.001924307	196527/708/1435/2621/3146/3315/146433/8829/4908/4916/5159/5228/5747/5764/5879/9037/5054/64094/56670/51157	20
Mesangium	GO:0003002	regionalization	43/1075	422/18614	0.000218268	0.002639175	0.001972384	10159/649/657/57545/8646/22856/23500/23770/2296/2303/2297/10220/3280/57801/23493/26508/3091/3206/3202/3212/3226/3223/3224/3225/3236/3237/55081/3911/4208/9645/4681/4853/7026/441478/8829/5087/5311/6604/6615/6909/6926/7289/7704	43
Mesangium	GO:0030857	negative regulation of epithelial cell differentiation	11/1075	54/18614	0.000218689	0.002639175	0.001972384	857/595/2487/3280/3397/182/1903/161742/6926/10413/6935	11
Mesangium	GO:0032060	bleb assembly	5/1075	11/18614	0.000219376	0.002641461	0.001974092	196527/2013/4638/5376/6093	5
Mesangium	GO:0090100	positive regulation of transmembrane receptor protein serine/threonine kinase signaling pathway	18/1075	122/18614	0.000220686	0.002651224	0.001981389	657/23770/2297/10220/3280/3611/3624/4853/255743/53918/5468/11030/23213/7041/7042/7043/57045/9839	18
Mesangium	GO:0051402	neuron apoptotic process	30/1075	259/18614	0.000224625	0.002692462	0.002012208	284/1822/558/23621/6347/595/1051/2149/26355/3091/3672/4208/10763/4763/4776/4803/4804/2908/8829/4908/4915/26471/11315/23129/387/6093/7042/7043/7846/219699	30
Mesangium	GO:0070168	negative regulation of biomineral tissue development	8/1075	30/18614	0.000225384	0.002695472	0.002014457	54829/1893/2621/23493/3091/4054/6093/9475	8
Mesangium	GO:0003177	pulmonary valve development	7/1075	23/18614	0.000227324	0.002712564	0.002027231	11096/23493/26508/182/4853/7042/7132	7
Mesangium	GO:0030900	forebrain development	41/1075	397/18614	0.000228573	0.002721347	0.002033795	477/482/493/552/558/572/657/113246/1281/85458/10395/1749/9638/2258/3280/3091/84376/3400/3624/3912/4763/4854/7026/4900/8829/4915/5592/5728/9693/5915/387/6259/9037/6546/6752/6867/6926/7846/57045/6935/57178	41
Mesangium	GO:0030168	platelet activation	19/1075	133/18614	0.000229304	0.002723951	0.002035741	558/114897/928/1281/1465/160851/11117/2149/2316/2778/3315/3611/4627/10398/5154/375033/5592/7094/7414	19
Mesangium	GO:0001656	metanephros development	15/1075	92/18614	0.000239081	0.002833755	0.002117803	1958/2200/2303/2297/10220/3280/3399/3913/4609/4763/5154/5159/5311/6943/10413	15
Mesangium	GO:0090504	epiboly	9/1075	38/18614	0.00024604	0.002909737	0.002174588	977/1289/10979/2316/3688/90102/5728/387/389	9
Mesangium	GO:0030323	respiratory tube development	24/1075	190/18614	0.000257625	0.003037325	0.002269941	9509/657/1281/83716/1605/2034/3280/3202/3488/3675/3911/4054/4323/5154/5159/91461/57333/6909/6943/7043/7067/55151/7289/10413	24
Mesangium	GO:0051895	negative regulation of focal adhesion assembly	6/1075	17/18614	0.000260832	0.003037325	0.002269941	395/10395/9270/4323/90102/5728	6
Mesangium	GO:0055119	relaxation of cardiac muscle	6/1075	17/18614	0.000260832	0.003037325	0.002269941	477/2934/3270/8654/5350/6546	6
Mesangium	GO:0150118	negative regulation of cell-substrate junction organization	6/1075	17/18614	0.000260832	0.003037325	0.002269941	395/10395/9270/4323/90102/5728	6
Mesangium	GO:1901201	regulation of extracellular matrix assembly	6/1075	17/18614	0.000260832	0.003037325	0.002269941	183/84168/1605/11117/23187/90102	6
Mesangium	GO:1901550	regulation of endothelial cell development	6/1075	17/18614	0.000260832	0.003037325	0.002269941	118/6093/9475/1903/7132/7414	6
Mesangium	GO:1903140	regulation of establishment of endothelial barrier	6/1075	17/18614	0.000260832	0.003037325	0.002269941	118/6093/9475/1903/7132/7414	6
Mesangium	GO:0014068	positive regulation of phosphatidylinositol 3-kinase signaling	14/1075	83/18614	0.000265441	0.003084222	0.002304989	183/284/1634/4921/2149/2335/3082/4915/4916/5154/5159/5747/7042/219699	14
Mesangium	GO:0032409	regulation of transporter activity	35/1075	324/18614	0.000276556	0.003206358	0.002396267	10060/81/10768/287/477/482/781/783/805/845/857/6347/1756/1909/2258/2273/5348/53826/2669/3270/3688/7881/23704/4208/11315/5311/5350/5468/28954/6330/2040/54997/7225/7291/7402	35
Mesangium	GO:0051654	establishment of mitochondrion localization	8/1075	31/18614	0.000288528	0.003330202	0.002488822	55860/51566/9638/3091/3281/4131/4139/22906	8
Mesangium	GO:0043277	apoptotic cell clearance	10/1075	47/18614	0.000289119	0.003330202	0.002488822	558/6347/948/2621/3146/3685/4035/4240/375033/5879	10
Mesangium	GO:0045601	regulation of endothelial cell differentiation	10/1075	47/18614	0.000289119	0.003330202	0.002488822	118/81575/3397/182/6093/9475/1903/7132/7414/6935	10
Mesangium	GO:0048659	smooth muscle cell proliferation	23/1075	180/18614	0.000290025	0.003333409	0.002491219	9510/183/657/1264/4921/30008/2006/3488/4208/4209/57447/4763/4854/5159/5468/5592/5728/5739/348093/387/6934/7043/7168	23
Mesangium	GO:0003073	regulation of systemic arterial blood pressure	15/1075	94/18614	0.000304531	0.003492564	0.002610163	183/185/143872/10159/552/1889/1910/2013/2028/2149/2621/7026/387/56670/7168	15
Mesangium	GO:0120192	tight junction assembly	13/1075	75/18614	0.000330506	0.0037823	0.002826697	402/1969/90952/79778/8777/4641/56288/5872/6093/9475/6615/6591/7082	13
Mesangium	GO:0009152	purine ribonucleotide biosynthetic process	26/1075	217/18614	0.000339152	0.003872898	0.002894405	109/111/112/50808/506/2982/2977/2983/51144/3615/4706/4707/4716/4710/4713/4719/4720/4724/4725/4726/4830/4832/4833/5162/5166/6392	26
Mesangium	GO:0048736	appendage development	23/1075	182/18614	0.000340777	0.00387479	0.002895819	657/775/1281/1749/1889/10979/3206/3226/3236/51776/4853/5087/91461/5396/5915/6659/6909/6926/7042/7289/7291/7704/140467	23
Mesangium	GO:0060173	limb development	23/1075	182/18614	0.000340777	0.00387479	0.002895819	657/775/1281/1749/1889/10979/3206/3226/3236/51776/4853/5087/91461/5396/5915/6659/6909/6926/7042/7289/7291/7704/140467	23
Mesangium	GO:0035050	embryonic heart tube development	14/1075	85/18614	0.000342528	0.003886374	0.002904476	1889/1909/2296/2303/3280/3091/55081/4208/9645/4853/5311/6909/8463/10413	14
Mesangium	GO:0060675	ureteric bud morphogenesis	12/1075	66/18614	0.000351774	0.003982775	0.002976521	183/2297/3280/3237/3611/3911/4609/255743/5087/5311/6943/7475	12
Mesangium	GO:0010633	negative regulation of epithelial cell migration	17/1075	116/18614	0.000354124	0.004000851	0.002990031	56999/285/493/1634/1647/3146/9270/4208/7026/5217/5468/5728/5793/387/5176/161742/90627	17
Mesangium	GO:0010936	negative regulation of macrophage cytokine production	5/1075	12/18614	0.000358207	0.004012826	0.00299898	558/79004/7042/7043/7291	5
Mesangium	GO:0038180	nerve growth factor signaling pathway	5/1075	12/18614	0.000358207	0.004012826	0.00299898	9863/4803/4908/9693/6272	5
Mesangium	GO:0072015	podocyte development	5/1075	12/18614	0.000358207	0.004012826	0.00299898	182/3913/9863/4643/4853	5
Mesangium	GO:0099550	trans-synaptic signaling	modulating synaptic transmission	5/1075	12/18614	0.000358207	0.004012826	0.00299898	2149/2982/2983/27020/4915	5
Mesangium	GO:0010038	response to metal ion	38/1075	367/18614	0.000362438	0.004051679	0.003028017	8754/118/10768/23621/572/682/8912/805/845/857/595/25932/1396/79901/2167/2353/23498/3091/3485/3779/84557/4208/4489/4493/4499/4502/4776/11315/5311/5516/10235/22872/5176/6558/6529/6649/56670/7846	38
Mesangium	GO:0044409	entry into host	21/1075	160/18614	0.000363234	0.004052049	0.003028293	185/558/682/857/858/4179/975/1605/1969/2621/2934/3146/8519/10581/10410/3685/3688/3693/3956/8829/950	21
Mesangium	GO:0019896	axonal transport of mitochondrion	6/1075	18/18614	0.000372213	0.004134837	0.003090165	55860/51566/9638/3091/3281/22906	6
Mesangium	GO:0035455	response to interferon-alpha	6/1075	18/18614	0.000372213	0.004134837	0.003090165	558/684/2621/8519/10581/10410	6
Mesangium	GO:0001558	regulation of cell growth	42/1075	420/18614	0.000381668	0.004231019	0.003162046	183/185/552/9564/604/684/2017/147906/131566/2258/2273/2335/2487/3487/3488/3490/3621/3624/79960/8425/4131/4133/55384/4323/4803/8829/51196/10235/5931/85004/387/22902/6259/9037/54437/6586/8835/7003/7042/3371/58189/10413	42
Mesangium	GO:0071453	cellular response to oxygen levels	22/1075	172/18614	0.000383652	0.004244147	0.003171857	9550/572/857/4921/1958/2034/26355/2353/3091/50809/3779/4000/378938/4609/4720/5468/9475/6392/6546/7291/114990/677	22
Mesangium	GO:0045807	positive regulation of endocytosis	15/1075	96/18614	0.000384838	0.004248417	0.003175048	284/196527/1173/558/977/948/967/3092/4035/9863/4908/11031/5054/84251/8976	15
Mesangium	GO:0008306	associative learning	14/1075	86/18614	0.000387765	0.004271846	0.003192558	109/183/477/2353/3091/3688/4130/4212/4763/27020/4900/6529/92521/7846	14
Mesangium	GO:0045333	cellular respiration	28/1075	243/18614	0.000390102	0.004288698	0.003205153	402/506/400916/84701/1345/1346/1347/1349/1537/3091/23479/4706/4707/4716/4710/4713/4719/4720/4724/4725/4726/4776/26471/11315/5162/387/6392/7388	28
Mesangium	GO:0043523	regulation of neuron apoptotic process	26/1075	219/18614	0.000391379	0.004293852	0.003209004	284/558/23621/6347/595/1051/2149/3091/3672/4208/10763/4763/4776/4803/2908/8829/4908/4915/26471/11315/23129/387/6093/7042/7043/219699	26
Mesangium	GO:0006979	response to oxidative stress	43/1075	434/18614	0.000397795	0.004352258	0.003252654	8754/475/488/558/572/948/1277/114757/1545/4921/1909/2034/2241/2353/8321/2878/3082/3091/3315/84557/4323/22921/253827/4710/4720/11315/5074/5159/9124/5311/5516/7001/8575/5693/5796/7837/11030/388/51389/6546/6649/7168/51157	43
Mesangium	GO:1902107	positive regulation of leukocyte differentiation	23/1075	184/18614	0.000399162	0.004352258	0.003252654	558/572/604/4179/1435/2353/2621/3146/146433/4254/4323/4853/387/861/6598/6604/9655/9580/6659/54997/7704/677/57178	23
Mesangium	GO:1903708	positive regulation of hemopoiesis	23/1075	184/18614	0.000399162	0.004352258	0.003252654	558/572/604/4179/1435/2353/2621/3146/146433/4254/4323/4853/387/861/6598/6604/9655/9580/6659/54997/7704/677/57178	23
Mesangium	GO:0003181	atrioventricular valve morphogenesis	7/1075	25/18614	0.000402686	0.00435293	0.003253156	657/23493/26508/6586/6659/7042/7291	7
Mesangium	GO:0046039	GTP metabolic process	7/1075	25/18614	0.000402686	0.00435293	0.003253156	50808/3615/4830/4832/4833/387/23433	7
Mesangium	GO:0086010	membrane depolarization during action potential	7/1075	25/18614	0.000402686	0.00435293	0.003253156	287/477/775/781/783/6330/6546	7
Mesangium	GO:2000209	regulation of anoikis	7/1075	25/18614	0.000402686	0.00435293	0.003253156	857/3688/4915/5166/5747/6591/7088	7
Mesangium	GO:1904375	regulation of protein localization to cell periphery	18/1075	128/18614	0.000403322	0.00435293	0.003253156	1173/9912/493/1605/2037/1969/2042/2770/10082/3675/3688/4035/4323/91461/5780/23433/6711/9528	18
Mesangium	GO:0042776	proton motive force-driven mitochondrial ATP synthesis	12/1075	67/18614	0.000406353	0.00435906	0.003257737	506/4706/4707/4716/4710/4713/4719/4720/4724/4725/4726/6392	12
Mesangium	GO:0072171	mesonephric tubule morphogenesis	12/1075	67/18614	0.000406353	0.00435906	0.003257737	183/2297/3280/3237/3611/3911/4609/255743/5087/5311/6943/7475	12
Mesangium	GO:1902305	regulation of sodium ion transmembrane transport	12/1075	67/18614	0.000406353	0.00435906	0.003257737	81/477/482/493/1756/2258/5348/53826/6330/2040/54997/7402	12
Mesangium	GO:0010171	body morphogenesis	10/1075	49/18614	0.000413148	0.00439642	0.003285658	84159/10159/1277/83716/1605/1749/23187/90102/6237/7043	10
Mesangium	GO:0030838	positive regulation of actin filament polymerization	10/1075	49/18614	0.000413148	0.00439642	0.003285658	148170/2017/2241/55243/25802/8440/10787/5217/387/7408	10
Mesangium	GO:0046580	negative regulation of Ras protein signal transduction	10/1075	49/18614	0.000413148	0.00439642	0.003285658	143872/9912/604/10395/3675/3688/4763/5516/81848/7042	10
Mesangium	GO:0061028	establishment of endothelial barrier	10/1075	49/18614	0.000413148	0.00439642	0.003285658	118/1909/1910/9693/6093/9475/1903/7082/7132/7414	10
Mesangium	GO:0001755	neural crest cell migration	11/1075	58/18614	0.000421069	0.004471754	0.003341959	309/1909/1910/2335/3091/4254/3911/8829/9037/54437/7291	11
Mesangium	GO:0034109	homotypic cell-cell adhesion	15/1075	97/18614	0.000431381	0.004572119	0.003416967	114897/928/1465/11117/2316/2778/3315/3611/4627/10398/375033/5592/7094/7414/80139	15
Mesangium	GO:0048562	embryonic organ morphogenesis	32/1075	294/18614	0.000434192	0.004585415	0.003426903	1749/1909/1969/2200/2303/2487/3280/3091/3202/3212/3225/3236/55081/4208/9645/4323/4853/5311/8575/5396/5915/348093/55084/6909/6926/6943/8463/7043/7289/7291/10413/6935	32
Mesangium	GO:0051897	positive regulation of protein kinase B signaling	17/1075	118/18614	0.000434362	0.004585415	0.003426903	284/558/708/114897/10979/2621/3092/3488/3688/9270/56917/11315/5154/5747/23551/9037/6934	17
Mesangium	GO:0010232	vascular transport	14/1075	87/18614	0.000438005	0.00460556	0.003441959	10060/477/482/493/552/948/2171/3764/4035/6558/6529/6542/53919/28232	14
Mesangium	GO:0150104	transport across blood-brain barrier	14/1075	87/18614	0.000438005	0.00460556	0.003441959	10060/477/482/493/552/948/2171/3764/4035/6558/6529/6542/53919/28232	14
Mesangium	GO:0022604	regulation of cell morphogenesis	28/1075	245/18614	0.000445543	0.004675555	0.003494269	55843/8874/57194/6347/11135/23580/148170/1523/1605/10395/2059/54751/10979/121512/2335/3679/4289/4627/55742/23654/23129/5747/5879/23433/152503/6678/7168/126374	28
Mesangium	GO:0030178	negative regulation of Wnt signaling pathway	22/1075	174/18614	0.00045098	0.004723277	0.003529934	857/1454/147906/27122/1958/2487/8321/3090/3485/3487/3489/79960/4035/84445/4776/27303/9978/6591/9580/30851/6934/7088	22
Mesangium	GO:0032965	regulation of collagen biosynthetic process	9/1075	41/18614	0.000452395	0.004728774	0.003534042	114757/4921/11117/2149/3624/5159/861/7043/7431	9
Mesangium	GO:0019058	viral life cycle	34/1075	320/18614	0.000454752	0.004744072	0.003545475	185/558/682/684/857/858/6347/4179/975/27243/51652/51510/1488/1605/1969/2621/2934/3146/3429/8519/10581/10410/9636/3685/3688/3693/3956/4774/8829/64710/5479/950/6598/2040	34
Mesangium	GO:1903715	regulation of aerobic respiration	8/1075	33/18614	0.000458159	0.004770249	0.003565039	402/1346/1347/3091/23479/26471/11315/387	8
Mesangium	GO:0030324	lung development	23/1075	186/18614	0.000466126	0.0048437	0.003619932	9509/657/1281/83716/1605/2034/3280/3202/3488/3675/3911/4054/4323/5154/5159/91461/57333/6909/6943/7043/7067/55151/10413	23
Mesangium	GO:0051057	positive regulation of small GTPase mediated signal transduction	12/1075	68/18614	0.00046791	0.004852739	0.003626688	1281/1435/2149/2843/2828/3685/4254/10982/4803/4853/5159/5879	12
Mesangium	GO:0007188	adenylate cyclase-modulating G protein-coupled receptor signaling pathway	27/1075	234/18614	0.000480887	0.0049776	0.003720002	109/111/112/221395/23284/9590/493/64784/1909/2316/2767/2770/2778/11245/2828/2899/2869/3355/4886/5350/5573/5739/5745/9693/1903/6752/10163	27
Mesangium	GO:0001974	blood vessel remodeling	10/1075	50/18614	0.000490067	0.00506209	0.003783146	183/558/1471/1909/2034/2316/2296/2303/182/4208	10
Mesangium	GO:0031102	neuron projection regeneration	11/1075	59/18614	0.000490956	0.00506209	0.003783146	1495/1605/2316/3082/3913/4131/9315/5396/5764/7070/3371	11
Mesangium	GO:0032273	positive regulation of protein polymerization	14/1075	88/18614	0.000493689	0.005080408	0.003796836	402/148170/2017/2241/55243/25802/4131/8440/10787/5217/5879/387/51673/7408	14
Mesangium	GO:0060541	respiratory system development	25/1075	211/18614	0.000517104	0.005295342	0.003957466	9509/657/1281/83716/1605/1749/2034/3280/3202/3488/3675/3911/4054/4323/5154/5159/91461/57333/6909/6943/7043/7067/55151/7289/10413	25
Mesangium	GO:0003184	pulmonary valve morphogenesis	6/1075	19/18614	0.000517567	0.005295342	0.003957466	11096/23493/26508/182/4853/7042	6
Mesangium	GO:0030050	vesicle transport along actin filament	6/1075	19/18614	0.000517567	0.005295342	0.003957466	81/4430/4641/4642/4643/8976	6
Mesangium	GO:0006929	substrate-dependent cell migration	7/1075	26/18614	0.000523797	0.005338512	0.003989729	506/1464/2017/2335/9270/8829/6591	7
Mesangium	GO:0051894	positive regulation of focal adhesion assembly	7/1075	26/18614	0.000523797	0.005338512	0.003989729	10979/9270/3987/8829/5879/6093/7070	7
Mesangium	GO:0051099	positive regulation of binding	22/1075	176/18614	0.000528395	0.005375053	0.004017038	118/805/857/1488/64641/2296/3280/3146/4035/4803/51068/4830/8829/11315/5334/23129/5468/5516/9693/6934/7291/114991	22
Mesangium	GO:0051384	response to glucocorticoid	19/1075	142/18614	0.000533084	0.005412378	0.004044933	2/8754/552/572/595/1545/114907/2353/3485/3490/687/2908/4916/5447/387/5176/6586/6752/677	19
Mesangium	GO:0051283	negative regulation of sequestering of calcium ion	18/1075	131/18614	0.00053593	0.005430898	0.004058774	287/309/477/775/805/845/1756/2149/2316/3270/3708/5311/5332/51196/5350/6546/7070/55151	18
Mesangium	GO:0070830	bicellular tight junction assembly	12/1075	69/18614	0.000537137	0.005432761	0.004060166	402/1969/90952/79778/4641/56288/5872/6093/9475/6615/6591/7082	12
Mesangium	GO:2001237	negative regulation of extrinsic apoptotic signaling pathway	15/1075	99/18614	0.000539062	0.005441864	0.004066969	1495/2017/3082/2537/3685/4000/8829/11315/7001/5054/57630/6591/6934/219699/10413	15
Mesangium	GO:0052548	regulation of endopeptidase activity	35/1075	336/18614	0.000544471	0.005486036	0.004099981	2/572/27018/1471/10395/2149/26355/51024/2621/2934/3082/3092/3146/2537/55081/4609/4804/3164/11315/5447/5468/387/9475/51065/5269/5054/5176/710/871/5274/57630/7076/7077/7078/55075	35
Mesangium	GO:0014912	negative regulation of smooth muscle cell migration	9/1075	42/18614	0.000546634	0.005497395	0.00410847	657/3488/4035/4208/4763/5592/387/5054/7168	9
Mesangium	GO:0072310	glomerular epithelial cell development	5/1075	13/18614	0.000554476	0.005534336	0.004136078	182/3913/9863/4643/4853	5
Mesangium	GO:0072537	fibroblast activation	5/1075	13/18614	0.000554476	0.005534336	0.004136078	59/9590/114757/4921/5159	5
Mesangium	GO:1900115	extracellular regulation of signal transduction	5/1075	13/18614	0.000554476	0.005534336	0.004136078	4179/2200/4043/4052/4681	5
Mesangium	GO:1900116	extracellular negative regulation of signal transduction	5/1075	13/18614	0.000554476	0.005534336	0.004136078	4179/2200/4043/4052/4681	5
Mesangium	GO:2000736	regulation of stem cell differentiation	13/1075	79/18614	0.000556553	0.005544647	0.004143784	1108/2296/3280/182/81606/4054/5764/5931/6660/6926/8463/7042/10413	13
Mesangium	GO:0060563	neuroepithelial cell differentiation	8/1075	34/18614	0.000569125	0.0056286	0.004206526	1051/56975/3280/182/4131/5054/6659/203068	8
Mesangium	GO:0090075	relaxation of muscle	8/1075	34/18614	0.000569125	0.0056286	0.004206526	477/2934/2982/3270/8654/5350/5592/6546	8
Mesangium	GO:0001658	branching involved in ureteric bud morphogenesis	11/1075	60/18614	0.00057028	0.0056286	0.004206526	183/2297/3237/3611/3911/4609/255743/5087/5311/6943/7475	11
Mesangium	GO:0046579	positive regulation of Ras protein signal transduction	11/1075	60/18614	0.00057028	0.0056286	0.004206526	1281/1435/2149/2843/2828/4254/10982/4803/4853/5159/5879	11
Mesangium	GO:0090497	mesenchymal cell migration	11/1075	60/18614	0.00057028	0.0056286	0.004206526	309/1909/1910/2335/3091/4254/3911/8829/9037/54437/7291	11
Mesangium	GO:0045778	positive regulation of ossification	10/1075	51/18614	0.000578489	0.005677958	0.004243414	196527/657/56975/9636/4208/91461/5764/6546/55603/7704	10
Mesangium	GO:1902895	positive regulation of miRNA transcription	10/1075	51/18614	0.000578489	0.005677958	0.004243414	657/1958/2353/3091/4609/4804/2908/5468/7003/7042	10
Mesangium	GO:2001238	positive regulation of extrinsic apoptotic signaling pathway	10/1075	51/18614	0.000578489	0.005677958	0.004243414	183/857/1495/3624/81618/4055/4763/5728/7078/8742	10
Mesangium	GO:1901880	negative regulation of protein depolymerization	12/1075	70/18614	0.000614773	0.006022963	0.004501253	118/120/23271/2059/2258/2934/50810/51474/25802/4131/6711/6840	12
Mesangium	GO:0030010	establishment of cell polarity	20/1075	155/18614	0.000618998	0.00604206	0.004515525	154810/9265/2195/9638/2258/55691/2934/3280/3688/83700/4131/4134/4627/56288/90102/5747/387/6093/9475/22902	20
Mesangium	GO:0043524	negative regulation of neuron apoptotic process	20/1075	155/18614	0.000618998	0.00604206	0.004515525	284/558/6347/595/1051/2149/3091/4208/10763/4776/4803/8829/4908/4915/11315/23129/387/6093/7043/219699	20
Mesangium	GO:0044403	biological process involved in symbiotic interaction	33/1075	313/18614	0.000627151	0.006110402	0.004566601	185/558/682/857/858/4179/975/27243/51652/51510/1605/8411/1969/2335/2621/2934/3146/3429/8519/10581/10410/3685/3688/3693/3956/8829/64710/5479/5702/9475/950/6598/2040	33
Mesangium	GO:0072028	nephron morphogenesis	13/1075	80/18614	0.000630037	0.006127279	0.004579213	183/2297/3280/3237/3611/3911/4609/255743/5087/5159/5311/6943/7475	13
Mesangium	GO:0042552	myelination	19/1075	144/18614	0.000635223	0.006166426	0.00460847	287/928/1605/2817/3082/3400/3611/83700/163175/83742/4664/4763/23114/4915/56288/5376/5728/5764/26022	19
Mesangium	GO:0051282	regulation of sequestering of calcium ion	18/1075	133/18614	0.000643888	0.006239129	0.004662804	287/309/477/775/805/845/1756/2149/2316/3270/3708/5311/5332/51196/5350/6546/7070/55151	18
Mesangium	GO:1902904	negative regulation of supramolecular fiber organization	21/1075	167/18614	0.000646738	0.006255338	0.004674918	118/120/395/8874/23271/10395/11117/2059/2258/2934/50810/51474/25802/4131/4133/5217/90102/6711/6840/7082/10163	21
Mesangium	GO:0016601	Rac protein signal transduction	9/1075	43/18614	0.000656364	0.006313939	0.004718713	10152/55114/9912/55845/2059/10787/4763/5879/10163	9
Mesangium	GO:0030501	positive regulation of bone mineralization	9/1075	43/18614	0.000656364	0.006313939	0.004718713	196527/657/56975/9636/4208/91461/5764/6546/55603	9
Mesangium	GO:0060412	ventricular septum morphogenesis	9/1075	43/18614	0.000656364	0.006313939	0.004718713	657/8321/3280/23493/26508/6586/6659/6926/7042	9
Mesangium	GO:0007611	learning or memory	30/1075	276/18614	0.000660749	0.00634462	0.004741643	109/183/477/55450/894/1051/2258/2353/3091/3675/3688/4130/4208/4212/4763/4776/4803/27020/4900/4908/4915/9867/5577/5728/5764/5176/6529/92521/7067/7846	30
Mesangium	GO:0032967	positive regulation of collagen biosynthetic process	7/1075	27/18614	0.000672197	0.006419719	0.004797768	4921/2149/3624/5159/861/7043/7431	7
Mesangium	GO:0034643	establishment of mitochondrion localization	microtubule-mediated	7/1075	27/18614	0.000672197	0.006419719	0.004797768	55860/51566/9638/3091/3281/4131/22906	7
Mesangium	GO:0047497	mitochondrion transport along microtubule	7/1075	27/18614	0.000672197	0.006419719	0.004797768	55860/51566/9638/3091/3281/4131/22906	7
Mesangium	GO:0086009	membrane repolarization	10/1075	52/18614	0.000679698	0.006479711	0.004842603	287/477/482/781/845/857/2316/23704/3764/6330	10
Mesangium	GO:0035264	multicellular organism growth	19/1075	145/18614	0.000692333	0.006588326	0.004923776	84159/1822/25932/1281/1435/23770/2307/2593/3202/4853/4886/91461/5479/5915/9462/140606/8835/23371/677	19
Mesangium	GO:0002719	negative regulation of cytokine production involved in immune response	8/1075	35/18614	0.000700834	0.006657295	0.00497532	284/558/604/684/79004/7042/7043/7291	8
Mesangium	GO:0003215	cardiac right ventricle morphogenesis	6/1075	20/18614	0.000703493	0.006670622	0.00498528	657/23493/182/6604/6659/7042	6
Mesangium	GO:0048592	eye morphogenesis	20/1075	157/18614	0.000729684	0.006906638	0.005161666	10152/113246/1289/1290/1969/2195/2200/24147/10220/3091/182/4211/4763/4853/4915/5915/6909/7070/7291/6935	20
Mesangium	GO:0007272	ensheathment of neurons	19/1075	146/18614	0.000753808	0.007109627	0.00531337	287/928/1605/2817/3082/3400/3611/83700/163175/83742/4664/4763/23114/4915/56288/5376/5728/5764/26022	19
Mesangium	GO:0008366	axon ensheathment	19/1075	146/18614	0.000753808	0.007109627	0.00531337	287/928/1605/2817/3082/3400/3611/83700/163175/83742/4664/4763/23114/4915/56288/5376/5728/5764/26022	19
Mesangium	GO:0000768	syncytium formation by plasma membrane fusion	11/1075	62/18614	0.000761179	0.00715374	0.005346337	8754/11096/8912/8536/975/928/1793/30846/3688/4627/9644	11
Mesangium	GO:0140253	cell-cell fusion	11/1075	62/18614	0.000761179	0.00715374	0.005346337	8754/11096/8912/8536/975/928/1793/30846/3688/4627/9644	11
Mesangium	GO:0002028	regulation of sodium ion transport	14/1075	92/18614	0.000780617	0.00728556	0.005444853	81/10768/477/482/493/1756/2258/5348/53826/6330/6546/2040/54997/7402	14
Mesangium	GO:0050890	cognition	33/1075	317/18614	0.000781829	0.00728556	0.005444853	109/183/477/113246/55450/894/1051/2258/2353/3091/3675/3688/4130/4208/4212/4763/4776/4803/27020/4900/4908/4915/9867/5577/5728/5764/5176/6529/55084/92521/7067/7846/7991	33
Mesangium	GO:0006509	membrane protein ectodomain proteolysis	9/1075	44/18614	0.000783438	0.00728556	0.005444853	8754/23621/1605/4627/6093/152503/7076/7077/7078	9
Mesangium	GO:0071526	semaphorin-plexin signaling pathway	9/1075	44/18614	0.000783438	0.00728556	0.005444853	1889/1909/2316/8829/23654/23129/5879/9037/54437	9
Mesangium	GO:1900026	positive regulation of substrate adhesion-dependent cell spreading	9/1075	44/18614	0.000783438	0.00728556	0.005444853	8874/708/1793/10979/2316/3611/3987/8829/5879	9
Mesangium	GO:2000249	regulation of actin cytoskeleton reorganization	9/1075	44/18614	0.000783438	0.00728556	0.005444853	397/23500/90952/4853/8829/4908/4916/6050/7082	9
Mesangium	GO:0000302	response to reactive oxygen species	24/1075	205/18614	0.000786152	0.007298021	0.005454166	8754/558/572/948/1277/1545/4921/2241/2353/3082/3091/84557/11315/5074/5159/5311/5516/7001/5796/388/6546/6649/7168/51157	24
Mesangium	GO:0051279	regulation of release of sequestered calcium ion into cytosol	13/1075	82/18614	0.000801723	0.007429578	0.005552485	287/477/775/805/845/1756/2149/3270/5311/5350/6546/7070/55151	13
Mesangium	GO:0003207	cardiac chamber formation	5/1075	14/18614	0.000821667	0.007548534	0.005641387	1909/4208/6604/6659/6909	5
Mesangium	GO:0035791	platelet-derived growth factor receptor-beta signaling pathway	5/1075	14/18614	0.000821667	0.007548534	0.005641387	3092/4035/5154/5159/5782	5
Mesangium	GO:0048715	negative regulation of oligodendrocyte differentiation	5/1075	14/18614	0.000821667	0.007548534	0.005641387	23500/3280/3400/4763/26022	5
Mesangium	GO:0051127	positive regulation of actin nucleation	5/1075	14/18614	0.000821667	0.007548534	0.005641387	10152/55845/2934/10787/10163	5
Mesangium	GO:1902287	semaphorin-plexin signaling pathway involved in axon guidance	5/1075	14/18614	0.000821667	0.007548534	0.005641387	1889/1909/8829/23654/23129	5
Mesangium	GO:0045639	positive regulation of myeloid cell differentiation	15/1075	103/18614	0.000824373	0.007560314	0.00565019	1435/116151/2353/3091/3202/146433/3624/9636/182/4254/4853/3276/861/54997/677	15
Mesangium	GO:0051701	biological process involved in interaction with host	24/1075	206/18614	0.000842346	0.007711818	0.005763417	185/558/682/857/858/4179/975/27243/51652/51510/1605/1969/2621/2934/3146/8519/10581/10410/3685/3688/3693/3956/8829/950	24
Mesangium	GO:0003171	atrioventricular valve development	7/1075	28/18614	0.000852032	0.007773696	0.005809661	657/23493/26508/6586/6659/7042/7291	7
Mesangium	GO:0010714	positive regulation of collagen metabolic process	7/1075	28/18614	0.000852032	0.007773696	0.005809661	4921/2149/3624/5159/861/7043/7431	7
Mesangium	GO:0010922	positive regulation of phosphatase activity	8/1075	36/18614	0.000856015	0.007796641	0.005826808	805/3672/9863/4208/255743/5159/4659/6093	8
Mesangium	GO:1902105	regulation of leukocyte differentiation	33/1075	319/18614	0.000871046	0.007919952	0.005918965	558/572/604/4179/1051/1435/2200/2353/2621/3146/146433/3624/4254/10234/4323/4609/4763/4853/441478/7001/387/861/57630/6598/6604/9655/9580/6659/54997/7704/6935/677/57178	33
Mesangium	GO:0060393	regulation of pathway-restricted SMAD protein phosphorylation	11/1075	63/18614	0.000874886	0.007941276	0.005934901	657/11117/10220/3624/4035/56937/5468/11030/7042/7043/57045	11
Mesangium	GO:0009260	ribonucleotide biosynthetic process	26/1075	231/18614	0.000879998	0.007974046	0.005959392	109/111/112/50808/506/2982/2977/2983/51144/3615/4706/4707/4716/4710/4713/4719/4720/4724/4725/4726/4830/4832/4833/5162/5166/6392	26
Mesangium	GO:1901215	negative regulation of neuron death	25/1075	219/18614	0.000893726	0.008084643	0.006042047	284/558/6347/595/1051/1435/2149/8321/3091/3632/4208/29937/10763/4776/4803/8829/4908/4915/11315/23129/387/6093/5176/7043/219699	25
Mesangium	GO:0120032	regulation of plasma membrane bounded cell projection assembly	23/1075	195/18614	0.000903689	0.008156104	0.006095453	10152/9912/55845/857/11135/23580/148170/23500/22873/1969/2059/2241/4134/10787/8829/5217/51196/5879/23433/7043/10163/8976/10413	23
Mesangium	GO:0030032	lamellipodium assembly	12/1075	73/18614	0.000906234	0.008156104	0.006095453	10152/8874/55845/1969/2241/3688/8440/10787/51196/5879/7414/10163	12
Mesangium	GO:0035567	non-canonical Wnt signaling pathway	12/1075	73/18614	0.000906234	0.008156104	0.006095453	1454/23500/2487/8321/8324/10082/9863/57664/166336/5879/387/6259	12
Mesangium	GO:0051208	sequestering of calcium ion	18/1075	137/18614	0.000916788	0.008237134	0.006156011	287/309/477/775/805/845/1756/2149/2316/3270/3708/5311/5332/51196/5350/6546/7070/55151	18
Mesangium	GO:0086002	cardiac muscle cell action potential involved in contraction	10/1075	54/18614	0.000926065	0.008306427	0.006207797	287/775/781/783/857/2316/10052/23704/3764/6330	10
Mesangium	GO:0009190	cyclic nucleotide biosynthetic process	6/1075	21/18614	0.000937142	0.00837748	0.006260898	109/111/112/2982/2977/2983	6
Mesangium	GO:0099515	actin filament-based transport	6/1075	21/18614	0.000937142	0.00837748	0.006260898	81/4430/4641/4642/4643/8976	6
Mesangium	GO:0071456	cellular response to hypoxia	19/1075	149/18614	0.000967185	0.008631515	0.00645075	572/4921/1958/2034/26355/2353/3091/50809/3779/4000/378938/4609/5468/9475/6392/6546/7291/114990/677	19
Mesangium	GO:0006940	regulation of smooth muscle contraction	11/1075	64/18614	0.001002295	0.008929843	0.006673706	143872/477/857/1264/2017/2149/2982/255743/51196/5592/387	11
Mesangium	GO:0000281	mitotic cytokinesis	13/1075	84/18614	0.001011074	0.00899297	0.006720883	403/27243/51652/51510/200942/84445/79884/387/388/389/6093/9475/6711	13
Mesangium	GO:0001936	regulation of endothelial cell proliferation	22/1075	185/18614	0.001037361	0.009195172	0.006871999	185/10000/857/858/6347/1893/3091/3146/4208/4763/4804/7026/3164/441478/8829/5228/5468/9037/6678/23213/8742/51157	22
Mesangium	GO:0086019	cell-cell signaling involved in cardiac conduction	8/1075	37/18614	0.00103759	0.009195172	0.006871999	287/775/781/783/845/2316/10052/6330	8
Mesangium	GO:0060491	regulation of cell projection assembly	23/1075	197/18614	0.001039002	0.009195172	0.006871999	10152/9912/55845/857/11135/23580/148170/23500/22873/1969/2059/2241/4134/10787/8829/5217/51196/5879/23433/7043/10163/8976/10413	23
Mesangium	GO:0050807	regulation of synapse organization	26/1075	234/18614	0.001064248	0.009402922	0.00702726	10152/9912/50807/8536/1108/1605/10160/8321/3688/11178/4208/4763/4776/4915/4916/10611/5728/5783/5911/387/388/6093/7058/7846/203068/8976	26
Mesangium	GO:0009206	purine ribonucleoside triphosphate biosynthetic process	16/1075	117/18614	0.00112408	0.009915054	0.007410002	506/3615/4706/4707/4716/4710/4713/4719/4720/4724/4725/4726/4830/4832/4833/6392	16
Mesangium	GO:0015980	energy derivation by oxidation of organic compounds	34/1075	337/18614	0.001133111	0.009978145	0.007457153	37/221395/402/506/112464/400916/84701/1345/1346/1347/1349/1537/3091/23479/4609/4706/4707/4716/4710/4713/4719/4720/4724/4725/4726/4776/26471/11315/5162/7262/5500/387/6392/7388	34
Mesangium	GO:0048662	negative regulation of smooth muscle cell proliferation	12/1075	75/18614	0.001158297	0.010149437	0.007585167	1264/30008/3488/4208/57447/5468/5592/5728/5739/387/7043/7168	12
Mesangium	GO:0051899	membrane depolarization	12/1075	75/18614	0.001158297	0.010149437	0.007585167	287/477/775/781/783/857/1634/2273/2537/11315/6330/6546	12
Mesangium	GO:0072078	nephron tubule morphogenesis	12/1075	75/18614	0.001158297	0.010149437	0.007585167	183/2297/3280/3237/3611/3911/4609/255743/5087/5311/6943/7475	12
Mesangium	GO:0010649	regulation of cell communication by electrical coupling	5/1075	15/18614	0.001174216	0.010255079	0.007664119	805/845/857/3270/6546	5
Mesangium	GO:0038166	angiotensin-activated signaling pathway	5/1075	15/18614	0.001174216	0.010255079	0.007664119	185/10768/857/6093/9475	5
Mesangium	GO:0048813	dendrite morphogenesis	18/1075	140/18614	0.001181431	0.01030115	0.00769855	10152/9912/1523/10160/3397/3688/11178/4133/4776/8829/10611/5728/5764/5911/9693/473/6383/8976	18
Mesangium	GO:0019722	calcium-mediated signaling	22/1075	187/18614	0.001195436	0.01040617	0.007777037	185/287/477/488/493/552/775/805/23261/845/1756/1910/51024/3270/3708/4776/11163/51196/5350/10231/6546/55151	22
Mesangium	GO:2000027	regulation of animal organ morphogenesis	17/1075	129/18614	0.001214826	0.010557653	0.007890247	183/657/1435/8321/8324/10082/3082/9863/4804/5154/57664/166336/5879/387/6259/6591/23213	17
Mesangium	GO:0030449	regulation of complement activation	6/1075	22/18614	0.001226174	0.010638866	0.007950941	2/708/4179/966/3075/710	6
Mesangium	GO:1901655	cellular response to ketone	15/1075	107/18614	0.001228437	0.010639604	0.007951493	109/111/112/1545/114907/2353/2621/2770/687/2908/11315/10631/9475/51389/5176	15
Mesangium	GO:0043535	regulation of blood vessel endothelial cell migration	19/1075	152/18614	0.001230285	0.010639604	0.007951493	10000/284/285/493/506/1969/2303/1647/3091/3146/3315/9270/4208/4763/8829/5468/387/161742/90627	19
Mesangium	GO:0009145	purine nucleoside triphosphate biosynthetic process	16/1075	118/18614	0.001232271	0.010639604	0.007951493	506/3615/4706/4707/4716/4710/4713/4719/4720/4724/4725/4726/4830/4832/4833/6392	16
Mesangium	GO:0051058	negative regulation of small GTPase mediated signal transduction	10/1075	56/18614	0.001241238	0.010699637	0.007996358	143872/9912/604/10395/3675/3688/4763/5516/81848/7042	10
Mesangium	GO:0051494	negative regulation of cytoskeleton organization	20/1075	164/18614	0.001261865	0.010859815	0.008116067	118/120/395/8874/23271/10395/2059/2258/2934/50810/51474/25802/4131/4133/5217/90102/6711/6840/7082/10163	20
Mesangium	GO:0002040	sprouting angiogenesis	22/1075	188/18614	0.001281942	0.011014745	0.008231854	56999/25960/185/10000/284/1969/22905/2303/3688/9270/4804/3164/441478/8829/55742/5228/387/9037/161742/90627/7082/196740	22
Mesangium	GO:0010837	regulation of keratinocyte proliferation	9/1075	47/18614	0.00128916	0.011058868	0.00826483	55081/687/4853/5796/6591/252983/10413/6935/677	9
Mesangium	GO:0006949	syncytium formation	11/1075	66/18614	0.001303209	0.011155349	0.008336934	8754/11096/8912/8536/975/928/1793/30846/3688/4627/9644	11
Mesangium	GO:0015986	proton motive force-driven ATP synthesis	12/1075	76/18614	0.001304609	0.011155349	0.008336934	506/4706/4707/4716/4710/4713/4719/4720/4724/4725/4726/6392	12
Mesangium	GO:0048608	reproductive structure development	31/1075	301/18614	0.001320443	0.011268096	0.008421195	2/9510/84159/1822/558/595/1051/1396/1495/1545/9420/2241/2296/3206/3295/3400/3624/4254/4323/7026/26471/5154/5159/5872/5176/6586/23213/6926/6943/7042/3371	31
Mesangium	GO:1902547	regulation of cellular response to vascular endothelial growth factor stimulus	7/1075	30/18614	0.001324138	0.011268096	0.008421195	25960/493/967/1634/4641/11156/64094	7
Mesangium	GO:0051209	release of sequestered calcium ion into cytosol	17/1075	130/18614	0.00132416	0.011268096	0.008421195	287/477/775/805/845/1756/2149/2316/3270/3708/5311/5332/51196/5350/6546/7070/55151	17
Mesangium	GO:0060993	kidney morphogenesis	14/1075	97/18614	0.001326338	0.011268566	0.008421547	183/2297/3280/3237/3611/3911/4609/255743/5087/5159/5311/6659/6943/7475	14
Mesangium	GO:0048675	axon extension	16/1075	119/18614	0.001349121	0.01144382	0.008552523	2017/1909/2335/3688/3913/4131/4133/4692/8829/65059/22902/6259/9037/54437/6586/7414	16
Mesangium	GO:0046390	ribose phosphate biosynthetic process	26/1075	238/18614	0.001361304	0.011528745	0.008615992	109/111/112/50808/506/2982/2977/2983/51144/3615/4706/4707/4716/4710/4713/4719/4720/4724/4725/4726/4830/4832/4833/5162/5166/6392	26
Mesangium	GO:0001508	action potential	18/1075	142/18614	0.001391827	0.011768469	0.008795149	287/477/488/775/781/783/857/948/1756/2258/2316/10052/2767/23704/3764/4915/6330/6546	18
Mesangium	GO:0045637	regulation of myeloid cell differentiation	24/1075	214/18614	0.001431504	0.012084718	0.009031497	1051/1435/116151/2200/2353/3091/3202/146433/3624/9636/182/4254/10234/4208/4211/4212/4609/4763/4853/3276/861/54997/7704/677	24
Mesangium	GO:2001257	regulation of cation channel activity	19/1075	154/18614	0.001437688	0.012117655	0.009056112	10060/287/781/783/805/845/857/1756/1909/2258/2669/3270/3688/7881/23704/5311/5350/28954/2040	19
Mesangium	GO:0031960	response to corticosteroid	20/1075	166/18614	0.001464425	0.012274642	0.009173437	2/8754/552/572/595/1277/1545/114907/2353/3485/3490/687/2908/4916/5447/387/5176/6586/6752/677	20
Mesangium	GO:0048332	mesoderm morphogenesis	12/1075	77/18614	0.001465871	0.012274642	0.009173437	27245/657/1969/2296/2303/3624/3675/3688/5573/6615/6926/57045	12
Mesangium	GO:0072088	nephron epithelium morphogenesis	12/1075	77/18614	0.001465871	0.012274642	0.009173437	183/2297/3280/3237/3611/3911/4609/255743/5087/5311/6943/7475	12
Mesangium	GO:0006874	intracellular calcium ion homeostasis	31/1075	303/18614	0.001467872	0.012274642	0.009173437	287/309/477/488/493/775/783/805/845/857/858/1756/1909/2149/51024/2316/3270/3708/286097/27020/5311/5332/51196/5350/5745/6546/7070/55858/55151/7223/7225	31
Mesangium	GO:0048511	rhythmic process	31/1075	303/18614	0.001467872	0.012274642	0.009173437	2/9510/558/285382/112464/1454/1545/1958/2767/11245/3397/3399/3400/3615/3624/687/5602/4804/2063/4915/5468/5500/5728/5764/9475/5176/6586/7042/7043/7291/463	31
Mesangium	GO:0060389	pathway-restricted SMAD protein phosphorylation	11/1075	67/18614	0.001479377	0.012351405	0.009230805	657/11117/10220/3624/4035/56937/5468/11030/7042/7043/57045	11
Mesangium	GO:0120034	positive regulation of plasma membrane bounded cell projection assembly	15/1075	109/18614	0.001486047	0.012387612	0.009257865	10152/55845/11135/23580/148170/22873/2059/10787/8829/51196/5879/23433/7043/10163/8976	15
Mesangium	GO:0052652	cyclic purine nucleotide metabolic process	8/1075	39/18614	0.001492552	0.012422336	0.009283816	109/111/112/1969/2982/2977/2983/8654	8
Mesangium	GO:0070509	calcium ion import	9/1075	48/18614	0.001506689	0.012515085	0.009353131	8912/783/6347/3280/5159/5311/5350/6546/7223	9
Mesangium	GO:0033135	regulation of peptidyl-serine phosphorylation	18/1075	143/18614	0.00150841	0.012515085	0.009353131	284/493/8536/857/1756/1647/2621/3082/3270/8440/4803/4908/4915/4916/11315/5217/5728/85456	18
Mesangium	GO:0050803	regulation of synapse structure or activity	26/1075	240/18614	0.001534936	0.012715309	0.009502768	10152/9912/50807/8536/1108/1605/10160/8321/3688/11178/4208/4763/4776/4915/4916/10611/5728/5783/5911/387/388/6093/7058/7846/203068/8976	26
Mesangium	GO:1902074	response to salt	37/1075	383/18614	0.001541156	0.012746948	0.009526414	10060/8754/118/10768/54829/493/552/572/8912/805/845/857/595/948/25932/1277/1909/1910/1958/2167/2353/2767/3485/3708/3779/84557/4208/4776/5311/10235/9475/22872/6558/6529/6546/56670/7846	37
Mesangium	GO:0060041	retina development in camera-type eye	19/1075	155/18614	0.001552064	0.012817197	0.009578914	493/25932/1282/1545/24147/10220/3280/3091/3615/3913/10319/8829/4915/5159/5176/6604/7042/7070/196740	19
Mesangium	GO:0030308	negative regulation of cell growth	22/1075	191/18614	0.001574391	0.012981392	0.009701625	183/604/684/147906/131566/2258/2273/2487/3621/3624/79960/4133/55384/8829/5931/85004/6259/9037/54437/6586/7042/58189	22
Mesangium	GO:0010596	negative regulation of endothelial cell migration	14/1075	99/18614	0.001619779	0.013229229	0.009886846	56999/285/493/1634/1647/3146/9270/4208/7026/5468/387/5176/161742/90627	14
Mesangium	GO:0001958	endochondral ossification	7/1075	31/18614	0.001626191	0.013229229	0.009886846	1277/1749/2296/4208/4209/4323/4664	7
Mesangium	GO:0010464	regulation of mesenchymal cell proliferation	7/1075	31/18614	0.001626191	0.013229229	0.009886846	657/8646/4000/4609/5154/5396/6935	7
Mesangium	GO:0014044	Schwann cell development	7/1075	31/18614	0.001626191	0.013229229	0.009886846	1605/3611/3913/163175/4763/4915/56288	7
Mesangium	GO:0036075	replacement ossification	7/1075	31/18614	0.001626191	0.013229229	0.009886846	1277/1749/2296/4208/4209/4323/4664	7
Mesangium	GO:0061311	cell surface receptor signaling pathway involved in heart development	7/1075	31/18614	0.001626191	0.013229229	0.009886846	657/23493/26508/182/4853/6615/6591	7
Mesangium	GO:0051014	actin filament severing	5/1075	16/18614	0.001627307	0.013229229	0.009886846	1073/11034/2934/4627/6840	5
Mesangium	GO:1902285	semaphorin-plexin signaling pathway involved in neuron projection guidance	5/1075	16/18614	0.001627307	0.013229229	0.009886846	1889/1909/8829/23654/23129	5
Mesangium	GO:0097529	myeloid leukocyte migration	26/1075	241/18614	0.001628677	0.013229229	0.009886846	196527/682/708/6347/975/928/1435/1910/11117/2013/3146/3554/146433/3672/83700/4254/4323/57509/4681/4763/5228/5479/5747/5879/5054/7042	26
Mesangium	GO:0061458	reproductive system development	31/1075	305/18614	0.001629363	0.013229229	0.009886846	2/9510/84159/1822/558/595/1051/1396/1495/1545/9420/2241/2296/3206/3295/3400/3624/4254/4323/7026/26471/5154/5159/5872/5176/6586/23213/6926/6943/7042/3371	31
Mesangium	GO:0006956	complement activation	10/1075	58/18614	0.00163874	0.013264802	0.009913431	2/708/715/716/730/4179/966/3075/78989/710	10
Mesangium	GO:2000649	regulation of sodium ion transmembrane transporter activity	10/1075	58/18614	0.00163874	0.013264802	0.009913431	81/477/1756/2258/5348/53826/6330/2040/54997/7402	10
Mesangium	GO:0061045	negative regulation of wound healing	12/1075	78/18614	0.001643221	0.013280828	0.009925408	114897/928/5154/90102/5592/5627/5728/5054/710/6558/7035/58189	12
Mesangium	GO:0043281	regulation of cysteine-type endopeptidase activity involved in apoptotic process	23/1075	204/18614	0.001659157	0.013389244	0.010006433	572/27018/10395/2149/26355/51024/2621/2934/3082/3092/3146/2537/55081/4609/4804/3164/11315/5447/5468/387/51065/57630/55075	23
Mesangium	GO:1902893	regulation of miRNA transcription	11/1075	68/18614	0.001674573	0.013493143	0.010084082	657/1958/2353/3091/4609/4776/4804/2908/5468/7003/7042	11
Mesangium	GO:0046661	male sex differentiation	20/1075	168/18614	0.001694028	0.013626583	0.010183807	84159/1822/657/595/1495/1545/2241/3206/3295/3624/4254/4323/26471/5154/5159/5872/4090/6926/6943/7042	20
Mesangium	GO:0035265	organ growth	21/1075	180/18614	0.001696266	0.013626583	0.010183807	183/309/657/4921/1893/2296/2303/23493/4208/5159/10611/5447/5573/5728/5915/861/8470/6909/7042/55151/10413	21
Mesangium	GO:1904752	regulation of vascular associated smooth muscle cell migration	9/1075	49/18614	0.001752736	0.013963202	0.010435379	9510/183/4921/3488/4208/4763/5592/387/7168	9
Mesangium	GO:0001765	membrane raft assembly	4/1075	10/18614	0.001753946	0.013963202	0.010435379	857/858/2013/11252	4
Mesangium	GO:0048251	elastic fiber assembly	4/1075	10/18614	0.001753946	0.013963202	0.010435379	1281/30008/11117/4629	4
Mesangium	GO:0061299	retina vasculature morphogenesis in camera-type eye	4/1075	10/18614	0.001753946	0.013963202	0.010435379	25932/1282/1545/8829	4
Mesangium	GO:0062042	regulation of cardiac epithelial to mesenchymal transition	4/1075	10/18614	0.001753946	0.013963202	0.010435379	2013/182/7042/7291	4
Mesangium	GO:0098917	retrograde trans-synaptic signaling	4/1075	10/18614	0.001753946	0.013963202	0.010435379	1605/2171/10160/2982	4
Mesangium	GO:0009187	cyclic nucleotide metabolic process	8/1075	40/18614	0.001772708	0.014070376	0.010515476	109/111/112/1969/2982/2977/2983/8654	8
Mesangium	GO:1903115	regulation of actin filament-based movement	8/1075	40/18614	0.001772708	0.014070376	0.010515476	59/287/477/488/775/857/2258/5350	8
Mesangium	GO:0036294	cellular response to decreased oxygen levels	19/1075	157/18614	0.001804087	0.014298064	0.010685638	572/4921/1958/2034/26355/2353/3091/50809/3779/4000/378938/4609/5468/9475/6392/6546/7291/114990/677	19
Mesangium	GO:0070588	calcium ion transmembrane transport	35/1075	360/18614	0.00182859	0.014470657	0.010814625	287/196527/309/477/488/493/775/8912/781/783/805/845/857/1756/1909/1910/2149/2316/2621/2669/3270/3685/3708/286097/5311/5332/51196/5350/28954/6546/7070/55858/55151/7223/7225	35
Mesangium	GO:0042310	vasoconstriction	12/1075	79/18614	0.001837848	0.014522282	0.010853207	183/185/143872/477/552/857/1889/1909/1910/2149/387/6546	12
Mesangium	GO:0009142	nucleoside triphosphate biosynthetic process	17/1075	134/18614	0.001848484	0.014584621	0.010899796	50808/506/3615/4706/4707/4716/4710/4713/4719/4720/4724/4725/4726/4830/4832/4833/6392	17
Mesangium	GO:0006816	calcium ion transport	42/1075	455/18614	0.001858479	0.014641727	0.010942474	183/287/196527/309/477/488/493/775/8912/781/783/805/845/857/6347/1756/1909/1910/2149/2316/2621/2669/2701/3280/3270/3685/3708/286097/4638/5159/5311/5332/51196/5350/28954/387/6546/7070/55858/55151/7223/7225	42
Mesangium	GO:0010257	NADH dehydrogenase complex assembly	10/1075	59/18614	0.001872982	0.014690596	0.010978997	4706/25915/4707/4716/4710/4713/4719/4720/4724/4725	10
Mesangium	GO:0032981	mitochondrial respiratory chain complex I assembly	10/1075	59/18614	0.001872982	0.014690596	0.010978997	4706/25915/4707/4716/4710/4713/4719/4720/4724/4725	10
Mesangium	GO:0033619	membrane protein proteolysis	10/1075	59/18614	0.001872982	0.014690596	0.010978997	8754/23621/1605/8720/4627/6093/152503/7076/7077/7078	10
Mesangium	GO:0061614	miRNA transcription	11/1075	69/18614	0.001890293	0.01480451	0.011064129	657/1958/2353/3091/4609/4776/4804/2908/5468/7003/7042	11
Mesangium	GO:0009201	ribonucleoside triphosphate biosynthetic process	16/1075	123/18614	0.001914212	0.014969762	0.011187631	506/3615/4706/4707/4716/4710/4713/4719/4720/4724/4725/4726/4830/4832/4833/6392	16
Mesangium	GO:0009205	purine ribonucleoside triphosphate metabolic process	26/1075	244/18614	0.001939987	0.015149019	0.011321598	50808/402/477/506/572/51024/3091/3615/4706/4707/4716/4710/4713/4719/4720/4724/4725/4726/4830/4832/4833/26471/387/23433/6392/26137	26
Mesangium	GO:0010743	regulation of macrophage derived foam cell differentiation	7/1075	32/18614	0.00197921	0.015387417	0.011499765	183/185/948/1435/3685/4023/5468	7
Mesangium	GO:0010765	positive regulation of sodium ion transport	7/1075	32/18614	0.00197921	0.015387417	0.011499765	81/10768/482/1756/5348/6330/54997	7
Mesangium	GO:0060055	angiogenesis involved in wound healing	7/1075	32/18614	0.00197921	0.015387417	0.011499765	1605/2303/2828/4162/5054/6558/64094	7
Mesangium	GO:0007548	sex differentiation	29/1075	283/18614	0.002002659	0.015528995	0.011605573	2/9510/84159/1822/558/657/595/1051/1495/1545/1602/2241/2296/3206/3295/3624/4254/4323/7026/26471/5087/5154/5159/5872/6586/4090/6926/6943/7042	29
Mesangium	GO:0051043	regulation of membrane protein ectodomain proteolysis	6/1075	24/18614	0.00200327	0.015528995	0.011605573	8754/6093/152503/7076/7077/7078	6
Mesangium	GO:0007193	adenylate cyclase-inhibiting G protein-coupled receptor signaling pathway	12/1075	80/18614	0.002050991	0.015829599	0.011830229	111/112/9590/1909/2316/2770/11245/2899/3355/4886/1903/6752	12
Mesangium	GO:0043242	negative regulation of protein-containing complex disassembly	12/1075	80/18614	0.002050991	0.015829599	0.011830229	118/120/23271/2059/2258/2934/50810/51474/25802/4131/6711/6840	12
Mesangium	GO:0048644	muscle organ morphogenesis	12/1075	80/18614	0.002050991	0.015829599	0.011830229	84159/657/1281/1909/30008/2296/2303/8321/23493/4638/7042/7168	12
Mesangium	GO:0002687	positive regulation of leukocyte migration	18/1075	147/18614	0.002060855	0.015882643	0.011869871	196527/708/1435/2621/3146/3554/146433/83700/4254/4323/5228/5747/5764/5879/387/5054/7070/51157	18
Mesangium	GO:0043280	positive regulation of cysteine-type endopeptidase activity involved in apoptotic process	16/1075	124/18614	0.002082876	0.016029087	0.011979316	572/27018/10395/2149/26355/51024/2934/3092/3146/55081/4609/4804/5468/387/51065/55075	16
Mesangium	GO:0030513	positive regulation of BMP signaling pathway	8/1075	41/18614	0.002092784	0.016078345	0.012016128	23770/2297/3280/3611/4853/53918/23213/57045	8
Mesangium	GO:0002262	myeloid cell homeostasis	20/1075	171/18614	0.002095332	0.016078345	0.012016128	221395/558/604/1435/2034/116151/3091/3146/3202/3624/9636/83700/4254/4763/3276/292/4090/7067/51522/677	20
Mesangium	GO:0030239	myofibril assembly	11/1075	70/18614	0.002128102	0.016269254	0.012158804	1073/1465/1466/3688/11155/25802/4629/10398/5159/5573/7168	11
Mesangium	GO:0071709	membrane assembly	10/1075	60/18614	0.002133522	0.016269254	0.012158804	857/858/27243/51652/51510/2013/11252/5728/221035/6711	10
Mesangium	GO:2000630	positive regulation of miRNA metabolic process	10/1075	60/18614	0.002133522	0.016269254	0.012158804	657/1958/2353/3091/4609/4804/2908/5468/7003/7042	10
Mesangium	GO:0051651	maintenance of location in cell	25/1075	233/18614	0.002134114	0.016269254	0.012158804	287/309/402/477/775/805/845/857/400916/1756/22873/2149/2316/2934/3270/3708/11315/5311/5332/51196/5350/6500/6546/7070/55151	25
Mesangium	GO:0097581	lamellipodium organization	13/1075	91/18614	0.002135531	0.016269254	0.012158804	10152/8874/55845/2017/1969/2241/3688/8440/10787/51196/5879/7414/10163	13
Mesangium	GO:0030879	mammary gland development	17/1075	136/18614	0.002170023	0.016508339	0.012337484	394/857/595/1051/1435/1969/3091/3202/3488/81606/4830/2908/8835/6909/6926/7043/80139	17
Mesangium	GO:0001991	regulation of systemic arterial blood pressure by circulatory renin-angiotensin	5/1075	17/18614	0.002196672	0.016639554	0.012435547	10159/1910/2028/2149/56670	5
Mesangium	GO:0003198	epithelial to mesenchymal transition involved in endocardial cushion formation	5/1075	17/18614	0.002196672	0.016639554	0.012435547	23493/26508/6615/6591/7042	5
Mesangium	GO:0072109	glomerular mesangium development	5/1075	17/18614	0.002196672	0.016639554	0.012435547	59/1958/2303/2828/5159	5
Mesangium	GO:0009952	anterior/posterior pattern specification	23/1075	209/18614	0.002275591	0.017212801	0.012863963	10159/657/2296/2303/10220/3280/57801/23493/26508/3206/3202/3212/3226/3223/3224/3225/3236/7026/441478/5087/6926/7289/7704	23
Mesangium	GO:1904738	vascular associated smooth muscle cell migration	9/1075	51/18614	0.002340925	0.017681808	0.013214475	9510/183/4921/3488/4208/4763/5592/387/7168	9
Mesangium	GO:0045666	positive regulation of neuron differentiation	13/1075	92/18614	0.002358492	0.017738797	0.013257065	604/1454/9638/26508/10362/4131/4208/4681/4803/387/8835/6925/6935	13
Mesangium	GO:0055006	cardiac cell development	13/1075	92/18614	0.002358492	0.017738797	0.013257065	183/657/23493/3624/182/4000/4629/5159/10611/6443/6546/8470/6926	13
Mesangium	GO:0055017	cardiac muscle tissue growth	13/1075	92/18614	0.002358492	0.017738797	0.013257065	183/657/2296/2303/23493/4208/10611/5573/861/8470/6909/7042/10413	13
Mesangium	GO:1903076	regulation of protein localization to plasma membrane	14/1075	103/18614	0.00236983	0.017798865	0.013301957	1173/9912/493/1969/2042/3675/3688/4035/4323/91461/5780/23433/6711/9528	14
Mesangium	GO:0071404	cellular response to low-density lipoprotein particle stimulus	7/1075	33/18614	0.002388724	0.017871716	0.013356402	948/975/928/3688/4023/5468/9655	7
Mesangium	GO:0045600	positive regulation of fat cell differentiation	11/1075	71/18614	0.002389627	0.017871716	0.013356402	28971/10974/83643/1051/2487/4023/5468/6591/9580/7704/677	11
Mesangium	GO:0055002	striated muscle cell development	11/1075	71/18614	0.002389627	0.017871716	0.013356402	1073/1465/1466/3688/11155/25802/4629/10398/5159/5573/7168	11
Mesangium	GO:0051592	response to calcium ion	18/1075	149/18614	0.002395376	0.017889514	0.013369703	8754/118/10768/572/805/845/857/595/25932/2353/3779/4208/5311/10235/22872/6529/56670/7846	18
Mesangium	GO:0035306	positive regulation of dephosphorylation	10/1075	61/18614	0.002422446	0.017990474	0.013445156	805/23261/10395/3672/9863/4208/255743/5159/4659/6093	10
Mesangium	GO:0051480	regulation of cytosolic calcium ion concentration	10/1075	61/18614	0.002422446	0.017990474	0.013445156	493/783/857/858/3270/3708/5350/6546/7223/7225	10
Mesangium	GO:0060038	cardiac muscle cell proliferation	10/1075	61/18614	0.002422446	0.017990474	0.013445156	657/2296/2303/23493/4208/5573/861/6909/7042/10413	10
Mesangium	GO:1905517	macrophage migration	10/1075	61/18614	0.002422446	0.017990474	0.013445156	6347/975/928/1435/1910/11117/146433/4323/57509/5747	10
Mesangium	GO:0010591	regulation of lamellipodium assembly	8/1075	42/18614	0.002456585	0.018174823	0.013582928	10152/55845/1969/2241/10787/51196/5879/10163	8
Mesangium	GO:0046688	response to copper ion	8/1075	42/18614	0.002456585	0.018174823	0.013582928	23621/84557/4489/4493/4499/4502/11315/6649	8
Mesangium	GO:0002688	regulation of leukocyte chemotaxis	16/1075	126/18614	0.002457537	0.018174823	0.013582928	196527/708/6347/1435/2621/3146/146433/83700/57509/4681/5228/5747/5764/5879/5054/51157	16
Mesangium	GO:0030318	melanocyte differentiation	6/1075	25/18614	0.002508717	0.01850179	0.013827286	56999/1910/2767/4254/4208/9839	6
Mesangium	GO:0033233	regulation of protein sumoylation	6/1075	25/18614	0.002508717	0.01850179	0.013827286	1958/10362/11315/23551/10054/57178	6
Mesangium	GO:0010466	negative regulation of peptidase activity	25/1075	236/18614	0.002537733	0.018689826	0.013967815	2/1293/1471/1893/2621/3082/2537/4035/4803/3164/11315/5037/5447/5269/5054/5176/710/871/5274/57630/7035/7076/7077/7078/58189	25
Mesangium	GO:0009144	purine nucleoside triphosphate metabolic process	26/1075	249/18614	0.002572092	0.018916633	0.014137319	50808/402/477/506/572/51024/3091/3615/4706/4707/4716/4710/4713/4719/4720/4724/4725/4726/4830/4832/4833/26471/387/23433/6392/26137	26
Mesangium	GO:0006164	purine nucleotide biosynthetic process	27/1075	262/18614	0.002592235	0.019032401	0.014223838	109/111/112/50808/506/2982/2977/2983/23498/51144/3615/4706/4707/4716/4710/4713/4719/4720/4724/4725/4726/4830/4832/4833/5162/5166/6392	27
Mesangium	GO:0070371	ERK1 and ERK2 cascade	33/1075	341/18614	0.00261445	0.019032401	0.014223838	59/183/9590/284/112464/6347/948/4921/11117/1969/2149/2192/10979/2335/2621/3146/3624/3685/9270/4609/57447/4853/255743/27020/8829/5154/5159/5728/9693/6237/161742/7078/677	33
Mesangium	GO:0006183	GTP biosynthetic process	4/1075	11/18614	0.002630844	0.019032401	0.014223838	3615/4830/4832/4833	4
Mesangium	GO:0014745	negative regulation of muscle adaptation	4/1075	11/18614	0.002630844	0.019032401	0.014223838	493/3488/4000/5468	4
Mesangium	GO:0032836	glomerular basement membrane development	4/1075	11/18614	0.002630844	0.019032401	0.014223838	3913/4643/4811/23213	4
Mesangium	GO:0035581	sequestering of extracellular ligand from receptor	4/1075	11/18614	0.002630844	0.019032401	0.014223838	4179/2200/4052/4681	4
Mesangium	GO:0038063	collagen-activated tyrosine kinase receptor signaling pathway	4/1075	11/18614	0.002630844	0.019032401	0.014223838	1277/1282/1284/4921	4
Mesangium	GO:0044857	plasma membrane raft organization	4/1075	11/18614	0.002630844	0.019032401	0.014223838	857/858/2013/11252	4
Mesangium	GO:0086100	endothelin receptor signaling pathway	4/1075	11/18614	0.002630844	0.019032401	0.014223838	9564/1909/1910/2767	4
Mesangium	GO:0097250	mitochondrial respirasome assembly	4/1075	11/18614	0.002630844	0.019032401	0.014223838	1346/1347/25994/51751	4
Mesangium	GO:1901203	positive regulation of extracellular matrix assembly	4/1075	11/18614	0.002630844	0.019032401	0.014223838	1605/11117/23187/90102	4
Mesangium	GO:1904238	pericyte cell differentiation	4/1075	11/18614	0.002630844	0.019032401	0.014223838	59/1969/2303/2828	4
Mesangium	GO:0048593	camera-type eye morphogenesis	16/1075	127/18614	0.002664901	0.019252549	0.014388365	10152/113246/1969/2195/24147/10220/3091/182/4211/4763/4853/4915/6909/7070/7291/6935	16
Mesangium	GO:0045665	negative regulation of neuron differentiation	11/1075	72/18614	0.002676558	0.019310494	0.014431671	152330/85458/10220/3280/3400/3688/182/4211/4854/5087/387	11
Mesangium	GO:0048013	ephrin receptor signaling pathway	9/1075	52/18614	0.002688623	0.019371222	0.014477055	56899/8874/1123/1969/2042/2051/8440/4916/5747	9
Mesangium	GO:0007565	female pregnancy	21/1075	187/18614	0.002707818	0.019483083	0.014560655	183/285/397/682/708/2013/2192/2353/3485/3488/3490/3675/10916/7026/5228/5764/85360/7005/7043/7076/51673	21
Mesangium	GO:0090090	negative regulation of canonical Wnt signaling pathway	17/1075	139/18614	0.002739158	0.019675133	0.014704183	857/147906/27122/1958/2487/8321/3485/3487/3489/79960/84445/27303/9978/6591/9580/6934/7088	17
Mesangium	GO:0032387	negative regulation of intracellular transport	10/1075	62/18614	0.002741921	0.019675133	0.014704183	284/392/948/27248/9270/4131/4763/11315/11142/5350	10
Mesangium	GO:0055094	response to lipoprotein particle	7/1075	34/18614	0.002860472	0.020401216	0.01524682	948/975/928/3688/4023/5468/9655	7
Mesangium	GO:0086004	regulation of cardiac muscle cell contraction	7/1075	34/18614	0.002860472	0.020401216	0.01524682	287/477/488/775/857/2258/5350	7
Mesangium	GO:0098801	regulation of renal system process	7/1075	34/18614	0.002860472	0.020401216	0.01524682	183/185/552/1910/2013/2149/2621	7
Mesangium	GO:1901379	regulation of potassium ion transmembrane transport	13/1075	94/18614	0.002861793	0.020401216	0.01524682	10060/287/196527/482/845/857/967/2273/2316/3688/7881/23704/3779	13
Mesangium	GO:0010463	mesenchymal cell proliferation	8/1075	43/18614	0.002868064	0.020401216	0.01524682	657/8646/4000/4609/5154/5396/6909/6935	8
Mesangium	GO:0048713	regulation of oligodendrocyte differentiation	8/1075	43/18614	0.002868064	0.020401216	0.01524682	23500/1605/3280/3400/146433/4763/5764/26022	8
Mesangium	GO:0009199	ribonucleoside triphosphate metabolic process	26/1075	251/18614	0.002870002	0.020401216	0.01524682	50808/402/477/506/572/51024/3091/3615/4706/4707/4716/4710/4713/4719/4720/4724/4725/4726/4830/4832/4833/26471/387/23433/6392/26137	26
Mesangium	GO:0008356	asymmetric cell division	5/1075	18/18614	0.002898387	0.020493253	0.015315604	2258/56288/6660/7005/7704	5
Mesangium	GO:0048339	paraxial mesoderm development	5/1075	18/18614	0.002898387	0.020493253	0.015315604	657/2296/2303/8463/10413	5
Mesangium	GO:0060644	mammary gland epithelial cell differentiation	5/1075	18/18614	0.002898387	0.020493253	0.015315604	1051/3091/3202/81606/80139	5
Mesangium	GO:1903729	regulation of plasma membrane organization	5/1075	18/18614	0.002898387	0.020493253	0.015315604	50807/57194/2934/4627/8976	5
Mesangium	GO:0007612	learning	18/1075	152/18614	0.002981591	0.021005741	0.015698611	109/183/477/2258/2353/3091/3688/4130/4212/4763/27020/4900/4915/5577/5764/6529/92521/7846	18
Mesangium	GO:0001701	in utero embryonic development	37/1075	398/18614	0.002983263	0.021005741	0.015698611	284/657/55845/1051/1281/1909/2034/60681/2296/3280/23493/3091/3688/4627/4643/4853/7026/84081/53918/7262/5311/3276/5745/5954/51119/9644/6598/201895/6615/92521/6926/7043/4071/7291/10413/677/57178	37
Mesangium	GO:0007405	neuroblast proliferation	11/1075	73/18614	0.002990648	0.021005741	0.015698611	1495/2258/3091/3400/3688/4763/23654/5764/6604/6660/7005	11
Mesangium	GO:0060415	muscle tissue morphogenesis	11/1075	73/18614	0.002990648	0.021005741	0.015698611	657/1281/1909/30008/2296/2303/8321/23493/4638/7042/7168	11
Mesangium	GO:0061035	regulation of cartilage development	11/1075	73/18614	0.002990648	0.021005741	0.015698611	649/1513/2487/2734/4054/91461/5447/5915/6591/6660/7704	11
Mesangium	GO:0032886	regulation of microtubule-based process	26/1075	252/18614	0.003029612	0.021251309	0.015882136	8874/402/23271/27243/51652/51510/85458/2042/9638/2258/2770/50810/57542/4130/4131/4133/79884/10982/8777/23187/90102/5879/387/6093/9475/348235	26
Mesangium	GO:0048260	positive regulation of receptor-mediated endocytosis	9/1075	53/18614	0.003075941	0.021493942	0.016063468	284/1173/967/3092/9863/4908/5054/84251/8976	9
Mesangium	GO:0060071	Wnt signaling pathway	planar cell polarity pathway	9/1075	53/18614	0.003075941	0.021493942	0.016063468	8321/8324/10082/9863/57664/166336/5879/387/6259	9
Mesangium	GO:0030100	regulation of endocytosis	23/1075	214/18614	0.003076346	0.021493942	0.016063468	284/196527/1173/558/857/977/948/967/2042/3092/3685/4035/4043/9863/4289/4908/11252/11031/5879/6093/5054/84251/8976	23
Mesangium	GO:2001244	positive regulation of intrinsic apoptotic signaling pathway	10/1075	63/18614	0.003094191	0.021518624	0.016081913	572/857/1984/51024/4609/8440/26471/11315/8575/10955	10
Mesangium	GO:0002026	regulation of the force of heart contraction	6/1075	26/18614	0.003104193	0.021518624	0.016081913	477/488/493/857/5350/6546	6
Mesangium	GO:0014829	vascular associated smooth muscle contraction	6/1075	26/18614	0.003104193	0.021518624	0.016081913	183/143872/1909/1910/387/6546	6
Mesangium	GO:0033622	integrin activation	6/1075	26/18614	0.003104193	0.021518624	0.016081913	54751/10979/2335/9270/83700/7094	6
Mesangium	GO:0035994	response to muscle stretch	6/1075	26/18614	0.003104193	0.021518624	0.016081913	4921/1756/2353/2934/5747/6546	6
Mesangium	GO:0060314	regulation of ryanodine-sensitive calcium-release channel activity	6/1075	26/18614	0.003104193	0.021518624	0.016081913	805/845/1756/3270/5311/5350	6
Mesangium	GO:0048706	embryonic skeletal system development	16/1075	129/18614	0.003123274	0.021622664	0.016159667	1277/1909/2303/3202/3212/3223/3225/3236/4323/5087/5396/23213/7043/7289/7291/6935	16
Mesangium	GO:0002065	columnar/cuboidal epithelial cell differentiation	15/1075	118/18614	0.003271197	0.022617263	0.01690298	572/857/1051/56975/10220/3280/3091/3202/182/4131/5915/5054/6659/203068/10413	15
Mesangium	GO:0030835	negative regulation of actin filament depolymerization	8/1075	44/18614	0.003331314	0.022973085	0.017168903	118/120/2059/2934/51474/25802/6711/6840	8
Mesangium	GO:1905521	regulation of macrophage migration	8/1075	44/18614	0.003331314	0.022973085	0.017168903	975/928/1435/11117/146433/4323/57509/5747	8
Mesangium	GO:0008361	regulation of cell size	20/1075	178/18614	0.003352718	0.023090705	0.017256806	10000/196527/394/2017/2258/2335/4131/4133/4803/8829/51334/5728/5879/387/22902/6259/9037/54437/6558/6560	20
Mesangium	GO:0032526	response to retinoic acid	14/1075	107/18614	0.003385526	0.023286455	0.0174031	1277/2042/8324/3485/3490/4916/5154/5159/5176/6909/8463/54997/7475/10413	14
Mesangium	GO:0043276	anoikis	7/1075	35/18614	0.003400381	0.023358375	0.017456849	857/3688/4915/5166/5747/6591/7088	7
Mesangium	GO:0051235	maintenance of location	33/1075	347/18614	0.003435468	0.023568906	0.017614189	84266/287/309/402/477/775/805/845/857/948/400916/1756/22873/2149/2200/2316/2934/3270/3685/3708/4023/4052/4681/11315/5311/5332/51196/5350/5468/6500/6546/7070/55151	33
Mesangium	GO:0019935	cyclic-nucleotide-mediated signaling	12/1075	85/18614	0.003441312	0.023573654	0.017617738	10486/948/1910/2770/2982/2977/2983/11163/5139/5592/9693/23551	12
Mesangium	GO:0032091	negative regulation of protein binding	13/1075	96/18614	0.003449478	0.023573654	0.017617738	488/8536/857/1454/3397/3433/9270/4043/4133/10763/4776/11315/6093	13
Mesangium	GO:0043502	regulation of muscle adaptation	13/1075	96/18614	0.003449478	0.023573654	0.017617738	183/488/493/1605/114907/3488/4000/8654/5468/6093/9475/6442/7132	13
Mesangium	GO:0044091	membrane biogenesis	10/1075	64/18614	0.003481579	0.02376245	0.017758834	857/858/27243/51652/51510/2013/11252/5728/221035/6711	10
Mesangium	GO:0050819	negative regulation of coagulation	9/1075	54/18614	0.003505917	0.023867201	0.017837119	308/114897/928/5154/5592/5627/5054/710/7035	9
Mesangium	GO:1902743	regulation of lamellipodium organization	9/1075	54/18614	0.003505917	0.023867201	0.017837119	10152/8874/55845/1969/2241/10787/51196/5879/10163	9
Mesangium	GO:0021782	glial cell development	15/1075	119/18614	0.00354842	0.024125621	0.018030249	55107/1605/3400/3611/3913/10319/163175/4035/54587/4763/4915/56288/5728/6659/7431	15
Mesangium	GO:0050770	regulation of axonogenesis	18/1075	155/18614	0.003682626	0.024911125	0.018617295	1123/85458/2258/2335/4131/4133/79006/4803/8829/4915/23654/23129/5728/22902/6259/9037/54437/7070	18
Mesangium	GO:0001707	mesoderm formation	11/1075	75/18614	0.003707606	0.024911125	0.018617295	27245/657/1969/2296/2303/3624/3675/3688/5573/6615/57045	11
Mesangium	GO:0042698	ovulation cycle	11/1075	75/18614	0.003707606	0.024911125	0.018617295	2/9510/558/1545/1958/3624/5764/5176/6586/7042/7043	11
Mesangium	GO:0009141	nucleoside triphosphate metabolic process	27/1075	269/18614	0.00373582	0.024911125	0.018617295	50808/402/477/506/572/1854/51024/3091/3615/4706/4707/4716/4710/4713/4719/4720/4724/4725/4726/4830/4832/4833/26471/387/23433/6392/26137	27
Mesangium	GO:0090596	sensory organ morphogenesis	27/1075	269/18614	0.00373582	0.024911125	0.018617295	10152/113246/1289/1290/1749/1909/1969/2195/2200/24147/2487/10220/3091/182/4211/4763/4853/4915/8575/5396/5915/55084/6909/6926/7070/7291/6935	27
Mesangium	GO:0006898	receptor-mediated endocytosis	26/1075	256/18614	0.003745359	0.024911125	0.018617295	284/1173/857/858/948/967/975/928/1211/1212/2017/3092/3685/3688/4035/4043/9863/4289/4908/9260/11031/5879/950/5054/84251/8976	26
Mesangium	GO:0010744	positive regulation of macrophage derived foam cell differentiation	5/1075	19/18614	0.003748679	0.024911125	0.018617295	183/185/948/1435/4023	5
Mesangium	GO:0030903	notochord development	5/1075	19/18614	0.003748679	0.024911125	0.018617295	80781/1969/3399/8463/10413	5
Mesangium	GO:0072074	kidney mesenchyme development	5/1075	19/18614	0.003748679	0.024911125	0.018617295	2297/4609/5159/5311/6943	5
Mesangium	GO:0086014	atrial cardiac muscle cell action potential	5/1075	19/18614	0.003748679	0.024911125	0.018617295	287/775/783/2316/10052	5
Mesangium	GO:0086026	atrial cardiac muscle cell to AV node cell signaling	5/1075	19/18614	0.003748679	0.024911125	0.018617295	287/775/783/2316/10052	5
Mesangium	GO:0086066	atrial cardiac muscle cell to AV node cell communication	5/1075	19/18614	0.003748679	0.024911125	0.018617295	287/775/783/2316/10052	5
Mesangium	GO:1902307	positive regulation of sodium ion transmembrane transport	5/1075	19/18614	0.003748679	0.024911125	0.018617295	81/482/1756/5348/54997	5
Mesangium	GO:0010749	regulation of nitric oxide mediated signal transduction	4/1075	12/18614	0.003767163	0.024911125	0.018617295	493/2982/2977/8654	4
Mesangium	GO:0033629	negative regulation of cell adhesion mediated by integrin	4/1075	12/18614	0.003767163	0.024911125	0.018617295	1545/83700/5054/6591	4
Mesangium	GO:0036363	transforming growth factor beta activation	4/1075	12/18614	0.003767163	0.024911125	0.018617295	3685/2615/4052/4054	4
Mesangium	GO:0045602	negative regulation of endothelial cell differentiation	4/1075	12/18614	0.003767163	0.024911125	0.018617295	3397/182/1903/6935	4
Mesangium	GO:0046051	UTP metabolic process	4/1075	12/18614	0.003767163	0.024911125	0.018617295	50808/4830/4832/4833	4
Mesangium	GO:0060394	negative regulation of pathway-restricted SMAD protein phosphorylation	4/1075	12/18614	0.003767163	0.024911125	0.018617295	11117/4035/56937/5468	4
Mesangium	GO:0061309	cardiac neural crest cell development involved in outflow tract morphogenesis	4/1075	12/18614	0.003767163	0.024911125	0.018617295	1909/3280/182/7291	4
Mesangium	GO:0086067	AV node cell to bundle of His cell communication	4/1075	12/18614	0.003767163	0.024911125	0.018617295	775/783/10052/6330	4
Mesangium	GO:1902337	regulation of apoptotic process involved in morphogenesis	4/1075	12/18614	0.003767163	0.024911125	0.018617295	2296/2303/7042/7132	4
Mesangium	GO:0008593	regulation of Notch signaling pathway	13/1075	97/18614	0.003778059	0.024952109	0.018647924	604/4179/22905/3280/23493/9270/182/4323/441478/10631/7042/10413/57178	13
Mesangium	GO:0071280	cellular response to copper ion	6/1075	27/18614	0.003799049	0.025059568	0.018728233	23621/84557/4489/4493/4499/4502	6
Mesangium	GO:0032355	response to estradiol	15/1075	120/18614	0.003844599	0.025328559	0.018929263	183/572/595/1277/1545/116151/3485/4131/7026/5154/5159/6529/8835/6752/80139	15
Mesangium	GO:0048483	autonomic nervous system development	8/1075	45/18614	0.003850552	0.025336349	0.018935085	1909/1910/2335/3280/3212/4763/8829/6659	8
Mesangium	GO:0098930	axonal transport	10/1075	65/18614	0.003906478	0.025672522	0.019186324	55860/51566/667/9638/3091/3281/3315/4130/4133/22906	10
Mesangium	GO:0043270	positive regulation of monoatomic ion transport	24/1075	231/18614	0.003921447	0.02573904	0.019236035	81/10768/287/196527/482/781/783/805/857/6347/1756/1909/2149/2273/2316/5348/3779/4638/5159/5311/6330/54997/7070/7225	24
Mesangium	GO:0021537	telencephalon development	27/1075	270/18614	0.003929587	0.025760629	0.01925217	477/482/493/552/572/113246/1281/85458/1749/9638/2258/3280/3091/3400/3624/3912/4763/4900/4915/5728/5915/387/6259/6546/6867/7846/57178	27
Mesangium	GO:0008584	male gonad development	17/1075	144/18614	0.003961004	0.025934561	0.019382158	84159/1822/595/1495/1545/2241/3206/3295/3624/4254/4323/26471/5154/5159/5872/6943/7042	17
Mesangium	GO:0003229	ventricular cardiac muscle tissue development	9/1075	55/18614	0.003981679	0.02603783	0.019459336	56999/657/1909/2296/2303/23493/6926/7042/7168	9
Mesangium	GO:0001569	branching involved in blood vessel morphogenesis	7/1075	36/18614	0.004014538	0.026156073	0.019547704	1282/1909/2303/4776/441478/8829/23129	7
Mesangium	GO:0019934	cGMP-mediated signaling	7/1075	36/18614	0.004014538	0.026156073	0.019547704	948/1910/2982/2977/2983/5139/5592	7
Mesangium	GO:0050931	pigment cell differentiation	7/1075	36/18614	0.004014538	0.026156073	0.019547704	56999/967/1910/2767/4254/4208/9839	7
Mesangium	GO:0050772	positive regulation of axonogenesis	11/1075	76/18614	0.004114268	0.026772991	0.020008758	85458/2335/4131/79006/4803/8829/4915/23654/23129/22902/9037	11
Mesangium	GO:0072522	purine-containing compound biosynthetic process	27/1075	271/18614	0.004131753	0.026853863	0.020069197	109/111/112/50808/506/2982/2977/2983/23498/51144/3615/4706/4707/4716/4710/4713/4719/4720/4724/4725/4726/4830/4832/4833/5162/5166/6392	27
Mesangium	GO:0007568	aging	19/1075	169/18614	0.00415413	0.026966298	0.020153225	183/552/1284/1495/1605/1909/1910/2353/2767/3485/3488/3624/3779/5159/5176/710/6558/7043/7076	19
Mesangium	GO:0043500	muscle adaptation	15/1075	121/18614	0.004160678	0.026975821	0.020160342	183/488/493/1605/114907/2934/23493/3488/4000/8654/5468/6093/9475/6442/7132	15
Mesangium	GO:0046546	development of primary male sexual characteristics	17/1075	145/18614	0.004252462	0.027537283	0.02057995	84159/1822/595/1495/1545/2241/3206/3295/3624/4254/4323/26471/5154/5159/5872/6943/7042	17
Mesangium	GO:0044703	multi-organism reproductive process	22/1075	207/18614	0.004277346	0.027664684	0.020675163	183/285/397/552/682/708/2013/2192/2353/3485/3488/3490/3675/10916/7026/5228/5764/85360/7005/7043/7076/51673	22
Mesangium	GO:0090263	positive regulation of canonical Wnt signaling pathway	14/1075	110/18614	0.004360306	0.028166938	0.021050522	25960/10159/857/1277/1454/23500/1749/3611/441478/57664/9037/6659/10413/9839	14
Mesangium	GO:0045137	development of primary sexual characteristics	24/1075	233/18614	0.004372265	0.028209873	0.021082609	2/9510/84159/1822/595/1051/1495/1545/1602/2241/2296/3206/3295/3624/4254/4323/7026/26471/5154/5159/5872/6586/6943/7042	24
Mesangium	GO:0008038	neuron recognition	8/1075	46/18614	0.004430108	0.028513787	0.021309739	152330/2042/4692/91624/8829/23022/23129/9037	8
Mesangium	GO:0044788	modulation by host of viral process	8/1075	46/18614	0.004430108	0.028513787	0.021309739	858/8411/3429/64710/5479/5702/9475/2040	8
Mesangium	GO:0030522	intracellular receptor signaling pathway	29/1075	299/18614	0.004446379	0.028583868	0.021362114	81/708/857/1488/9420/131566/2171/26508/3146/25959/81606/7025/7026/2063/2908/3164/11315/56937/5468/5915/23543/387/51389/6591/6943/7067/7291/10413/57178	29
Mesangium	GO:0046660	female sex differentiation	15/1075	122/18614	0.004497625	0.02887834	0.021582187	2/9510/84159/558/1051/1495/1602/2296/3624/4254/4323/7026/26471/6586/6926	15
Mesangium	GO:0055078	sodium ion homeostasis	9/1075	56/18614	0.004506445	0.028900026	0.021598394	183/185/477/482/552/1909/1910/6558/6546	9
Mesangium	GO:0022011	myelination in peripheral nervous system	6/1075	28/18614	0.004602781	0.029235369	0.021849012	1605/3611/163175/4763/4915/56288	6
Mesangium	GO:0030194	positive regulation of blood coagulation	6/1075	28/18614	0.004602781	0.029235369	0.021849012	196527/948/11117/2149/7001/5054	6
Mesangium	GO:0030325	adrenal gland development	6/1075	28/18614	0.004602781	0.029235369	0.021849012	84159/1545/27122/4763/2908/5087	6
Mesangium	GO:0032292	peripheral nervous system axon ensheathment	6/1075	28/18614	0.004602781	0.029235369	0.021849012	1605/3611/163175/4763/4915/56288	6
Mesangium	GO:0045686	negative regulation of glial cell differentiation	6/1075	28/18614	0.004602781	0.029235369	0.021849012	23500/3280/3400/4763/4916/26022	6
Mesangium	GO:0150146	cell junction disassembly	6/1075	28/18614	0.004602781	0.029235369	0.021849012	2241/9922/3688/10982/6591/7043	6
Mesangium	GO:1900048	positive regulation of hemostasis	6/1075	28/18614	0.004602781	0.029235369	0.021849012	196527/948/11117/2149/7001/5054	6
Mesangium	GO:1900746	regulation of vascular endothelial growth factor signaling pathway	6/1075	28/18614	0.004602781	0.029235369	0.021849012	25960/967/1634/4641/11156/64094	6
Mesangium	GO:2000116	regulation of cysteine-type endopeptidase activity	24/1075	234/18614	0.004613428	0.029267982	0.021873385	572/27018/1471/10395/2149/26355/51024/2621/2934/3082/3092/3146/2537/55081/4609/4804/3164/11315/5447/5468/387/51065/57630/55075	24
Mesangium	GO:0055074	calcium ion homeostasis	31/1075	327/18614	0.004687931	0.02970515	0.022200102	287/309/477/488/493/775/783/805/845/857/858/1756/1909/2149/51024/2316/3270/3708/286097/27020/5311/5332/51196/5350/5745/6546/7070/55858/55151/7223/7225	31
Mesangium	GO:0060323	head morphogenesis	7/1075	37/18614	0.00470916	0.02973322	0.02222108	84159/10159/1277/83716/1749/6237/7043	7
Mesangium	GO:0071402	cellular response to lipoprotein particle stimulus	7/1075	37/18614	0.00470916	0.02973322	0.02222108	948/975/928/3688/4023/5468/9655	7
Mesangium	GO:1902745	positive regulation of lamellipodium organization	7/1075	37/18614	0.00470916	0.02973322	0.02222108	10152/8874/55845/10787/51196/5879/10163	7
Mesangium	GO:0097320	plasma membrane tubulation	5/1075	20/18614	0.004763741	0.030042121	0.022451937	50807/57194/30846/11252/8976	5
Mesangium	GO:0038034	signal transduction in absence of ligand	10/1075	67/18614	0.004878711	0.030694257	0.02293931	572/1495/2537/3624/3685/4254/4763/7001/6591/219699	10
Mesangium	GO:0097192	extrinsic apoptotic signaling pathway in absence of ligand	10/1075	67/18614	0.004878711	0.030694257	0.02293931	572/1495/2537/3624/3685/4254/4763/7001/6591/219699	10
Mesangium	GO:0060419	heart growth	13/1075	100/18614	0.004918476	0.030907817	0.023098913	183/657/2296/2303/23493/4208/10611/5573/861/8470/6909/7042/10413	13
Mesangium	GO:0010970	transport along microtubule	19/1075	172/18614	0.005030623	0.031483671	0.023529277	55860/403/51566/667/1780/1781/9638/3091/3281/3315/55081/28981/167691/4130/4131/4133/5813/22906/7846	19
Mesangium	GO:0060191	regulation of lipase activity	12/1075	89/18614	0.005031255	0.031483671	0.023529277	183/185/395/400/552/1909/4035/5159/5447/387/389/6272	12
Mesangium	GO:0071229	cellular response to acid chemical	12/1075	89/18614	0.005031255	0.031483671	0.023529277	552/1051/1277/1278/1281/1282/1290/1291/4915/5311/10670/6935	12
Mesangium	GO:0008088	axo-dendritic transport	11/1075	78/18614	0.00503383	0.031483671	0.023529277	55860/51566/667/9638/3091/3281/3315/4130/4133/5813/22906	11
Mesangium	GO:0002701	negative regulation of production of molecular mediator of immune response	8/1075	47/18614	0.005074405	0.031571234	0.023594717	284/558/604/684/79004/7042/7043/7291	8
Mesangium	GO:0048286	lung alveolus development	8/1075	47/18614	0.005074405	0.031571234	0.023594717	3202/3488/4054/5154/91461/6943/7043/55151	8
Mesangium	GO:0007566	embryo implantation	9/1075	57/18614	0.005083504	0.031571234	0.023594717	397/682/708/2013/2192/3490/85360/7076/51673	9
Mesangium	GO:0034332	adherens junction organization	9/1075	57/18614	0.005083504	0.031571234	0.023594717	118/1009/1004/2241/10979/83700/7082/7414/80139	9
Mesangium	GO:0043388	positive regulation of DNA binding	9/1075	57/18614	0.005083504	0.031571234	0.023594717	805/2296/3280/3146/4803/4830/11315/5468/7291	9
Mesangium	GO:0090175	regulation of establishment of planar polarity	9/1075	57/18614	0.005083504	0.031571234	0.023594717	8321/8324/10082/9863/57664/166336/5879/387/6259	9
Mesangium	GO:0010951	negative regulation of endopeptidase activity	18/1075	160/18614	0.005151203	0.031890838	0.023833573	2/1471/2621/3082/2537/3164/11315/5447/5269/5054/5176/710/871/5274/57630/7076/7077/7078	18
Mesangium	GO:0010952	positive regulation of peptidase activity	20/1075	185/18614	0.005185627	0.031890838	0.023833573	84168/572/27018/1513/10395/2149/26355/51024/2934/3092/3146/55081/4609/4804/5468/57333/387/9475/51065/55075	20
Mesangium	GO:0014874	response to stimulus involved in regulation of muscle adaptation	4/1075	13/18614	0.005195023	0.031890838	0.023833573	183/1605/114907/6442	4
Mesangium	GO:0034333	adherens junction assembly	4/1075	13/18614	0.005195023	0.031890838	0.023833573	2241/83700/7414/80139	4
Mesangium	GO:0045916	negative regulation of complement activation	4/1075	13/18614	0.005195023	0.031890838	0.023833573	2/4179/966/710	4
Mesangium	GO:0048012	hepatocyte growth factor receptor signaling pathway	4/1075	13/18614	0.005195023	0.031890838	0.023833573	9564/3082/8829/5879	4
Mesangium	GO:1900025	negative regulation of substrate adhesion-dependent cell spreading	4/1075	13/18614	0.005195023	0.031890838	0.023833573	81/2192/9270/81848	4
Mesangium	GO:1901298	regulation of hydrogen peroxide-mediated programmed cell death	4/1075	13/18614	0.005195023	0.031890838	0.023833573	4921/3082/11315/5074	4
Mesangium	GO:1903054	negative regulation of extracellular matrix organization	4/1075	13/18614	0.005195023	0.031890838	0.023833573	84168/1471/11117/7132	4
Mesangium	GO:1904748	regulation of apoptotic process involved in development	4/1075	13/18614	0.005195023	0.031890838	0.023833573	2296/2303/7042/7132	4
Mesangium	GO:0031333	negative regulation of protein-containing complex assembly	17/1075	148/18614	0.005234181	0.032094115	0.023985492	118/120/8874/2059/2934/3146/83700/8543/25802/4133/11315/5217/56937/112476/6711/6840/7067	17
Mesangium	GO:0001101	response to acid chemical	16/1075	136/18614	0.005267863	0.032263381	0.024111992	493/552/572/1051/1277/1278/1281/1282/1290/1291/4915/5311/387/10670/7846/6935	16
Mesangium	GO:0001894	tissue homeostasis	26/1075	263/18614	0.005340262	0.032631521	0.024387121	10000/284/323/482/1281/1435/1513/1756/90952/2149/2296/3315/3688/83700/3915/167691/4054/4763/5166/5745/6558/7082/7846/7414/196740/10413	26
Mesangium	GO:0060249	anatomical structure homeostasis	26/1075	263/18614	0.005340262	0.032631521	0.024387121	10000/284/323/482/1281/1435/1513/1756/90952/2149/2296/3315/3688/83700/3915/167691/4054/4763/5166/5745/6558/7082/7846/7414/196740/10413	26
Mesangium	GO:0061180	mammary gland epithelium development	10/1075	68/18614	0.005431148	0.033110673	0.024745215	595/1051/1435/1969/3091/3202/81606/2908/6926/80139	10
Mesangium	GO:1904377	positive regulation of protein localization to cell periphery	10/1075	68/18614	0.005431148	0.033110673	0.024745215	493/2037/1969/2042/2770/3675/3688/4035/5780/6711	10
Mesangium	GO:0010742	macrophage derived foam cell differentiation	7/1075	38/18614	0.00549056	0.033357981	0.02493004	183/185/948/1435/3685/4023/5468	7
Mesangium	GO:0040036	regulation of fibroblast growth factor receptor signaling pathway	7/1075	38/18614	0.00549056	0.033357981	0.02493004	56975/2817/4804/27020/64094/81848/23213	7
Mesangium	GO:0060306	regulation of membrane repolarization	7/1075	38/18614	0.00549056	0.033357981	0.02493004	287/781/845/857/2316/23704/6330	7
Mesangium	GO:0001778	plasma membrane repair	6/1075	29/18614	0.00552496	0.033414053	0.024971946	309/27243/51652/51510/4627/26509	6
Mesangium	GO:0010592	positive regulation of lamellipodium assembly	6/1075	29/18614	0.00552496	0.033414053	0.024971946	10152/55845/10787/51196/5879/10163	6
Mesangium	GO:0044342	type B pancreatic cell proliferation	6/1075	29/18614	0.00552496	0.033414053	0.024971946	572/1602/3487/3488/3164/26471	6
Mesangium	GO:0060037	pharyngeal system development	6/1075	29/18614	0.00552496	0.033414053	0.024971946	221395/657/1889/1909/3280/7042	6
Mesangium	GO:0044344	cellular response to fibroblast growth factor stimulus	14/1075	113/18614	0.00555096	0.033533103	0.025060918	6347/91612/1277/56975/2817/9270/4804/27020/3164/64094/81848/23213/6909/677	14
Mesangium	GO:0048872	homeostasis of number of cells	29/1075	304/18614	0.005598595	0.033782434	0.025247255	221395/10000/51309/558/604/9469/1435/2034/2149/116151/11167/3091/3146/3202/3624/9636/83700/4254/4208/4763/7001/3276/292/4090/6659/7067/51522/7846/677	29
Mesangium	GO:0031623	receptor internalization	15/1075	125/18614	0.005643708	0.034000945	0.025410559	284/1173/857/948/967/975/928/3092/3688/4035/4043/9863/4289/4908/11031	15
Mesangium	GO:0007498	mesoderm development	16/1075	137/18614	0.005654018	0.034000945	0.025410559	27245/657/1969/2296/2303/10220/3624/3675/3688/5573/6615/6926/8463/57045/10413/677	16
Mesangium	GO:1903052	positive regulation of proteolysis involved in protein catabolic process	16/1075	137/18614	0.005654018	0.034000945	0.025410559	857/1454/6923/64110/26471/5702/5705/5728/5747/9978/285671/57630/9655/6613/160418/28951	16
Mesangium	GO:0045619	regulation of lymphocyte differentiation	22/1075	212/18614	0.005669724	0.034056828	0.025452323	558/572/604/4179/2621/3146/3624/4323/441478/7001/387/861/57630/6598/6604/9655/9580/6659/7704/6935/677/57178	22
Mesangium	GO:0050866	negative regulation of cell activation	23/1075	225/18614	0.005696115	0.034176689	0.025541901	221395/558/604/114897/928/1051/114757/11117/2241/2335/3146/3624/2615/441478/5074/8654/5154/7001/5573/5592/861/9655/57045	23
Mesangium	GO:0043616	keratinocyte proliferation	9/1075	58/18614	0.005716215	0.034258582	0.025603103	55081/687/4853/5796/6591/252983/10413/6935/677	9
Mesangium	GO:0007520	myoblast fusion	8/1075	48/18614	0.005787949	0.034610368	0.02586601	11096/8912/975/928/1793/30846/3688/4627	8
Mesangium	GO:0048066	developmental pigmentation	8/1075	48/18614	0.005787949	0.034610368	0.02586601	56999/10159/967/1910/2767/4254/4208/9839	8
Mesangium	GO:0014897	striated muscle hypertrophy	13/1075	102/18614	0.005821416	0.034732266	0.02595711	183/488/493/23493/3488/4000/8654/10611/5468/6093/9475/8470/7132	13
Mesangium	GO:1905477	positive regulation of protein localization to membrane	13/1075	102/18614	0.005821416	0.034732266	0.02595711	493/975/1969/2042/51024/3675/3688/9270/4035/4641/5780/6711/2040	13
Mesangium	GO:0007413	axonal fasciculation	5/1075	21/18614	0.005959554	0.035436987	0.026483783	152330/2042/4692/8829/9037	5
Mesangium	GO:0106030	neuron projection fasciculation	5/1075	21/18614	0.005959554	0.035436987	0.026483783	152330/2042/4692/8829/9037	5
Mesangium	GO:2000738	positive regulation of stem cell differentiation	5/1075	21/18614	0.005959554	0.035436987	0.026483783	2296/4054/5764/6660/7042	5
Mesangium	GO:0072091	regulation of stem cell proliferation	12/1075	91/18614	0.006020666	0.03576033	0.026725433	2192/10979/4254/4054/4763/5087/5396/5915/6591/6926/10413/677	12
Mesangium	GO:0006081	cellular aldehyde metabolic process	10/1075	69/18614	0.006031293	0.035783426	0.026742693	128/8912/1545/27122/1910/2098/9380/81888/11315/25953	10
Mesangium	GO:0034767	positive regulation of monoatomic ion transmembrane transport	19/1075	175/18614	0.006053735	0.035876488	0.026812243	81/287/196527/482/781/783/805/857/6347/1756/1909/2149/2316/5348/3779/5311/54997/7070/7225	19
Mesangium	GO:0033674	positive regulation of kinase activity	38/1075	430/18614	0.006119926	0.036228323	0.027075187	8754/183/284/493/558/572/805/8536/595/894/975/1435/1605/4921/1958/2013/1969/10979/2621/146433/9270/4254/8543/4208/4908/4915/4916/11315/8654/5154/5159/5311/5747/9693/387/6259/23328/7042	38
Mesangium	GO:0002683	negative regulation of immune system process	42/1075	487/18614	0.006239324	0.036894001	0.02757268	2/221395/284/558/604/684/708/6347/4179/966/1051/1281/79004/11117/2200/2241/2335/3146/3624/9636/4254/10234/2615/4609/4681/4763/441478/5074/8654/5468/7001/5573/861/710/6591/9655/7042/7043/7070/7291/57045/8976	42
Mesangium	GO:0097553	calcium ion transmembrane import into cytosol	21/1075	201/18614	0.006278403	0.037083783	0.027714513	287/477/493/775/8912/781/805/845/857/1756/2149/2316/3270/3708/5311/5332/51196/5350/6546/7070/55151	21
Mesangium	GO:0009150	purine ribonucleotide metabolic process	39/1075	445/18614	0.006336641	0.037386183	0.027940511	109/111/112/50808/402/477/506/572/1969/51024/2982/2977/2983/3091/51144/3295/3615/4706/4707/4716/4710/4713/4719/4720/4724/4725/4726/4830/4832/4833/11163/26471/8654/5162/5166/387/23433/6392/26137	39
Mesangium	GO:0032350	regulation of hormone metabolic process	7/1075	39/18614	0.006365125	0.037388067	0.027941919	27122/1958/3091/2908/5447/53919/6934	7
Mesangium	GO:0045823	positive regulation of heart contraction	7/1075	39/18614	0.006365125	0.037388067	0.027941919	477/488/552/23493/3270/7042/7168	7
Mesangium	GO:0060390	regulation of SMAD protein signal transduction	7/1075	39/18614	0.006365125	0.037388067	0.027941919	657/4035/5468/11030/6711/7043/10140	7
Mesangium	GO:0090077	foam cell differentiation	7/1075	39/18614	0.006365125	0.037388067	0.027941919	183/185/948/1435/3685/4023/5468	7
Mesangium	GO:0001938	positive regulation of endothelial cell proliferation	14/1075	115/18614	0.006480562	0.038024073	0.028417238	185/10000/858/1893/3091/3146/4763/3164/441478/8829/5228/9037/8742/51157	14
Mesangium	GO:0031109	microtubule polymerization or depolymerization	15/1075	127/18614	0.006530883	0.038234829	0.028574746	8874/402/23271/2258/50810/4130/4131/4133/79649/10982/344148/5879/348235/51673/7846	15
Mesangium	GO:0055007	cardiac muscle cell differentiation	15/1075	127/18614	0.006530883	0.038234829	0.028574746	183/657/8324/23493/3688/4000/4208/4629/5159/10611/5915/6443/6546/8470/6926	15
Mesangium	GO:0045185	maintenance of protein location	12/1075	92/18614	0.006569992	0.038367176	0.028673655	402/857/400916/22873/2200/2316/2934/4052/4681/11315/5311/6500	12
Mesangium	GO:1901216	positive regulation of neuron death	12/1075	92/18614	0.006569992	0.038367176	0.028673655	23621/572/4921/1958/2353/3672/4763/4776/2908/26471/387/7042	12
Mesangium	GO:0050820	positive regulation of coagulation	6/1075	30/18614	0.006575166	0.038367176	0.028673655	196527/948/11117/2149/7001/5054	6
Mesangium	GO:0030595	leukocyte chemotaxis	24/1075	241/18614	0.006631102	0.038651099	0.028885845	196527/682/708/6347/1435/9420/1910/2621/3146/146433/3672/83700/57509/4681/5228/5479/5747/5764/5879/51119/5054/6558/7042/51157	24
Mesangium	GO:0008406	gonad development	23/1075	228/18614	0.006667293	0.038818917	0.029011263	2/9510/84159/1822/595/1051/1495/1545/2241/2296/3206/3295/3624/4254/4323/7026/26471/5154/5159/5872/6586/6943/7042	23
Mesangium	GO:0030514	negative regulation of BMP signaling pathway	10/1075	70/18614	0.006681825	0.038818917	0.029011263	8646/51232/2200/8321/5654/4681/5468/348093/10140/57045	10
Mesangium	GO:0034394	protein localization to cell surface	10/1075	70/18614	0.006681825	0.038818917	0.029011263	284/287/2013/2316/83700/54741/4130/5796/30851/7414	10
Mesangium	GO:0062197	cellular response to chemical stress	32/1075	349/18614	0.006703538	0.038896426	0.02906919	488/558/572/857/948/1545/4921/1909/80303/2034/2241/2353/8321/3082/3091/3315/84557/4638/11315/5074/5311/7001/8575/5796/9978/388/51389/5269/6649/7168/677/51157	32
Mesangium	GO:2000628	regulation of miRNA metabolic process	11/1075	81/18614	0.006709817	0.038896426	0.02906919	657/1958/2353/3091/4609/4776/4804/2908/5468/7003/7042	11
Mesangium	GO:0001890	placenta development	17/1075	152/18614	0.006822988	0.03935391	0.029411089	682/1051/2034/3280/23493/3091/5654/4853/7026/7262/5311/5468/5747/5764/6615/51673/677	17
Mesangium	GO:0016331	morphogenesis of embryonic epithelium	17/1075	152/18614	0.006822988	0.03935391	0.029411089	57545/10395/8321/3091/55081/3911/8543/23654/6659/23213/8463/7041/7042/7289/7291/7408/7475	17
Mesangium	GO:0034614	cellular response to reactive oxygen species	17/1075	152/18614	0.006822988	0.03935391	0.029411089	558/948/1545/4921/2241/2353/3082/84557/11315/5074/5311/7001/5796/388/6649/7168/51157	17
Mesangium	GO:1904064	positive regulation of cation transmembrane transport	17/1075	152/18614	0.006822988	0.03935391	0.029411089	81/287/196527/482/781/783/805/857/1756/1909/2149/2316/5348/3779/5311/54997/7070	17
Mesangium	GO:0010469	regulation of signaling receptor activity	19/1075	177/18614	0.006825791	0.03935391	0.029411089	6347/27122/22839/1854/3091/3688/4043/4208/100463498/100462981/100463486/8440/8829/11315/7262/5468/51389/5054/9655	19
Mesangium	GO:0009165	nucleotide biosynthetic process	28/1075	295/18614	0.006848575	0.039418896	0.029459656	109/111/112/50808/506/1854/2982/2977/2983/23498/51144/3615/4706/4707/4716/4710/4713/4719/4720/4724/4725/4726/4830/4832/4833/5162/5166/6392	28
Mesangium	GO:0014896	muscle hypertrophy	13/1075	104/18614	0.00685191	0.039418896	0.029459656	183/488/493/23493/3488/4000/8654/10611/5468/6093/9475/8470/7132	13
Mesangium	GO:0034111	negative regulation of homotypic cell-cell adhesion	4/1075	14/18614	0.006944366	0.039522597	0.029537158	114897/928/5592/80139	4
Mesangium	GO:0046185	aldehyde catabolic process	4/1075	14/18614	0.006944366	0.039522597	0.029537158	128/2098/11315/25953	4
Mesangium	GO:0051547	regulation of keratinocyte migration	4/1075	14/18614	0.006944366	0.039522597	0.029537158	8754/9922/10982/5728	4
Mesangium	GO:0055012	ventricular cardiac muscle cell differentiation	4/1075	14/18614	0.006944366	0.039522597	0.029537158	23493/4000/4208/5915	4
Mesangium	GO:0061043	regulation of vascular wound healing	4/1075	14/18614	0.006944366	0.039522597	0.029537158	2303/5054/6558/64094	4
Mesangium	GO:1901841	regulation of high voltage-gated calcium channel activity	4/1075	14/18614	0.006944366	0.039522597	0.029537158	781/783/2669/28954	4
Mesangium	GO:1904321	response to forskolin	4/1075	14/18614	0.006944366	0.039522597	0.029537158	109/111/112/2770	4
Mesangium	GO:1904322	cellular response to forskolin	4/1075	14/18614	0.006944366	0.039522597	0.029537158	109/111/112/2770	4
Mesangium	GO:1905049	negative regulation of metallopeptidase activity	4/1075	14/18614	0.006944366	0.039522597	0.029537158	4035/7076/7077/7078	4
Mesangium	GO:1905203	regulation of connective tissue replacement	4/1075	14/18614	0.006944366	0.039522597	0.029537158	5468/6093/9475/861	4
Mesangium	GO:0044706	multi-multicellular organism process	22/1075	216/18614	0.007035863	0.040000463	0.02989429	183/285/397/552/682/708/2013/2192/2353/3485/3488/3490/3675/10916/7026/5228/5764/85360/7005/7043/7076/51673	22
Mesangium	GO:1903035	negative regulation of response to wounding	12/1075	93/18614	0.00715811	0.04065194	0.030381171	114897/928/5154/90102/5592/5627/5728/5054/710/6558/7035/58189	12
Mesangium	GO:0032570	response to progesterone	7/1075	40/18614	0.007339274	0.041441246	0.030971057	572/857/1545/2353/7042/7043/10413	7
Mesangium	GO:0051693	actin filament capping	7/1075	40/18614	0.007339274	0.041441246	0.030971057	118/120/2059/2934/25802/6711/6840	7
Mesangium	GO:1903524	positive regulation of blood circulation	7/1075	40/18614	0.007339274	0.041441246	0.030971057	477/488/552/23493/3270/7042/7168	7
Mesangium	GO:0032516	positive regulation of phosphoprotein phosphatase activity	5/1075	22/18614	0.007351724	0.041441246	0.030971057	805/3672/9863/5159/4659	5
Mesangium	GO:0035024	negative regulation of Rho protein signal transduction	5/1075	22/18614	0.007351724	0.041441246	0.030971057	143872/604/10395/3675/3688	5
Mesangium	GO:0035313	wound healing	spreading of epidermal cells	5/1075	22/18614	0.007351724	0.041441246	0.030971057	1289/10979/3688/90102/5728	5
Mesangium	GO:2000479	regulation of cAMP-dependent protein kinase activity	5/1075	22/18614	0.007351724	0.041441246	0.030971057	493/11142/5573/5577/9693	5
Mesangium	GO:0003143	embryonic heart tube morphogenesis	10/1075	71/18614	0.007385464	0.041587288	0.031080202	3280/3091/55081/4208/9645/4853/5311/6909/8463/10413	10
Mesangium	GO:0006469	negative regulation of protein kinase activity	22/1075	217/18614	0.007416498	0.041679567	0.031149166	183/55450/857/2167/1647/4616/3315/9270/4763/7026/11315/11142/5468/5573/5577/5728/6546/9655/161742/81848/7070/28951	22
Mesangium	GO:0001841	neural tube formation	13/1075	105/18614	0.007418724	0.041679567	0.031149166	57545/10395/8321/3091/55081/8543/23654/6659/8463/7042/7289/7291/7408	13
Mesangium	GO:0010862	positive regulation of pathway-restricted SMAD protein phosphorylation	8/1075	50/18614	0.007441098	0.041679567	0.031149166	657/10220/3624/5468/11030/7042/7043/57045	8
Mesangium	GO:0030195	negative regulation of blood coagulation	8/1075	50/18614	0.007441098	0.041679567	0.031149166	114897/928/5154/5592/5627/5054/710/7035	8
Mesangium	GO:0043457	regulation of cellular respiration	8/1075	50/18614	0.007441098	0.041679567	0.031149166	402/1346/1347/3091/23479/26471/11315/387	8
Mesangium	GO:1901293	nucleoside phosphate biosynthetic process	28/1075	297/18614	0.007485574	0.041884507	0.031302327	109/111/112/50808/506/1854/2982/2977/2983/23498/51144/3615/4706/4707/4716/4710/4713/4719/4720/4724/4725/4726/4830/4832/4833/5162/5166/6392	28
Mesangium	GO:0042542	response to hydrogen peroxide	15/1075	129/18614	0.007526664	0.042070092	0.031441024	8754/558/572/1277/1545/4921/3082/84557/11315/5074/5159/5516/388/6546/51157	15
Mesangium	GO:0033137	negative regulation of peptidyl-serine phosphorylation	6/1075	31/18614	0.00776292	0.043208705	0.032291965	857/1756/1647/3082/8440/5728	6
Mesangium	GO:0035767	endothelial cell chemotaxis	6/1075	31/18614	0.00776292	0.043208705	0.032291965	3315/3164/8829/5872/9037/64094	6
Mesangium	GO:0060325	face morphogenesis	6/1075	31/18614	0.00776292	0.043208705	0.032291965	84159/1277/83716/1749/6237/7043	6
Mesangium	GO:0070293	renal absorption	6/1075	31/18614	0.00776292	0.043208705	0.032291965	1909/1910/2621/2934/55243/10916	6
Mesangium	GO:0071214	cellular response to abiotic stimulus	31/1075	339/18614	0.007818298	0.043425902	0.032454287	183/477/552/572/894/1277/1396/1605/80303/1958/1647/2767/4055/51776/4609/4638/4776/64710/63895/5311/5728/5796/9978/388/5269/6591/7076/7132/85456/10413/677	31
Mesangium	GO:0104004	cellular response to environmental stimulus	31/1075	339/18614	0.007818298	0.043425902	0.032454287	183/477/552/572/894/1277/1396/1605/80303/1958/1647/2767/4055/51776/4609/4638/4776/64710/63895/5311/5728/5796/9978/388/5269/6591/7076/7132/85456/10413/677	31
Mesangium	GO:2001056	positive regulation of cysteine-type endopeptidase activity	16/1075	142/18614	0.007943192	0.044073513	0.032938278	572/27018/10395/2149/26355/51024/2934/3092/3146/55081/4609/4804/5468/387/51065/55075	16
Mesangium	GO:0019229	regulation of vasoconstriction	9/1075	61/18614	0.007982679	0.044200234	0.033032983	183/185/143872/477/552/857/1889/2149/387	9
Mesangium	GO:0045599	negative regulation of fat cell differentiation	9/1075	61/18614	0.007982679	0.044200234	0.033032983	10979/3400/182/4320/862/6272/7041/28951/10413	9
Mesangium	GO:0046545	development of primary female sexual characteristics	13/1075	106/18614	0.008021957	0.044371447	0.033160939	2/9510/84159/1051/1495/1602/2296/3624/4254/4323/7026/26471/6586	13
Mesangium	GO:0046209	nitric oxide metabolic process	11/1075	83/18614	0.008049987	0.044480158	0.033242184	183/493/857/948/1727/1545/23564/5311/5447/5879/9475	11
Mesangium	GO:0045621	positive regulation of lymphocyte differentiation	15/1075	130/18614	0.008068084	0.04453381	0.033282281	558/572/604/4179/2621/4323/387/861/6598/6604/9655/9580/6659/7704/57178	15
Mesangium	GO:0050769	positive regulation of neurogenesis	23/1075	232/18614	0.008170025	0.04504967	0.033667808	1523/1605/85458/2335/3280/3091/3400/146433/3688/4131/79006/4673/4803/27020/8829/4915/23654/23129/5764/22902/9037/5176/6604	23
Mesangium	GO:0051646	mitochondrion localization	8/1075	51/18614	0.008389967	0.046166555	0.03450251	55860/51566/9638/3091/3281/4131/4139/22906	8
Mesangium	GO:1900047	negative regulation of hemostasis	8/1075	51/18614	0.008389967	0.046166555	0.03450251	114897/928/5154/5592/5627/5054/710/7035	8
Mesangium	GO:0072210	metanephric nephron development	7/1075	41/18614	0.008419433	0.046280735	0.034587843	1958/2297/3280/3913/5159/5311/6943	7
Mesangium	GO:0071900	regulation of protein serine/threonine kinase activity	33/1075	369/18614	0.008565206	0.047033346	0.035150305	8754/183/493/805/8536/857/595/894/10979/1647/146433/4254/4208/4763/7026/4908/4916/8654/5154/5159/5311/11142/5468/5573/5577/5728/9693/387/23328/6546/81848/7070/28951	33
Mesangium	GO:2001057	reactive nitrogen species metabolic process	11/1075	84/18614	0.008793576	0.048237488	0.036050219	183/493/857/948/1727/1545/23564/5311/5447/5879/9475	11
Mesangium	GO:0016032	viral process	37/1075	426/18614	0.008830827	0.048391838	0.036165572	185/558/682/684/10241/857/858/6347/4179/975/27243/51652/51510/1488/1605/1969/2621/2934/3146/3429/8519/10581/10410/9636/3685/3688/3693/3956/4774/8829/64710/5479/3276/5702/950/6598/2040	37
Mesangium	GO:0051051	negative regulation of transport	41/1075	483/18614	0.00884419	0.048415102	0.036182958	284/392/477/805/845/857/948/2042/27248/2149/2171/51024/55691/2669/3280/3146/3624/23479/3685/9270/7881/23704/4043/4131/4763/4947/11252/11315/5311/91461/11142/5350/25953/112476/5728/5879/28954/64285/7132/7291/10971	41
Mesangium	GO:0022617	extracellular matrix disassembly	9/1075	62/18614	0.008872619	0.048520707	0.036261882	9507/11096/1471/1513/4921/3915/4035/4320/4323	9
Mesangium	GO:0003283	atrial septum development	5/1075	23/18614	0.008955339	0.048599411	0.036320702	287/23493/4853/6659/7042	5
Mesangium	GO:0006883	intracellular sodium ion homeostasis	5/1075	23/18614	0.008955339	0.048599411	0.036320702	183/477/482/6558/6546	5
Mesangium	GO:0046716	muscle cell cellular homeostasis	5/1075	23/18614	0.008955339	0.048599411	0.036320702	857/1073/1756/3091/5350	5
Mesangium	GO:0046823	negative regulation of nucleocytoplasmic transport	5/1075	23/18614	0.008955339	0.048599411	0.036320702	284/948/4763/11315/11142	5
Mesangium	GO:0061042	vascular wound healing	5/1075	23/18614	0.008955339	0.048599411	0.036320702	2303/4162/5054/6558/64094	5
Mesangium	GO:0042246	tissue regeneration	10/1075	73/18614	0.00896311	0.048599411	0.036320702	975/928/10404/1605/8324/5764/5782/861/6442/10413	10
Mesangium	GO:0060560	developmental growth involved in morphogenesis	23/1075	234/18614	0.009018996	0.048599411	0.036320702	1435/2017/1909/2258/2335/3688/3913/9863/4131/4133/4692/4803/8829/5592/65059/22902/6259/9037/54437/6586/6909/7414/10413	23
Mesangium	GO:0070372	regulation of ERK1 and ERK2 cascade	29/1075	315/18614	0.009027628	0.048599411	0.036320702	59/9590/284/112464/6347/948/4921/11117/1969/2149/2192/10979/2335/2621/3146/3624/9270/57447/4853/255743/27020/8829/5154/5159/5728/9693/6237/161742/7078	29
Mesangium	GO:0010421	hydrogen peroxide-mediated programmed cell death	4/1075	15/18614	0.009042602	0.048599411	0.036320702	4921/3082/11315/5074	4
Mesangium	GO:0032352	positive regulation of hormone metabolic process	4/1075	15/18614	0.009042602	0.048599411	0.036320702	1958/3091/5447/53919	4
Mesangium	GO:0032905	transforming growth factor beta1 production	4/1075	15/18614	0.009042602	0.048599411	0.036320702	10159/1281/55353/4060	4
Mesangium	GO:0042308	negative regulation of protein import into nucleus	4/1075	15/18614	0.009042602	0.048599411	0.036320702	284/948/4763/11142	4
Mesangium	GO:0060413	atrial septum morphogenesis	4/1075	15/18614	0.009042602	0.048599411	0.036320702	23493/4853/6659/7042	4
Mesangium	GO:0061307	cardiac neural crest cell differentiation involved in heart development	4/1075	15/18614	0.009042602	0.048599411	0.036320702	1909/3280/182/7291	4
Mesangium	GO:0061308	cardiac neural crest cell development involved in heart development	4/1075	15/18614	0.009042602	0.048599411	0.036320702	1909/3280/182/7291	4
Mesangium	GO:0072075	metanephric mesenchyme development	4/1075	15/18614	0.009042602	0.048599411	0.036320702	4609/5159/5311/6943	4
Mesangium	GO:0097212	lysosomal membrane organization	4/1075	15/18614	0.009042602	0.048599411	0.036320702	27243/51652/51510/55353	4
Mesangium	GO:0033032	regulation of myeloid cell apoptotic process	6/1075	32/18614	0.009097622	0.048845676	0.036504747	2621/4254/4208/4763/6591/7067	6
Mesangium	GO:0031334	positive regulation of protein-containing complex assembly	20/1075	195/18614	0.009165511	0.049153832	0.036735048	402/55845/948/148170/2017/2241/10979/9636/55243/25802/4131/8440/10787/11315/5217/5879/387/389/51673/7408	20
Mesangium	GO:0002690	positive regulation of leukocyte chemotaxis	12/1075	96/18614	0.009173531	0.049153832	0.036735048	196527/708/1435/2621/3146/146433/5228/5747/5764/5879/5054/51157	12
Mesangium	GO:0050905	neuromuscular process	17/1075	157/18614	0.009334066	0.049963599	0.037340225	111/23621/113246/23261/1756/1909/2307/3226/3236/3708/4130/3164/25953/112476/5728/23336/7846	17
Mesangium	GO:0043266	regulation of potassium ion transport	13/1075	108/18614	0.009343926	0.049966007	0.037342025	10060/287/196527/482/845/857/967/2273/2316/3688/7881/23704/3779	13
Mesangium	GO:0071774	response to fibroblast growth factor	14/1075	120/18614	0.009354082	0.049969998	0.037345008	6347/91612/1277/56975/2817/9270/4804/27020/3164/64094/81848/23213/6909/677	14
Endothelial	GO:0001667	ameboidal-type cell migration	151/1650	496/18614	3.52E-44	2.06E-40	1.44E-40	94/6868/8754/56999/9590/10000/154810/51421/285/26060/358/8874/84913/493/9564/659/811/29775/958/1012/1003/634/23332/23122/161198/153090/54567/1793/1906/1910/1942/1947/1948/1960/2013/5168/1969/2050/2113/2241/2247/2260/2324/2335/27086/11167/2624/2697/2876/2896/1839/10014/51564/3091/3146/3373/8692/3397/9922/3673/3688/3691/57608/3728/3791/4254/9314/3911/3964/4017/4041/23499/4215/9448/4163/4208/4233/79…	151
Endothelial	GO:0010631	epithelial cell migration	122/1650	371/18614	1.52E-39	4.45E-36	3.12E-36	94/6868/8754/56999/10000/285/84913/493/9564/659/811/29775/958/1012/1003/634/23332/23122/161198/153090/54567/1793/1906/1942/1948/1960/2013/5168/1969/2050/2113/2247/2260/2324/27086/11167/2624/2876/2896/1839/10014/51564/3091/3146/3373/3397/9922/3673/3688/57608/3728/3791/4254/9314/3964/4017/23499/4215/9448/4163/4208/4233/79812/4627/4846/4851/7026/3164/8829/8828/5155/5286/5290/8503/5585/5586/29941/533…	122
Endothelial	GO:0090130	tissue migration	123/1650	379/18614	3.35E-39	5.63E-36	3.94E-36	94/6868/8754/56999/10000/285/84913/493/9564/659/811/29775/958/1012/1003/634/23332/23122/161198/153090/54567/1793/1906/1942/1948/1960/2013/5168/1969/2050/2113/2247/2260/2324/2294/27086/11167/2624/2876/2896/1839/10014/51564/3091/3146/3373/3397/9922/3673/3688/57608/3728/3791/4254/9314/3964/4017/23499/4215/9448/4163/4208/4233/79812/4627/4846/4851/7026/3164/8829/8828/5155/5286/5290/8503/5585/5586/2994…	123
Endothelial	GO:0090132	epithelium migration	122/1650	374/18614	3.84E-39	5.63E-36	3.94E-36	94/6868/8754/56999/10000/285/84913/493/9564/659/811/29775/958/1012/1003/634/23332/23122/161198/153090/54567/1793/1906/1942/1948/1960/2013/5168/1969/2050/2113/2247/2260/2324/27086/11167/2624/2876/2896/1839/10014/51564/3091/3146/3373/3397/9922/3673/3688/57608/3728/3791/4254/9314/3964/4017/23499/4215/9448/4163/4208/4233/79812/4627/4846/4851/7026/3164/8829/8828/5155/5286/5290/8503/5585/5586/29941/533…	122
Endothelial	GO:0031589	cell-substrate adhesion	113/1650	359/18614	1.15E-34	1.34E-31	9.41E-32	81/94/8751/8754/56999/285/8874/402/4287/4059/613/811/947/948/1012/23332/23122/1281/1295/1398/1499/2017/6376/1601/1605/1613/10395/1793/1845/10085/1942/2013/11170/2199/2241/10979/2335/2294/8322/2621/2651/2932/51144/3397/3672/8515/3673/3678/3655/8516/3680/3685/3688/3691/3693/182/83700/3728/3791/3911/3912/3915/22998/55679/10894/23499/9448/4289/4323/4739/4811/22795/4851/255743/8829/59277/55742/29780/5…	113
Endothelial	GO:0043542	endothelial cell migration	96/1650	283/18614	1.61E-32	1.58E-29	1.10E-29	94/6868/56999/10000/285/84913/493/9564/659/811/29775/958/1012/1003/634/161198/153090/54567/1906/1942/1948/1960/2013/1969/2050/2113/2247/2260/2324/27086/11167/2624/2876/2896/10014/51564/3091/3146/3397/3688/57608/3728/3791/9314/3964/4017/4215/4208/4233/79812/4627/4846/4851/7026/3164/8829/8828/5155/5286/5290/8503/5335/10769/8613/23129/5468/5547/25865/5747/11156/5797/5829/5872/5879/28984/387/388/5738…	96
Endothelial	GO:0010632	regulation of epithelial cell migration	93/1650	295/18614	9.51E-29	7.96E-26	5.58E-26	94/6868/8754/56999/10000/285/84913/493/9564/659/811/29775/958/634/23332/23122/153090/54567/1793/1906/1942/2013/5168/1969/2113/2247/2260/2324/27086/2624/2896/1839/10014/51564/3091/3146/3373/9922/3673/57608/3728/3791/9314/23499/4215/9448/4163/4208/4233/79812/4846/4851/7026/8829/8828/5155/5286/5335/5336/10769/8613/5468/9647/5547/5581/25865/5747/5793/5797/8766/5879/28984/387/388/57381/54453/9475/6237…	93
Endothelial	GO:0007264	small GTPase mediated signal transduction	122/1650	483/18614	2.75E-27	2.01E-24	1.41E-24	10152/27/10564/94134/55114/93663/57584/57636/23092/9411/57514/394/9639/23365/22899/9181/50650/408/613/23607/1012/1281/1398/8727/23191/9265/153090/22898/55667/10395/1793/9732/57572/23348/9844/50848/2149/9002/152273/2247/10211/10146/28964/2782/2828/10750/51495/57493/9922/3685/3688/8997/83892/4254/10161/9448/23263/4233/4649/10787/10276/4851/4893/8829/4924/4925/286530/65979/5337/57480/10769/5516/5758…	122
Endothelial	GO:0003158	endothelium development	59/1650	137/18614	1.03E-26	6.70E-24	4.69E-24	94/118/4301/81575/84913/659/947/1003/634/7122/25932/1499/28514/54567/1910/50848/27086/11167/2701/2702/2876/57493/23462/3383/3397/3551/182/3791/4233/4478/4851/4855/7026/8829/5138/5175/23236/8985/25865/2889/9693/10411/5962/387/388/54538/9475/1901/4089/64321/54345/90627/6781/7075/7082/9414/7132/7716/6935	59
Endothelial	GO:0010594	regulation of endothelial cell migration	74/1650	232/18614	1.86E-23	1.09E-20	7.65E-21	94/6868/56999/10000/285/84913/493/9564/659/811/29775/958/634/153090/54567/1906/1942/2013/1969/2113/2247/2260/2324/27086/2624/2896/10014/51564/3091/3146/57608/3728/3791/9314/4215/4208/4233/79812/4846/4851/7026/8829/8828/5155/5286/5335/10769/8613/5468/5547/25865/5747/5797/5879/28984/387/388/57381/54453/9475/6237/23328/949/6667/6678/161742/90627/6781/55333/6915/7010/7057/22846/7424	74
Endothelial	GO:0007015	actin filament organization	107/1650	442/18614	1.79E-22	9.54E-20	6.69E-20	10152/118/83543/375/94134/55114/93663/9639/22899/9181/408/10458/9564/830/23607/148170/1073/23332/23122/2017/6376/6387/23191/1627/1730/10395/1809/11034/9844/2013/55740/90952/50848/11170/221061/9873/2241/10979/29109/6624/10634/57704/2934/3092/9026/83872/7184/3397/64423/51763/3693/256949/51474/22998/4082/65108/4233/9788/4430/4641/4642/4643/4646/4690/10787/4739/115677/8829/9124/90102/5290/5339/5358/9…	107
Endothelial	GO:0045446	endothelial cell differentiation	50/1650	119/18614	2.94E-22	1.43E-19	1.01E-19	94/118/4301/81575/84913/659/1003/634/7122/25932/1499/28514/1910/50848/11167/2876/57493/23462/3383/3397/3551/182/3791/4233/4478/4851/4855/7026/8829/5138/5175/23236/8985/2889/9693/10411/5962/54538/9475/1901/4089/64321/54345/6781/7075/7082/9414/7132/7716/6935	50
Endothelial	GO:0007265	Ras protein signal transduction	89/1650	333/18614	5.81E-22	2.62E-19	1.83E-19	10152/27/10564/55114/9411/394/23365/9181/50650/408/613/1012/1281/1398/8727/23191/9265/153090/22898/55667/10395/9844/50848/2149/9002/2247/10211/10146/28964/2782/2828/10750/51495/57493/9922/3688/83892/4254/10161/9448/23263/4233/10787/10276/4851/4893/8829/286530/65979/5337/10769/5516/201475/5879/5898/5899/5911/2889/9693/10411/11069/9771/10156/5924/25780/54922/5925/5962/23179/5863/387/388/9886/57381/…	89
Endothelial	GO:0034329	cell junction assembly	106/1650	444/18614	8.95E-22	3.75E-19	2.63E-19	1636/94/4301/375790/324/187/351/22899/8874/402/613/857/928/1012/1003/23332/23122/7122/22883/9746/1398/1495/1499/1500/2017/1613/10395/26052/667/1845/1948/1981/1969/90952/50848/11170/2241/10979/10211/2335/6624/2697/2701/2702/2823/51564/3551/79191/3673/3678/3655/3691/83700/3728/3791/3915/22998/23499/4131/9448/4208/4323/8777/4641/4649/27020/8829/27253/10015/10611/79834/5175/90102/23396/5586/8502/5339…	106
Endothelial	GO:0010634	positive regulation of epithelial cell migration	61/1650	176/18614	1.21E-21	4.73E-19	3.31E-19	6868/8754/10000/84913/9564/659/811/958/23332/23122/1793/1906/5168/2113/2247/2260/2324/27086/2624/2896/1839/51564/3091/3146/3373/9922/3673/57608/3791/4215/9448/4233/4846/8829/8828/5155/5286/5335/5336/10769/8613/9647/5581/25865/5747/8766/5879/388/57381/54453/9475/6237/57142/23328/949/6667/6678/7010/7048/7057/7424	61
Endothelial	GO:0010810	regulation of cell-substrate adhesion	69/1650	222/18614	3.04E-21	1.11E-18	7.80E-19	81/94/8751/285/8874/402/4287/811/948/1012/23332/23122/1295/1398/6376/1601/1605/1613/10395/1793/1845/10085/2013/11170/2199/10979/2335/2294/8322/2651/2932/51144/3678/182/3728/3791/22998/55679/23499/9448/4323/4739/4811/4851/255743/8829/5155/79834/90102/9647/57580/5581/5747/5879/387/54453/9475/6237/6251/5054/9748/81848/6480/6904/7010/7057/7070/11078/7402	69
Endothelial	GO:0007160	cell-matrix adhesion	71/1650	239/18614	1.43E-20	4.94E-18	3.47E-18	94/8751/8754/56999/8874/4059/613/947/948/1012/23332/23122/1281/1499/2017/6376/1605/1613/10395/1845/2013/11170/10979/2335/2932/3672/8515/3673/3678/3655/8516/3680/3685/3688/3691/3693/182/83700/3728/3791/22998/10894/23499/9448/4289/4323/4811/22795/255743/8829/79834/90102/9647/5747/5796/5879/387/54453/9475/6237/5054/9748/25992/10580/9344/7010/7057/55901/7070/7148/7402	71
Endothelial	GO:0043534	blood vessel endothelial cell migration	60/1650	179/18614	1.79E-20	5.81E-18	4.07E-18	94/6868/10000/285/493/29775/958/1003/161198/54567/1942/1948/1960/2013/1969/2050/2113/2247/2260/2624/2876/10014/51564/3091/3146/3397/3688/57608/3728/3791/9314/4215/4208/79812/4627/4846/4851/3164/8829/5155/5286/8503/5335/10769/5468/5547/25865/28984/387/57381/6091/949/54345/6667/161742/90627/6915/7057/22846/7424	60
Endothelial	GO:1901342	regulation of vasculature development	88/1650	355/18614	2.16E-19	6.67E-17	4.68E-17	94/102/9510/56999/133/10000/285/187/358/493/947/958/1003/634/7122/1284/1499/153090/28514/641700/1942/54583/2013/2022/1969/29924/22905/2113/2247/2321/2296/2549/2624/2828/2896/2969/3087/3091/28996/3339/3373/3397/3678/3688/57608/3728/3791/10365/9314/92140/4846/4881/8829/5335/10769/23129/5371/5468/25865/5797/10266/10411/8434/28984/388/57381/9475/6237/23328/57556/5054/6558/4086/6667/6678/161742/23166/…	88
Endothelial	GO:0045765	regulation of angiogenesis	86/1650	349/18614	8.40E-19	2.46E-16	1.73E-16	94/9510/56999/133/10000/285/187/358/493/947/958/1003/634/7122/1284/1499/153090/28514/641700/1942/54583/2013/2022/1969/29924/22905/2113/2247/2321/2296/2549/2624/2828/2896/2969/3087/3091/28996/3339/3373/3678/3688/57608/3728/3791/10365/9314/92140/4846/4881/8829/5335/10769/23129/5371/5468/25865/5797/10266/10411/8434/28984/388/57381/9475/6237/23328/57556/5054/6558/4086/6667/6678/161742/23166/23213/553…	86
Endothelial	GO:0071559	response to transforming growth factor beta	75/1650	280/18614	9.29E-19	2.59E-16	1.82E-16	94/6868/8754/9719/26060/857/858/135228/1003/1028/8837/7122/7123/1281/1284/1398/1601/27122/1906/2022/2200/10979/2280/5045/2534/2651/2734/3065/3066/28996/5654/8692/3397/8516/3693/26524/2615/4052/4054/4208/51701/255743/9315/5138/80310/5371/5468/5747/5796/5829/9475/79685/6386/6497/6498/4086/4087/4089/4090/4091/4093/64750/161742/200734/10252/7048/7049/7057/7148/8239/7525/6935/463/677/57178	75
Endothelial	GO:1990778	protein localization to cell periphery	85/1650	345/18614	1.36E-18	3.63E-16	2.54E-16	2181/102/4301/1173/26060/200894/493/27032/537/857/975/23122/22883/1213/163882/10815/1601/1605/8642/55667/23167/30846/30845/30844/2013/2037/1969/10640/50848/115548/10211/2319/83786/2621/2770/64083/64689/25831/3551/51763/3688/3728/63971/3799/3911/55327/4040/10434/23499/4323/81831/4926/8650/5028/23241/5064/8301/84687/5525/5581/5583/8766/201475/5872/11031/7879/10266/10268/5911/9693/5962/196383/9475/1…	85
Endothelial	GO:0042060	wound healing	99/1650	439/18614	1.50E-18	3.83E-16	2.69E-16	94/6868/79602/79026/50808/196527/302/358/2683/221477/857/135228/977/947/948/958/966/928/634/8837/51652/51510/23332/23122/1281/1398/1465/6376/1605/8527/8526/160851/667/1906/2004/953/50848/2149/9002/2157/10979/2247/8323/2621/2624/2776/2778/2828/2876/1839/3091/90865/3572/3673/3678/3688/221037/3791/3998/23499/4162/4627/4638/26509/4846/4855/5028/5155/375033/90102/5290/5327/5336/5339/8613/5359/5468/553…	99
Endothelial	GO:0071560	cellular response to transforming growth factor beta stimulus	73/1650	274/18614	3.76E-18	9.18E-16	6.44E-16	94/6868/8754/9719/26060/857/858/135228/1003/1028/8837/7122/7123/1281/1284/1398/1601/27122/1906/2022/2200/10979/2280/5045/2534/2651/2734/3065/3066/28996/5654/8692/3397/8516/3693/26524/2615/4052/4054/4208/51701/255743/9315/5138/80310/5371/5468/5747/5796/5829/79685/6386/6497/6498/4086/4087/4089/4090/4091/4093/64750/161742/200734/10252/7048/7049/7057/7148/8239/7525/6935/677/57178	73
Endothelial	GO:0007044	cell-substrate junction assembly	40/1650	96/18614	6.33E-18	1.48E-15	1.04E-15	94/8874/613/23332/23122/2017/1613/10395/667/1845/11170/10979/2335/3673/3678/3655/3691/3791/3915/22998/23499/9448/4323/8829/79834/90102/5339/9647/5747/5796/5879/387/9475/9748/10580/9344/7010/7057/55901/7070	40
Endothelial	GO:0001570	vasculogenesis	37/1650	83/18614	7.16E-18	1.61E-15	1.13E-15	57007/133/187/857/947/634/1499/51162/2013/2022/1969/2294/8322/51564/57493/23462/3685/3791/4643/4851/8829/9444/10266/9693/54922/54453/6237/29072/64321/54345/161742/8463/7048/7049/7075/677/57178	37
Endothelial	GO:0072659	protein localization to plasma membrane	74/1650	285/18614	1.06E-17	2.30E-15	1.61E-15	2181/4301/1173/26060/493/27032/537/975/23122/1213/163882/1601/8642/55667/23167/30846/30845/30844/2013/1969/10640/50848/115548/10211/2319/83786/2621/64083/64689/25831/3551/51763/3688/3728/63971/3799/3911/4040/10434/23499/4323/8650/5028/23241/5064/8301/84687/5525/5581/5583/8766/201475/5872/11031/7879/10266/10268/5911/9693/5962/196383/9475/10484/10580/6711/6812/64114/92162/7132/81619/23555/9341/1079…	74
Endothelial	GO:0150115	cell-substrate junction organization	41/1650	103/18614	1.78E-17	3.72E-15	2.61E-15	94/8874/613/23332/23122/2017/1613/10395/667/1845/11170/10979/2335/9922/3673/3678/3655/3691/3791/3915/22998/23499/9448/4323/8829/79834/90102/5339/9647/5747/5796/5879/387/9475/9748/10580/9344/7010/7057/55901/7070	41
Endothelial	GO:0002064	epithelial cell development	61/1650	210/18614	2.47E-17	4.99E-15	3.49E-15	10152/118/4301/546/2683/1003/7122/25932/9575/28514/1910/2034/1969/50848/10116/2241/2317/22862/2624/2828/2876/2932/57493/3091/3383/3551/3572/182/3791/3913/4233/4478/4643/4851/4855/5138/5155/5175/23236/5339/8985/5420/5872/2889/9693/10411/5915/5916/5962/5991/196383/54538/9475/54345/6781/128637/7082/9414/7132/7716/7431	61
Endothelial	GO:0051056	regulation of small GTPase mediated signal transduction	75/1650	298/18614	4.20E-17	8.21E-15	5.75E-15	27/10564/94134/55114/93663/57584/57636/23092/9411/57514/394/9639/23365/22899/9181/50650/408/613/23607/1281/1398/9265/153090/22898/55667/10395/50848/2149/9002/152273/10211/28964/2828/57493/9922/3685/3688/8997/83892/4254/10161/9448/23263/4233/4649/10276/4851/8829/286530/57480/5516/57580/80243/5879/57186/10156/5924/54922/5962/5863/58480/6091/57568/6654/6655/10252/81848/23380/90627/9754/23075/7052/71…	75
Endothelial	GO:1902903	regulation of supramolecular fiber organization	86/1650	376/18614	1.16E-16	2.19E-14	1.54E-14	10152/118/324/351/375/93663/9639/22899/9181/8874/402/10458/23271/830/148170/1003/1073/23332/23122/6249/2017/6376/6387/23191/1613/10395/11034/1859/1906/90952/50848/9873/2241/10979/2242/29109/57704/28964/2876/2934/50810/9026/3397/51763/256949/51474/22998/4131/4233/4281/9788/4690/10787/8829/4926/90102/5290/9647/5581/5829/5879/10411/5925/5962/28984/387/389/9475/1901/85358/4089/51429/10174/6709/6711/6…	86
Endothelial	GO:0061572	actin filament bundle organization	52/1650	165/18614	1.26E-16	2.31E-14	1.62E-14	118/83543/9639/22899/408/10458/23332/23122/6376/10395/1809/50848/11170/221061/10979/29109/6624/7184/3397/51763/3693/51474/22998/4082/4233/9788/4430/4739/8829/9124/90102/5358/9647/5829/5879/10411/5962/359845/28984/387/389/9475/1901/85358/134549/10580/10174/23075/11346/7082/7126/10163	52
Endothelial	GO:0045785	positive regulation of cell adhesion	101/1650	482/18614	1.42E-16	2.52E-14	1.76E-14	27/8754/4301/8874/402/648/811/857/948/4179/972/975/1012/1295/1398/6376/6387/9265/1601/1605/201627/1793/10085/1947/1948/1960/2013/2043/2113/50848/2199/10979/10211/2319/2335/2294/2309/2534/2651/2932/3280/3133/3142/3146/51144/3373/3566/3572/3673/3678/3685/3728/3791/4254/3912/3913/3915/55679/9223/9448/4651/4690/4739/10725/4811/255743/8829/55193/5155/9780/5290/8613/4860/5420/9647/5530/57580/5581/25865…	101
Endothelial	GO:0007179	transforming growth factor beta receptor signaling pathway	61/1650	218/18614	1.77E-16	3.05E-14	2.14E-14	94/6868/8754/9719/26060/857/858/135228/1003/1028/7122/1281/1601/27122/2022/2200/10979/2280/5045/2651/2734/3065/3066/28996/5654/3397/8516/3693/26524/2615/4052/4054/51701/255743/9315/5371/5468/5747/5796/5829/79685/6386/6497/6498/4086/4087/4089/4090/4091/4093/64750/161742/200734/10252/7048/7049/7057/7148/8239/6935/57178	61
Endothelial	GO:0040013	negative regulation of locomotion	93/1650	427/18614	1.82E-16	3.05E-14	2.14E-14	11057/94/8751/56999/104/4301/285/57561/493/613/684/811/29775/4345/972/23332/23122/7122/25932/1281/1398/1495/6376/6387/153090/1605/10395/54567/1809/1845/2022/2043/2247/2309/2697/3065/3066/10014/3146/8692/3486/3488/90865/182/3728/9314/22998/23143/4163/79772/4208/79812/4739/4851/7026/8829/90102/23236/5468/5793/5796/5797/5879/5911/8434/28984/387/388/6091/6237/6259/79685/6405/56920/54910/57556/10501/5…	93
Endothelial	GO:0051017	actin filament bundle assembly	51/1650	161/18614	1.95E-16	3.17E-14	2.22E-14	118/83543/9639/22899/408/10458/23332/23122/6376/10395/1809/50848/11170/221061/10979/29109/6624/7184/3397/51763/3693/51474/22998/4082/4233/9788/4430/4739/8829/9124/90102/5358/9647/5829/5879/10411/5962/28984/387/389/9475/1901/85358/134549/10580/10174/23075/11346/7082/7126/10163	51
Endothelial	GO:0032970	regulation of actin filament-based process	87/1650	387/18614	2.35E-16	3.72E-14	2.61E-14	10152/27/118/375/55114/93663/9639/22899/488/10458/684/830/857/23607/148170/1073/23332/23122/1398/2017/6376/6387/23191/1613/10395/11034/1906/90952/50848/11170/9873/2241/10979/2242/29109/6624/57704/2702/2934/9026/3397/51763/83700/3728/256949/3759/51474/22998/4233/9788/4627/4690/10787/4739/8829/5066/90102/5290/9647/5581/5829/5879/10411/5962/28984/387/389/9475/1901/85358/4089/51429/10174/6709/6711/67…	87
Endothelial	GO:0032956	regulation of actin cytoskeleton organization	80/1650	346/18614	7.19E-16	1.11E-13	7.77E-14	10152/27/118/375/55114/93663/9639/22899/10458/684/830/23607/148170/1073/23332/23122/1398/2017/6376/6387/23191/1613/10395/11034/1906/90952/50848/11170/9873/2241/10979/2242/29109/6624/57704/2934/9026/3397/51763/83700/256949/51474/22998/4233/9788/4690/10787/4739/8829/5066/90102/5290/9647/5581/5829/5879/10411/5962/28984/387/389/9475/1901/85358/4089/51429/10174/6709/6711/6840/23075/11346/57551/9344/70…	80
Endothelial	GO:0060485	mesenchyme development	76/1650	320/18614	8.18E-16	1.23E-13	8.61E-14	94/8751/11096/324/187/659/23332/23122/1499/1601/153090/1605/8642/10521/1906/1910/1942/1947/2013/2022/2043/10979/2260/2335/2296/2294/2651/2932/3066/3280/23462/3091/182/4254/3911/4017/4040/5595/4208/4487/4846/4851/4855/8829/8828/553115/65979/23187/90102/5311/5747/359845/28984/6091/9475/57142/6386/6405/56920/54910/57556/10501/4087/4089/6615/161742/200734/10252/6926/6934/8463/7048/7049/7148/25937/677	76
Endothelial	GO:0050673	epithelial cell proliferation	100/1650	488/18614	9.50E-16	1.39E-13	9.75E-14	94/6868/10000/187/84913/2683/659/221477/857/858/595/135228/947/1012/1028/634/8837/1295/1499/6387/1601/153090/54567/1910/1948/51162/1960/1969/2247/2260/2321/2324/2624/2876/2896/3280/3091/3142/3146/5654/3373/3397/3398/3486/3487/3488/182/57608/3791/687/3911/3912/3915/55679/3988/4017/4163/4208/4323/79812/9788/23385/283131/4781/4851/7026/3164/441478/4893/8829/8828/5155/5335/5468/25865/5796/5797/5925/2…	100
Endothelial	GO:0001885	endothelial cell development	30/1650	63/18614	9.93E-16	1.42E-13	9.95E-14	118/4301/1003/7122/25932/1910/50848/2876/57493/3383/3551/4233/4478/4855/5138/5175/23236/8985/2889/9693/10411/5962/54538/9475/54345/6781/7082/9414/7132/7716	30
Endothelial	GO:0090287	regulation of cellular response to growth factor stimulus	79/1650	345/18614	1.95E-15	2.71E-13	1.90E-13	94/6868/9719/493/659/857/858/135228/1003/1028/8837/51232/1499/23191/1601/153090/27122/28514/25778/2022/22905/2200/2247/2260/2280/11167/8322/2734/2887/3065/3066/3280/3087/3091/28996/5654/3678/8516/57608/3791/26524/4052/79812/4487/4641/4734/4851/255743/27020/9315/8829/4926/5468/25865/11156/6091/79685/6386/57556/6497/6498/4087/4089/4091/64750/161742/200734/10252/81848/23213/55959/7049/7057/79652/714…	79
Endothelial	GO:0010595	positive regulation of endothelial cell migration	44/1650	131/18614	2.03E-15	2.77E-13	1.94E-13	6868/10000/84913/9564/659/811/958/1906/2113/2247/2260/2324/27086/2624/2896/51564/3091/3146/57608/3791/4215/4233/4846/8829/8828/5155/5286/5335/10769/8613/25865/5879/388/57381/54453/9475/6237/23328/949/6667/6678/7010/7057/7424	44
Endothelial	GO:0002040	sprouting angiogenesis	54/1650	188/18614	2.84E-15	3.79E-13	2.65E-13	94/56999/10000/187/29775/1012/634/161198/28514/54567/1948/1960/1969/2050/29924/22905/11082/2247/2324/2624/10014/51564/3678/3688/57608/3791/10365/9314/4017/4215/79812/4851/3164/441478/8829/55742/5286/8503/10769/10266/8434/387/57381/6091/57556/4086/161742/90627/55333/6915/7010/7057/7082/7424	54
Endothelial	GO:0003007	heart morphogenesis	66/1650	262/18614	3.14E-15	4.09E-13	2.87E-13	94/8751/9510/11096/324/187/200894/659/140706/55636/7122/1499/8642/9249/10395/28514/54567/1906/1942/54583/2013/2022/2050/2280/2296/2294/2702/57493/3280/23462/3091/3643/182/4208/57534/4487/4846/4851/27031/4886/8829/8828/55742/5311/23129/5747/6091/57142/1901/60485/4087/4089/4091/6615/6654/64321/54345/6659/10252/6926/8463/7010/7048/7049/57178/10269	66
Endothelial	GO:0007266	Rho protein signal transduction	43/1650	130/18614	7.90E-15	1.01E-12	7.05E-13	27/9411/394/23365/9181/50650/408/613/1012/1281/8727/10395/50848/2149/9002/10211/2828/51495/57493/3688/83892/10161/23263/4233/10276/8829/286530/65979/5879/54922/387/388/9886/57381/58480/79567/6091/9475/90627/9754/55333/30851/7126	43
Endothelial	GO:0030336	negative regulation of cell migration	82/1650	375/18614	9.12E-15	1.14E-12	7.97E-13	11057/94/8751/56999/104/4301/285/493/613/684/811/29775/4345/972/23332/23122/7122/25932/1281/6376/6387/153090/1605/10395/54567/1809/1845/2022/2043/2247/2309/2697/3065/3066/10014/3146/8692/3486/3488/90865/182/3728/9314/22998/23143/4163/79772/4208/79812/4739/4851/7026/90102/23236/5468/5793/5796/5797/5879/5911/8434/28984/387/388/6091/6237/79685/5054/23309/161742/23380/90627/6781/23213/55333/6915/9747…	82
Endothelial	GO:0048762	mesenchymal cell differentiation	64/1650	255/18614	1.00E-14	1.22E-12	8.55E-13	8751/23332/23122/1499/1601/153090/1605/10521/1906/1910/1942/1947/2013/2022/2043/10979/2260/2335/2296/2651/2932/3066/3280/23462/3091/182/4254/3911/4017/4040/5595/4208/4487/4851/4855/8829/8828/553115/65979/23187/90102/5747/359845/28984/9475/57142/6386/6405/56920/54910/57556/10501/4087/4089/6615/161742/200734/10252/6926/6934/7048/7049/7148/25937	64
Endothelial	GO:2000146	negative regulation of cell motility	84/1650	390/18614	1.07E-14	1.27E-12	8.93E-13	11057/94/8751/56999/104/4301/285/493/613/684/811/29775/4345/972/23332/23122/7122/25932/1281/1398/1495/6376/6387/153090/1605/10395/54567/1809/1845/2022/2043/2247/2309/2697/3065/3066/10014/3146/8692/3486/3488/90865/182/3728/9314/22998/23143/4163/79772/4208/79812/4739/4851/7026/90102/23236/5468/5793/5796/5797/5879/5911/8434/28984/387/388/6091/6237/79685/5054/23309/161742/23380/90627/6781/23213/55333…	84
Endothelial	GO:0042692	muscle cell differentiation	86/1650	410/18614	2.56E-14	2.99E-12	2.10E-12	81/11096/133/57538/26057/187/23250/488/659/811/824/858/975/928/1073/8837/1465/1499/28514/1793/1906/1910/1948/30846/2022/10211/2294/27086/2876/10014/3280/23462/3398/3488/3566/79191/8516/3688/58494/3912/3913/3915/4000/5600/6300/4205/4208/4323/4487/4627/4811/4851/50507/255743/5155/10611/5239/9780/5339/5530/5573/5725/9444/10266/5915/5925/1827/92304/57190/54910/6443/6497/4086/4089/8470/6272/9043/23345…	86
Endothelial	GO:0050678	regulation of epithelial cell proliferation	87/1650	419/18614	3.34E-14	3.83E-12	2.69E-12	94/6868/10000/187/84913/2683/659/857/858/595/135228/1012/1028/634/8837/1499/6387/1601/153090/54567/1910/1948/51162/1960/2247/2260/2321/2324/2624/2876/2896/3280/3091/3142/3146/5654/3373/3397/182/57608/3791/687/3911/3912/3915/55679/4163/4208/79812/9788/283131/4781/4851/7026/3164/441478/4893/8829/8828/5155/5335/5468/25865/5796/5797/5925/28984/6091/57142/60485/6667/6678/6788/23213/55959/55333/6934/70…	87
Endothelial	GO:0043087	regulation of GTPase activity	79/1650	364/18614	4.35E-14	4.90E-12	3.44E-12	4301/375790/64411/94134/9411/9639/22899/8874/402/50807/8853/613/858/9236/958/1398/6376/153090/57572/23348/1969/2043/7813/50848/2149/10979/152273/55785/2932/3655/3688/23143/9448/4233/4649/4739/10276/8301/8502/5362/23129/57580/5747/22930/23637/57186/2889/9693/10411/11069/9771/10156/9462/5924/25780/54922/5962/23179/6251/1901/23677/57568/23161/51429/6654/6655/10252/23380/30851/23216/64786/128637/9779…	79
Endothelial	GO:0045216	cell-cell junction organization	56/1650	214/18614	7.07E-14	7.82E-12	5.48E-12	1636/102/118/4301/324/187/402/857/928/1012/1003/7122/1495/1499/1500/1948/1969/2043/90952/50848/2149/2241/10979/6624/2697/2701/2702/51564/57493/3551/79191/83700/3728/3801/55679/8777/9788/4641/8650/10015/5175/23396/5586/8502/5339/5583/5872/10266/5962/387/389/9475/6615/6904/7082/9414	56
Endothelial	GO:0048041	focal adhesion assembly	33/1650	86/18614	8.51E-14	9.24E-12	6.47E-12	94/8874/613/23332/23122/2017/1613/10395/1845/11170/10979/3673/3791/22998/23499/9448/4323/8829/79834/90102/9647/5747/5796/5879/387/9475/9748/10580/9344/7010/7057/55901/7070	33
Endothelial	GO:0016032	viral process	87/1650	426/18614	9.02E-14	9.61E-12	6.73E-12	103/104/684/10241/821/857/858/4179/972/975/51652/51510/7812/1452/1488/1514/1605/1948/5610/440275/1969/50848/8547/5045/2621/2932/2934/51495/3065/10614/3146/8692/3383/3429/3434/10581/10410/51763/3643/3673/3678/3685/3688/3693/3916/4245/11320/4599/5819/4734/4774/4851/8829/64710/4939/83666/5125/10015/5586/5359/3276/5725/5861/81876/7879/91543/51773/949/950/8724/6667/60559/6482/6480/256435/6780/2040/128…	87
Endothelial	GO:0007229	integrin-mediated signaling pathway	38/1650	112/18614	1.15E-13	1.20E-11	8.43E-12	102/8751/8754/9510/9564/634/1281/1495/1793/667/2013/10979/2335/3672/8515/3673/3678/3655/8516/3680/3685/3688/3691/3693/3911/3912/3913/3915/55679/4627/4739/4811/8829/65979/8613/5747/5781/7070	38
Endothelial	GO:0003170	heart valve development	30/1650	73/18614	1.34E-13	1.37E-11	9.63E-12	11096/56999/324/187/659/8642/54567/1942/2702/2932/25831/23462/182/9782/4208/4846/4851/5138/5925/387/6091/9475/4087/4089/4091/6615/6659/7048/7075/7132	30
Endothelial	GO:0006898	receptor-mediated endocytosis	62/1650	256/18614	1.49E-13	1.48E-11	1.04E-11	57007/133/302/163/1173/375/408/6311/10203/821/857/858/23607/948/975/928/634/1213/1514/2017/1601/8527/28514/26052/1948/115548/9873/10211/54874/3092/9026/3339/3643/3685/3688/50618/143458/4040/10894/4289/4734/8650/9260/8301/23396/5336/11031/5868/5879/5898/5899/10266/10268/950/8578/6386/5054/51429/23166/9779/7048/8976	62
Endothelial	GO:0071711	basement membrane organization	20/1650	33/18614	1.49E-13	1.48E-11	1.04E-11	857/858/23332/23122/1281/1282/1605/83872/3688/3912/3913/3915/4811/22795/59277/23187/90102/8985/7837/10266	20
Endothelial	GO:0043535	regulation of blood vessel endothelial cell migration	45/1650	152/18614	1.78E-13	1.73E-11	1.22E-11	94/6868/10000/285/493/29775/958/54567/1942/1969/2113/2247/2260/2624/10014/51564/3091/3146/57608/3728/3791/9314/4215/4208/79812/4846/4851/8829/5155/5286/5335/10769/5468/5547/25865/28984/387/57381/6667/161742/90627/6915/7057/22846/7424	45
Endothelial	GO:0010811	positive regulation of cell-substrate adhesion	40/1650	125/18614	2.34E-13	2.25E-11	1.58E-11	8874/402/811/948/1012/1295/1398/6376/1601/1605/1793/10085/2013/2199/10979/2335/2294/2932/51144/3678/3728/3791/55679/9448/4739/4811/255743/8829/5155/9647/57580/5581/5879/54453/6237/6251/7010/7070/11078/7402	40
Endothelial	GO:1902905	positive regulation of supramolecular fiber organization	48/1650	171/18614	2.57E-13	2.42E-11	1.70E-11	10152/351/9639/22899/402/10458/148170/1073/23332/6249/2017/6376/23191/11034/1906/9873/2241/10979/2242/29109/28964/2876/2934/3397/22998/4131/4233/9788/4690/10787/8829/4926/9647/5581/5829/5879/10411/5925/28984/387/389/9475/51429/10174/23075/11346/7148/10163	48
Endothelial	GO:0072001	renal system development	71/1650	320/18614	2.75E-13	2.56E-11	1.79E-11	1636/9510/11174/285/163/358/445/7917/947/1028/8837/1282/1499/8642/28514/79659/1910/1948/1958/2043/2200/2247/2296/2294/2828/3280/3217/9653/8692/3399/79191/8516/182/3911/3913/4208/9788/4643/4774/4811/4851/27031/255743/8829/5087/5125/5155/80310/5175/5311/23129/5420/5530/5915/387/29927/4086/4087/4089/4090/4091/64321/6659/10252/23213/55959/7010/23371/25937/7704/10269	71
Endothelial	GO:0001837	epithelial to mesenchymal transition	48/1650	172/18614	3.26E-13	2.98E-11	2.09E-11	8751/23332/23122/1499/1601/153090/1605/10521/1906/1942/2013/2022/2043/10979/2260/2296/2651/2932/3066/23462/3091/182/4017/4040/4487/4851/4855/553115/23187/90102/5747/359845/28984/9475/57142/6386/4087/4089/6615/161742/200734/10252/6926/6934/7048/7049/7148/25937	48
Endothelial	GO:0034446	substrate adhesion-dependent cell spreading	35/1650	100/18614	3.74E-13	3.37E-11	2.36E-11	81/8874/811/1398/1601/1793/1942/2241/10979/2335/8322/8516/3685/3911/3912/3915/55679/4739/8829/59277/55742/29780/79834/57580/5747/5829/5861/5879/387/81848/23380/6480/7010/11078/9341	35
Endothelial	GO:0110053	regulation of actin filament organization	63/1650	268/18614	4.02E-13	3.53E-11	2.47E-11	10152/118/375/93663/9639/22899/10458/830/148170/1073/23332/23122/2017/6376/6387/23191/10395/11034/90952/50848/9873/2241/10979/29109/57704/2934/9026/3397/51763/256949/51474/22998/4233/9788/4690/10787/8829/90102/5290/9647/5581/5829/5879/10411/5962/28984/387/389/9475/1901/85358/51429/10174/6709/6711/6840/23075/11346/7082/29767/29766/11078/10163	63
Endothelial	GO:0008360	regulation of cell shape	42/1650	138/18614	4.03E-13	3.53E-11	2.47E-11	93663/10458/54014/11135/23580/148170/1398/23191/1605/1613/10395/50848/221061/10979/2242/152273/55785/114793/91010/2335/2534/3791/4289/4478/4628/4627/103910/4651/5028/5064/54873/55742/29780/5362/23129/5747/5879/5962/57381/58480/9344/10269	42
Endothelial	GO:0030198	extracellular matrix organization	69/1650	314/18614	9.69E-13	8.34E-11	5.85E-11	102/8751/9510/9507/11096/11174/56999/9719/302/351/2683/857/858/8837/23332/23122/1306/80781/1281/1282/1284/1295/10491/55790/1605/2022/10211/2296/2294/6624/5045/2621/81577/83872/51144/8516/3688/3912/3913/3915/4017/4147/4323/4324/4313/4643/4811/22795/4851/27031/255743/59277/169611/23187/90102/8985/7837/5768/10266/5925/8434/28984/871/23213/55959/7075/7132/7148/64856	69
Endothelial	GO:0043062	extracellular structure organization	69/1650	315/18614	1.14E-12	9.64E-11	6.76E-11	102/8751/9510/9507/11096/11174/56999/9719/302/351/2683/857/858/8837/23332/23122/1306/80781/1281/1282/1284/1295/10491/55790/1605/2022/10211/2296/2294/6624/5045/2621/81577/83872/51144/8516/3688/3912/3913/3915/4017/4147/4323/4324/4313/4643/4811/22795/4851/27031/255743/59277/169611/23187/90102/8985/7837/5768/10266/5925/8434/28984/871/23213/55959/7075/7132/7148/64856	69
Endothelial	GO:0090066	regulation of anatomical structure size	93/1650	492/18614	1.46E-12	1.22E-10	8.55E-11	1636/118/133/10000/196527/1173/358/93663/394/10458/659/830/857/148170/1073/51652/1131/1182/1385/2017/6387/23191/64798/9732/11034/1889/1906/1910/90952/2132/2149/9873/2241/2335/2296/57704/2702/2876/2932/2934/9026/50809/3269/3672/256949/27345/10365/51474/56262/23499/4131/4313/4478/4690/10787/4846/4881/8829/5028/8301/5286/5290/8985/5581/8766/5868/5879/5916/9821/5962/387/9475/57142/6259/6405/56920/549…	93
Endothelial	GO:0001822	kidney development	68/1650	310/18614	1.55E-12	1.27E-10	8.87E-11	1636/9510/11174/285/163/358/445/7917/947/1028/8837/1499/8642/28514/79659/1910/1948/1958/2043/2200/2247/2296/2828/3280/3217/9653/8692/3399/79191/8516/182/3911/3913/4208/9788/4643/4811/4851/27031/255743/8829/5087/5125/5155/80310/5175/5311/23129/5420/5530/5915/387/29927/4086/4087/4089/4090/4091/64321/6659/10252/23213/55959/7010/23371/25937/7704/10269	68
Endothelial	GO:0045229	external encapsulating structure organization	69/1650	317/18614	1.56E-12	1.27E-10	8.87E-11	102/8751/9510/9507/11096/11174/56999/9719/302/351/2683/857/858/8837/23332/23122/1306/80781/1281/1282/1284/1295/10491/55790/1605/2022/10211/2296/2294/6624/5045/2621/81577/83872/51144/8516/3688/3912/3913/3915/4017/4147/4323/4324/4313/4643/4811/22795/4851/27031/255743/59277/169611/23187/90102/8985/7837/5768/10266/5925/8434/28984/871/23213/55959/7075/7132/7148/64856	69
Endothelial	GO:0031032	actomyosin structure organization	51/1650	202/18614	4.04E-12	3.24E-10	2.27E-10	9639/22899/408/8476/9578/1073/8837/23332/23122/1266/1465/10395/1906/2037/64097/50848/221061/10979/29109/51763/3688/3693/22998/4205/4233/4628/4627/8829/10015/9124/5239/90102/5339/9647/5573/5829/5879/10411/28984/387/389/9475/1901/4089/10580/10174/7082/29767/29766/7126/10163	51
Endothelial	GO:0001952	regulation of cell-matrix adhesion	38/1650	125/18614	5.46E-12	4.33E-10	3.03E-10	94/8751/948/1012/23332/23122/6376/1605/1613/10395/1845/2013/11170/10979/2932/182/3728/3791/22998/23499/9448/4323/8829/79834/90102/9647/5747/5879/387/54453/9475/6237/5054/9748/7010/7057/7070/7402	38
Endothelial	GO:0007178	transmembrane receptor protein serine/threonine kinase signaling pathway	79/1650	398/18614	5.81E-12	4.54E-10	3.18E-10	94/6868/8754/9719/26060/84913/659/857/858/135228/1003/1028/7122/1281/51232/1601/27122/1958/2022/2200/10979/2280/11167/5045/2651/2734/3065/3066/3280/28996/5654/3397/3625/8516/3693/3791/26524/2615/4052/4054/5595/4487/51701/4851/255743/9315/4926/5371/5468/5747/5796/5829/11030/79685/6386/6497/6498/4086/4087/4089/4090/4091/4093/64750/161742/200734/10252/6711/23213/7048/7049/7057/7148/8239/7431/25937/3…	79
Endothelial	GO:0001945	lymph vessel development	18/1650	31/18614	7.01E-12	5.34E-10	3.74E-10	94/659/161198/1948/1969/2247/2324/2296/57493/3791/3964/7026/5784/54345/7075/79652/22846/7424	18
Endothelial	GO:0060562	epithelial tube morphogenesis	70/1650	334/18614	7.01E-12	5.34E-10	3.74E-10	94/133/187/200894/25932/1282/1499/1605/8642/10395/28514/54567/1906/1948/2022/1969/2043/2247/2294/27086/8323/25831/3280/3091/3217/9653/79191/3791/3911/4041/7798/4208/4233/57534/4323/79812/9788/4851/4855/27031/255743/441478/8829/5087/65979/5311/23129/5371/5420/25865/5898/5916/54922/387/388/54910/29072/6497/4089/64321/54345/6659/10252/90627/6788/6926/8463/7048/7075/7249	70
Endothelial	GO:0019058	viral life cycle	68/1650	320/18614	7.24E-12	5.44E-10	3.81E-10	103/104/684/857/858/4179/972/975/51652/51510/1488/1514/1605/1948/5610/440275/1969/50848/8547/5045/2621/2934/51495/3146/8692/3383/3429/3434/10581/10410/51763/3643/3673/3678/3685/3688/3693/3916/4599/5819/4734/4774/4851/8829/64710/4939/5125/10015/5586/5359/5861/81876/7879/91543/949/950/8724/6780/2040/128637/7293/81603/9712/7405/7415/137492/11059/57169	68
Endothelial	GO:0022604	regulation of cell morphogenesis	57/1650	245/18614	8.28E-12	6.14E-10	4.30E-10	93663/8874/10458/54014/11135/23580/148170/57699/1398/1523/23191/1605/1613/1627/10395/5168/2043/50848/221061/10979/2242/152273/55785/114793/91010/2335/2534/8322/50618/3791/113251/23499/4289/4478/4628/4627/103910/4651/4649/5028/5064/54873/55742/29780/5362/23129/5747/5879/5962/57381/58480/152503/9043/6678/9344/10269/9202	57
Endothelial	GO:0001935	endothelial cell proliferation	50/1650	201/18614	1.18E-11	8.65E-10	6.07E-10	94/6868/10000/187/84913/659/857/858/947/1012/6387/54567/51162/1960/1969/2247/2260/2321/2324/2624/3091/3146/57608/3791/4017/4208/4323/79812/7026/3164/441478/4893/8829/8828/5155/5335/5468/25865/5797/28984/949/6667/6678/23213/55333/7010/7057/7075/22846/7424	50
Endothelial	GO:1901653	cellular response to peptide	75/1650	375/18614	1.37E-11	9.93E-10	6.96E-10	324/351/26060/9181/445/10458/9564/760/857/858/948/634/8837/51510/1393/1398/23191/55667/1906/2043/2200/2241/2308/2534/2549/2697/2771/2887/2932/10014/3383/3397/3625/51763/3643/8462/10365/51274/54741/4131/5595/4641/4690/3164/64710/5166/5286/5290/8503/5327/23236/5468/84687/5562/5747/5781/5829/5872/11031/5925/9475/6464/8835/9021/140710/10580/6654/6655/6667/7099/23371/7249/7431/7532/677	75
Endothelial	GO:0050878	regulation of body fluid levels	73/1650	361/18614	1.50E-11	1.07E-09	7.50E-10	133/50808/11215/196527/302/187/358/857/595/947/948/958/966/928/634/1131/1281/1385/1465/8527/8526/160851/1906/1910/2013/953/2132/50848/2149/9002/2157/2313/8323/2621/2702/2771/2776/2778/57493/3091/8692/3572/51763/3673/221037/3998/4627/4846/4881/4939/5028/5066/5155/375033/5290/5327/5336/5359/5530/5581/10544/5627/6403/5054/10019/2030/8835/6812/6915/7056/7057/7099/7450	73
Endothelial	GO:0001701	in utero embryonic development	78/1650	398/18614	1.53E-11	1.08E-09	7.59E-10	94/102/133/23250/648/824/1028/55636/80790/1281/1499/1603/1627/1906/54583/2034/29924/2296/2294/5045/2551/2624/25831/57493/3280/23462/3091/9394/51763/3688/3714/57498/10365/9314/26524/10161/9782/4245/57534/4487/4627/4643/4678/4846/4851/7026/84081/64359/51294/7703/5155/5311/5335/8985/3276/5954/57142/29072/9644/6498/7779/4087/4089/201895/6615/9021/64321/54345/6788/6926/7004/7048/7075/4071/22846/8531/6…	78
Endothelial	GO:0003279	cardiac septum development	34/1650	107/18614	1.81E-11	1.26E-09	8.84E-10	11174/163/187/659/55636/9249/54583/2022/2702/25831/57493/3280/23462/182/7798/9782/3340/4846/4851/27031/8829/8828/55742/5138/23129/6091/60485/4089/4091/6659/6926/7048/7049/9321	34
Endothelial	GO:0003205	cardiac chamber development	44/1650	166/18614	2.10E-11	1.45E-09	1.01E-09	9510/11174/163/187/659/55636/9249/54567/54583/2022/2280/2296/2294/2702/25831/57493/3280/23462/3091/182/7798/9782/4208/3340/4846/4851/27031/8829/8828/55742/5138/23129/6091/60485/4089/4091/6654/6659/6926/7010/7048/7049/9321/10269	44
Endothelial	GO:0043547	positive regulation of GTPase activity	60/1650	272/18614	2.50E-11	1.70E-09	1.19E-09	4301/375790/64411/9411/9639/22899/8874/50807/8853/613/858/958/1398/6376/57572/23348/1969/7813/50848/2149/10979/2932/3655/3688/9448/4649/4739/10276/8301/8502/57580/22930/57186/2889/9693/10411/11069/9771/5924/25780/23179/6251/1901/57568/23161/51429/6654/6655/23380/30851/23216/64786/128637/9779/11138/23158/7052/7070/7249/9712	60
Endothelial	GO:0061028	establishment of endothelial barrier	22/1650	49/18614	2.92E-11	1.96E-09	1.38E-09	118/4301/1003/7122/1910/50848/3383/3551/4478/5138/5175/23236/2889/9693/10411/5962/54538/9475/54345/7082/9414/7132	22
Endothelial	GO:0060840	artery development	34/1650	109/18614	3.22E-11	2.14E-09	1.50E-09	94/11174/56999/221395/10000/163/187/659/55636/1281/54567/1906/1948/2022/2296/2294/2702/25831/3280/23462/182/7798/4638/3340/4851/8829/5138/5311/23129/6091/4091/6659/7048/57178	34
Endothelial	GO:1901888	regulation of cell junction assembly	51/1650	214/18614	4.06E-11	2.67E-09	1.87E-09	1636/94/375790/187/351/22899/857/23332/23122/7122/22883/9746/1499/1613/10395/1845/1981/1969/50848/11170/10979/10211/3551/79191/3791/22998/23499/9448/4208/4323/4641/8829/10611/79834/90102/9647/5583/5747/5879/5911/2889/9693/387/9475/55209/9748/6615/7010/7057/7070/7082	51
Endothelial	GO:0007043	cell-cell junction assembly	42/1650	157/18614	4.33E-11	2.82E-09	1.98E-09	1636/4301/324/187/402/857/928/1012/1003/7122/1495/1499/1500/1969/90952/50848/2241/6624/2697/2701/2702/51564/3551/79191/83700/3728/8777/4641/10015/5175/23396/5586/8502/5583/5872/10266/387/389/9475/6615/6904/7082	42
Endothelial	GO:0051893	regulation of focal adhesion assembly	25/1650	64/18614	5.47E-11	3.48E-09	2.44E-09	94/23332/23122/1613/10395/1845/11170/10979/3791/22998/23499/9448/4323/8829/79834/90102/9647/5747/5879/387/9475/9748/7010/7057/7070	25
Endothelial	GO:0090109	regulation of cell-substrate junction assembly	25/1650	64/18614	5.47E-11	3.48E-09	2.44E-09	94/23332/23122/1613/10395/1845/11170/10979/3791/22998/23499/9448/4323/8829/79834/90102/9647/5747/5879/387/9475/9748/7010/7057/7070	25
Endothelial	GO:0150116	regulation of cell-substrate junction organization	26/1650	69/18614	5.87E-11	3.70E-09	2.59E-09	94/23332/23122/1613/10395/1845/11170/10979/9922/3791/22998/23499/9448/4323/8829/79834/90102/9647/5747/5879/387/9475/9748/7010/7057/7070	26
Endothelial	GO:0051495	positive regulation of cytoskeleton organization	47/1650	190/18614	5.99E-11	3.73E-09	2.62E-09	10152/9639/22899/402/10458/148170/1073/23332/6249/2017/6376/23191/11034/1778/1906/9873/2241/10979/2242/29109/28964/2934/3397/22998/4131/4233/9788/4690/10787/10763/8829/4926/9647/5581/5829/5879/10411/28984/387/389/9475/51429/10174/23075/11346/7010/10163	47
Endothelial	GO:0060537	muscle tissue development	80/1650	426/18614	7.67E-11	4.73E-09	3.31E-09	56999/57538/811/857/858/1073/8837/55636/1281/1385/1465/1499/10521/28514/54567/1906/1948/54583/1958/2022/2242/2247/2280/2317/10211/2296/27086/2697/2702/2876/57493/23462/3142/3235/3398/3488/79191/8516/3688/4000/5600/4205/4208/4487/4637/4638/4851/50507/9975/7026/3164/10611/5239/5311/5339/5530/5562/5573/3276/5915/5925/1827/387/1901/60485/57190/6443/6497/4086/4089/4090/8470/6840/6926/7048/7049/10791/9…	80
Endothelial	GO:0045766	positive regulation of angiogenesis	46/1650	185/18614	7.93E-11	4.79E-09	3.36E-09	94/133/10000/285/187/358/947/958/1003/28514/2013/2022/2113/2247/2321/2549/2624/2896/3091/28996/3373/3678/3688/57608/3728/3791/9314/92140/4846/8829/5335/25865/10266/10411/388/6237/23328/5054/4086/6667/6915/7010/7048/7057/7082/7424	46
Endothelial	GO:1904018	positive regulation of vasculature development	46/1650	185/18614	7.93E-11	4.79E-09	3.36E-09	94/133/10000/285/187/358/947/958/1003/28514/2013/2022/2113/2247/2321/2549/2624/2896/3091/28996/3373/3678/3688/57608/3728/3791/9314/92140/4846/8829/5335/25865/10266/10411/388/6237/23328/5054/4086/6667/6915/7010/7048/7057/7082/7424	46
Endothelial	GO:0016055	Wnt signaling pathway	84/1650	461/18614	1.25E-10	7.49E-09	5.25E-09	154810/51421/324/351/857/595/219771/51185/1452/1454/1499/1500/23002/1601/153090/1613/27122/1906/1910/1958/10979/2247/2308/83786/8322/8323/8325/10146/2776/51704/2887/2932/3065/3087/3487/3728/9314/26524/4041/4040/23499/4163/57447/4811/51701/4851/27031/441478/64359/5311/5336/8613/5518/5562/5868/5879/5916/27303/8434/387/6259/6477/6497/64750/8724/9580/64321/6659/83595/6788/23213/55959/30851/83439/6934…	84
Endothelial	GO:0045936	negative regulation of phosphate metabolic process	81/1650	439/18614	1.44E-10	8.49E-09	5.95E-09	103/104/64853/324/10776/801/857/135228/978/1028/634/154043/10106/10217/153090/54541/64798/54431/5611/1845/1848/1849/1981/2022/51024/2280/28964/2771/2776/2887/2932/57493/10614/3087/10114/8692/3486/3551/51763/11213/26524/4041/4040/90007/4690/7026/54625/5155/11142/5585/5339/8613/5468/9647/84687/5518/5525/5573/5576/5787/54922/5925/9475/10019/9467/4091/9021/9655/9043/161742/200734/10252/81848/23075/70…	81
Endothelial	GO:0198738	cell-cell signaling by wnt	84/1650	463/18614	1.57E-10	9.19E-09	6.44E-09	154810/51421/324/351/857/595/219771/51185/1452/1454/1499/1500/23002/1601/153090/1613/27122/1906/1910/1958/10979/2247/2308/83786/8322/8323/8325/10146/2776/51704/2887/2932/3065/3087/3487/3728/9314/26524/4041/4040/23499/4163/57447/4811/51701/4851/27031/441478/64359/5311/5336/8613/5518/5562/5868/5879/5916/27303/8434/387/6259/6477/6497/64750/8724/9580/64321/6659/83595/6788/23213/55959/30851/83439/6934…	84
Endothelial	GO:0010563	negative regulation of phosphorus metabolic process	81/1650	440/18614	1.61E-10	9.34E-09	6.55E-09	103/104/64853/324/10776/801/857/135228/978/1028/634/154043/10106/10217/153090/54541/64798/54431/5611/1845/1848/1849/1981/2022/51024/2280/28964/2771/2776/2887/2932/57493/10614/3087/10114/8692/3486/3551/51763/11213/26524/4041/4040/90007/4690/7026/54625/5155/11142/5585/5339/8613/5468/9647/84687/5518/5525/5573/5576/5787/54922/5925/9475/10019/9467/4091/9021/9655/9043/161742/200734/10252/81848/23075/70…	81
Endothelial	GO:0043410	positive regulation of MAPK cascade	88/1650	495/18614	1.69E-10	9.73E-09	6.82E-09	57007/8754/9590/351/408/858/112464/948/958/972/975/8837/1398/1499/6376/153090/25778/1906/1942/5610/2043/2149/10979/2247/2260/2321/2324/8322/8325/2621/2651/2771/28996/3146/3383/3486/3487/3643/3672/57608/3791/4254/9365/23008/4055/4296/4215/5595/4208/4238/4281/3340/4851/50507/255743/27020/8829/5028/5151/5155/80310/9867/23236/5336/5581/25865/3276/5781/10268/9693/9821/6091/9475/6259/23328/6386/54910/6…	88
Endothelial	GO:0043434	response to peptide hormone	79/1650	427/18614	2.12E-10	1.21E-08	8.46E-09	133/249/324/26060/445/10458/9564/760/857/858/634/8837/1281/1385/1393/1398/6387/23191/1605/55667/1906/1910/1958/2200/2241/2308/2549/2770/2771/2887/2932/10014/3488/3625/51763/3643/25948/9365/54741/4040/4131/5595/4641/4690/3164/64710/5166/5286/5290/8503/5327/23236/5468/5562/5747/5781/5829/5872/11031/5925/9475/6464/8835/9021/140710/10580/6272/6654/6655/6667/6429/8614/6938/7049/8743/23371/7249/7532/677	79
Endothelial	GO:0003018	vascular process in circulatory system	57/1650	265/18614	2.21E-10	1.24E-08	8.72E-09	9429/1636/133/9590/493/613/659/388125/857/948/1003/634/1131/7122/9732/1889/1906/1910/2132/2149/10979/2296/2702/2828/2876/3269/3643/3672/27345/10365/3953/4313/4846/4881/5028/5138/5286/5339/8985/83483/11156/10266/387/9475/6558/6509/2030/6515/54407/23446/6533/28232/6915/7010/7082/9414/7525	57
Endothelial	GO:0046578	regulation of Ras protein signal transduction	45/1650	184/18614	2.28E-10	1.27E-08	8.93E-09	27/10564/55114/9181/50650/408/613/1281/1398/9265/153090/22898/55667/10395/50848/2149/9002/10211/28964/2828/57493/9922/3688/83892/4254/10161/9448/23263/4233/10276/4851/8829/286530/5516/5879/10156/54922/5962/5863/6091/10252/81848/90627/9754/7126	45
Endothelial	GO:0035904	aorta development	24/1650	63/18614	2.45E-10	1.36E-08	9.50E-09	94/11174/56999/163/187/55636/1281/54567/1948/2022/25831/3280/23462/182/4638/3340/4851/5138/5311/23129/6091/4091/6659/7048	24
Endothelial	GO:0001936	regulation of endothelial cell proliferation	45/1650	185/18614	2.76E-10	1.51E-08	1.06E-08	94/6868/10000/187/84913/659/857/858/1012/6387/54567/51162/1960/2247/2260/2321/2324/2624/3091/3146/57608/3791/4208/79812/7026/3164/441478/4893/8829/8828/5155/5335/5468/25865/5797/28984/6667/6678/23213/55333/7010/7057/7075/22846/7424	45
Endothelial	GO:0032535	regulation of cellular component size	69/1650	354/18614	2.95E-10	1.60E-08	1.12E-08	118/10000/196527/1173/358/93663/394/10458/659/830/148170/1073/51652/1182/1385/2017/6387/23191/64798/11034/1906/90952/9873/2241/2335/57704/2932/2934/9026/50809/256949/51474/56262/23499/4131/4478/4690/10787/8829/8301/5290/5581/8766/5868/5879/5916/9821/5962/387/57142/6259/6405/56920/54910/57556/10501/85358/6558/6560/10723/51429/6709/6711/6840/23075/114908/29767/29766/11078	69
Endothelial	GO:0032835	glomerulus development	25/1650	69/18614	3.65E-10	1.96E-08	1.38E-08	285/358/947/8837/1910/1958/2296/2828/3280/182/3913/4208/9788/4643/4811/4851/5155/80310/5175/5420/5530/23213/55959/7010/25937	25
Endothelial	GO:0002042	cell migration involved in sprouting angiogenesis	30/1650	96/18614	4.36E-10	2.32E-08	1.63E-08	10000/29775/161198/54567/1948/1960/2050/2247/2624/10014/51564/3688/57608/3791/9314/4215/79812/4851/3164/8829/5286/8503/10769/387/57381/6091/161742/90627/6915/7057	30
Endothelial	GO:0003179	heart valve morphogenesis	23/1650	60/18614	5.01E-10	2.64E-08	1.85E-08	11096/56999/659/8642/54567/1942/2702/23462/182/4208/4846/4851/5925/387/6091/9475/4087/4089/4091/6615/6659/7048/7075	23
Endothelial	GO:0032231	regulation of actin filament bundle assembly	32/1650	108/18614	5.31E-10	2.78E-08	1.95E-08	9639/22899/23332/23122/6376/10395/50848/10979/29109/3397/51763/22998/4233/9788/8829/90102/9647/5829/5879/10411/5962/28984/387/389/9475/1901/85358/10174/23075/11346/7082/10163	32
Endothelial	GO:0031532	actin cytoskeleton reorganization	33/1650	114/18614	5.61E-10	2.91E-08	2.04E-08	27/27032/10458/9564/23607/8476/9578/2017/1613/90952/50848/2241/2242/91010/2549/2934/83872/4289/4627/4739/8829/55742/29780/5339/5898/5911/10411/387/1901/6464/7010/221981/7082	33
Endothelial	GO:0048568	embryonic organ development	81/1650	453/18614	6.87E-10	3.53E-08	2.47E-08	2/133/187/200894/613/648/1028/55636/80781/1499/28514/1889/1906/1942/54583/2022/2034/1969/29924/2200/2296/2294/8323/2624/25831/3280/23462/3091/28996/3142/3213/3217/3235/9394/3373/3398/3399/8516/3791/4254/5595/4208/57534/4323/4487/4646/3340/10763/4851/27031/7026/5087/5089/51294/7703/5125/5155/65979/5311/5887/5915/5916/29072/10019/4087/6615/9021/64321/54345/6788/6886/6926/7003/8463/7004/7048/11078/1…	81
Endothelial	GO:0050900	leukocyte migration	73/1650	393/18614	8.63E-10	4.40E-08	3.08E-08	27/102/6868/196527/351/2683/613/811/4345/947/972/975/928/4267/83692/1240/1398/6376/6387/1906/1910/2013/50848/2241/2321/2534/2621/64083/3146/3269/3383/3554/90865/3672/3673/3655/3680/3688/58494/83700/4254/23143/10894/5595/4323/4313/4478/57509/4627/4739/5155/80310/5175/23396/23236/5339/83483/57580/5747/5879/387/1901/6403/5054/6558/6654/124976/23075/7057/7070/7424/8976/7525	73
Endothelial	GO:0010717	regulation of epithelial to mesenchymal transition	32/1650	110/18614	8.89E-10	4.49E-08	3.15E-08	23332/23122/1499/1601/153090/1605/1942/2013/2022/2043/10979/2296/2651/3066/182/4017/4851/23187/90102/5747/28984/6386/4087/4089/6615/161742/200734/10252/6934/7048/7148/25937	32
Endothelial	GO:0061448	connective tissue development	57/1650	275/18614	9.73E-10	4.87E-08	3.42E-08	94/57561/659/947/8837/22856/1281/64764/55790/1499/25979/1906/1958/2132/2247/2734/2828/3091/3213/3373/8692/8609/4017/4041/4054/4094/5595/4208/4256/4487/4781/4851/5155/80310/10424/5290/5468/5781/23369/5915/5916/9462/5925/359845/871/4086/4090/6615/9517/6781/23213/55959/7048/9321/7704/6935/10269	57
Endothelial	GO:0007163	establishment or maintenance of cell polarity	50/1650	226/18614	1.02E-09	5.05E-08	3.54E-08	27/154810/51421/358/1822/9578/1003/23332/23122/25932/1398/1495/9265/667/2319/2294/55691/23150/6624/2697/64083/2932/2934/3280/3688/83700/55327/4000/4131/4134/4478/4627/4649/27031/4926/55742/29780/10015/9124/90102/5747/5879/387/9886/57381/58480/9475/10252/10494/7010	50
Endothelial	GO:0035023	regulation of Rho protein signal transduction	27/1650	83/18614	1.19E-09	5.85E-08	4.10E-08	27/9181/50650/408/613/1281/10395/50848/2149/9002/10211/2828/57493/3688/83892/10161/23263/4233/10276/8829/286530/5879/54922/6091/90627/9754/7126	27
Endothelial	GO:0048010	vascular endothelial growth factor receptor signaling pathway	22/1650	58/18614	1.51E-09	7.36E-08	5.16E-08	9564/161198/153090/22905/2321/2324/2296/2534/8322/2887/3087/3091/3678/3791/79812/4734/8829/25865/5747/23213/79652/7424	22
Endothelial	GO:0043114	regulation of vascular permeability	20/1650	49/18614	1.83E-09	8.88E-08	6.22E-08	133/9590/613/388125/1003/634/7122/10979/2828/3269/4881/5138/5339/83483/11156/10266/7010/7082/9414/7525	20
Endothelial	GO:0031623	receptor internalization	34/1650	125/18614	1.89E-09	9.05E-08	6.34E-08	57007/133/302/163/1173/375/408/6311/10203/857/948/975/928/634/1213/26052/1948/10211/3092/3643/3688/4289/4734/8650/8301/5336/11031/5868/5898/5899/10266/10268/6386/9779	34
Endothelial	GO:0007599	hemostasis	50/1650	230/18614	1.92E-09	9.13E-08	6.40E-08	50808/196527/302/857/947/948/958/966/928/634/1281/1465/8527/8526/160851/1906/953/50848/2149/9002/2157/2313/8323/2621/2776/2778/3572/3673/221037/3998/4627/4846/5028/5155/375033/5290/5327/5336/5359/10544/5627/6403/5054/10019/6812/6915/7056/7057/7099/7450	50
Endothelial	GO:0007596	blood coagulation	49/1650	224/18614	2.23E-09	1.05E-07	7.38E-08	50808/196527/302/857/947/948/958/966/928/634/1281/1465/8527/8526/160851/1906/953/50848/2149/9002/2157/8323/2621/2776/2778/3572/3673/221037/3998/4627/4846/5028/5155/375033/5290/5327/5336/5359/10544/5627/6403/5054/10019/6812/6915/7056/7057/7099/7450	49
Endothelial	GO:0016525	negative regulation of angiogenesis	38/1650	151/18614	2.39E-09	1.12E-07	7.86E-08	9510/56999/285/493/7122/1284/1499/153090/641700/1969/29924/22905/2296/2828/2969/3087/3339/10365/9314/4881/10769/5371/5468/5797/28984/9475/57556/5054/6558/6678/161742/23166/23213/55333/7010/7057/7075/22846	38
Endothelial	GO:0072006	nephron development	38/1650	152/18614	2.92E-09	1.36E-07	9.53E-08	285/358/947/8837/1499/8642/28514/1910/1958/2247/2296/2828/3280/3217/9653/79191/182/3911/3913/4208/9788/4643/4811/4851/255743/5087/5155/80310/5175/5311/5420/5530/29927/4089/23213/55959/7010/25937	38
Endothelial	GO:0030038	contractile actin filament bundle assembly	31/1650	109/18614	2.98E-09	1.36E-07	9.57E-08	9639/22899/408/23332/23122/10395/50848/221061/10979/29109/51763/3693/22998/4233/8829/9124/90102/9647/5829/5879/10411/28984/387/389/9475/1901/10580/10174/7082/7126/10163	31
Endothelial	GO:0043149	stress fiber assembly	31/1650	109/18614	2.98E-09	1.36E-07	9.57E-08	9639/22899/408/23332/23122/10395/50848/221061/10979/29109/51763/3693/22998/4233/8829/9124/90102/9647/5829/5879/10411/28984/387/389/9475/1901/10580/10174/7082/7126/10163	31
Endothelial	GO:2000181	negative regulation of blood vessel morphogenesis	38/1650	153/18614	3.56E-09	1.61E-07	1.13E-07	9510/56999/285/493/7122/1284/1499/153090/641700/1969/29924/22905/2296/2828/2969/3087/3339/10365/9314/4881/10769/5371/5468/5797/28984/9475/57556/5054/6558/6678/161742/23166/23213/55333/7010/7057/7075/22846	38
Endothelial	GO:0030856	regulation of epithelial cell differentiation	40/1650	166/18614	3.58E-09	1.61E-07	1.13E-07	94/118/81575/84913/857/595/135228/1003/1028/634/7122/1499/28514/50848/2247/2296/3280/3397/3551/182/8609/8202/4851/4855/4926/23236/5583/5991/9475/5054/161742/200734/10252/6926/7132/7716/25937/6935/7538/677	40
Endothelial	GO:1901343	negative regulation of vasculature development	38/1650	154/18614	4.33E-09	1.93E-07	1.35E-07	9510/56999/285/493/7122/1284/1499/153090/641700/1969/29924/22905/2296/2828/2969/3087/3339/10365/9314/4881/10769/5371/5468/5797/28984/9475/57556/5054/6558/6678/161742/23166/23213/55333/7010/7057/7075/22846	38
Endothelial	GO:0071375	cellular response to peptide hormone stimulus	60/1650	308/18614	4.35E-09	1.93E-07	1.35E-07	324/26060/445/10458/9564/760/857/858/634/8837/1393/1398/23191/55667/1906/2200/2241/2308/2549/2771/2887/2932/10014/3625/51763/3643/54741/4131/5595/4641/4690/3164/64710/5166/5286/5290/8503/5327/23236/5468/5562/5747/5781/5829/5872/11031/5925/9475/6464/8835/9021/140710/10580/6654/6655/6667/23371/7249/7532/677	60
Endothelial	GO:0003151	outflow tract morphogenesis	26/1650	82/18614	4.45E-09	1.96E-07	1.37E-07	659/7122/1499/9249/1906/2022/2296/2702/3280/3091/182/4208/4851/4886/8829/8828/55742/23129/6091/4089/4091/64321/54345/6926/7048/7049	26
Endothelial	GO:0043244	regulation of protein-containing complex disassembly	33/1650	123/18614	4.74E-09	2.07E-07	1.45E-07	118/324/9181/444/10241/23271/830/1073/23332/23122/11034/2934/50810/3643/11213/51474/4131/4281/10763/5290/5962/23064/6709/6711/6840/23075/57551/25851/29767/29766/11078/7405/10269	33
Endothelial	GO:0050817	coagulation	49/1650	229/18614	4.83E-09	2.10E-07	1.47E-07	50808/196527/302/857/947/948/958/966/928/634/1281/1465/8527/8526/160851/1906/953/50848/2149/9002/2157/8323/2621/2776/2778/3572/3673/221037/3998/4627/4846/5028/5155/375033/5290/5327/5336/5359/10544/5627/6403/5054/10019/6812/6915/7056/7057/7099/7450	49
Endothelial	GO:0018108	peptidyl-tyrosine phosphorylation	68/1650	370/18614	5.13E-09	2.21E-07	1.55E-07	10152/27/1636/6868/351/9181/23568/613/857/948/958/972/975/25778/1859/1942/30844/5610/5168/1969/2043/2050/2241/2242/2260/2321/2324/2534/2621/51704/1839/3066/3280/28996/10114/8692/3572/3643/3678/3791/4254/5595/4233/4739/50507/8829/54625/83666/5155/80310/79834/5175/5336/8613/5518/5581/5747/5781/10019/9467/6464/9021/9655/7010/7070/7075/7132/7525	68
Endothelial	GO:0043254	regulation of protein-containing complex assembly	73/1650	409/18614	5.20E-09	2.23E-07	1.56E-07	118/64853/93663/8874/402/10458/23271/830/22900/948/148170/1003/23332/6249/51185/1452/2017/23191/153090/1859/5610/1981/90952/9873/2241/10979/2242/57600/6624/57704/28964/2932/2934/3280/9026/3146/83700/256949/4131/4233/4478/4690/10787/140609/4926/9780/65018/5336/5581/5781/5879/5899/54922/5925/5962/387/389/6403/51100/4091/51429/6709/6711/6812/6840/6886/6904/7099/29767/29766/11078/10497/7415	73
Endothelial	GO:0045601	regulation of endothelial cell differentiation	19/1650	47/18614	5.65E-09	2.38E-07	1.67E-07	94/118/81575/84913/1003/634/7122/1499/50848/3397/3551/182/4851/4855/23236/9475/7132/7716/6935	19
Endothelial	GO:1905314	semi-lunar valve development	19/1650	47/18614	5.65E-09	2.38E-07	1.67E-07	11096/659/54567/1942/2702/23462/182/4846/4851/5925/387/6091/9475/4087/4091/6615/7048/7075/7132	19
[truncated: 4,134 more rows]
[truncated: 1 more columns]
