# Supplementary material for: Characterization of cuproptosis signature in clear cell renal cell carcinoma by single cell and spatial transcriptome analysis
Source: Discov Oncol. 2024 Jul 24;15:300. doi: 10.1007/s12672-024-01162-2 (PMC11266328; doi:10.1007/s12672-024-01162-2)
Supplement: Supplementary file 3 — Supplementary Material 3. [file 12672_2024_1162_MOESM3_ESM.csv]

Cluster	ID	Description	GeneRatio	BgRatio	pvalue	p.adjust	qvalue	geneID	Count
B_IIIvsN	GO:0015698	inorganic anion transport	7/93	179/18614	3.19E-05	0.035498358	0.031947905	363/7439/1184/9022/5167/6559/10723	7
B_IIIvsN	GO:0098661	inorganic anion transmembrane transport	6/93	122/18614	3.35E-05	0.035498358	0.031947905	363/7439/1184/9022/6559/10723	6
B_IIIvsN	GO:0014068	positive regulation of phosphatidylinositol 3-kinase signaling	5/93	83/18614	5.96E-05	0.042081986	0.037873055	2322/10870/5155/5364/6714	5
B_IvsN	GO:0014068	positive regulation of phosphatidylinositol 3-kinase signaling	5/58	83/18614	5.94E-06	0.010002626	0.008084383	2322/10870/3815/5364/6714	5
B_IvsN	GO:0031960	response to corticosteroid	6/58	166/18614	1.27E-05	0.010670867	0.008624473	8313/2322/3291/6559/6714/6752	6
B_IvsN	GO:0007611	learning or memory	7/58	276/18614	2.30E-05	0.010786553	0.008717973	3815/4130/4311/9369/1827/6714/10716	7
B_IvsN	GO:0014066	regulation of phosphatidylinositol 3-kinase signaling	5/58	112/18614	2.56E-05	0.010786553	0.008717973	2322/10870/3815/5364/6714	5
B_IvsN	GO:0002320	lymphoid progenitor cell differentiation	3/58	24/18614	5.55E-05	0.015584977	0.012596184	2322/3815/6659	3
B_IvsN	GO:0050890	cognition	7/58	317/18614	5.55E-05	0.015584977	0.012596184	3815/4130/4311/9369/1827/6714/10716	7
B_IvsN	GO:0014065	phosphatidylinositol 3-kinase signaling	5/58	144/18614	8.52E-05	0.020486674	0.016557863	2322/10870/3815/5364/6714	5
B_IvsN	GO:0002274	myeloid leukocyte activation	6/58	240/18614	9.97E-05	0.020994795	0.01696854	1776/2207/3662/3815/406934/5321	6
B_IvsN	GO:0043552	positive regulation of phosphatidylinositol 3-kinase activity	3/58	32/18614	0.000133542	0.024987259	0.020195353	2322/3815/6714	3
B_IvsN	GO:0090218	positive regulation of lipid kinase activity	3/58	36/18614	0.000190543	0.030007441	0.024252795	2322/3815/6714	3
B_IvsN	GO:0048015	phosphatidylinositol-mediated signaling	5/58	172/18614	0.000196011	0.030007441	0.024252795	2322/10870/3815/5364/6714	5
B_IvsN	GO:0048017	inositol lipid-mediated signaling	5/58	176/18614	0.00021811	0.030608037	0.024738213	2322/10870/3815/5364/6714	5
B_IvsN	GO:0043551	regulation of phosphatidylinositol 3-kinase activity	3/58	42/18614	0.000302327	0.039163003	0.031652558	2322/3815/6714	3
B_IvsN	GO:0003183	mitral valve morphogenesis	2/58	11/18614	0.000515428	0.04873665	0.039390229	8313/6659	2
B_IvsN	GO:0098661	inorganic anion transmembrane transport	4/58	122/18614	0.000566996	0.04873665	0.039390229	55107/363/7439/6559	4
B_IvsN	GO:0051604	protein maturation	6/58	332/18614	0.000570726	0.04873665	0.039390229	23552/3816/4311/5125/6659/6714	6
B_IvsN	GO:0002328	pro-B cell differentiation	2/58	12/18614	0.000617275	0.04873665	0.039390229	2322/6659	2
B_IvsN	GO:0003174	mitral valve development	2/58	12/18614	0.000617275	0.04873665	0.039390229	8313/6659	2
B_IvsN	GO:0038093	Fc receptor signaling pathway	3/58	54/18614	0.000636134	0.04873665	0.039390229	2207/3815/6714	3
B_IvsN	GO:0043550	regulation of lipid kinase activity	3/58	54/18614	0.000636134	0.04873665	0.039390229	2322/3815/6714	3
B_IvsN	GO:0071385	cellular response to glucocorticoid stimulus	3/58	54/18614	0.000636134	0.04873665	0.039390229	8313/2322/6752	3
B_IvsN	GO:0048545	response to steroid hormone	6/58	339/18614	0.000636702	0.04873665	0.039390229	8313/2322/3291/6559/6714/6752	6
Endothelial_IIIvsN	GO:0031589	cell-substrate adhesion	61/846	359/18614	2.87E-19	7.74E-16	5.57E-16	25890/71/87/81/8754/285/10109/4059/613/811/948/967/1012/1029/1281/1295/1435/1499/10395/1942/2199/2316/2335/2294/2621/3397/3672/8515/3673/3678/3655/8516/3688/3693/182/3911/3912/3915/22998/3987/55679/9448/4323/4739/4811/8829/5034/29780/5796/6251/5054/6422/9806/6480/6789/7010/7057/7070/7094/9341/7450	61
Endothelial_IIIvsN	GO:0045785	positive regulation of cell adhesion	72/846	482/18614	2.90E-19	7.74E-16	5.57E-16	25890/27/60/8754/10109/811/857/6347/6352/912/948/972/9308/1012/1295/1435/1947/1948/1960/2199/2316/2335/2294/2534/3108/3109/3111/3113/3115/3117/3119/3122/3123/3127/3329/10808/3572/3673/3678/3716/3912/3915/3956/3965/3987/55679/9223/9448/22915/4651/4690/4739/64332/4811/8829/5034/5329/8613/5788/6251/6401/6403/6422/8651/6659/9806/6484/6789/7010/7048/7070/7704	72
Endothelial_IIIvsN	GO:0042773	ATP synthesis coupled electron transport	30/846	102/18614	8.40E-17	1.12E-13	8.07E-14	637/1327/9377/1329/1337/1340/1345/1346/1347/1351/4694/55967/4696/4697/4700/4706/4707/4716/4708/4710/4713/4726/374291/4728/11315/65018/29796/7381/7388/27089	30
Endothelial_IIIvsN	GO:0042775	mitochondrial ATP synthesis coupled electron transport	30/846	102/18614	8.40E-17	1.12E-13	8.07E-14	637/1327/9377/1329/1337/1340/1345/1346/1347/1351/4694/55967/4696/4697/4700/4706/4707/4716/4708/4710/4713/4726/374291/4728/11315/65018/29796/7381/7388/27089	30
Endothelial_IIIvsN	GO:0007015	actin filament organization	64/846	442/18614	1.49E-16	1.59E-13	1.14E-13	71/87/118/226/375/93663/10095/10109/10094/10092/81873/55845/800/830/832/148170/1072/1730/10395/1809/11034/9844/2059/90952/51466/7430/2316/10634/9535/2934/3059/9026/83872/7184/3397/10788/3693/3936/22998/4233/4430/4644/55930/4690/4739/8829/9124/5216/28984/389/1901/6422/30011/85358/6709/6711/3925/23075/29767/9168/7170/7171/7408/10163	64
Endothelial_IIIvsN	GO:0019646	aerobic electron transport chain	28/846	94/18614	6.24E-16	5.55E-13	4.00E-13	1327/9377/1329/1337/1340/1345/1346/1347/1351/4694/4696/4697/4700/4706/4707/4716/4708/4710/4713/4726/374291/4728/11315/65018/29796/7381/7388/27089	28
Endothelial_IIIvsN	GO:0001667	ameboidal-type cell migration	67/846	496/18614	1.00E-15	7.63E-13	5.49E-13	8754/285/397/84913/811/10487/1012/634/161198/1460/1512/54567/55466/1910/1942/1947/1948/1960/5168/51466/2247/2335/11167/2697/2752/2876/2896/3091/3315/3397/3673/3688/3725/9314/3911/4017/9448/4233/4627/7026/3164/8829/9124/5216/8503/5336/8613/23129/5547/11156/5872/28984/57142/949/6405/57556/6615/54345/6678/6781/7010/7040/7048/7057/7076/7424/10163	67
Endothelial_IIIvsN	GO:0007229	integrin-mediated signaling pathway	30/846	112/18614	1.44E-15	9.61E-13	6.91E-13	8754/9510/967/634/1281/1495/2316/2335/9636/3672/8515/3673/3678/3655/8516/3688/3693/3911/3912/3915/3987/55679/4627/4739/4811/8829/8613/7070/7076/7094	30
Endothelial_IIIvsN	GO:2001233	regulation of apoptotic signaling pathway	57/846	381/18614	1.67E-15	9.93E-13	7.14E-13	57007/467/581/10134/637/857/972/1495/1499/1512/1520/1649/64798/3301/1984/2023/10961/51024/2771/2876/3091/3148/3303/3304/3315/3383/8870/2537/3625/3655/85450/10625/4000/4282/4609/4690/51079/8829/5034/11315/65018/5329/5499/27166/5788/10399/5054/6422/57630/293/6615/6789/7057/7078/8743/7314/219699	57
Endothelial_IIIvsN	GO:0006119	oxidative phosphorylation	34/846	148/18614	2.88E-15	1.54E-12	1.11E-12	514/637/1327/9377/1329/1337/1340/1345/1346/1347/1351/4694/126328/55967/51079/4696/4697/4700/4706/4707/4716/54539/4708/4710/4713/4726/374291/4728/11315/65018/29796/7381/7388/27089	34
Endothelial_IIIvsN	GO:0022900	electron transport chain	37/846	177/18614	4.33E-15	2.10E-12	1.51E-12	444/637/1327/9377/1329/1337/1340/1345/1346/1347/1351/1528/1535/3620/4017/4694/55967/4696/4697/4700/4706/4707/4716/4708/4710/4713/4726/374291/4728/50507/11315/10954/65018/29796/7381/7388/27089	37
Endothelial_IIIvsN	GO:0090130	tissue migration	56/846	379/18614	5.18E-15	2.30E-12	1.66E-12	8754/285/84913/811/1012/634/161198/1460/1512/54567/55466/1942/1948/1960/5168/51466/2247/2294/11167/2752/2876/2896/3091/3315/3397/3673/3688/3725/9314/4017/9448/4233/4627/7026/3164/8829/5216/8503/5336/8613/23129/5547/11156/5872/28984/57142/949/6615/54345/6678/6781/7010/7040/7048/7057/7424	56
Endothelial_IIIvsN	GO:0010631	epithelial cell migration	55/846	371/18614	7.91E-15	3.25E-12	2.34E-12	8754/285/84913/811/1012/634/161198/1460/1512/54567/55466/1942/1948/1960/5168/51466/2247/11167/2752/2876/2896/3091/3315/3397/3673/3688/3725/9314/4017/9448/4233/4627/7026/3164/8829/5216/8503/5336/8613/23129/5547/11156/5872/28984/57142/949/6615/54345/6678/6781/7010/7040/7048/7057/7424	55
Endothelial_IIIvsN	GO:0090132	epithelium migration	55/846	374/18614	1.12E-14	4.28E-12	3.08E-12	8754/285/84913/811/1012/634/161198/1460/1512/54567/55466/1942/1948/1960/5168/51466/2247/11167/2752/2876/2896/3091/3315/3397/3673/3688/3725/9314/4017/9448/4233/4627/7026/3164/8829/5216/8503/5336/8613/23129/5547/11156/5872/28984/57142/949/6615/54345/6678/6781/7010/7040/7048/7057/7424	55
Endothelial_IIIvsN	GO:0022904	respiratory electron transport chain	30/846	124/18614	2.85E-14	1.02E-11	7.30E-12	637/1327/9377/1329/1337/1340/1345/1346/1347/1351/4694/55967/4696/4697/4700/4706/4707/4716/4708/4710/4713/4726/374291/4728/11315/65018/29796/7381/7388/27089	30
Endothelial_IIIvsN	GO:0042060	wound healing	59/846	439/18614	6.95E-14	2.32E-11	1.67E-11	60/71/79602/308/857/135228/948/928/1026/634/27243/1192/1281/7852/8527/160851/9162/953/2149/9002/2247/9158/2316/2621/2778/2828/2876/3091/3315/3572/3673/3678/3688/4162/22915/4627/10398/26509/5028/5327/5329/5336/8613/5547/389/949/6403/5054/5270/710/6484/7040/7048/7056/7057/7076/7094/7099/7450	59
Endothelial_IIIvsN	GO:0003158	endothelium development	31/846	137/18614	7.57E-14	2.38E-11	1.71E-11	118/81575/84913/634/7122/25932/1460/1499/7852/54567/8721/1910/7430/11167/2701/2876/23462/3383/3397/182/4233/7026/8829/5138/5175/2889/9693/1901/54345/6781/7132	31
Endothelial_IIIvsN	GO:0009060	aerobic respiration	37/846	196/18614	1.26E-13	3.72E-11	2.68E-11	514/637/2647/847/1327/9377/1329/1337/1340/1345/1346/1347/1351/3091/4694/126328/55967/51079/4696/4697/4700/4706/4707/4716/54539/4708/4710/4713/4726/374291/4728/11315/65018/29796/7381/7388/27089	37
Endothelial_IIIvsN	GO:0032970	regulation of actin filament-based process	54/846	387/18614	1.78E-13	5.00E-11	3.60E-11	51225/27/58527/71/118/11214/375/93663/397/10109/10094/10092/81873/55845/830/832/857/148170/10395/11034/2059/90952/51466/2316/9535/2934/3059/9026/3397/10788/22998/4233/4627/4690/4739/8829/5142/5216/29085/28984/389/1901/6422/85358/6709/6711/6781/3925/23075/7010/29767/9168/7408/10163	54
Endothelial_IIIvsN	GO:0050673	epithelial cell proliferation	62/846	488/18614	2.07E-13	5.51E-11	3.97E-11	84913/581/637/857/858/6347/135228/1012/1030/634/1295/1499/1535/54567/1910/1948/1960/54206/2247/2321/2752/2876/2896/3091/3148/5654/3397/3486/3487/3488/182/3725/3911/3912/3915/55366/55679/4017/4323/4609/283131/4781/64332/7026/3164/8829/5796/28984/57142/949/6422/6678/6789/23213/6909/7010/7040/7049/7057/7424/7538/677	62
Endothelial_IIIvsN	GO:0007596	blood coagulation	39/846	224/18614	4.11E-13	1.04E-10	7.51E-11	60/71/308/857/948/928/634/1192/1281/8527/160851/9162/953/2149/9002/9158/2316/2621/2778/3315/3572/3673/22915/4627/10398/5028/5327/5329/5336/6403/5054/5270/710/6484/7056/7057/7094/7099/7450	39
Endothelial_IIIvsN	GO:0045446	endothelial cell differentiation	28/846	119/18614	4.35E-13	1.06E-10	7.60E-11	118/81575/84913/634/7122/25932/1499/7852/8721/1910/7430/11167/2876/23462/3383/3397/182/4233/7026/8829/5138/5175/2889/9693/1901/54345/6781/7132	28
Endothelial_IIIvsN	GO:0052547	regulation of peptidase activity	56/846	425/18614	7.03E-13	1.63E-10	1.17E-10	2/334/444/581/10134/637/831/857/135228/1471/1476/1508/1509/1512/1520/10395/1942/2149/51024/2534/2597/2621/2876/2896/2934/9026/3329/3336/2537/9314/10542/7805/3965/56925/4255/4609/51079/3164/11315/65018/5329/27166/5721/10399/51065/5054/5270/710/5274/57630/9806/7057/7076/7078/8743/10406	56
Endothelial_IIIvsN	GO:0050817	coagulation	39/846	229/18614	8.49E-13	1.89E-10	1.36E-10	60/71/308/857/948/928/634/1192/1281/8527/160851/9162/953/2149/9002/9158/2316/2621/2778/3315/3572/3673/22915/4627/10398/5028/5327/5329/5336/6403/5054/5270/710/6484/7056/7057/7094/7099/7450	39
Endothelial_IIIvsN	GO:0007599	hemostasis	39/846	230/18614	9.79E-13	2.09E-10	1.50E-10	60/71/308/857/948/928/634/1192/1281/8527/160851/9162/953/2149/9002/9158/2316/2621/2778/3315/3572/3673/22915/4627/10398/5028/5327/5329/5336/6403/5054/5270/710/6484/7056/7057/7094/7099/7450	39
Endothelial_IIIvsN	GO:0032956	regulation of actin cytoskeleton organization	49/846	346/18614	1.38E-12	2.84E-10	2.04E-10	51225/27/71/118/11214/375/93663/397/10109/10094/10092/81873/55845/830/832/148170/10395/11034/2059/90952/51466/2316/9535/2934/3059/9026/3397/10788/22998/4233/4690/4739/8829/5216/29085/28984/389/1901/6422/85358/6709/6711/3925/23075/7010/29767/9168/7408/10163	49
Endothelial_IIIvsN	GO:0043542	endothelial cell migration	43/846	283/18614	3.12E-12	6.17E-10	4.44E-10	285/84913/811/1012/634/161198/1460/54567/55466/1942/1948/1960/2247/11167/2752/2876/2896/3091/3315/3397/3688/9314/4017/4233/4627/7026/3164/8829/8503/8613/23129/5547/11156/5872/28984/949/54345/6678/6781/7010/7040/7057/7424	43
Endothelial_IIIvsN	GO:0050900	leukocyte migration	52/846	393/18614	4.06E-12	7.75E-10	5.57E-10	27/613/682/811/6358/6347/6368/6351/6352/972/928/4267/51192/1435/2920/7852/1843/1910/2059/2321/2534/2621/63940/3383/3554/3672/3673/3655/3688/3965/4282/4323/4313/57509/4627/4739/5142/80310/5175/83483/5479/6223/1901/6401/6403/5054/6484/23075/7057/7070/7424/65125	52
Endothelial_IIIvsN	GO:0010810	regulation of cell-substrate adhesion	37/846	222/18614	6.40E-12	1.18E-09	8.47E-10	25890/71/81/285/10109/811/948/1012/1029/1295/1435/10395/2199/2316/2335/2294/3678/182/22998/3987/55679/9448/4323/4739/4811/8829/5034/6251/5054/6422/9806/6480/6789/7010/7057/7070/7094	37
Endothelial_IIIvsN	GO:0110053	regulation of actin filament organization	41/846	268/18614	8.03E-12	1.43E-09	1.03E-09	71/118/375/93663/10109/10094/10092/81873/55845/830/832/148170/10395/11034/2059/90952/51466/2316/9535/2934/3059/9026/3397/22998/4233/4690/8829/5216/28984/389/1901/6422/85358/6709/6711/3925/23075/29767/9168/7408/10163	41
Endothelial_IIIvsN	GO:0022407	regulation of cell-cell adhesion	59/846	491/18614	8.51E-12	1.47E-09	1.05E-09	27/60/857/868/6347/6352/912/972/9308/928/634/1947/1948/1960/53827/2534/3108/3109/3111/3113/3115/3117/3119/3122/3123/3127/3329/10808/3620/3572/3659/182/3716/9314/7805/3956/3965/2615/9223/22915/4651/4690/64332/5329/8613/5788/28984/6401/6403/5270/8651/6659/6484/23075/7040/7048/7070/65125/7704	59
Endothelial_IIIvsN	GO:0052548	regulation of endopeptidase activity	46/846	336/18614	2.23E-11	3.73E-09	2.68E-09	2/444/581/10134/637/831/1471/1509/1512/10395/1942/2149/51024/2534/2597/2621/2876/2934/9026/3329/3336/2537/9314/10542/7805/3965/4255/4609/51079/3164/11315/5329/27166/5721/10399/51065/5054/5270/710/5274/57630/9806/7057/7076/7078/8743	46
Endothelial_IIIvsN	GO:0045333	cellular respiration	38/846	243/18614	2.41E-11	3.89E-09	2.80E-09	514/637/2647/847/1327/9377/1329/1337/1340/1345/1346/1347/1351/3091/4694/126328/55967/51079/4696/4697/4700/4706/4707/4716/54539/4708/4710/4713/4726/374291/4728/11315/65018/27166/29796/7381/7388/27089	38
Endothelial_IIIvsN	GO:0030168	platelet activation	27/846	133/18614	4.55E-11	7.06E-09	5.08E-09	60/71/928/634/1192/1281/8527/160851/9162/2149/9002/9158/2316/2778/3315/3572/22915/4627/10398/5028/5336/6403/5270/7056/7094/7099/7450	27
Endothelial_IIIvsN	GO:0050678	regulation of epithelial cell proliferation	52/846	419/18614	4.63E-11	7.06E-09	5.08E-09	84913/581/637/857/858/6347/135228/1012/1030/634/1499/1535/54567/1910/1948/1960/54206/2247/2321/2752/2876/2896/3091/3148/5654/3397/182/3725/3911/3912/3915/55679/4609/283131/4781/7026/3164/8829/5796/28984/57142/6422/6678/6789/23213/7010/7040/7049/7057/7424/7538/677	52
Endothelial_IIIvsN	GO:0022409	positive regulation of cell-cell adhesion	44/846	321/18614	5.88E-11	8.72E-09	6.27E-09	27/60/857/6347/6352/912/972/9308/1947/1948/1960/2534/3108/3109/3111/3113/3115/3117/3119/3122/3123/3127/3329/10808/3572/3716/3956/3965/9223/22915/4651/4690/64332/5329/8613/5788/6401/6403/8651/6659/6484/7048/7070/7704	44
Endothelial_IIIvsN	GO:0050878	regulation of body fluid levels	47/846	361/18614	7.87E-11	1.12E-08	8.07E-09	60/71/308/353/857/948/928/634/1192/1281/1535/8527/160851/9162/1910/953/2149/9002/9158/2316/2621/2771/2778/3091/3315/3572/3673/22915/4627/10398/5028/5327/5329/5336/5567/6403/5054/5270/710/2030/6484/7056/7057/7094/7099/7450/65125	47
Endothelial_IIIvsN	GO:0046034	ATP metabolic process	35/846	219/18614	7.99E-11	1.12E-08	8.07E-09	226/481/514/54541/2023/51024/2597/3091/3303/3304/3312/8870/3643/4694/126328/55967/51079/4696/4700/4706/4707/4716/54539/4708/4710/4713/4726/374291/4728/5211/5223/5230/65018/5315/7040	35
Endothelial_IIIvsN	GO:1902903	regulation of supramolecular fiber organization	48/846	376/18614	9.84E-11	1.35E-08	9.69E-09	71/118/11214/375/93663/10109/10094/10092/81873/55845/830/832/148170/10395/11034/2059/90952/51466/2316/9535/2876/2934/3059/9026/3303/3304/3312/3397/22998/4131/4233/4690/8829/11315/5216/28984/389/1901/6422/85358/6709/6711/3925/23075/29767/9168/7408/10163	48
Endothelial_IIIvsN	GO:0007159	leukocyte cell-cell adhesion	51/846	415/18614	1.02E-10	1.36E-08	9.81E-09	27/60/857/868/6347/6352/912/972/9308/634/1947/1948/1960/7430/2534/3108/3109/3111/3113/3115/3117/3119/3122/3123/3127/3329/10808/3383/3620/3572/3659/3678/3688/9314/7805/3956/3965/2615/4690/64332/5175/5788/6401/6403/8651/6659/6484/7048/7070/65125/7704	51
Endothelial_IIIvsN	GO:0050863	regulation of T cell activation	48/846	377/18614	1.08E-10	1.41E-08	1.01E-08	27/60/637/857/868/6347/6352/912/972/9308/634/1499/56603/1947/1948/1960/2534/3108/3109/3111/3113/3115/3117/3119/3122/3123/3127/3329/10808/3620/3572/3659/3726/7805/3956/3965/2615/4690/64332/639/27166/5788/57630/8651/6659/7048/7070/7704	48
Endothelial_IIIvsN	GO:0001666	response to hypoxia	41/846	293/18614	1.40E-10	1.78E-08	1.28E-08	1636/81/285/481/847/857/7852/1535/54541/54583/1958/2023/2353/3091/28996/7184/3673/3709/3727/4000/4017/378938/4323/4313/4609/5034/9124/5230/65018/5327/5351/28984/6422/2030/6781/8614/7048/7049/7057/7424/677	41
Endothelial_IIIvsN	GO:0036293	response to decreased oxygen levels	42/846	306/18614	1.55E-10	1.92E-08	1.38E-08	1636/81/285/468/481/847/857/7852/1535/54541/54583/1958/2023/2353/3091/28996/7184/3673/3709/3727/4000/4017/378938/4323/4313/4609/5034/9124/5230/65018/5327/5351/28984/6422/2030/6781/8614/7048/7049/7057/7424/677	42
Endothelial_IIIvsN	GO:0051017	actin filament bundle assembly	29/846	161/18614	1.84E-10	2.15E-08	1.54E-08	71/87/118/800/10395/1809/2059/51466/7430/2316/7184/3397/3693/3936/22998/4233/4430/4739/8829/9124/5216/28984/389/1901/6422/85358/3925/23075/10163	29
Endothelial_IIIvsN	GO:0002396	MHC protein complex assembly	11/846	20/18614	1.85E-10	2.15E-08	1.54E-08	811/3108/3109/3111/3113/3115/3117/3119/3122/3123/3127	11
Endothelial_IIIvsN	GO:0002501	peptide antigen assembly with MHC protein complex	11/846	20/18614	1.85E-10	2.15E-08	1.54E-08	811/3108/3109/3111/3113/3115/3117/3119/3122/3123/3127	11
Endothelial_IIIvsN	GO:0002399	MHC class II protein complex assembly	10/846	16/18614	2.23E-10	2.48E-08	1.78E-08	3108/3109/3111/3113/3115/3117/3119/3122/3123/3127	10
Endothelial_IIIvsN	GO:0002503	peptide antigen assembly with MHC class II protein complex	10/846	16/18614	2.23E-10	2.48E-08	1.78E-08	3108/3109/3111/3113/3115/3117/3119/3122/3123/3127	10
Endothelial_IIIvsN	GO:0007160	cell-matrix adhesion	36/846	239/18614	2.38E-10	2.59E-08	1.86E-08	71/87/8754/4059/613/948/967/1012/1029/1281/1435/1499/10395/2335/3672/8515/3673/3678/3655/8516/3688/3693/182/22998/3987/9448/4323/4811/8829/5796/5054/6422/7010/7057/7070/7094	36
Endothelial_IIIvsN	GO:0019886	antigen processing and presentation of exogenous peptide antigen via MHC class II	13/846	31/18614	3.11E-10	3.31E-08	2.38E-08	972/1509/1520/3108/3109/3111/3113/3115/3117/3119/3122/3123/3127	13
Endothelial_IIIvsN	GO:0044403	biological process involved in symbiotic interaction	42/846	313/18614	3.16E-10	3.31E-08	2.38E-08	682/857/858/6351/6352/972/1072/27243/1508/7852/1948/2335/2597/2621/2876/2934/3123/3326/3303/3304/3312/3329/3383/10410/3625/3643/3673/3678/3688/3693/3725/3956/3965/4061/8829/5034/5479/140823/8819/949/2040/7293	42
Endothelial_IIIvsN	GO:0002504	antigen processing and presentation of peptide or polysaccharide antigen via MHC class II	14/846	37/18614	3.32E-10	3.33E-08	2.40E-08	972/1509/1520/3108/3109/3111/3113/3115/3117/3119/3122/3123/3127/7057	14
Endothelial_IIIvsN	GO:0010811	positive regulation of cell-substrate adhesion	25/846	125/18614	3.32E-10	3.33E-08	2.40E-08	25890/10109/811/948/1012/1295/1435/2199/2316/2335/2294/3678/3987/55679/9448/4739/4811/8829/5034/6251/6422/9806/6789/7010/7070	25
Endothelial_IIIvsN	GO:0061572	actin filament bundle organization	29/846	165/18614	3.37E-10	3.33E-08	2.40E-08	71/87/118/800/10395/1809/2059/51466/7430/2316/7184/3397/3693/3936/22998/4233/4430/4739/8829/9124/5216/28984/389/1901/6422/85358/3925/23075/10163	29
Endothelial_IIIvsN	GO:0051251	positive regulation of lymphocyte activation	43/846	327/18614	3.71E-10	3.60E-08	2.59E-08	27/60/857/6347/6352/912/972/9308/1026/1947/1948/1960/2534/2621/3108/3109/3111/3113/3115/3117/3119/3122/3123/3127/3329/10808/3572/3956/3965/4282/4323/4690/64332/5788/30011/8651/6659/7040/7048/7070/7099/7293/7704	43
Endothelial_IIIvsN	GO:2001234	negative regulation of apoptotic signaling pathway	35/846	233/18614	4.56E-10	4.35E-08	3.13E-08	57007/581/637/972/1495/1499/3301/2023/2771/2876/3091/3148/3303/3304/3315/3383/8870/2537/3655/85450/10625/4000/4282/51079/8829/11315/65018/5329/27166/5054/57630/293/6615/7057/219699	35
Endothelial_IIIvsN	GO:1903039	positive regulation of leukocyte cell-cell adhesion	38/846	273/18614	7.76E-10	7.26E-08	5.23E-08	27/60/857/6347/6352/912/972/9308/1947/1948/1960/2534/3108/3109/3111/3113/3115/3117/3119/3122/3123/3127/3329/10808/3572/3956/3965/4690/64332/5788/6401/6403/8651/6659/6484/7048/7070/7704	38
Endothelial_IIIvsN	GO:0071560	cellular response to transforming growth factor beta stimulus	38/846	274/18614	8.62E-10	7.92E-08	5.70E-08	8754/857/858/135228/1030/7122/1281/1284/27122/2200/2280/2353/2534/2734/28996/3326/3303/5654/3397/3621/8516/3693/3725/3987/2615/64332/5138/80310/5796/8819/6386/6422/10252/7040/7048/7049/7057/677	38
Endothelial_IIIvsN	GO:0097191	extrinsic apoptotic signaling pathway	34/846	227/18614	8.75E-10	7.92E-08	5.70E-08	467/9531/581/637/857/1495/64798/2876/3148/3303/3304/3383/2537/3655/85450/4000/51079/64332/8829/11315/5499/5788/5054/6422/57630/6272/6789/7040/7057/7078/7132/8743/219699/51304	34
Endothelial_IIIvsN	GO:0015980	energy derivation by oxidation of organic compounds	43/846	337/18614	9.59E-10	8.52E-08	6.13E-08	514/637/2647/847/1327/9377/1329/1337/1340/1345/1346/1347/1351/3091/3572/3643/4609/4694/126328/55967/51079/4696/4697/4700/4706/4707/4716/54539/4708/4710/4713/4726/374291/4728/11315/65018/5499/5500/27166/29796/7381/7388/27089	43
Endothelial_IIIvsN	GO:0060326	cell chemotaxis	41/846	312/18614	9.74E-10	8.52E-08	6.13E-08	682/811/6358/6347/6368/6351/6352/972/51192/1435/2920/7852/1843/1910/1960/2247/2321/2621/63940/3148/3315/3672/3965/4233/4282/4313/57509/4739/3164/8829/5142/80310/5479/5872/6223/1901/5054/23075/7057/7424/65125	41
Endothelial_IIIvsN	GO:0002478	antigen processing and presentation of exogenous peptide antigen	14/846	40/18614	1.11E-09	9.56E-08	6.88E-08	972/1509/1520/3108/3109/3111/3113/3115/3117/3119/3122/3123/3127/54842	14
Endothelial_IIIvsN	GO:1903037	regulation of leukocyte cell-cell adhesion	46/846	378/18614	1.18E-09	1.00E-07	7.21E-08	27/60/857/868/6347/6352/912/972/9308/634/1947/1948/1960/2534/3108/3109/3111/3113/3115/3117/3119/3122/3123/3127/3329/10808/3620/3572/3659/9314/7805/3956/3965/2615/4690/64332/5788/6401/6403/8651/6659/6484/7048/7070/65125/7704	46
Endothelial_IIIvsN	GO:0050867	positive regulation of cell activation	47/846	394/18614	1.51E-09	1.26E-07	9.03E-08	27/60/857/6347/6352/912/972/9308/1026/1947/1948/1960/2316/2534/2621/3108/3109/3111/3113/3115/3117/3119/3122/3123/3127/3329/10808/3572/3727/3956/3965/4282/4323/4690/64332/5788/6403/30011/8651/6659/7040/7048/7057/7070/7099/7293/7704	47
Endothelial_IIIvsN	GO:0071559	response to transforming growth factor beta	38/846	280/18614	1.61E-09	1.31E-07	9.40E-08	8754/857/858/135228/1030/7122/1281/1284/27122/2200/2280/2353/2534/2734/28996/3326/3303/5654/3397/3621/8516/3693/3725/3987/2615/64332/5138/80310/5796/8819/6386/6422/10252/7040/7048/7049/7057/677	38
Endothelial_IIIvsN	GO:0009205	purine ribonucleoside triphosphate metabolic process	35/846	244/18614	1.62E-09	1.31E-07	9.40E-08	226/481/514/54541/2023/51024/2597/3091/3303/3304/3312/8870/3643/4694/126328/55967/51079/4696/4700/4706/4707/4716/54539/4708/4710/4713/4726/374291/4728/5211/5223/5230/65018/5315/7040	35
Endothelial_IIIvsN	GO:0002495	antigen processing and presentation of peptide antigen via MHC class II	13/846	35/18614	1.88E-09	1.49E-07	1.07E-07	972/1509/1520/3108/3109/3111/3113/3115/3117/3119/3122/3123/3127	13
Endothelial_IIIvsN	GO:0034109	homotypic cell-cell adhesion	21/846	97/18614	1.90E-09	1.49E-07	1.07E-07	60/71/6352/928/4267/634/1192/9002/9158/2316/2778/3315/3572/3716/22915/4627/10398/5329/8613/5270/7094	21
Endothelial_IIIvsN	GO:2000116	regulation of cysteine-type endopeptidase activity	34/846	234/18614	1.97E-09	1.52E-07	1.10E-07	444/581/10134/637/831/1471/1509/1512/10395/2149/51024/2534/2621/2876/2934/9026/3329/3336/2537/9314/10542/7805/3965/4255/4609/51079/3164/11315/5329/10399/51065/57630/7057/8743	34
Endothelial_IIIvsN	GO:0070482	response to oxygen levels	42/846	333/18614	2.14E-09	1.63E-07	1.17E-07	1636/81/285/468/481/847/857/7852/1535/54541/54583/1958/2023/2353/3091/28996/7184/3673/3709/3727/4000/4017/378938/4323/4313/4609/5034/9124/5230/65018/5327/5351/28984/6422/2030/6781/8614/7048/7049/7057/7424/677	42
Endothelial_IIIvsN	GO:0019884	antigen processing and presentation of exogenous antigen	15/846	49/18614	2.39E-09	1.80E-07	1.29E-07	912/972/1509/1520/3108/3109/3111/3113/3115/3117/3119/3122/3123/3127/54842	15
Endothelial_IIIvsN	GO:0009144	purine nucleoside triphosphate metabolic process	35/846	249/18614	2.79E-09	2.04E-07	1.47E-07	226/481/514/54541/2023/51024/2597/3091/3303/3304/3312/8870/3643/4694/126328/55967/51079/4696/4700/4706/4707/4716/54539/4708/4710/4713/4726/374291/4728/5211/5223/5230/65018/5315/7040	35
Endothelial_IIIvsN	GO:0050870	positive regulation of T cell activation	35/846	249/18614	2.79E-09	2.04E-07	1.47E-07	27/60/857/6347/6352/912/972/9308/1947/1948/1960/2534/3108/3109/3111/3113/3115/3117/3119/3122/3123/3127/3329/10808/3572/3956/3965/4690/64332/5788/8651/6659/7048/7070/7704	35
Endothelial_IIIvsN	GO:0009612	response to mechanical stimulus	32/846	215/18614	3.21E-09	2.32E-07	1.67E-07	71/285/9531/1435/1499/7852/1535/2247/2353/2354/2534/2934/3659/3673/3725/3727/4131/4212/4323/4313/5028/5138/5270/85358/54407/7048/7057/7099/441027/7132/7846/10628	32
Endothelial_IIIvsN	GO:0002696	positive regulation of leukocyte activation	45/846	377/18614	3.31E-09	2.36E-07	1.70E-07	27/60/857/6347/6352/912/972/9308/1026/1947/1948/1960/2534/2621/3108/3109/3111/3113/3115/3117/3119/3122/3123/3127/3329/10808/3572/3727/3956/3965/4282/4323/4690/64332/5788/30011/8651/6659/7040/7048/7057/7070/7099/7293/7704	45
Endothelial_IIIvsN	GO:0009199	ribonucleoside triphosphate metabolic process	35/846	251/18614	3.46E-09	2.43E-07	1.75E-07	226/481/514/54541/2023/51024/2597/3091/3303/3304/3312/8870/3643/4694/126328/55967/51079/4696/4700/4706/4707/4716/54539/4708/4710/4713/4726/374291/4728/5211/5223/5230/65018/5315/7040	35
Endothelial_IIIvsN	GO:0097193	intrinsic apoptotic signaling pathway	39/846	301/18614	3.75E-09	2.60E-07	1.87E-07	57007/468/581/10134/637/857/972/1026/1649/54541/1655/3301/1984/2023/10961/51024/2876/3091/3094/28996/3303/3315/8870/2537/10625/4282/4609/4690/51079/5034/11315/65018/5329/23645/10399/51065/6615/7132/7314	39
Endothelial_IIIvsN	GO:0032535	regulation of cellular component size	43/846	354/18614	4.37E-09	2.99E-07	2.15E-07	118/1173/93663/10109/10094/10092/81873/2647/55845/830/832/148170/64798/11034/2059/90952/51466/7430/2335/2934/3059/9026/3320/3475/10542/56262/4131/4690/8829/5216/5499/23645/57142/6405/57556/85358/6696/6709/6711/23075/29767/9168/7408	43
Endothelial_IIIvsN	GO:0006120	mitochondrial electron transport	NADH to ubiquinone	15/846	51/18614	4.44E-09	3.00E-07	2.16E-07	4694/4696/4697/4700/4706/4707/4716/4708/4710/4713/4726/374291/4728/11315/65018	15
Endothelial_IIIvsN	GO:2001242	regulation of intrinsic apoptotic signaling pathway	28/846	173/18614	4.66E-09	3.10E-07	2.23E-07	57007/581/10134/637/857/972/1649/3301/1984/2023/10961/51024/2876/3091/3303/3315/10625/4282/4609/4690/51079/5034/11315/65018/5329/10399/6615/7314	28
Endothelial_IIIvsN	GO:0050920	regulation of chemotaxis	33/846	230/18614	4.70E-09	3.10E-07	2.23E-07	285/811/6347/6351/6352/972/1012/1435/7852/1843/1948/2247/2621/63940/3315/3673/3965/4233/4282/57509/4739/8829/80310/1901/6405/57556/5054/6480/23075/7040/7057/7424/65125	33
Endothelial_IIIvsN	GO:0042776	proton motive force-driven mitochondrial ATP synthesis	17/846	67/18614	5.09E-09	3.31E-07	2.38E-07	514/4694/126328/55967/51079/4696/4700/4706/4707/4716/54539/4708/4710/4713/4726/374291/4728	17
Endothelial_IIIvsN	GO:0090066	regulation of anatomical structure size	53/846	492/18614	5.15E-09	3.31E-07	2.38E-07	1636/118/1173/93663/10109/10094/10092/81873/2647/55845/830/832/857/148170/64798/11034/1910/2059/90952/51466/7430/2149/2335/2876/2934/3059/9026/3320/3475/3672/27345/10365/10542/56262/4131/4313/4690/8829/5028/5216/5499/23645/57142/6405/57556/85358/6696/6709/6711/23075/29767/9168/7408	53
Endothelial_IIIvsN	GO:0046718	viral entry into host cell	26/846	153/18614	5.77E-09	3.67E-07	2.64E-07	682/857/858/972/1508/7852/1948/2621/2934/3123/3303/3304/3383/10410/3643/3673/3678/3688/3693/3956/3965/4061/8829/5034/949/7293	26
Endothelial_IIIvsN	GO:0007565	female pregnancy	29/846	187/18614	6.77E-09	4.25E-07	3.06E-07	1636/285/397/682/811/1393/1508/2353/2354/2697/3620/3488/3490/3673/3678/3726/3965/10916/4313/7026/639/6159/54407/6696/6781/8614/7048/7056/7076	29
Endothelial_IIIvsN	GO:0010632	regulation of epithelial cell migration	38/846	295/18614	7.00E-09	4.35E-07	3.13E-07	8754/285/84913/811/634/1460/1512/54567/55466/1942/5168/51466/2247/2752/2896/3091/3315/3673/3725/9314/9448/4233/7026/8829/5216/5336/8613/5547/28984/57142/949/6678/6781/7010/7040/7048/7057/7424	38
Endothelial_IIIvsN	GO:2001236	regulation of extrinsic apoptotic signaling pathway	26/846	156/18614	8.79E-09	5.39E-07	3.88E-07	467/637/857/1495/64798/2876/3148/3303/3304/3383/2537/3655/85450/4000/8829/11315/5499/5788/5054/6422/57630/6789/7057/7078/8743/219699	26
Endothelial_IIIvsN	GO:0007044	cell-substrate junction assembly	20/846	96/18614	9.29E-09	5.64E-07	4.05E-07	71/87/613/10395/2335/3673/3678/3655/3915/22998/3987/9448/4323/8829/5796/6422/7010/7057/7070/7094	20
Endothelial_IIIvsN	GO:0006754	ATP biosynthetic process	21/846	106/18614	1.03E-08	6.16E-07	4.43E-07	226/514/2023/4694/126328/55967/51079/4696/4700/4706/4707/4716/54539/4708/4710/4713/4726/374291/4728/65018/7040	21
Endothelial_IIIvsN	GO:0071711	basement membrane organization	12/846	33/18614	1.06E-08	6.26E-07	4.50E-07	857/858/1281/1282/1520/83872/3688/3912/3915/4811/7837/10266	12
Endothelial_IIIvsN	GO:0032271	regulation of protein polymerization	29/846	191/18614	1.11E-08	6.45E-07	4.64E-07	118/93663/10109/10094/10092/81873/830/832/148170/2059/90952/51466/2934/3059/9026/3320/3303/3304/4131/4233/4690/5216/65018/6709/6711/3925/29767/9168/7408	29
Endothelial_IIIvsN	GO:0002687	positive regulation of leukocyte migration	25/846	147/18614	1.11E-08	6.45E-07	4.64E-07	27/811/6351/6352/972/4267/1435/2621/63940/3383/3554/3673/3965/4323/4739/80310/83483/6401/6403/5054/23075/7057/7070/7424/65125	25
Endothelial_IIIvsN	GO:0002685	regulation of leukocyte migration	32/846	227/18614	1.24E-08	7.13E-07	5.13E-07	27/613/811/6347/6351/6352/972/928/4267/1435/1843/2621/63940/3383/3554/3673/3965/4282/4323/57509/4739/80310/83483/6401/6403/5054/6484/23075/7057/7070/7424/65125	32
Endothelial_IIIvsN	GO:0043281	regulation of cysteine-type endopeptidase activity involved in apoptotic process	30/846	204/18614	1.32E-08	7.50E-07	5.39E-07	581/10134/637/1509/1512/10395/2149/51024/2621/2876/2934/9026/3329/3336/2537/9314/10542/7805/3965/4255/4609/51079/3164/11315/5329/10399/51065/57630/7057/8743	30
Endothelial_IIIvsN	GO:0008064	regulation of actin polymerization or depolymerization	25/846	149/18614	1.47E-08	8.28E-07	5.96E-07	118/93663/10109/10094/10092/81873/55845/830/832/148170/11034/2059/90952/51466/2934/3059/9026/4690/5216/6709/6711/23075/29767/9168/7408	25
Endothelial_IIIvsN	GO:0044409	entry into host	26/846	160/18614	1.51E-08	8.42E-07	6.06E-07	682/857/858/972/1508/7852/1948/2621/2934/3123/3303/3304/3383/10410/3643/3673/3678/3688/3693/3956/3965/4061/8829/5034/949/7293	26
Endothelial_IIIvsN	GO:0016032	viral process	47/846	426/18614	1.84E-08	1.00E-06	7.21E-07	682/857/858/6347/6351/6352/972/1072/27243/1508/7852/1948/2589/2621/2934/10614/3123/3326/3303/3304/3312/3383/10410/3643/9636/3669/3673/3678/3688/3693/3725/10542/3956/3965/4061/11320/8829/5034/5479/949/11267/6484/6480/2040/7293/56829/7538	47
Endothelial_IIIvsN	GO:2001235	positive regulation of apoptotic signaling pathway	24/846	140/18614	1.86E-08	1.00E-06	7.21E-07	467/581/10134/637/857/1495/1512/1520/1649/1984/51024/3625/4609/4690/11315/5499/5788/10399/6422/6789/7057/7078/8743/7314	24
Endothelial_IIIvsN	GO:0044703	multi-organism reproductive process	30/846	207/18614	1.86E-08	1.00E-06	7.21E-07	1636/285/397/682/811/1393/1508/2353/2354/2697/3620/3488/3490/3673/3678/3726/3965/10916/4313/7026/639/6159/5270/54407/6696/6781/8614/7048/7056/7076	30
Endothelial_IIIvsN	GO:0009141	nucleoside triphosphate metabolic process	35/846	269/18614	2.13E-08	1.14E-06	8.17E-07	226/481/514/54541/2023/51024/2597/3091/3303/3304/3312/8870/3643/4694/126328/55967/51079/4696/4700/4706/4707/4716/54539/4708/4710/4713/4726/374291/4728/5211/5223/5230/65018/5315/7040	35
Endothelial_IIIvsN	GO:0030832	regulation of actin filament length	25/846	152/18614	2.23E-08	1.18E-06	8.48E-07	118/93663/10109/10094/10092/81873/55845/830/832/148170/11034/2059/90952/51466/2934/3059/9026/4690/5216/6709/6711/23075/29767/9168/7408	25
Endothelial_IIIvsN	GO:0034329	cell junction assembly	48/846	444/18614	2.47E-08	1.28E-06	9.21E-07	51225/1636/60/71/87/375790/613/857/928/1012/7122/1495/1499/10395/1948/90952/2335/2697/2701/2823/79191/3673/3678/3655/3915/22998/3987/4131/9448/4323/8829/5175/23129/5796/5872/10266/2889/9693/389/6386/6422/85358/6615/9806/7010/7057/7070/7094	48
Endothelial_IIIvsN	GO:0006986	response to unfolded protein	24/846	142/18614	2.47E-08	1.28E-06	9.21E-07	467/468/9531/581/64764/1649/3301/3337/27248/3320/3326/3303/3304/3306/3312/3315/3329/3336/10808/4690/23645/10399/8614/7057	24
Endothelial_IIIvsN	GO:0050921	positive regulation of chemotaxis	24/846	143/18614	2.84E-08	1.46E-06	1.05E-06	811/6351/6352/972/1012/1435/7852/2247/2621/63940/3315/3673/3965/4233/4739/8829/80310/1901/5054/23075/7040/7057/7424/65125	24
Endothelial_IIIvsN	GO:0150115	cell-substrate junction organization	20/846	103/18614	3.28E-08	1.67E-06	1.20E-06	71/87/613/10395/2335/3673/3678/3655/3915/22998/3987/9448/4323/8829/5796/6422/7010/7057/7070/7094	20
Endothelial_IIIvsN	GO:0015986	proton motive force-driven ATP synthesis	17/846	76/18614	3.93E-08	1.95E-06	1.41E-06	514/4694/126328/55967/51079/4696/4700/4706/4707/4716/54539/4708/4710/4713/4726/374291/4728	17
Endothelial_IIIvsN	GO:0010257	NADH dehydrogenase complex assembly	15/846	59/18614	3.95E-08	1.95E-06	1.41E-06	4694/126328/55967/51079/4696/4700/4706/4707/4716/54539/4708/4710/4713/374291/4728	15
Endothelial_IIIvsN	GO:0032981	mitochondrial respiratory chain complex I assembly	15/846	59/18614	3.95E-08	1.95E-06	1.41E-06	4694/126328/55967/51079/4696/4700/4706/4707/4716/54539/4708/4710/4713/374291/4728	15
Endothelial_IIIvsN	GO:0070371	ERK1 and ERK2 cascade	40/846	341/18614	4.04E-08	1.98E-06	1.42E-06	57007/467/6358/6347/6368/6351/6352/948/972/634/1512/1846/1847/54206/7430/2149/2247/2335/2621/2771/2887/3123/3383/3725/3965/4282/4609/50507/8829/5028/80310/5788/9693/57556/10252/7010/7040/7078/7099/677	40
Endothelial_IIIvsN	GO:0051258	protein polymerization	35/846	276/18614	4.10E-08	1.99E-06	1.43E-06	118/93663/10109/10094/10092/81873/830/832/148170/27243/1730/2059/90952/51466/2879/2934/3059/9026/3320/3303/3304/4131/4233/4690/5216/65018/6709/6711/8636/3925/29767/9168/7846/27338/7408	35
Endothelial_IIIvsN	GO:1901342	regulation of vasculature development	41/846	355/18614	4.23E-08	2.04E-06	1.46E-06	9510/285/634/7122/1284/1499/1512/7852/641700/1942/54583/2247/2321/2752/2828/2896/3091/28996/3315/3339/3397/3678/3688/3716/10365/9314/8829/5230/5315/23129/10266/28984/57556/5054/6422/6678/23213/7010/7048/7057/7424	41
Endothelial_IIIvsN	GO:0018108	peptidyl-tyrosine phosphorylation	42/846	370/18614	4.75E-08	2.26E-06	1.63E-06	27/1636/613/857/868/6352/948/972/1195/1942/5168/54206/2321/2534/2621/51704/3059/28996/3572/3643/3678/3716/4233/4282/4739/50507/8829/80310/5175/5315/5336/8613/5788/10399/6422/9467/8651/9021/7010/7040/7070/7132	42
Endothelial_IIIvsN	GO:0007178	transmembrane receptor protein serine/threonine kinase signaling pathway	44/846	398/18614	4.96E-08	2.33E-06	1.67E-06	8754/84913/857/858/135228/1030/7122/1281/51232/1460/1655/27122/1958/2200/2280/2353/11167/2734/28996/3326/3303/5654/3397/3621/3625/8516/3693/3725/2615/27250/5796/11030/8819/6386/6422/10252/6711/23213/7040/7048/7049/7057/10140/7431	44
Endothelial_IIIvsN	GO:0044706	multi-multicellular organism process	30/846	216/18614	4.97E-08	2.33E-06	1.67E-06	1636/285/397/682/811/1393/1508/2353/2354/2697/3620/3488/3490/3673/3678/3726/3965/10916/4313/7026/639/6159/5270/54407/6696/6781/8614/7048/7056/7076	30
Endothelial_IIIvsN	GO:0030595	leukocyte chemotaxis	32/846	241/18614	5.28E-08	2.45E-06	1.76E-06	682/811/6358/6347/6368/6351/6352/972/51192/1435/2920/7852/1843/1910/2321/2621/63940/3672/3965/4282/4313/57509/4739/5142/5479/6223/1901/5054/23075/7057/7424/65125	32
Endothelial_IIIvsN	GO:0018212	peptidyl-tyrosine modification	42/846	372/18614	5.53E-08	2.55E-06	1.83E-06	27/1636/613/857/868/6352/948/972/1195/1942/5168/54206/2321/2534/2621/51704/3059/28996/3572/3643/3678/3716/4233/4282/4739/50507/8829/80310/5175/5315/5336/8613/5788/10399/6422/9467/8651/9021/7010/7040/7070/7132	42
Endothelial_IIIvsN	GO:0001704	formation of primary germ layer	22/846	127/18614	5.96E-08	2.72E-06	1.95E-06	84913/1284/1295/1499/1843/1844/1846/1847/2114/2335/2294/2697/3673/3678/8516/3688/3693/9314/3912/4323/4313/6615	22
Endothelial_IIIvsN	GO:0007179	transforming growth factor beta receptor signaling pathway	30/846	218/18614	6.13E-08	2.76E-06	1.98E-06	8754/857/858/135228/1030/7122/1281/27122/2200/2280/2353/2734/28996/3326/3303/5654/3397/3621/8516/3693/3725/2615/5796/8819/6386/10252/7040/7048/7049/7057	30
Endothelial_IIIvsN	GO:0051701	biological process involved in interaction with host	29/846	206/18614	6.14E-08	2.76E-06	1.98E-06	682/857/858/972/27243/1508/7852/1948/2621/2934/3123/3326/3303/3304/3383/10410/3625/3643/3673/3678/3688/3693/3956/3965/4061/8829/5034/949/7293	29
Endothelial_IIIvsN	GO:0006123	mitochondrial electron transport	cytochrome c to oxygen	10/846	25/18614	6.26E-08	2.77E-06	2.00E-06	1327/9377/1329/1337/1340/1345/1346/1347/1351/4697	10
Endothelial_IIIvsN	GO:0009206	purine ribonucleoside triphosphate biosynthetic process	21/846	117/18614	6.29E-08	2.77E-06	2.00E-06	226/514/2023/4694/126328/55967/51079/4696/4700/4706/4707/4716/54539/4708/4710/4713/4726/374291/4728/65018/7040	21
Endothelial_IIIvsN	GO:0019058	viral life cycle	38/846	320/18614	6.37E-08	2.79E-06	2.01E-06	682/857/858/6347/6352/972/27243/1508/7852/1948/2621/2934/3123/3326/3303/3304/3312/3383/10410/3643/9636/3669/3673/3678/3688/3693/10542/3956/3965/4061/8829/5034/5479/949/11267/2040/7293/56829	38
Endothelial_IIIvsN	GO:0009145	purine nucleoside triphosphate biosynthetic process	21/846	118/18614	7.33E-08	3.18E-06	2.29E-06	226/514/2023/4694/126328/55967/51079/4696/4700/4706/4707/4716/54539/4708/4710/4713/4726/374291/4728/65018/7040	21
Endothelial_IIIvsN	GO:0007369	gastrulation	28/846	196/18614	7.54E-08	3.25E-06	2.34E-06	84913/1284/1295/1499/1843/1844/1846/1847/2114/2335/2294/2697/3673/3678/8516/3688/3693/9314/3912/4323/4313/8613/10399/6194/6422/6615/7048/65125	28
Endothelial_IIIvsN	GO:0045765	regulation of angiogenesis	40/846	349/18614	7.63E-08	3.26E-06	2.34E-06	9510/285/634/7122/1284/1499/1512/7852/641700/1942/54583/2247/2321/2752/2828/2896/3091/28996/3315/3339/3678/3688/3716/10365/9314/8829/5230/5315/23129/10266/28984/57556/5054/6422/6678/23213/7010/7048/7057/7424	40
Endothelial_IIIvsN	GO:0010952	positive regulation of peptidase activity	27/846	185/18614	8.20E-08	3.45E-06	2.48E-06	444/581/10134/637/1509/1512/1520/10395/1942/2149/51024/2534/2896/2934/9026/3329/3336/7805/3965/4609/51079/65018/27166/5721/10399/51065/8743	27
Endothelial_IIIvsN	GO:0044000	movement in host	27/846	185/18614	8.20E-08	3.45E-06	2.48E-06	682/857/858/972/27243/1508/7852/1948/2621/2934/3123/3303/3304/3383/10410/3643/3673/3678/3688/3693/3956/3965/4061/8829/5034/949/7293	27
Endothelial_IIIvsN	GO:0048002	antigen processing and presentation of peptide antigen	16/846	71/18614	8.81E-08	3.67E-06	2.64E-06	1636/811/972/1509/1520/3108/3109/3111/3113/3115/3117/3119/3122/3123/3127/54842	16
Endothelial_IIIvsN	GO:0030833	regulation of actin filament polymerization	22/846	130/18614	9.17E-08	3.80E-06	2.73E-06	118/93663/10109/10094/10092/81873/830/832/148170/2059/90952/51466/2934/3059/9026/4690/5216/6709/6711/29767/9168/7408	22
Endothelial_IIIvsN	GO:0001885	endothelial cell development	15/846	63/18614	1.02E-07	4.19E-06	3.02E-06	118/7122/25932/1910/7430/2876/3383/4233/5138/5175/2889/9693/54345/6781/7132	15
Endothelial_IIIvsN	GO:0034446	substrate adhesion-dependent cell spreading	19/846	100/18614	1.04E-07	4.23E-06	3.04E-06	81/10109/811/1942/2316/2335/8516/3911/3912/3915/3987/55679/4739/8829/5034/29780/6480/7010/9341	19
Endothelial_IIIvsN	GO:0043254	regulation of protein-containing complex assembly	44/846	409/18614	1.09E-07	4.42E-06	3.18E-06	118/93663/10109/10094/10092/81873/581/637/55845/830/832/948/148170/2059/90952/51466/54751/2934/3059/9026/3320/3303/3304/3312/9636/3936/4131/4233/4690/11315/5216/65018/5336/10399/389/6403/6709/6711/3925/7040/7099/29767/9168/7408	44
Endothelial_IIIvsN	GO:0003007	heart morphogenesis	33/846	262/18614	1.17E-07	4.71E-06	3.39E-06	9510/11096/7122/1363/1499/10395/54567/1942/54583/2280/2316/2294/23462/3091/3643/182/3725/4886/8829/27250/23129/57142/1901/6615/54345/6659/10252/6909/6926/7010/7040/7048/7049	33
Endothelial_IIIvsN	GO:0045936	negative regulation of phosphate metabolic process	46/846	439/18614	1.23E-07	4.89E-06	3.52E-06	581/801/808/857/868/135228/978/1026/1029/1030/634/54541/64798/3301/1843/8655/54206/2167/51024/2280/4616/2771/2887/10614/3315/8870/3486/3725/4690/7026/11315/27250/8613/23645/5787/5788/10399/6422/9467/8651/9021/10252/23075/7040/7070/7529	46
Endothelial_IIIvsN	GO:0010563	negative regulation of phosphorus metabolic process	46/846	440/18614	1.31E-07	5.19E-06	3.73E-06	581/801/808/857/868/135228/978/1026/1029/1030/634/54541/64798/3301/1843/8655/54206/2167/51024/2280/4616/2771/2887/10614/3315/8870/3486/3725/4690/7026/11315/27250/8613/23645/5787/5788/10399/6422/9467/8651/9021/10252/23075/7040/7070/7529	46
Endothelial_IIIvsN	GO:0070527	platelet aggregation	16/846	73/18614	1.33E-07	5.23E-06	3.76E-06	60/71/928/634/1192/9002/9158/2316/2778/3315/3572/22915/4627/10398/5270/7094	16
Endothelial_IIIvsN	GO:0009201	ribonucleoside triphosphate biosynthetic process	21/846	123/18614	1.53E-07	5.98E-06	4.30E-06	226/514/2023/4694/126328/55967/51079/4696/4700/4706/4707/4716/54539/4708/4710/4713/4726/374291/4728/65018/7040	21
Endothelial_IIIvsN	GO:0035023	regulation of Rho protein signal transduction	17/846	83/18614	1.55E-07	6.01E-06	4.32E-06	27/11214/397/50650/613/1281/10395/2059/2149/9002/2828/3688/23263/4233/10276/8829/3925	17
Endothelial_IIIvsN	GO:0001763	morphogenesis of a branching structure	28/846	203/18614	1.60E-07	6.15E-06	4.43E-06	25932/1282/1435/1499/1512/1522/54567/2247/2294/3911/55366/4233/4323/4609/8829/5087/23129/5499/639/57142/6422/9021/10252/6789/23213/6909/6926/7048	28
Endothelial_IIIvsN	GO:1903706	regulation of hemopoiesis	44/846	415/18614	1.66E-07	6.32E-06	4.54E-06	60/972/9308/634/1435/1499/56603/1960/2200/2353/2621/3059/3091/3111/3122/3123/3148/3303/3304/3659/9636/182/3726/51621/3965/9935/4212/4323/4609/4739/64332/639/27166/5788/6422/57630/8651/6659/7040/7048/7099/7704/7538/677	44
Endothelial_IIIvsN	GO:0051604	protein maturation	38/846	332/18614	1.67E-07	6.32E-06	4.55E-06	1636/444/811/831/1359/1363/1368/119587/1512/1520/1522/2023/2280/2316/2734/2934/3329/9935/4323/4627/8260/4706/5034/5230/5327/5329/5547/10549/5567/6196/90701/5054/5270/6659/5552/7056/7057/10098	38
Endothelial_IIIvsN	GO:0097529	myeloid leukocyte migration	31/846	241/18614	1.76E-07	6.62E-06	4.76E-06	613/682/6358/6347/6368/6351/6352/972/928/4267/51192/1435/2920/1843/1910/2321/3554/3672/4282/4323/4313/57509/5142/80310/5175/5479/6223/5054/23075/7057/7424	31
Endothelial_IIIvsN	GO:0008154	actin polymerization or depolymerization	27/846	192/18614	1.78E-07	6.66E-06	4.79E-06	118/93663/10109/10094/10092/81873/55845/830/832/148170/1072/1730/11034/2059/90952/51466/2934/3059/9026/4690/5216/6709/6711/23075/29767/9168/7408	27
Endothelial_IIIvsN	GO:0050730	regulation of peptidyl-tyrosine phosphorylation	32/846	255/18614	1.98E-07	7.35E-06	5.29E-06	1636/857/868/6352/948/972/1942/5168/54206/2534/2621/51704/3059/3572/3678/4282/4739/50507/8829/80310/5175/5336/8613/5788/10399/6422/9467/8651/9021/7040/7070/7132	32
Endothelial_IIIvsN	GO:0042026	protein refolding	9/846	22/18614	2.31E-07	8.45E-06	6.08E-06	3301/55466/2280/3320/3303/3304/3306/3312/3329	9
Endothelial_IIIvsN	GO:2001044	regulation of integrin-mediated signaling pathway	9/846	22/18614	2.31E-07	8.45E-06	6.08E-06	967/1495/2316/3912/3915/3987/55679/4811/7076	9
Endothelial_IIIvsN	GO:0008625	extrinsic apoptotic signaling pathway via death domain receptors	17/846	86/18614	2.67E-07	9.69E-06	6.97E-06	467/9531/581/637/2876/3148/3383/85450/11315/5054/6422/6272/6789/7057/7078/7132/51304	17
Endothelial_IIIvsN	GO:0042692	muscle cell differentiation	43/846	410/18614	3.09E-07	1.12E-05	8.02E-06	71/87/81/11096/11214/811/858/928/1466/1499/56603/1910/1948/30846/2294/2876/23462/3475/3488/79191/8516/3688/3912/3915/4000/4323/4627/10398/4811/50507/27250/10266/5915/150094/6272/23345/6909/6926/7040/79652/29767/4904/10467	43
Endothelial_IIIvsN	GO:0033627	cell adhesion mediated by integrin	17/846	87/18614	3.18E-07	1.14E-05	8.19E-06	8754/6352/1942/2200/3672/8515/3673/3678/3655/8516/3688/3693/22915/8613/5054/23075/65125	17
Endothelial_IIIvsN	GO:0030198	extracellular matrix organization	36/846	314/18614	3.38E-07	1.20E-05	8.62E-06	25890/9510/11096/857/858/1306/80781/1281/1282/1284/1295/55790/1471/1520/2294/2621/83872/8516/3688/3912/3915/3936/4017/4147/4323/4313/4811/10549/7837/10266/28984/9806/23213/7040/7132/64856	36
Endothelial_IIIvsN	GO:0051098	regulation of binding	40/846	369/18614	3.39E-07	1.20E-05	8.62E-06	1636/60/118/581/801/808/857/868/6368/1026/7122/1460/1499/1522/1649/8721/2280/51053/23462/9026/28996/3148/3397/3673/3725/9314/10542/4233/8829/5028/11315/5329/23129/5499/10399/9693/6789/3925/7040/7049	40
Endothelial_IIIvsN	GO:0043062	extracellular structure organization	36/846	315/18614	3.65E-07	1.28E-05	9.20E-06	25890/9510/11096/857/858/1306/80781/1281/1282/1284/1295/55790/1471/1520/2294/2621/83872/8516/3688/3912/3915/3936/4017/4147/4323/4313/4811/10549/7837/10266/28984/9806/23213/7040/7132/64856	36
Endothelial_IIIvsN	GO:0006470	protein dephosphorylation	31/846	249/18614	3.66E-07	1.28E-05	9.20E-06	801/808/1460/55917/10395/1843/1844/1846/1847/2280/2771/3326/7184/3672/4690/9891/29085/65018/5499/5500/23645/11156/5782/5784/5787/5788/5791/5796/23075/7040/7529	31
Endothelial_IIIvsN	GO:0043434	response to peptide hormone	44/846	427/18614	3.69E-07	1.28E-05	9.21E-06	353/682/760/847/857/858/896/634/1281/1393/1509/1535/1910/1958/54206/2200/2353/2770/2771/2887/3488/3625/3638/3643/3727/4131/4644/4690/3164/8503/5315/5327/5791/5872/11031/143686/8651/9021/6272/8614/7049/7076/8743/677	44
Endothelial_IIIvsN	GO:0035966	response to topologically incorrect protein	24/846	164/18614	4.05E-07	1.40E-05	1.00E-05	467/468/9531/581/64764/1649/3301/3337/27248/3320/3326/3303/3304/3306/3312/3315/3329/3336/10808/4690/23645/10399/8614/7057	24
Endothelial_IIIvsN	GO:0010634	positive regulation of epithelial cell migration	25/846	176/18614	4.17E-07	1.41E-05	1.02E-05	8754/84913/811/1512/5168/2247/2896/3091/3315/3673/3725/9448/4233/8829/5216/5336/8613/57142/949/6678/7010/7040/7048/7057/7424	25
Endothelial_IIIvsN	GO:0051099	positive regulation of binding	25/846	176/18614	4.17E-07	1.41E-05	1.02E-05	1636/118/801/808/857/7122/1499/8721/2280/51053/9026/28996/3148/3673/9314/10542/4233/8829/11315/5329/23129/9693/6789/3925/7040	25
Endothelial_IIIvsN	GO:0061138	morphogenesis of a branching epithelium	26/846	188/18614	4.18E-07	1.41E-05	1.02E-05	25932/1282/1435/1499/1512/1522/54567/2247/2294/3911/55366/4233/4323/4609/8829/5087/23129/5499/6422/9021/10252/6789/23213/6909/6926/7048	26
Endothelial_IIIvsN	GO:0045229	external encapsulating structure organization	36/846	317/18614	4.27E-07	1.43E-05	1.03E-05	25890/9510/11096/857/858/1306/80781/1281/1282/1284/1295/55790/1471/1520/2294/2621/83872/8516/3688/3912/3915/3936/4017/4147/4323/4313/4811/10549/7837/10266/28984/9806/23213/7040/7132/64856	36
Endothelial_IIIvsN	GO:0048661	positive regulation of smooth muscle cell proliferation	18/846	99/18614	4.46E-07	1.49E-05	1.07E-05	9510/10203/6352/1012/1535/2247/2697/2771/3488/3673/3725/4313/80310/1901/7040/7048/7057/7099	18
Endothelial_IIIvsN	GO:0045926	negative regulation of growth	31/846	252/18614	4.78E-07	1.58E-05	1.14E-05	11007/978/1026/1029/55602/2023/2273/2697/3091/3303/3304/3475/3488/3621/4493/4499/4501/4502/51079/8829/10399/57142/6405/57556/5270/6422/6696/8614/6789/7040/7048	31
Endothelial_IIIvsN	GO:2001046	positive regulation of integrin-mediated signaling pathway	7/846	13/18614	5.27E-07	1.74E-05	1.25E-05	967/2316/3912/3915/3987/55679/4811	7
Endothelial_IIIvsN	GO:0072001	renal system development	36/846	320/18614	5.36E-07	1.76E-05	1.26E-05	1636/9510/285/581/847/1282/1499/1512/56603/1910/1948/1958/2200/2247/2294/2828/79191/8516/182/3911/55366/4609/4811/8829/5087/80310/5175/23129/639/5915/6422/6659/10252/23213/7010/7704	36
Endothelial_IIIvsN	GO:1903317	regulation of protein maturation	15/846	71/18614	5.44E-07	1.77E-05	1.27E-05	831/1522/2023/2734/2934/4323/4627/5327/5329/5567/6196/5054/5270/6659/7057	15
Endothelial_IIIvsN	GO:0060562	epithelial tube morphogenesis	37/846	334/18614	5.48E-07	1.77E-05	1.27E-05	6046/25932/1282/1435/1460/1499/1512/1522/7852/10395/54567/1948/2247/2294/3091/79191/3911/55366/4233/4323/4609/8829/5087/5216/23129/5499/5567/6422/54345/6659/10252/6789/6909/6926/7040/7048/7408	37
Endothelial_IIIvsN	GO:0043534	blood vessel endothelial cell migration	25/846	179/18614	5.76E-07	1.85E-05	1.33E-05	285/161198/1460/54567/1942/1948/1960/2247/2876/3091/3315/3397/3688/9314/4627/3164/8829/8503/5547/28984/949/54345/7040/7057/7424	25
Endothelial_IIIvsN	GO:0009142	nucleoside triphosphate biosynthetic process	21/846	134/18614	6.76E-07	2.16E-05	1.55E-05	226/514/2023/4694/126328/55967/51079/4696/4700/4706/4707/4716/54539/4708/4710/4713/4726/374291/4728/65018/7040	21
Endothelial_IIIvsN	GO:0045862	positive regulation of proteolysis	39/846	365/18614	6.85E-07	2.18E-05	1.57E-05	8754/444/581/10134/637/857/1509/1512/1520/10395/641700/1942/6923/2023/2149/51024/2534/2896/2934/9026/3303/3304/3329/3336/7805/3965/4323/4609/4627/51079/65018/27166/5700/5721/10399/9781/51065/57630/8743	39
Endothelial_IIIvsN	GO:0048754	branching morphogenesis of an epithelial tube	23/846	157/18614	6.91E-07	2.18E-05	1.57E-05	25932/1282/1435/1499/1512/1522/54567/2247/2294/3911/55366/4233/4323/4609/8829/5087/23129/5499/10252/6789/6909/6926/7048	23
Endothelial_IIIvsN	GO:0007492	endoderm development	16/846	83/18614	8.54E-07	2.68E-05	1.93E-05	23237/1284/1295/1499/1843/1844/1846/1847/2335/3678/3693/3912/3915/4323/4313/677	16
Endothelial_IIIvsN	GO:0002181	cytoplasmic translation	23/846	159/18614	8.67E-07	2.69E-05	1.93E-05	8667/1974/1983/4690/5315/10399/4736/6136/6158/6159/6160/6173/6128/6130/6175/6176/6204/6223/6187/6191/6194/6203/4904	23
Endothelial_IIIvsN	GO:0019882	antigen processing and presentation	19/846	114/18614	8.71E-07	2.69E-05	1.93E-05	1636/811/912/972/1509/1512/1520/3108/3109/3111/3113/3115/3117/3119/3122/3123/3127/54842/7057	19
Endothelial_IIIvsN	GO:0031532	actin cytoskeleton reorganization	19/846	114/18614	8.71E-07	2.69E-05	1.93E-05	51225/27/397/2059/90952/7430/2316/2934/3059/83872/10788/4627/4739/8829/29780/29085/1901/7010/221981	19
Endothelial_IIIvsN	GO:0010950	positive regulation of endopeptidase activity	24/846	171/18614	8.82E-07	2.70E-05	1.94E-05	444/581/10134/637/1509/1512/10395/1942/2149/51024/2534/2934/9026/3329/3336/7805/3965/4609/51079/27166/5721/10399/51065/8743	24
Endothelial_IIIvsN	GO:0031623	receptor internalization	20/846	125/18614	8.85E-07	2.70E-05	1.94E-05	57007/1173/1175/23237/375/10203/857/948/967/928/634/1948/7430/3643/3688/5336/11031/10266/6386/6401	20
Endothelial_IIIvsN	GO:0040013	negative regulation of locomotion	43/846	427/18614	9.31E-07	2.82E-05	2.03E-05	285/397/613/811/6347/972/7122/25932/1281/1460/1495/10395/54567/55466/1809/1843/51466/2247/2697/3486/3488/3621/182/9314/22998/4282/4739/7026/8829/5796/28984/8819/6405/57556/5054/6422/6480/6781/23213/7040/7057/7070/7076	43
Endothelial_IIIvsN	GO:0070372	regulation of ERK1 and ERK2 cascade	35/846	315/18614	1.03E-06	3.11E-05	2.24E-05	57007/467/6358/6347/6368/6351/6352/948/972/634/1846/54206/7430/2149/2247/2335/2621/2771/3123/3383/3725/3965/4282/50507/8829/5028/80310/5788/9693/57556/10252/7010/7040/7078/7099	35
Endothelial_IIIvsN	GO:1903131	mononuclear cell differentiation	46/846	474/18614	1.10E-06	3.30E-05	2.38E-05	60/581/912/972/9308/1435/1499/56603/54567/1958/1960/2353/2621/3111/3122/3123/3659/3688/9452/3714/3725/3726/1316/3956/3965/56262/9935/4323/4609/4627/64332/5087/8503/5336/639/27166/5788/6194/6422/57630/8651/6659/7048/7163/7704/677	46
Endothelial_IIIvsN	GO:0002381	immunoglobulin production involved in immunoglobulin-mediated immune response	15/846	75/18614	1.14E-06	3.41E-05	2.46E-05	3108/3109/3111/3113/3115/3117/3119/3122/3123/3127/3329/64332/5788/23075/7040	15
Endothelial_IIIvsN	GO:0030041	actin filament polymerization	23/846	162/18614	1.21E-06	3.59E-05	2.58E-05	118/93663/10109/10094/10092/81873/830/832/148170/1730/2059/90952/51466/2934/3059/9026/4690/5216/6709/6711/29767/9168/7408	23
Endothelial_IIIvsN	GO:0001706	endoderm formation	13/846	57/18614	1.23E-06	3.63E-05	2.61E-05	1284/1295/1499/1843/1844/1846/1847/2335/3678/3693/3912/4323/4313	13
Endothelial_IIIvsN	GO:1901653	cellular response to peptide	39/846	375/18614	1.35E-06	3.96E-05	2.85E-05	353/760/857/858/896/948/634/1393/1509/1535/54206/2200/2353/2534/2697/2771/2887/3383/3397/3625/3638/3643/10365/4131/4644/4690/3164/8503/5315/5327/5791/5872/11031/143686/8651/9021/7099/7431/677	39
Endothelial_IIIvsN	GO:1902105	regulation of leukocyte differentiation	35/846	319/18614	1.38E-06	4.03E-05	2.90E-05	60/972/9308/634/1435/1499/56603/1960/2200/2353/2621/3059/3111/3122/3123/3659/3726/3965/9935/4323/4609/4739/64332/639/27166/5788/6422/57630/8651/6659/7040/7048/7099/7704/677	35
Endothelial_IIIvsN	GO:0007265	Ras protein signal transduction	36/846	333/18614	1.39E-06	4.03E-05	2.90E-05	27/11214/397/50650/613/55845/1012/1026/1029/1072/1281/1435/10395/9844/2059/2149/9002/2247/9815/2828/3688/9448/23263/4233/10276/8829/11315/5337/2889/9693/25780/6386/10252/3925/30851/10163	36
Endothelial_IIIvsN	GO:0048041	focal adhesion assembly	16/846	86/18614	1.40E-06	4.05E-05	2.92E-05	71/87/613/10395/3673/22998/3987/9448/4323/8829/5796/6422/7010/7057/7070/7094	16
Endothelial_IIIvsN	GO:0006979	response to oxidative stress	43/846	434/18614	1.43E-06	4.12E-05	2.96E-05	8754/468/475/847/948/1499/2353/2534/2876/2879/3091/3303/3304/3315/3725/10365/4233/4255/4323/4313/135112/55967/4700/4710/4728/10276/5034/11315/80310/9124/65018/59338/5445/10549/5796/7837/10399/11030/140823/143686/8614/7099/10628	43
Endothelial_IIIvsN	GO:0070613	regulation of protein processing	14/846	67/18614	1.49E-06	4.26E-05	3.06E-05	831/1522/2023/2734/2934/4323/4627/5327/5329/5567/6196/5054/5270/7057	14
Endothelial_IIIvsN	GO:0043410	positive regulation of MAPK cascade	47/846	495/18614	1.56E-06	4.42E-05	3.18E-05	57007/8754/11214/858/6358/6347/6368/6351/6352/948/972/1499/1942/10961/2149/2247/2321/4616/10912/2621/2771/28996/3123/3383/3486/3487/3643/3672/3725/55004/7805/3965/4282/3340/50507/8829/5028/80310/5336/5788/9693/6386/57630/7010/7040/7057/7099	47
Endothelial_IIIvsN	GO:0007266	Rho protein signal transduction	20/846	130/18614	1.67E-06	4.72E-05	3.39E-05	27/11214/397/50650/613/1012/1072/1281/10395/2059/2149/9002/2828/3688/23263/4233/10276/8829/3925/30851	20
Endothelial_IIIvsN	GO:0060317	cardiac epithelial to mesenchymal transition	10/846	34/18614	1.73E-06	4.86E-05	3.49E-05	1942/23462/182/27250/57142/6615/10252/6926/7048/7049	10
Endothelial_IIIvsN	GO:2001056	positive regulation of cysteine-type endopeptidase activity	21/846	142/18614	1.79E-06	4.99E-05	3.59E-05	444/581/10134/637/1509/1512/10395/2149/51024/2534/2934/9026/3329/3336/7805/3965/4609/51079/10399/51065/8743	21
Endothelial_IIIvsN	GO:0050729	positive regulation of inflammatory response	22/846	154/18614	1.85E-06	5.14E-05	3.70E-05	1636/388125/2167/2828/51704/63940/2896/3620/3572/3673/3956/283131/64332/4818/11315/27250/5138/5336/6223/5054/7099/7132	22
Endothelial_IIIvsN	GO:0035304	regulation of protein dephosphorylation	16/846	88/18614	1.93E-06	5.34E-05	3.84E-05	801/808/1460/10395/2280/2771/3326/7184/3672/9891/65018/23645/5788/23075/7040/7529	16
Endothelial_IIIvsN	GO:0001822	kidney development	34/846	310/18614	1.97E-06	5.41E-05	3.89E-05	1636/9510/285/581/847/1499/1512/56603/1910/1948/1958/2200/2247/2828/79191/8516/182/3911/55366/4609/4811/8829/5087/80310/5175/23129/639/5915/6422/6659/10252/23213/7010/7704	34
Endothelial_IIIvsN	GO:0048545	response to steroid hormone	36/846	339/18614	2.11E-06	5.78E-05	4.16E-05	2/1636/8754/808/811/857/1535/54541/10521/1655/3301/54206/2353/2354/3148/3303/3304/3312/3490/81606/11315/10424/5327/8611/6422/6446/6696/6781/7040/7048/7057/10628/7332/7533/7538/677	36
Endothelial_IIIvsN	GO:0060537	muscle tissue development	42/846	426/18614	2.16E-06	5.87E-05	4.22E-05	11214/467/811/857/858/1281/1466/1499/56603/10521/1655/54567/1948/54583/1958/2247/2280/2353/2697/2876/23462/3236/3235/3475/3488/79191/8516/3688/4000/4637/50507/7026/3164/5915/1901/8819/150094/6909/6926/7040/7048/7049	42
Endothelial_IIIvsN	GO:0042326	negative regulation of phosphorylation	39/846	383/18614	2.27E-06	6.13E-05	4.41E-05	581/801/808/857/868/135228/1026/1029/1030/634/54541/64798/3301/1843/8655/54206/2167/4616/2887/10614/3315/8870/3486/3725/4690/7026/11315/27250/8613/5787/5788/10399/6422/9467/8651/9021/10252/7040/7070	39
Endothelial_IIIvsN	GO:0007162	negative regulation of cell adhesion	34/846	312/18614	2.27E-06	6.13E-05	4.41E-05	81/285/868/972/928/1012/1029/634/10395/1843/53827/3123/3620/3659/182/9314/7805/3965/2615/9448/4323/4313/5362/23129/5788/28984/57556/5054/5270/8651/23075/7040/7057/65125	34
Endothelial_IIIvsN	GO:0001933	negative regulation of protein phosphorylation	36/846	341/18614	2.42E-06	6.50E-05	4.68E-05	581/801/808/857/868/135228/1026/1029/1030/634/54541/64798/3301/1843/54206/2167/4616/10614/3315/3486/3725/4690/7026/11315/27250/8613/5787/5788/10399/6422/9467/8651/9021/10252/7040/7070	36
Endothelial_IIIvsN	GO:0050727	regulation of inflammatory response	41/846	414/18614	2.54E-06	6.79E-05	4.88E-05	1636/613/388125/10203/6352/1776/1910/2167/2294/2534/2828/51704/63940/2876/2879/2896/3123/3620/8870/3554/3572/3673/9314/3956/11343/283131/64332/4818/11315/27250/5138/5336/5788/6223/6401/5054/9021/7010/7099/7132/7538	41
Endothelial_IIIvsN	GO:0006457	protein folding	27/846	220/18614	2.71E-06	7.19E-05	5.17E-05	9531/811/972/11140/3301/55466/3337/10961/2280/2289/2896/3320/3326/7184/3303/3304/3306/3312/3315/3329/3336/10808/5034/10954/10130/5479/10549	27
Endothelial_IIIvsN	GO:1903034	regulation of response to wounding	23/846	170/18614	2.82E-06	7.45E-05	5.36E-05	71/857/135228/948/928/634/7852/2149/2247/2316/2896/3688/9314/22915/5327/5329/5054/5270/710/6696/6484/7056/7057	23
Endothelial_IIIvsN	GO:0031334	positive regulation of protein-containing complex assembly	25/846	195/18614	2.86E-06	7.51E-05	5.41E-05	10109/581/637/55845/948/148170/51466/9026/3320/3303/3304/9636/3936/4131/4233/4690/11315/5216/65018/5336/10399/389/7040/7099/7408	25
Endothelial_IIIvsN	GO:0045861	negative regulation of proteolysis	35/846	330/18614	3.00E-06	7.86E-05	5.66E-05	2/334/831/135228/1471/1476/1508/1522/1942/8667/2597/2621/2734/2876/28996/3326/2537/9314/10542/56925/3164/11315/5327/5329/6386/5054/5270/710/5274/57630/9806/7057/7076/7078/10406	35
Endothelial_IIIvsN	GO:0090287	regulation of cellular response to growth factor stimulus	36/846	345/18614	3.17E-06	8.26E-05	5.94E-05	857/858/135228/967/1030/51232/1499/27122/2200/2247/2280/11167/2734/2887/3091/28996/3326/3303/5654/3621/3678/8516/8829/11156/8819/6386/57556/6422/10252/23213/7040/7049/7057/79652/10140/7424	36
Endothelial_IIIvsN	GO:0043280	positive regulation of cysteine-type endopeptidase activity involved in apoptotic process	19/846	124/18614	3.21E-06	8.33E-05	5.99E-05	581/10134/637/1509/1512/10395/2149/51024/2934/9026/3329/3336/7805/3965/4609/51079/10399/51065/8743	19
Endothelial_IIIvsN	GO:0030336	negative regulation of cell migration	38/846	375/18614	3.43E-06	8.85E-05	6.37E-05	285/397/613/811/6347/972/7122/25932/1281/1460/10395/54567/55466/1809/1843/51466/2247/2697/3486/3488/3621/182/9314/22998/4282/4739/7026/5796/28984/8819/5054/6422/6781/23213/7040/7057/7070/7076	38
Endothelial_IIIvsN	GO:0009259	ribonucleotide metabolic process	44/846	464/18614	3.46E-06	8.88E-05	6.39E-05	11332/226/353/481/514/978/54541/2023/51024/2597/2987/3091/3094/3303/3304/3312/8870/3643/4694/126328/55967/51079/4696/4700/4706/4707/4716/54539/4708/4710/4713/4726/374291/4728/10846/5138/5142/5211/5223/5230/65018/5315/55312/7040	44
Endothelial_IIIvsN	GO:0002064	epithelial cell development	26/846	210/18614	3.50E-06	8.95E-05	6.44E-05	118/468/7122/25932/7852/1910/7430/2828/2876/3091/3383/3572/182/4233/5138/5175/639/5872/2889/9693/5915/196383/54345/6781/7132/7431	26
Endothelial_IIIvsN	GO:2000146	negative regulation of cell motility	39/846	390/18614	3.53E-06	8.96E-05	6.45E-05	285/397/613/811/6347/972/7122/25932/1281/1460/1495/10395/54567/55466/1809/1843/51466/2247/2697/3486/3488/3621/182/9314/22998/4282/4739/7026/5796/28984/8819/5054/6422/6781/23213/7040/7057/7070/7076	39
Endothelial_IIIvsN	GO:0030099	myeloid cell differentiation	41/846	421/18614	3.86E-06	9.78E-05	7.03E-05	87/135228/972/1030/634/1435/1499/2200/2316/2353/3059/3091/28996/3123/3148/3303/3304/9636/182/3725/3726/51621/10365/4094/9935/4212/4609/4627/4739/6223/6194/6422/8651/7040/7048/7049/7099/10163/7704/7538/677	41
Endothelial_IIIvsN	GO:0030098	lymphocyte differentiation	41/846	422/18614	4.10E-06	0.000103186	7.42E-05	60/581/912/972/9308/1499/56603/54567/1958/1960/2621/3111/3122/3123/3659/3688/9452/3714/3726/1316/3956/3965/56262/9935/4323/64332/5087/8503/5336/639/27166/5788/6194/6422/57630/8651/6659/7048/7163/7704/677	41
Endothelial_IIIvsN	GO:0007264	small GTPase mediated signal transduction	45/846	483/18614	4.28E-06	0.000107197	7.71E-05	27/11214/93663/397/9828/50650/613/55845/1012/1026/1029/1072/1281/1435/10395/23348/9844/2059/2149/9002/121512/2247/9815/2828/3688/9448/23263/4233/10276/8829/4924/4925/11315/5337/2889/9693/25780/389/390/6386/10252/3925/23075/30851/10163	45
Endothelial_IIIvsN	GO:0008360	regulation of cell shape	20/846	138/18614	4.30E-06	0.000107257	7.72E-05	226/93663/6347/148170/10395/2059/7430/54751/121512/2335/2534/4627/103910/4651/5028/54873/29780/5362/23129/30011	20
Endothelial_IIIvsN	GO:0001570	vasculogenesis	15/846	83/18614	4.35E-06	0.000108071	7.77E-05	57007/857/634/1499/2294/23462/3726/8829/10266/9693/54345/7040/7048/7049/677	15
Endothelial_IIIvsN	GO:0002040	sprouting angiogenesis	24/846	188/18614	4.84E-06	0.00011964	8.61E-05	1012/634/161198/54567/1948/1960/11082/2247/2752/3678/3688/3716/10365/9314/4017/3164/8829/8503/5315/10266/57556/7010/7057/7424	24
Endothelial_IIIvsN	GO:0001935	endothelial cell proliferation	25/846	201/18614	4.95E-06	0.000121162	8.72E-05	84913/857/858/6347/1012/1535/54567/1960/2247/2321/3091/3148/3725/4017/4323/7026/3164/8829/28984/949/6678/23213/7010/7057/7424	25
Endothelial_IIIvsN	GO:0034314	Arp2/3 complex-mediated actin nucleation	11/846	46/18614	4.96E-06	0.000121162	8.72E-05	375/10095/10109/10094/10092/81873/55845/9535/9026/10788/10163	11
Endothelial_IIIvsN	GO:0045216	cell-cell junction organization	26/846	214/18614	4.97E-06	0.000121162	8.72E-05	1636/60/71/118/857/928/1012/7122/1495/1499/1948/90952/2149/2316/2697/2701/79191/3987/55679/5175/5872/10266/389/6615/7040/7094	26
Endothelial_IIIvsN	GO:0033631	cell-cell adhesion mediated by integrin	7/846	17/18614	5.09E-06	0.000123567	8.89E-05	8754/6352/3678/3688/8613/23075/65125	7
Endothelial_IIIvsN	GO:0045123	cellular extravasation	14/846	74/18614	5.17E-06	0.000124973	8.99E-05	613/6347/4267/3383/3554/3672/3688/80310/5175/83483/6401/6403/6484/7070	14
Endothelial_IIIvsN	GO:1904019	epithelial cell apoptotic process	20/846	140/18614	5.38E-06	0.000129332	9.30E-05	581/637/831/6347/641700/2621/2934/3383/3714/64332/27250/10266/28984/5054/6789/7010/7048/7057/7538/677	20
Endothelial_IIIvsN	GO:0019693	ribose phosphate metabolic process	44/846	473/18614	5.68E-06	0.000136027	9.79E-05	11332/226/353/481/514/978/54541/2023/51024/2597/2987/3091/3094/3303/3304/3312/8870/3643/4694/126328/55967/51079/4696/4700/4706/4707/4716/54539/4708/4710/4713/4726/374291/4728/10846/5138/5142/5211/5223/5230/65018/5315/55312/7040	44
Endothelial_IIIvsN	GO:0006898	receptor-mediated endocytosis	29/846	256/18614	5.86E-06	0.000139729	0.000100517	57007/1173/1175/23237/375/10203/10487/857/858/929/948/967/928/634/8527/1948/7430/54874/9026/3339/3643/3688/5336/11031/10266/6386/6401/5054/7048	29
Endothelial_IIIvsN	GO:0050818	regulation of coagulation	14/846	75/18614	6.10E-06	0.00014469	0.000104086	308/857/948/928/634/2149/5327/5329/5054/5270/710/6484/7056/7057	14
Endothelial_IIIvsN	GO:0034612	response to tumor necrosis factor	29/846	257/18614	6.33E-06	0.000149504	0.000107549	81/8754/6358/6347/6368/6351/6352/929/1393/1535/1984/2167/2353/2621/3303/3304/10365/7805/3987/83483/6401/6422/7057/7132/7293/7846/84817/7538/677	29
Endothelial_IIIvsN	GO:0009150	purine ribonucleotide metabolic process	42/846	445/18614	6.47E-06	0.000152186	0.000109478	11332/226/353/481/514/54541/2023/51024/2597/2987/3091/3094/3303/3304/3312/8870/3643/4694/126328/55967/51079/4696/4700/4706/4707/4716/54539/4708/4710/4713/4726/374291/4728/10846/5138/5142/5211/5223/5230/65018/5315/7040	42
Endothelial_IIIvsN	GO:0032943	mononuclear cell proliferation	33/846	313/18614	6.50E-06	0.000152186	0.000109478	1636/581/637/868/6352/896/912/972/1026/1435/1499/1947/2534/3109/3113/3115/3123/3329/3620/3572/3659/3965/2615/4282/4690/64332/5788/6194/57630/6480/7048/7099/7293	33
Endothelial_IIIvsN	GO:0019221	cytokine-mediated signaling pathway	45/846	492/18614	6.91E-06	0.000161086	0.000115881	57007/81/79602/857/6358/6347/6368/6351/6352/972/11140/634/1435/1460/2920/7852/1958/1984/2621/3091/3303/3304/10410/3459/3554/3563/3572/3659/9636/3716/7805/3977/3987/64332/5034/5355/83483/5788/7837/8651/7132/7293/84817/7357/65125	45
Endothelial_IIIvsN	GO:0032231	regulation of actin filament bundle assembly	17/846	108/18614	7.23E-06	0.000167872	0.000120762	71/10395/51466/2316/3397/22998/4233/8829/5216/28984/389/1901/6422/85358/3925/23075/10163	17
Endothelial_IIIvsN	GO:0010594	regulation of endothelial cell migration	27/846	232/18614	7.40E-06	0.00017106	0.000123055	285/84913/811/634/1460/54567/55466/1942/2247/2752/2896/3091/3315/9314/4233/7026/8829/8613/5547/28984/949/6678/6781/7010/7040/7057/7424	27
Endothelial_IIIvsN	GO:0048659	smooth muscle cell proliferation	23/846	180/18614	7.47E-06	0.000171924	0.000123677	9510/10203/6352/1012/1026/1499/1535/1649/2247/2697/2771/3486/3488/3673/3725/4313/27250/80310/1901/7040/7048/7057/7099	23
Endothelial_IIIvsN	GO:0007566	embryo implantation	12/846	57/18614	7.69E-06	0.000174589	0.000125594	397/682/811/2697/3490/4313/6159/6696/6781/8614/7048/7076	12
Endothelial_IIIvsN	GO:0043388	positive regulation of DNA binding	12/846	57/18614	7.69E-06	0.000174589	0.000125594	801/808/1499/8721/28996/3148/3673/9314/10542/11315/5329/7040	12
Endothelial_IIIvsN	GO:0045010	actin nucleation	12/846	57/18614	7.69E-06	0.000174589	0.000125594	375/10095/10109/10094/10092/81873/55845/9535/2934/9026/10788/10163	12
Endothelial_IIIvsN	GO:0010755	regulation of plasminogen activation	7/846	18/18614	8.01E-06	0.000180338	0.00012973	1522/2023/5327/5329/5054/5270/7057	7
Endothelial_IIIvsN	GO:0090594	inflammatory response to wounding	7/846	18/18614	8.01E-06	0.000180338	0.00012973	2149/2896/3091/64332/7040/7076/7099	7
Endothelial_IIIvsN	GO:0048771	tissue remodeling	23/846	181/18614	8.20E-06	0.000183909	0.000132299	1636/581/613/857/634/1471/1499/54567/2149/2316/2697/3091/3488/182/55366/4323/4313/50507/1901/6422/6696/7040/7076	23
Endothelial_IIIvsN	GO:1901654	response to ketone	25/846	208/18614	9.10E-06	0.000203196	0.000146173	2/1636/808/811/857/978/1535/54541/54206/2353/2354/2621/2770/3490/10365/4678/11315/5327/6422/6446/6696/7040/7049/7057/10628	25
Endothelial_IIIvsN	GO:0033108	mitochondrial respiratory chain complex assembly	16/846	99/18614	9.46E-06	0.000208606	0.000150065	84987/4694/126328/55967/51079/4696/4700/4706/4707/4716/54539/4708/4710/4713/374291/4728	16
Endothelial_IIIvsN	GO:2001237	negative regulation of extrinsic apoptotic signaling pathway	16/846	99/18614	9.46E-06	0.000208606	0.000150065	1495/2876/3148/3303/3304/3383/2537/3655/85450/4000/8829/11315/5054/57630/7057/219699	16
Endothelial_IIIvsN	GO:2001243	negative regulation of intrinsic apoptotic signaling pathway	16/846	99/18614	9.46E-06	0.000208606	0.000150065	57007/637/972/3301/2023/2876/3091/3303/3315/10625/4282/51079/11315/65018/5329/6615	16
Endothelial_IIIvsN	GO:0043114	regulation of vascular permeability	11/846	49/18614	9.56E-06	0.000209111	0.000150428	613/388125/634/7122/2828/5138/83483/11156/10266/7010/7040	11
Endothelial_IIIvsN	GO:0061028	establishment of endothelial barrier	11/846	49/18614	9.56E-06	0.000209111	0.000150428	118/7122/1910/7430/3383/5138/5175/2889/9693/54345/7132	11
Endothelial_IIIvsN	GO:0070374	positive regulation of ERK1 and ERK2 cascade	26/846	222/18614	9.70E-06	0.000211374	0.000152056	57007/6358/6347/6368/6351/6352/948/972/2149/2247/2621/2771/3123/3383/3725/3965/4282/50507/8829/5028/80310/5788/9693/7010/7040/7099	26
Endothelial_IIIvsN	GO:0010466	negative regulation of peptidase activity	27/846	236/18614	1.02E-05	0.000220482	0.000158608	2/334/831/135228/1471/1476/1508/2597/2621/2876/2537/9314/10542/56925/3164/11315/5329/5054/5270/710/5274/57630/9806/7057/7076/7078/10406	27
Endothelial_IIIvsN	GO:0016485	protein processing	28/846	250/18614	1.05E-05	0.000226038	0.000162605	1636/444/831/1359/1363/1368/119587/1512/1520/1522/2023/2734/2934/9935/4323/4627/5034/5230/5327/5329/5567/6196/90701/5054/5270/5552/7056/7057	28
Endothelial_IIIvsN	GO:1902905	positive regulation of supramolecular fiber organization	22/846	171/18614	1.05E-05	0.000226038	0.000162605	10109/55845/148170/11034/51466/2876/2934/3303/3304/3397/22998/4131/4233/4690/8829/5216/28984/389/6422/23075/7408/10163	22
Endothelial_IIIvsN	GO:0051591	response to cAMP	15/846	89/18614	1.06E-05	0.000227081	0.000163355	682/1393/7430/2353/2354/3488/3625/3709/5138/5327/2889/9693/6781/7056/677	15
Endothelial_IIIvsN	GO:0002691	regulation of cellular extravasation	10/846	41/18614	1.11E-05	0.000235397	0.000169338	613/4267/3383/3554/80310/83483/6401/6403/6484/7070	10
Endothelial_IIIvsN	GO:0140467	integrated stress response signaling	10/846	41/18614	1.11E-05	0.000235397	0.000169338	468/1052/1649/2353/3725/3726/4094/9935/4690/23645	10
Endothelial_IIIvsN	GO:0008347	glial cell migration	12/846	59/18614	1.12E-05	0.000237034	0.000170515	6347/928/1281/1435/1499/3912/4323/5028/5787/57142/23353/23224	12
Endothelial_IIIvsN	GO:1902041	regulation of extrinsic apoptotic signaling pathway via death domain receptors	11/846	50/18614	1.18E-05	0.000248015	0.000178415	467/2876/3148/3383/85450/11315/5054/6422/6789/7057/7078	11
Endothelial_IIIvsN	GO:0031647	regulation of protein stability	33/846	322/18614	1.18E-05	0.000248015	0.000178415	444/481/483/9531/811/11140/55602/1512/1603/1942/2316/2597/2896/2934/9026/3320/3326/3303/3304/3312/3329/79763/4000/11315/5216/65018/8613/5479/57142/10169/6659/6789/6926	33
Endothelial_IIIvsN	GO:0045860	positive regulation of protein kinase activity	36/846	366/18614	1.20E-05	0.000250754	0.000180385	1636/8754/11214/801/808/6352/894/896/1026/10920/1435/1942/1958/10961/2247/2321/2621/51704/3320/3326/3643/4282/4739/50507/11315/80310/65018/5788/9693/28984/8651/7040/7048/7057/7099/7424	36
Endothelial_IIIvsN	GO:0010951	negative regulation of endopeptidase activity	21/846	160/18614	1.22E-05	0.000252102	0.000181355	2/831/1471/2597/2621/2876/2537/9314/10542/3164/11315/5329/5054/5270/710/5274/57630/9806/7057/7076/7078	21
Endothelial_IIIvsN	GO:0097305	response to alcohol	28/846	252/18614	1.22E-05	0.000252102	0.000181355	2/1636/808/847/929/978/7122/1393/1495/1499/1535/2059/2353/2354/2534/2770/3490/3625/3709/10365/4255/51150/6422/6446/6480/7040/7048/7049	28
Endothelial_IIIvsN	GO:2000106	regulation of leukocyte apoptotic process	15/846	90/18614	1.22E-05	0.000252102	0.000181355	581/6352/972/1029/1942/2621/3059/3091/3620/3965/4282/27166/9693/6480/1831	15
Endothelial_IIIvsN	GO:0017015	regulation of transforming growth factor beta receptor signaling pathway	20/846	148/18614	1.26E-05	0.000259303	0.000186535	857/858/135228/1030/27122/2200/2280/2734/28996/3326/3303/5654/3621/8516/8819/6386/10252/7040/7049/7057	20
Endothelial_IIIvsN	GO:0030879	mammary gland development	19/846	136/18614	1.27E-05	0.000261432	0.000188066	353/581/857/1435/2247/2294/2876/3091/3235/3488/3673/81606/4255/84876/57142/2030/6909/6926/7048	19
Endothelial_IIIvsN	GO:0006929	substrate-dependent cell migration	8/846	26/18614	1.32E-05	0.000268922	0.000193454	2335/3673/4690/8829/5788/6386/6789/7424	8
Endothelial_IIIvsN	GO:0031639	plasminogen activation	8/846	26/18614	1.32E-05	0.000268922	0.000193454	1522/2023/5230/5327/5329/5054/5270/7057	8
Endothelial_IIIvsN	GO:0060343	trabecula formation	8/846	26/18614	1.32E-05	0.000268922	0.000193454	9510/54583/2280/23462/4313/6422/7010/7049	8
Endothelial_IIIvsN	GO:0030193	regulation of blood coagulation	13/846	70/18614	1.38E-05	0.000279327	0.00020094	857/948/928/634/2149/5327/5329/5054/5270/710/6484/7056/7057	13
Endothelial_IIIvsN	GO:0051592	response to calcium ion	20/846	149/18614	1.39E-05	0.00027946	0.000201035	71/8754/118/801/808/857/25932/1393/2353/2354/3625/3725/3726/3727/27345/5336/140576/7057/7846/10628	20
Endothelial_IIIvsN	GO:0006458	'de novo' protein folding	10/846	42/18614	1.39E-05	0.00027946	0.000201035	972/3337/2280/3303/3304/3306/3312/3329/3336/10808	10
Endothelial_IIIvsN	GO:0072091	regulation of stem cell proliferation	15/846	91/18614	1.40E-05	0.00027946	0.000201035	1636/135228/1499/2247/2697/3148/4781/5087/5788/5915/54345/6926/7048/7424/677	15
Endothelial_IIIvsN	GO:0001952	regulation of cell-matrix adhesion	18/846	125/18614	1.40E-05	0.00027946	0.000201035	71/948/1012/1029/1435/10395/182/22998/3987/9448/4323/8829/5054/6422/7010/7057/7070/7094	18
Endothelial_IIIvsN	GO:0061041	regulation of wound healing	19/846	137/18614	1.42E-05	0.000281109	0.000202222	71/857/135228/948/928/634/7852/2149/2247/3688/22915/5327/5329/5054/5270/710/6484/7056/7057	19
Endothelial_IIIvsN	GO:2001238	positive regulation of extrinsic apoptotic signaling pathway	11/846	51/18614	1.44E-05	0.000284273	0.000204497	467/637/857/1495/5499/5788/6422/6789/7057/7078/8743	11
Endothelial_IIIvsN	GO:0045637	regulation of myeloid cell differentiation	25/846	214/18614	1.49E-05	0.000294412	0.000211791	972/634/1435/1499/2200/2353/3059/3091/3123/3148/3303/3304/9636/182/51621/9935/4212/4609/4739/6422/7040/7099/7704/7538/677	25
Endothelial_IIIvsN	GO:0033674	positive regulation of kinase activity	40/846	430/18614	1.50E-05	0.000294949	0.000212178	1636/8754/11214/801/808/6352/894/896/972/1026/10920/1435/1942/1958/10961/2247/2321/2621/51704/3123/3320/3326/3643/4233/4282/4739/50507/11315/80310/65018/5788/9693/28984/8651/7010/7040/7048/7057/7099/7424	40
Endothelial_IIIvsN	GO:0032102	negative regulation of response to external stimulus	41/846	446/18614	1.56E-05	0.000305228	0.000219572	2/285/613/10203/6347/135228/928/634/1843/2247/2294/2534/2876/2896/3123/5654/8870/9636/9314/3965/4282/22915/8829/5327/5329/5788/6223/6405/57556/5054/5270/710/9021/6696/6480/7010/7040/7056/7057/7132/7538	41
Endothelial_IIIvsN	GO:0002688	regulation of leukocyte chemotaxis	18/846	126/18614	1.57E-05	0.000305596	0.000219837	811/6347/6351/6352/972/1435/1843/2621/63940/3965/4282/57509/4739/5054/23075/7057/7424/65125	18
Endothelial_IIIvsN	GO:0048144	fibroblast proliferation	16/846	103/18614	1.59E-05	0.000307741	0.00022138	581/55845/857/972/1026/1281/1499/2335/2621/2876/3725/4282/4609/80310/6277/6422	16
Endothelial_IIIvsN	GO:1905517	macrophage migration	12/846	61/18614	1.60E-05	0.00030979	0.000222854	613/6347/6352/928/51192/1435/1910/4282/4323/4313/57509/7057	12
Endothelial_IIIvsN	GO:0071674	mononuclear cell migration	24/846	202/18614	1.66E-05	0.000318725	0.000229282	27/811/6358/6347/6368/6351/6352/4267/51192/1435/7852/1843/2059/2321/2621/3965/4739/80310/5175/6223/1901/5054/7057/65125	24
Endothelial_IIIvsN	GO:0016311	dephosphorylation	34/846	342/18614	1.66E-05	0.000318725	0.000229282	801/808/1460/55917/10395/1843/1844/1846/1847/2280/2771/3326/7184/3672/3673/4690/9891/29085/65018/8611/8613/5499/5500/23645/11156/5782/5784/5787/5788/5791/5796/23075/7040/7529	34
Endothelial_IIIvsN	GO:0048660	regulation of smooth muscle cell proliferation	22/846	176/18614	1.67E-05	0.000318725	0.000229282	9510/10203/6352/1012/1026/1499/1535/2247/2697/2771/3486/3488/3673/3725/4313/27250/80310/1901/7040/7048/7057/7099	22
Endothelial_IIIvsN	GO:1903844	regulation of cellular response to transforming growth factor beta stimulus	20/846	151/18614	1.70E-05	0.0003241	0.000233148	857/858/135228/1030/27122/2200/2280/2734/28996/3326/3303/5654/3621/8516/8819/6386/10252/7040/7049/7057	20
Endothelial_IIIvsN	GO:0034341	response to type II interferon	19/846	139/18614	1.75E-05	0.000331902	0.00023876	71/6358/6347/6368/6351/6352/972/11140/2597/2934/3113/10410/3459/3659/3716/3965/7099/9341/7431	19
Endothelial_IIIvsN	GO:0050680	negative regulation of epithelial cell proliferation	22/846	177/18614	1.82E-05	0.000344756	0.000248007	84913/857/858/6347/135228/1030/634/54567/1948/2321/55679/4781/7026/5796/28984/6422/6678/6789/23213/7040/7049/7057	22
Endothelial_IIIvsN	GO:0051495	positive regulation of cytoskeleton organization	23/846	190/18614	1.83E-05	0.000344756	0.000248007	10109/55845/148170/11034/51466/2934/3059/3303/3304/3397/22998/4131/4233/4690/8829/5216/28984/389/6422/23075/7010/7408/10163	23
Endothelial_IIIvsN	GO:1900046	regulation of hemostasis	13/846	72/18614	1.90E-05	0.000356675	0.000256582	857/948/928/634/2149/5327/5329/5054/5270/710/6484/7056/7057	13
Endothelial_IIIvsN	GO:0071346	cellular response to type II interferon	17/846	116/18614	1.91E-05	0.000357773	0.000257372	71/6358/6347/6368/6351/6352/11140/2597/2934/3113/3459/3659/3716/3965/7099/9341/7431	17
Endothelial_IIIvsN	GO:0051346	negative regulation of hydrolase activity	34/846	345/18614	2.00E-05	0.000372704	0.000268112	2/334/831/135228/1471/1476/1508/54583/2280/2597/2621/2771/2876/2537/9314/10542/56925/3164/11315/5329/23645/5054/5270/710/5274/57630/6272/9806/10252/7057/7076/7078/10406/65125	34
Endothelial_IIIvsN	GO:0003012	muscle system process	41/846	452/18614	2.14E-05	0.00039624	0.000285044	11214/226/444/481/113246/10203/800/801/808/857/7852/1535/1910/2023/54206/2149/2316/2697/2934/3320/3488/3572/3673/10008/4000/4637/10398/26509/3164/5028/5142/6525/6781/23213/23336/6909/6926/29767/7132/7170/7171	41
Endothelial_IIIvsN	GO:0071887	leukocyte apoptotic process	17/846	117/18614	2.14E-05	0.00039624	0.000285044	581/6352/972/1029/1942/2621/3059/3091/3620/3965/4282/64332/27166/9693/6194/6480/1831	17
Endothelial_IIIvsN	GO:0003205	cardiac chamber development	21/846	166/18614	2.15E-05	0.00039624	0.000285044	9510/1363/54567/54583/2280/2294/23462/3091/182/3340/8829/5138/23129/639/6659/6909/6926/7010/7040/7048/7049	21
Endothelial_IIIvsN	GO:0031638	zymogen activation	12/846	63/18614	2.26E-05	0.000412601	0.000296813	444/1512/1522/2023/4323/5230/5327/5329/5054/5270/7056/7057	12
Endothelial_IIIvsN	GO:0035904	aorta development	12/846	63/18614	2.26E-05	0.000412601	0.000296813	1281/54567/1948/23462/182/3340/5138/23129/639/6659/6909/7048	12
Endothelial_IIIvsN	GO:2001244	positive regulation of intrinsic apoptotic signaling pathway	12/846	63/18614	2.26E-05	0.000412601	0.000296813	581/10134/637/857/1649/1984/51024/4609/4690/11315/10399/7314	12
Endothelial_IIIvsN	GO:0010959	regulation of metal ion transport	39/846	423/18614	2.34E-05	0.000426854	0.000307066	1636/81/468/481/483/581/801/808/857/6347/6351/6352/967/1499/7852/1535/2149/9002/2273/2280/2316/53827/53826/2534/2771/3306/3688/10008/84876/5142/5336/5270/150094/6781/8614/2040/7070/65125/7533	39
Endothelial_IIIvsN	GO:1902904	negative regulation of supramolecular fiber organization	21/846	167/18614	2.35E-05	0.000426854	0.000307066	118/830/832/10395/2059/9535/2934/9026/3312/4131/4233/5216/1901/85358/6709/6711/3925/23075/29767/9168/10163	21
Endothelial_IIIvsN	GO:0048872	homeostasis of number of cells	31/846	304/18614	2.37E-05	0.000429639	0.00030907	581/613/972/1435/51705/2149/11167/3059/3091/28996/3148/3303/3304/9636/51621/10365/3965/55366/9935/4282/64332/5142/6223/6194/6659/7049/1831/7846/7538/677/10467	31
Endothelial_IIIvsN	GO:0070661	leukocyte proliferation	34/846	348/18614	2.39E-05	0.000430901	0.000309978	1636/581/637/868/6352/896/912/972/1026/1435/1499/1947/2534/3109/3113/3115/3123/3329/3620/3572/3659/3726/3965/2615/4282/4690/64332/5788/6194/57630/6480/7048/7099/7293	34
Endothelial_IIIvsN	GO:0043087	regulation of GTPase activity	35/846	364/18614	2.55E-05	0.000458564	0.000329877	375790/613/858/868/6358/6347/6368/6351/6352/23348/2149/121512/10788/3655/3688/3987/9448/4233/4739/10276/5362/23129/23637/10399/2889/9693/25780/6251/1901/6422/10252/3925/30851/7070/65125	35
Endothelial_IIIvsN	GO:0050731	positive regulation of peptidyl-tyrosine phosphorylation	22/846	181/18614	2.59E-05	0.000463313	0.000333294	1636/6352/948/972/1942/5168/2534/2621/51704/3059/3572/3678/4282/4739/50507/8829/5175/5336/8613/5788/7040/7132	22
Endothelial_IIIvsN	GO:1903204	negative regulation of oxidative stress-induced neuron death	7/846	21/18614	2.60E-05	0.000463313	0.000333294	468/1499/3091/135112/11315/65018/10399	7
Endothelial_IIIvsN	GO:0060485	mesenchyme development	32/846	320/18614	2.60E-05	0.000463483	0.000333416	11096/1499/10521/1655/1910/1942/1947/2316/2335/2294/23462/3091/182/3911/4017/4609/8829/27250/28984/57142/6386/6405/57556/6422/6615/10252/6909/6926/7040/7048/7049/677	32
Endothelial_IIIvsN	GO:0051893	regulation of focal adhesion assembly	12/846	64/18614	2.66E-05	0.000470937	0.000338779	71/10395/22998/3987/9448/4323/8829/6422/7010/7057/7070/7094	12
Endothelial_IIIvsN	GO:0090109	regulation of cell-substrate junction assembly	12/846	64/18614	2.66E-05	0.000470937	0.000338779	71/10395/22998/3987/9448/4323/8829/6422/7010/7057/7070/7094	12
Endothelial_IIIvsN	GO:0033002	muscle cell proliferation	27/846	249/18614	2.68E-05	0.000471926	0.000339489	9510/10203/858/6352/1012/1026/1499/1535/1649/2247/2353/2697/2771/3486/3488/3673/3725/4313/27250/80310/1901/6909/7040/7048/7049/7057/7099	27
Endothelial_IIIvsN	GO:0048732	gland development	40/846	441/18614	2.69E-05	0.000471926	0.000339489	353/581/857/1030/634/1435/1499/27122/2247/2294/2876/3091/3235/3488/3625/3643/3673/3725/3911/81606/55679/9935/4233/4255/4313/4781/8829/84876/5087/23129/57142/5270/6422/2030/23213/6909/6926/7040/7048/7049	40
Endothelial_IIIvsN	GO:0051101	regulation of DNA binding	17/846	120/18614	2.99E-05	0.000522373	0.000375779	801/808/1460/1499/1649/8721/23462/28996/3148/3397/3673/3725/9314/10542/11315/5329/7040	17
Endothelial_IIIvsN	GO:0071774	response to fibroblast growth factor	17/846	120/18614	2.99E-05	0.000522373	0.000375779	6347/6352/1499/54567/1960/2247/9158/9592/3340/3164/6422/10252/23213/6909/7057/7538/677	17
Endothelial_IIIvsN	GO:0036294	cellular response to decreased oxygen levels	20/846	157/18614	3.02E-05	0.00052455	0.000377345	468/54583/1958/2023/2353/3091/28996/3727/4000/378938/4609/5034/5230/65018/28984/6422/2030/6781/8614/677	20
Endothelial_IIIvsN	GO:0010038	response to metal ion	35/846	367/18614	3.03E-05	0.00052455	0.000377345	71/8754/118/468/682/801/808/811/847/857/929/25932/1393/51596/2167/2353/2354/3091/3625/3725/3726/3727/27345/4017/4493/4499/4501/4502/11315/5336/5499/140576/7057/7846/10628	35
Endothelial_IIIvsN	GO:0060347	heart trabecula formation	6/846	15/18614	3.04E-05	0.00052455	0.000377345	9510/54583/2280/23462/7010/7049	6
Endothelial_IIIvsN	GO:0071375	cellular response to peptide hormone stimulus	31/846	308/18614	3.06E-05	0.00052455	0.000377345	353/760/857/858/896/634/1393/1509/1535/54206/2200/2353/2771/2887/3625/3638/3643/4131/4644/4690/3164/8503/5315/5327/5791/5872/11031/143686/8651/9021/677	31
Endothelial_IIIvsN	GO:1903202	negative regulation of oxidative stress-induced cell death	11/846	55/18614	3.06E-05	0.00052455	0.000377345	468/1499/2534/2876/3091/3315/4233/135112/11315/65018/10399	11
Endothelial_IIIvsN	GO:0003018	vascular process in circulatory system	28/846	265/18614	3.08E-05	0.00052455	0.000377345	1636/613/388125/857/948/634/7122/1910/2149/2171/2828/2876/3643/3672/27345/10365/4313/5028/5138/83483/11156/10266/6509/2030/54407/6533/7010/7040	28
Endothelial_IIIvsN	GO:0072593	reactive oxygen species metabolic process	26/846	237/18614	3.08E-05	0.00052455	0.000377345	613/847/948/1026/1535/54541/2534/2771/2876/3091/8870/2537/51079/50507/11315/65018/5336/5547/10549/7837/55312/140823/7040/7048/7057/7099	26
Endothelial_IIIvsN	GO:1904035	regulation of epithelial cell apoptotic process	16/846	109/18614	3.27E-05	0.000555295	0.000399463	581/831/6347/641700/2621/2934/3383/27250/10266/28984/5054/6789/7010/7057/7538/677	16
Endothelial_IIIvsN	GO:0034620	cellular response to unfolded protein	15/846	98/18614	3.47E-05	0.000587553	0.000422668	467/468/9531/581/1649/27248/3303/3304/3306/3312/3329/4690/23645/10399/8614	15
Endothelial_IIIvsN	GO:0048145	regulation of fibroblast proliferation	14/846	87/18614	3.55E-05	0.000599534	0.000431287	581/55845/857/972/1026/1499/2335/2621/3725/4282/4609/80310/6277/6422	14
Endothelial_IIIvsN	GO:0001936	regulation of endothelial cell proliferation	22/846	185/18614	3.64E-05	0.000612411	0.000440551	84913/857/858/6347/1012/1535/54567/1960/2247/2321/3091/3148/3725/7026/3164/8829/28984/6678/23213/7010/7057/7424	22
Endothelial_IIIvsN	GO:0045445	myoblast differentiation	16/846	110/18614	3.66E-05	0.000614095	0.000441762	60/1649/10521/1655/2876/3475/3486/3688/182/3956/56262/6659/6909/6926/7040/677	16
Endothelial_IIIvsN	GO:0071453	cellular response to oxygen levels	21/846	172/18614	3.67E-05	0.000614095	0.000441762	468/857/54583/1958/2023/2353/3091/28996/3727/4000/378938/4609/5034/5230/65018/28984/6422/2030/6781/8614/677	21
Endothelial_IIIvsN	GO:0045619	regulation of lymphocyte differentiation	24/846	212/18614	3.69E-05	0.000616041	0.000443162	60/972/9308/56603/1960/2621/3111/3122/3123/3659/3726/3965/4323/64332/639/27166/5788/6422/57630/8651/6659/7048/7704/677	24
Endothelial_IIIvsN	GO:0016049	cell growth	43/846	495/18614	3.81E-05	0.000633109	0.00045544	11214/11007/978/1026/1029/55602/634/1499/7852/1535/2023/2273/2335/2697/3320/3326/3303/3304/3475/3486/3487/3488/3490/3621/3688/55004/4131/4323/51079/10276/8829/10399/57142/6386/6405/57556/5270/6422/6446/6696/8636/7040/7048	43
Endothelial_IIIvsN	GO:0043618	regulation of transcription from RNA polymerase II promoter in response to stress	9/846	38/18614	3.93E-05	0.000652026	0.000469048	467/468/9531/1649/1958/3091/3725/10365/4690	9
Endothelial_IIIvsN	GO:0042098	T cell proliferation	24/846	213/18614	3.99E-05	0.000657731	0.000473152	581/637/868/6352/896/912/1499/1947/2534/3109/3113/3115/3123/3620/3572/3659/3965/2615/4690/5788/6194/57630/7048/7293	24
Endothelial_IIIvsN	GO:0061383	trabecula morphogenesis	10/846	47/18614	3.99E-05	0.000657731	0.000473152	9510/54567/54583/2280/23462/4313/1901/6422/7010/7049	10
Endothelial_IIIvsN	GO:0048762	mesenchymal cell differentiation	27/846	255/18614	4.08E-05	0.000670701	0.000482483	1499/10521/1655/1910/1942/1947/2316/2335/23462/3091/182/3911/4017/8829/27250/28984/57142/6386/6405/57556/6422/6615/10252/6926/7040/7048/7049	27
Endothelial_IIIvsN	GO:0022612	gland morphogenesis	17/846	123/18614	4.14E-05	0.000677171	0.000487137	581/857/634/1435/3488/3911/55679/4313/4781/8829/23129/6422/23213/6909/6926/7040/7048	17
Endothelial_IIIvsN	GO:0070997	neuron death	35/846	373/18614	4.24E-05	0.000691627	0.000497536	468/581/637/6347/6352/1435/1499/1522/1649/54541/1948/54583/1958/2149/2353/2534/2597/2876/2896/3091/28996/3572/3672/3725/135112/8829/11315/65018/23129/5700/10399/7099/7846/7314/219699	35
Endothelial_IIIvsN	GO:0043666	regulation of phosphoprotein phosphatase activity	11/846	57/18614	4.34E-05	0.000706801	0.000508452	801/808/1460/2280/2771/3326/7184/3672/9891/23645/5788	11
Endothelial_IIIvsN	GO:0043491	protein kinase B signaling	24/846	215/18614	4.64E-05	0.000752634	0.000541423	6347/6352/1649/2247/2621/2876/3059/3320/3326/3488/3643/3688/50507/11315/8503/65018/59338/10399/57142/143686/7010/7040/7057/677	24
Endothelial_IIIvsN	GO:0071456	cellular response to hypoxia	19/846	149/18614	4.67E-05	0.000755951	0.000543809	54583/1958/2023/2353/3091/28996/3727/4000/378938/4609/5034/5230/65018/28984/6422/2030/6781/8614/677	19
Endothelial_IIIvsN	GO:0032944	regulation of mononuclear cell proliferation	26/846	243/18614	4.72E-05	0.000761155	0.000547552	637/868/6352/912/972/1026/1435/1499/1947/3109/3113/3115/3123/3620/3572/3659/3965/2615/4282/4690/5788/57630/6480/7048/7099/7293	26
Endothelial_IIIvsN	GO:0032496	response to lipopolysaccharide	33/846	345/18614	4.78E-05	0.000768208	0.000552626	1636/8754/613/6347/6352/929/948/1435/2920/1910/1948/2149/2353/3148/3620/3727/3965/4282/64332/3164/27250/5142/5336/57088/949/6401/6403/5054/7040/7056/7099/7431/7538	33
Endothelial_IIIvsN	GO:0031032	actomyosin structure organization	23/846	202/18614	4.87E-05	0.000780136	0.000561207	71/11214/1266/1466/10395/51466/257019/3688/3693/22998/4233/4627/10398/8829/9124/5216/28984/389/1901/6422/3925/29767/10163	23
Endothelial_IIIvsN	GO:0044344	cellular response to fibroblast growth factor stimulus	16/846	113/18614	5.12E-05	0.000816897	0.000587652	6347/6352/1499/54567/1960/2247/9158/3340/3164/6422/10252/23213/6909/7057/7538/677	16
Endothelial_IIIvsN	GO:0030042	actin filament depolymerization	11/846	58/18614	5.14E-05	0.000816897	0.000587652	118/830/832/1072/11034/2059/2934/6709/6711/23075/29767	11
Endothelial_IIIvsN	GO:0048010	vascular endothelial growth factor receptor signaling pathway	11/846	58/18614	5.14E-05	0.000816897	0.000587652	161198/2321/2534/2887/3091/3315/3678/8829/23213/79652/7424	11
Endothelial_IIIvsN	GO:1903201	regulation of oxidative stress-induced cell death	13/846	79/18614	5.27E-05	0.000834404	0.000600246	468/1499/2534/2876/3091/3315/4233/135112/5034/11315/65018/10399/7099	13
Endothelial_IIIvsN	GO:0006469	negative regulation of protein kinase activity	24/846	217/18614	5.38E-05	0.000848148	0.000610132	857/868/1026/1029/1030/634/64798/3301/1843/54206/2167/4616/10614/3315/7026/11315/27250/5787/5788/10399/6422/9467/10252/7070	24
Endothelial_IIIvsN	GO:0022604	regulation of cell morphogenesis	26/846	245/18614	5.42E-05	0.000848148	0.000610132	226/23237/93663/832/6347/148170/1072/7852/10395/5168/2059/7430/54751/121512/2335/2534/4627/103910/4651/5028/54873/29780/5362/23129/30011/6678	26
Endothelial_IIIvsN	GO:0009260	ribonucleotide biosynthetic process	25/846	231/18614	5.44E-05	0.000848148	0.000610132	11332/226/353/514/978/2023/4694/126328/55967/51079/4696/4700/4706/4707/4716/54539/4708/4710/4713/4726/374291/4728/65018/55312/7040	25
Endothelial_IIIvsN	GO:0043270	positive regulation of monoatomic ion transport	25/846	231/18614	5.44E-05	0.000848148	0.000610132	81/23237/481/483/581/801/808/857/6347/6351/6352/1520/2149/9002/2273/2316/3306/4697/84876/5028/65018/5336/85358/6781/7070	25
Endothelial_IIIvsN	GO:0001945	lymph vessel development	8/846	31/18614	5.47E-05	0.000848148	0.000610132	161198/1948/2247/7026/5784/54345/79652/7424	8
Endothelial_IIIvsN	GO:0035767	endothelial cell chemotaxis	8/846	31/18614	5.47E-05	0.000848148	0.000610132	1960/2247/3315/4233/3164/8829/5872/7057	8
Endothelial_IIIvsN	GO:1903203	regulation of oxidative stress-induced neuron death	8/846	31/18614	5.47E-05	0.000848148	0.000610132	468/1499/3091/135112/11315/65018/10399/7099	8
Endothelial_IIIvsN	GO:0003206	cardiac chamber morphogenesis	17/846	126/18614	5.65E-05	0.000873548	0.000628405	9510/1363/54567/54583/2280/2294/23462/3091/182/8829/6659/6909/6926/7010/7040/7048/7049	17
Endothelial_IIIvsN	GO:0051494	negative regulation of cytoskeleton organization	20/846	164/18614	5.67E-05	0.000875299	0.000629664	118/830/832/10395/2059/9535/2934/9026/4131/4233/5216/1901/85358/6709/6711/3925/23075/29767/9168/10163	20
Endothelial_IIIvsN	GO:0150116	regulation of cell-substrate junction organization	12/846	69/18614	5.81E-05	0.000893141	0.000642499	71/10395/22998/3987/9448/4323/8829/6422/7010/7057/7070/7094	12
Endothelial_IIIvsN	GO:0031349	positive regulation of defense response	39/846	441/18614	5.88E-05	0.000902605	0.000649308	1636/388125/857/6352/929/912/948/1520/1535/2167/2534/2828/51704/63940/2896/10614/3148/3320/3303/3304/3329/3620/3572/3659/3673/3956/55366/283131/64332/4818/11315/27250/5138/5336/6223/57142/5054/7099/7132	39
Endothelial_IIIvsN	GO:0030308	negative regulation of cell growth	22/846	191/18614	5.92E-05	0.000905879	0.000651663	11007/978/1026/1029/55602/2023/2273/2697/3303/3304/3475/3621/51079/8829/10399/57142/6405/57556/5270/6422/6696/7040	22
Endothelial_IIIvsN	GO:0006936	muscle contraction	33/846	349/18614	5.99E-05	0.000913594	0.000657213	226/444/481/113246/10203/800/801/808/857/7852/1910/2023/2149/2316/2697/2934/3320/3673/10008/4637/10398/26509/3164/5142/6525/6781/23213/23336/6909/6926/29767/7170/7171	33
Endothelial_IIIvsN	GO:0001819	positive regulation of cytokine production	42/846	489/18614	6.05E-05	0.000920032	0.000661844	468/929/948/972/9308/1535/1649/1958/2149/2597/51704/63940/3091/3113/3115/3148/3320/3303/3304/3315/3329/3620/3459/3554/3572/3659/9636/10542/7805/3965/4282/11315/5142/5336/5788/28984/5054/6711/23213/7040/7057/7099	42
Endothelial_IIIvsN	GO:0035303	regulation of dephosphorylation	17/846	127/18614	6.25E-05	0.000946108	0.000680602	801/808/1460/10395/2280/2771/3326/7184/3672/3673/9891/65018/23645/5788/23075/7040/7529	17
Endothelial_IIIvsN	GO:0051651	maintenance of location in cell	25/846	233/18614	6.26E-05	0.000946108	0.000680602	581/801/808/811/857/1535/1649/2149/9002/2247/2280/2316/2934/7184/3638/3709/11315/65018/5336/5788/5552/23353/23345/7070/9168	25
Endothelial_IIIvsN	GO:1902882	regulation of response to oxidative stress	15/846	103/18614	6.27E-05	0.000946108	0.000680602	468/948/1499/2534/2876/3091/3315/4233/135112/5034/11315/65018/10399/143686/7099	15
Endothelial_IIIvsN	GO:0046651	lymphocyte proliferation	30/846	306/18614	6.65E-05	0.000999469	0.000718989	581/637/868/6352/896/912/972/1026/1499/1947/2534/3109/3113/3115/3123/3329/3620/3572/3659/3965/2615/4282/4690/64332/5788/6194/57630/7048/7099/7293	30
Endothelial_IIIvsN	GO:0030856	regulation of epithelial cell differentiation	20/846	166/18614	6.74E-05	0.001010606	0.000727	118/81575/84913/857/135228/1030/634/7122/1499/54206/2247/3397/182/8202/5054/10252/6926/7132/7538/677	20
Endothelial_IIIvsN	GO:0061384	heart trabecula morphogenesis	8/846	32/18614	7.00E-05	0.001046575	0.000752875	9510/54567/54583/2280/23462/1901/7010/7049	8
Endothelial_IIIvsN	GO:0071356	cellular response to tumor necrosis factor	25/846	235/18614	7.20E-05	0.001073638	0.000772344	81/6358/6347/6368/6351/6352/1393/1535/1984/2167/2353/2621/3303/3304/10365/7805/3987/83483/6422/7057/7132/7293/84817/7538/677	25
Endothelial_IIIvsN	GO:0048246	macrophage chemotaxis	9/846	41/18614	7.48E-05	0.001112103	0.000800014	6347/6352/51192/1435/1910/4282/4313/57509/7057	9
Endothelial_IIIvsN	GO:0046683	response to organophosphorus	17/846	129/18614	7.62E-05	0.001130381	0.000813163	682/1393/7430/2353/2354/7184/3488/3625/3709/5028/5138/5327/2889/9693/6781/7056/677	17
Endothelial_IIIvsN	GO:0071900	regulation of protein serine/threonine kinase activity	34/846	369/18614	7.79E-05	0.001151238	0.000828167	60/8754/11214/801/808/857/894/896/11140/1026/1029/1030/3301/1843/10961/2247/2321/10614/3643/4282/50507/7026/27250/80310/5788/9693/28984/29950/6422/10252/7040/7057/7070/7099	34
Endothelial_IIIvsN	GO:0003151	outflow tract morphogenesis	13/846	82/18614	7.85E-05	0.00115489	0.000830794	7122/1499/3091/182/3725/4886/8829/23129/54345/6909/6926/7048/7049	13
Endothelial_IIIvsN	GO:0061097	regulation of protein tyrosine kinase activity	13/846	82/18614	7.85E-05	0.00115489	0.000830794	1636/857/868/1942/54206/2621/51704/4739/50507/5788/10399/9467/7070	13
Endothelial_IIIvsN	GO:0031345	negative regulation of cell projection organization	22/846	195/18614	8.09E-05	0.00118604	0.000853203	51225/832/1809/1942/1948/51466/2316/2534/3397/3475/4134/7025/8829/5376/9693/57142/6405/57556/6696/7070/7431/7533	22
Endothelial_IIIvsN	GO:0010720	positive regulation of cell development	38/846	432/18614	8.16E-05	0.001193719	0.000858726	1636/60/118/972/9308/7122/1435/1499/7852/1960/2247/2335/2353/2621/3059/3091/3122/3123/3572/3688/3965/4131/4323/4739/64332/8829/5362/23129/5788/5270/85358/8651/6659/7040/7048/7424/7704/677	38
Endothelial_IIIvsN	GO:0070585	protein localization to mitochondrion	17/846	130/18614	8.41E-05	0.001226032	0.000881971	9531/581/10134/637/808/1649/3301/51024/3320/3329/9636/51079/65018/140823/26521/7332/59286	17
Endothelial_IIIvsN	GO:1900407	regulation of cellular response to oxidative stress	14/846	94/18614	8.52E-05	0.001239426	0.000891606	468/948/1499/2534/2876/3091/3315/4233/135112/5034/11315/65018/10399/7099	14
Endothelial_IIIvsN	GO:0051897	positive regulation of protein kinase B signaling	16/846	118/18614	8.71E-05	0.001263898	0.000909211	2247/2621/2876/3059/3320/3326/3488/3643/3688/50507/11315/65018/57142/7010/7040/7057	16
Endothelial_IIIvsN	GO:0046390	ribose phosphate biosynthetic process	25/846	238/18614	8.84E-05	0.001279312	0.000920299	11332/226/353/514/978/2023/4694/126328/55967/51079/4696/4700/4706/4707/4716/54539/4708/4710/4713/4726/374291/4728/65018/55312/7040	25
Endothelial_IIIvsN	GO:0051085	chaperone cofactor-dependent protein refolding	8/846	33/18614	8.87E-05	0.001280238	0.000920965	972/3337/3303/3304/3306/3312/3336/10808	8
Endothelial_IIIvsN	GO:0003081	regulation of systemic arterial blood pressure by renin-angiotensin	7/846	25/18614	9.15E-05	0.001316196	0.000946833	1636/1359/1522/1535/1910/2149/6196	7
Endothelial_IIIvsN	GO:0030048	actin filament-based movement	17/846	131/18614	9.26E-05	0.001328619	0.000955769	81/857/2316/54874/2697/2934/10008/22998/4627/4637/4430/4644/55930/5142/6781/23224/10163	17
Endothelial_IIIvsN	GO:1901214	regulation of neuron death	31/846	327/18614	9.46E-05	0.001353737	0.000973838	468/581/6347/6352/1435/1499/1522/1649/54541/1948/54583/1958/2149/2353/2534/2896/3091/28996/3572/3672/3725/135112/8829/11315/65018/23129/5700/10399/7099/7314/219699	31
Endothelial_IIIvsN	GO:0051051	negative regulation of transport	41/846	483/18614	9.56E-05	0.001362057	0.000979824	1636/468/9531/613/801/808/857/948/972/634/1393/55917/8291/27248/10961/2149/2171/51024/2294/2697/2771/2887/3625/3638/10008/3965/4131/4947/5028/11315/5211/10399/6386/5270/6422/6781/7057/7132/7175/9341/65125	41
Endothelial_IIIvsN	GO:0007043	cell-cell junction assembly	19/846	157/18614	9.57E-05	0.001362057	0.000979824	1636/60/71/857/928/1012/7122/1495/1499/90952/2697/2701/79191/5175/5872/10266/389/6615/7094	19
Endothelial_IIIvsN	GO:0046578	regulation of Ras protein signal transduction	21/846	184/18614	9.87E-05	0.001394091	0.001002868	27/11214/397/50650/613/1281/1435/10395/2059/2149/9002/9815/2828/3688/9448/23263/4233/10276/8829/10252/3925	21
Endothelial_IIIvsN	GO:1902107	positive regulation of leukocyte differentiation	21/846	184/18614	9.87E-05	0.001394091	0.001002868	60/972/9308/1435/1960/2353/2621/3059/3122/3123/3965/4323/4739/64332/5788/8651/6659/7040/7048/7704/677	21
Endothelial_IIIvsN	GO:1903708	positive regulation of hemopoiesis	21/846	184/18614	9.87E-05	0.001394091	0.001002868	60/972/9308/1435/1960/2353/2621/3059/3122/3123/3965/4323/4739/64332/5788/8651/6659/7040/7048/7704/677	21
Endothelial_IIIvsN	GO:0002693	positive regulation of cellular extravasation	6/846	18/18614	0.000100409	0.00141048	0.001014658	4267/3383/3554/80310/83483/7070	6
Endothelial_IIIvsN	GO:0097067	cellular response to thyroid hormone stimulus	6/846	18/18614	0.000100409	0.00141048	0.001014658	1508/1512/1520/10634/3625/4005	6
Endothelial_IIIvsN	GO:0003170	heart valve development	12/846	73/18614	0.000102521	0.001432605	0.001030574	11096/54567/1942/23462/182/5138/639/6615/6659/7040/7048/7132	12
Endothelial_IIIvsN	GO:0030032	lamellipodium assembly	12/846	73/18614	0.000102521	0.001432605	0.001030574	51225/3983/10109/55845/832/1012/3320/3688/4690/29780/1901/10163	12
Endothelial_IIIvsN	GO:0072594	establishment of protein localization to organelle	39/846	453/18614	0.00010448	0.001456167	0.001047524	9531/581/10134/637/808/868/948/1026/1649/3301/51024/2316/3059/3320/3312/3329/3621/51194/7805/4000/4121/51079/54492/65018/5514/140823/10952/23480/11267/6272/6727/6731/6789/7040/26521/7175/10628/7332/59286	39
Endothelial_IIIvsN	GO:0045766	positive regulation of angiogenesis	21/846	185/18614	0.000106704	0.001479442	0.001064267	285/1512/7852/2247/2321/2896/3091/28996/3315/3678/3688/3716/9314/8829/5315/10266/5054/7010/7048/7057/7424	21
Endothelial_IIIvsN	GO:1904018	positive regulation of vasculature development	21/846	185/18614	0.000106704	0.001479442	0.001064267	285/1512/7852/2247/2321/2896/3091/28996/3315/3678/3688/3716/9314/8829/5315/10266/5054/7010/7048/7057/7424	21
Endothelial_IIIvsN	GO:0002690	positive regulation of leukocyte chemotaxis	14/846	96/18614	0.000107583	0.001487761	0.001070252	811/6351/6352/972/1435/2621/63940/3965/4739/5054/23075/7057/7424/65125	14
Endothelial_IIIvsN	GO:0050821	protein stabilization	23/846	213/18614	0.000110258	0.001518816	0.001092592	481/483/9531/811/11140/1942/2316/2597/2896/9026/3320/3326/3303/3304/3329/11315/5216/65018/8613/5479/57142/6659/6789	23
Endothelial_IIIvsN	GO:0001837	epithelial to mesenchymal transition	20/846	172/18614	0.000110843	0.001518816	0.001092592	1499/10521/1655/1942/2316/23462/3091/182/4017/27250/28984/57142/6386/6422/6615/10252/6926/7040/7048/7049	20
Endothelial_IIIvsN	GO:0003176	aortic valve development	9/846	43/18614	0.000110966	0.001518816	0.001092592	11096/54567/1942/23462/182/6615/7040/7048/7132	9
Endothelial_IIIvsN	GO:0031952	regulation of protein autophosphorylation	9/846	43/18614	0.000110966	0.001518816	0.001092592	1636/801/808/857/54206/3725/80310/5788/7424	9
Endothelial_IIIvsN	GO:0036475	neuron death in response to oxidative stress	8/846	34/18614	0.000111458	0.001521638	0.001094622	468/1499/3091/135112/11315/65018/10399/7099	8
Endothelial_IIIvsN	GO:0030217	T cell differentiation	29/846	300/18614	0.000112043	0.00152573	0.001097565	60/912/972/9308/1499/56603/54567/1958/1960/3111/3122/3123/3659/3714/3726/3965/9935/64332/8503/639/27166/5788/6194/57630/8651/6659/7048/7704/677	29
Endothelial_IIIvsN	GO:0032757	positive regulation of interleukin-8 production	11/846	63/18614	0.000113067	0.001535754	0.001104776	929/972/1649/2149/3303/3304/10542/3965/11315/5054/7099	11
Endothelial_IIIvsN	GO:0090084	negative regulation of inclusion body assembly	5/846	12/18614	0.000116186	0.001574114	0.001132371	55466/3337/3303/3304/3306	5
Endothelial_IIIvsN	GO:0030834	regulation of actin filament depolymerization	10/846	53/18614	0.000117468	0.001583442	0.001139082	118/830/832/11034/2059/2934/6709/6711/23075/29767	10
Endothelial_IIIvsN	GO:0048146	positive regulation of fibroblast proliferation	10/846	53/18614	0.000117468	0.001583442	0.001139082	55845/972/1026/2335/2621/3725/4282/4609/80310/6277	10
Endothelial_IIIvsN	GO:0072089	stem cell proliferation	16/846	121/18614	0.000117919	0.001585517	0.001140574	1636/135228/1499/2247/2697/3148/2122/4781/5087/5788/5915/54345/6926/7048/7424/677	16
Endothelial_IIIvsN	GO:0030100	regulation of endocytosis	23/846	214/18614	0.000118355	0.00158738	0.001141914	27/60/71/1173/1175/23237/375/808/857/929/948/967/1012/8527/1948/9026/3643/3673/5336/11031/6386/6401/5054	23
Endothelial_IIIvsN	GO:0090092	regulation of transmembrane receptor protein serine/threonine kinase signaling pathway	29/846	301/18614	0.000118758	0.001588798	0.001142935	857/858/135228/1030/51232/1460/27122/2200/2280/11167/2734/28996/3326/3303/5654/3621/3625/8516/11030/8819/6386/6422/10252/23213/7040/7048/7049/7057/10140	29
Endothelial_IIIvsN	GO:0022411	cellular component disassembly	41/846	488/18614	0.000119528	0.001595105	0.001147471	11096/118/444/581/801/830/832/11140/1072/27243/1471/1520/54541/1776/11034/1984/2059/51024/2934/3091/3306/3312/3643/3688/3915/3936/4131/9448/4323/4313/4609/4739/11315/65018/5499/6709/6711/3925/23075/7040/29767	41
Endothelial_IIIvsN	GO:0014909	smooth muscle cell migration	14/846	97/18614	0.000120562	0.001601241	0.001151886	1636/9510/6352/1649/2887/3486/3488/3673/8829/80310/5327/6282/5054/7099	14
Endothelial_IIIvsN	GO:0030038	contractile actin filament bundle assembly	15/846	109/18614	0.000121188	0.001601241	0.001151886	71/10395/51466/3693/22998/4233/8829/9124/5216/28984/389/1901/6422/3925/10163	15
Endothelial_IIIvsN	GO:0043149	stress fiber assembly	15/846	109/18614	0.000121188	0.001601241	0.001151886	71/10395/51466/3693/22998/4233/8829/9124/5216/28984/389/1901/6422/3925/10163	15
Endothelial_IIIvsN	GO:0060840	artery development	15/846	109/18614	0.000121188	0.001601241	0.001151886	1281/1649/54567/1948/2294/23462/182/3340/8829/5138/23129/639/6659/6909/7048	15
Endothelial_IIIvsN	GO:0032868	response to insulin	27/846	272/18614	0.000123028	0.001621542	0.00116649	353/847/858/896/634/1509/1958/54206/2353/2771/2887/3625/3638/3643/4644/4690/8503/5315/5791/5872/11031/143686/8651/9021/6272/8743/677	27
Endothelial_IIIvsN	GO:0043393	regulation of protein binding	22/846	201/18614	0.000126606	0.001664589	0.001197456	1636/60/118/581/857/868/6368/1026/7122/1522/2280/9026/28996/3397/8829/11315/23129/5499/10399/9693/6789/7049	22
Endothelial_IIIvsN	GO:0050918	positive chemotaxis	11/846	64/18614	0.000131004	0.001718179	0.001236007	285/6352/1012/2247/3148/3673/4233/4282/8829/1901/7424	11
Endothelial_IIIvsN	GO:0006874	intracellular calcium ion homeostasis	29/846	303/18614	0.00013328	0.001735294	0.001248319	468/79572/481/581/10134/801/808/811/857/858/6358/6368/6352/1535/1649/2149/9002/2247/51024/2280/2316/7184/3709/5028/5336/5788/6781/8614/7070	29
Endothelial_IIIvsN	GO:0002347	response to tumor cell	9/846	44/18614	0.000133934	0.001735294	0.001248319	51225/634/3123/3329/9314/7805/4818/7040/10628	9
Endothelial_IIIvsN	GO:0030835	negative regulation of actin filament depolymerization	9/846	44/18614	0.000133934	0.001735294	0.001248319	118/830/832/2059/2934/6709/6711/23075/29767	9
Endothelial_IIIvsN	GO:0043620	regulation of DNA-templated transcription in response to stress	9/846	44/18614	0.000133934	0.001735294	0.001248319	467/468/9531/1649/1958/3091/3725/10365/4690	9
Endothelial_IIIvsN	GO:2000249	regulation of actin cytoskeleton reorganization	9/846	44/18614	0.000133934	0.001735294	0.001248319	51225/27/397/90952/3059/10788/8829/29085/7010	9
Endothelial_IIIvsN	GO:0014812	muscle cell migration	15/846	110/18614	0.000134538	0.001738892	0.001250907	1636/9510/6352/1649/2887/3486/3488/3673/10276/8829/80310/5327/6282/5054/7099	15
Endothelial_IIIvsN	GO:0032946	positive regulation of mononuclear cell proliferation	18/846	148/18614	0.000135857	0.001751705	0.001260125	6352/912/972/1026/1435/1947/3109/3113/3115/3572/3965/4282/4690/5788/6480/7048/7099/7293	18
Endothelial_IIIvsN	GO:0062197	cellular response to chemical stress	32/846	349/18614	0.000137016	0.001762394	0.001267814	468/847/857/948/1499/1649/3301/54206/2353/2534/2876/3091/3303/3304/3315/3725/10365/4233/4255/4313/135112/10276/5034/11315/80310/65018/59338/5796/10399/140823/7099/677	32
Endothelial_IIIvsN	GO:0050819	negative regulation of coagulation	10/846	54/18614	0.000138366	0.001763777	0.001268809	308/928/634/5327/5329/5054/5270/710/7056/7057	10
Endothelial_IIIvsN	GO:0071320	cellular response to cAMP	10/846	54/18614	0.000138366	0.001763777	0.001268809	1393/7430/3488/3625/3709/5138/2889/9693/6781/677	10
Endothelial_IIIvsN	GO:0001893	maternal placenta development	8/846	35/18614	0.000138776	0.001763777	0.001268809	682/1508/3726/7026/639/6696/6781/8614	8
Endothelial_IIIvsN	GO:0035025	positive regulation of Rho protein signal transduction	8/846	35/18614	0.000138776	0.001763777	0.001268809	11214/50650/1281/2149/9002/2828/23263/10276	8
Endothelial_IIIvsN	GO:0035633	maintenance of blood-brain barrier	8/846	35/18614	0.000138776	0.001763777	0.001268809	60/71/7122/90952/2697/3688/3915/5175	8
Endothelial_IIIvsN	GO:0072655	establishment of protein localization to mitochondrion	16/846	123/18614	0.000143376	0.00181791	0.001307751	9531/581/10134/637/808/1649/3301/51024/3320/3329/51079/65018/140823/26521/7332/59286	16
Endothelial_IIIvsN	GO:0009152	purine ribonucleotide biosynthetic process	23/846	217/18614	0.000145908	0.001844598	0.001326949	11332/226/353/514/2023/4694/126328/55967/51079/4696/4700/4706/4707/4716/54539/4708/4710/4713/4726/374291/4728/65018/7040	23
Endothelial_IIIvsN	GO:0048678	response to axon injury	13/846	87/18614	0.000146172	0.001844598	0.001326949	581/1495/1809/2247/2316/2896/3725/9314/4131/4313/5336/6696/7070	13
Endothelial_IIIvsN	GO:0002237	response to molecule of bacterial origin	33/846	366/18614	0.000148743	0.001872623	0.00134711	1636/8754/613/6347/6352/929/948/1435/2920/1910/1948/2149/2353/3148/3620/3727/3965/4282/64332/3164/27250/5142/5336/57088/949/6401/6403/5054/7040/7056/7099/7431/7538	33
Endothelial_IIIvsN	GO:0008637	apoptotic mitochondrial changes	15/846	111/18614	0.000149147	0.00187329	0.00134759	581/637/51024/2876/9026/3303/3329/8870/2537/4000/65018/5329/27166/293/8743	15
Endothelial_IIIvsN	GO:0010324	membrane invagination	11/846	65/18614	0.000151306	0.001891497	0.001360687	375/948/27243/9844/54874/2934/3673/4627/5336/11031/7057	11
Endothelial_IIIvsN	GO:0030837	negative regulation of actin filament polymerization	11/846	65/18614	0.000151306	0.001891497	0.001360687	118/830/832/2059/2934/9026/5216/6709/6711/29767/9168	11
Endothelial_IIIvsN	GO:1903036	positive regulation of response to wounding	12/846	76/18614	0.000152698	0.001904448	0.001370004	71/948/7852/2149/2316/2896/3688/5327/5054/6484/7056/7057	12
Endothelial_IIIvsN	GO:2000108	positive regulation of leukocyte apoptotic process	7/846	27/18614	0.000156075	0.001942023	0.001397034	581/6352/1029/3620/3965/27166/9693	7
Endothelial_IIIvsN	GO:1902074	response to salt	34/846	383/18614	0.000159919	0.001985232	0.001428118	71/8754/118/375790/801/808/811/847/857/948/25932/1393/7852/1910/1958/2167/2353/2354/2534/2771/3320/7184/3625/3673/3725/3726/3727/27345/5028/5336/140576/7057/7846/10628	34
Endothelial_IIIvsN	GO:0009743	response to carbohydrate	24/846	234/18614	0.000175276	0.002168928	0.001560263	1636/285/10203/847/1535/1958/2621/2752/2876/3091/3123/3673/4131/50507/5211/10399/6196/2030/6659/7048/7057/6434/10628/677	24
Endothelial_IIIvsN	GO:0016525	negative regulation of angiogenesis	18/846	151/18614	0.00017553	0.002168928	0.001560263	9510/285/7122/1284/1499/641700/2828/3339/10365/9314/5230/28984/57556/5054/6678/23213/7010/7057	18
Endothelial_IIIvsN	GO:0043123	positive regulation of I-kappaB kinase/NF-kappaB signaling	21/846	192/18614	0.000180509	0.002225299	0.001600815	11214/948/972/1499/2149/2280/2316/2534/2597/2697/51704/3123/10542/3956/3965/65018/389/57153/7099/7132/8743	21
Endothelial_IIIvsN	GO:0070493	thrombin-activated receptor signaling pathway	5/846	13/18614	0.000181747	0.002235399	0.00160808	2149/9002/10788/4233/3925	5
Endothelial_IIIvsN	GO:0051348	negative regulation of transferase activity	27/846	279/18614	0.000187167	0.002296775	0.001652232	857/868/1026/1029/1030/634/64798/3301/1843/1974/54206/2167/4616/10614/3315/7026/11315/27250/29085/5787/5788/10399/6422/9467/10252/7070/7538	27
Endothelial_IIIvsN	GO:0050808	synapse organization	39/846	466/18614	0.000188201	0.002304167	0.00165755	51225/60/71/87/375790/23237/375/831/1072/1282/1499/1942/1948/54583/7430/2149/2316/2534/2823/9026/3312/3643/3688/3911/4131/4739/8829/5216/23129/6386/51150/6405/85358/6272/8404/9806/7846/203068/10163	39
Endothelial_IIIvsN	GO:2000107	negative regulation of leukocyte apoptotic process	10/846	56/18614	0.000189658	0.002316692	0.00166656	6352/972/1942/2621/3059/3091/3620/4282/6480/1831	10
Endothelial_IIIvsN	GO:0001890	placenta development	18/846	152/18614	0.000190838	0.002322502	0.00167074	682/1508/54583/23462/3091/3326/5654/3726/7026/639/6194/6615/9021/6696/6781/8614/6789/677	18
Endothelial_IIIvsN	GO:0001659	temperature homeostasis	20/846	179/18614	0.000191391	0.002322502	0.00167074	11096/79602/468/857/948/7852/1649/1910/1958/2167/2171/10912/2697/2778/2876/2887/3397/3910/55366/7099	20
Endothelial_IIIvsN	GO:0035307	positive regulation of protein dephosphorylation	9/846	46/18614	0.000191874	0.002322502	0.00167074	801/808/10395/3326/3672/65018/23645/5788/7040	9
Endothelial_IIIvsN	GO:2000273	positive regulation of signaling receptor activity	9/846	46/18614	0.000191874	0.002322502	0.00167074	23237/6347/3091/3688/8202/8829/11315/65018/85358	9
Endothelial_IIIvsN	GO:0061045	negative regulation of wound healing	12/846	78/18614	0.000196733	0.002375932	0.001709176	135228/928/634/2247/22915/5327/5329/5054/5270/710/7056/7057	12
Endothelial_IIIvsN	GO:0030194	positive regulation of blood coagulation	7/846	28/18614	0.000199996	0.002404461	0.001729698	948/2149/5327/5054/6484/7056/7057	7
Endothelial_IIIvsN	GO:1900048	positive regulation of hemostasis	7/846	28/18614	0.000199996	0.002404461	0.001729698	948/2149/5327/5054/6484/7056/7057	7
Endothelial_IIIvsN	GO:0046634	regulation of alpha-beta T cell activation	15/846	114/18614	0.000201543	0.002417615	0.001739161	868/9308/3122/3123/10808/3659/3726/3965/64332/639/5788/57630/8651/7048/7704	15
Endothelial_IIIvsN	GO:0045580	regulation of T cell differentiation	20/846	180/18614	0.000206337	0.002469567	0.001776534	60/972/9308/56603/1960/3111/3122/3123/3659/3726/3965/64332/639/27166/5788/57630/8651/6659/7048/7704	20
Endothelial_IIIvsN	GO:2000181	negative regulation of blood vessel morphogenesis	18/846	153/18614	0.000207302	0.002470815	0.001777432	9510/285/7122/1284/1499/641700/2828/3339/10365/9314/5230/28984/57556/5054/6678/23213/7010/7057	18
Endothelial_IIIvsN	GO:0001558	regulation of cell growth	36/846	420/18614	0.000207367	0.002470815	0.001777432	11007/978/1026/1029/55602/634/7852/1535/2023/2273/2335/2697/3303/3304/3475/3486/3487/3488/3490/3621/55004/4131/4323/51079/10276/8829/10399/57142/6386/6405/57556/5270/6422/6446/6696/7040	36
Endothelial_IIIvsN	GO:0034110	regulation of homotypic cell-cell adhesion	8/846	37/18614	0.000210037	0.002491501	0.001792312	6352/928/634/3572/3716/22915/5329/5270	8
Endothelial_IIIvsN	GO:0035909	aorta morphogenesis	8/846	37/18614	0.000210037	0.002491501	0.001792312	1281/54567/1948/23462/182/6659/6909/7048	8
Endothelial_IIIvsN	GO:0055074	calcium ion homeostasis	30/846	327/18614	0.000216936	0.002567641	0.001847086	468/79572/481/581/10134/801/808/811/857/858/6358/6368/6352/1535/1649/2149/9002/2247/51024/2280/2316/7184/3709/5028/5336/5788/6781/8614/7070/10467	30
Endothelial_IIIvsN	GO:0051261	protein depolymerization	15/846	115/18614	0.00022223	0.002622254	0.001886372	118/444/830/832/1072/11034/2059/2934/3312/4131/6709/6711/3925/23075/29767	15
Endothelial_IIIvsN	GO:0071383	cellular response to steroid hormone stimulus	22/846	209/18614	0.000222533	0.002622254	0.001886372	1636/811/54541/10521/1655/3301/54206/3303/3304/3312/81606/11315/10424/5327/8611/6422/6446/6781/7332/7533/7538/677	22
Endothelial_IIIvsN	GO:1901343	negative regulation of vasculature development	18/846	154/18614	0.000224993	0.002645399	0.001903022	9510/285/7122/1284/1499/641700/2828/3339/10365/9314/5230/28984/57556/5054/6678/23213/7010/7057	18
Endothelial_IIIvsN	GO:0045601	regulation of endothelial cell differentiation	9/846	47/18614	0.000227863	0.002661555	0.001914644	118/81575/84913/634/7122/1499/3397/182/7132	9
Endothelial_IIIvsN	GO:0045646	regulation of erythrocyte differentiation	9/846	47/18614	0.000227863	0.002661555	0.001914644	3091/3148/3303/3304/9636/51621/9935/7538/677	9
Endothelial_IIIvsN	GO:1905314	semi-lunar valve development	9/846	47/18614	0.000227863	0.002661555	0.001914644	11096/54567/1942/23462/182/6615/7040/7048/7132	9
Endothelial_IIIvsN	GO:0061180	mammary gland epithelium development	11/846	68/18614	0.000228955	0.002668481	0.001919626	581/1435/2247/2294/2876/3091/81606/4255/84876/57142/6926	11
Endothelial_IIIvsN	GO:0045639	positive regulation of myeloid cell differentiation	14/846	103/18614	0.000230674	0.002682655	0.001929823	972/1435/2353/3059/3091/3123/3148/3303/3304/9636/182/4739/7040/677	14
Endothelial_IIIvsN	GO:0097581	lamellipodium organization	13/846	91/18614	0.000231766	0.002689499	0.001934746	51225/3983/10109/55845/832/1012/5168/3320/3688/4690/29780/1901/10163	13
Endothelial_IIIvsN	GO:0070663	regulation of leukocyte proliferation	26/846	268/18614	0.000234959	0.002720635	0.001957145	637/868/6352/912/972/1026/1435/1499/1947/3109/3113/3115/3123/3620/3572/3659/3965/2615/4282/4690/5788/57630/6480/7048/7099/7293	26
Endothelial_IIIvsN	GO:0033673	negative regulation of kinase activity	24/846	239/18614	0.000241283	0.002781787	0.002001136	857/868/1026/1029/1030/634/64798/3301/1843/54206/2167/4616/10614/3315/7026/11315/27250/5787/5788/10399/6422/9467/10252/7070	24
Endothelial_IIIvsN	GO:0050670	regulation of lymphocyte proliferation	24/846	239/18614	0.000241283	0.002781787	0.002001136	637/868/6352/912/972/1026/1499/1947/3109/3113/3115/3123/3620/3572/3659/3965/2615/4282/4690/5788/57630/7048/7099/7293	24
Endothelial_IIIvsN	GO:0050679	positive regulation of epithelial cell proliferation	23/846	225/18614	0.000249073	0.002865416	0.002061296	858/1012/1499/1535/1960/2247/2752/2896/3091/3148/5654/3397/3725/3912/3915/4609/283131/3164/8829/57142/6422/7010/7424	23
Endothelial_IIIvsN	GO:0032272	negative regulation of protein polymerization	12/846	80/18614	0.00025116	0.002871437	0.002065627	118/830/832/2059/2934/9026/5216/6709/6711/3925/29767/9168	12
Endothelial_IIIvsN	GO:0070227	lymphocyte apoptotic process	12/846	80/18614	0.00025116	0.002871437	0.002065627	581/6352/972/1942/3091/3620/3965/4282/64332/27166/6194/1831	12
Endothelial_IIIvsN	GO:0007568	aging	19/846	169/18614	0.000253129	0.002871437	0.002065627	1636/847/1030/1284/1495/1910/2247/2353/2876/2879/3488/3625/3727/4017/4313/5028/710/7048/7076	19
Endothelial_IIIvsN	GO:0042176	regulation of protein catabolic process	32/846	361/18614	0.00025318	0.002871437	0.002065627	8754/10134/857/868/1471/641700/8667/6923/7430/2316/2534/2876/3320/3326/3303/3304/8870/51079/4947/11315/65018/5700/5721/10399/9781/6386/5270/57630/11267/7076/7078/7314	32
Endothelial_IIIvsN	GO:0010955	negative regulation of protein processing	7/846	29/18614	0.000253373	0.002871437	0.002065627	831/1522/2734/5327/5054/5270/7057	7
Endothelial_IIIvsN	GO:1903318	negative regulation of protein maturation	7/846	29/18614	0.000253373	0.002871437	0.002065627	831/1522/2734/5327/5054/5270/7057	7
Endothelial_IIIvsN	GO:0032869	cellular response to insulin stimulus	22/846	211/18614	0.000254783	0.002871437	0.002065627	353/858/896/634/1509/54206/2771/2887/3625/3638/3643/4644/4690/8503/5315/5791/5872/11031/143686/8651/9021/677	22
Endothelial_IIIvsN	GO:0003180	aortic valve morphogenesis	8/846	38/18614	0.000255558	0.002871437	0.002065627	11096/54567/1942/23462/182/6615/7040/7048	8
Endothelial_IIIvsN	GO:0051084	'de novo' post-translational protein folding	8/846	38/18614	0.000255558	0.002871437	0.002065627	972/3337/3303/3304/3306/3312/3336/10808	8
Endothelial_IIIvsN	GO:0110020	regulation of actomyosin structure organization	14/846	104/18614	0.000255623	0.002871437	0.002065627	71/11214/10395/51466/22998/4233/8829/5216/28984/389/1901/6422/3925/10163	14
Endothelial_IIIvsN	GO:0001836	release of cytochrome c from mitochondria	10/846	58/18614	0.000256052	0.002871437	0.002065627	581/637/51024/2876/2537/4000/65018/5329/27166/8743	10
Endothelial_IIIvsN	GO:0050732	negative regulation of peptidyl-tyrosine phosphorylation	10/846	58/18614	0.000256052	0.002871437	0.002065627	857/868/54206/5788/10399/6422/9467/8651/9021/7070	10
Endothelial_IIIvsN	GO:0043409	negative regulation of MAPK cascade	20/846	183/18614	0.000257499	0.002881613	0.002072947	467/857/3301/1843/1844/1846/1847/1942/54206/7430/2122/4609/27250/65018/5788/57556/6422/10252/7078/7099	20
Endothelial_IIIvsN	GO:0099515	actin filament-based transport	6/846	21/18614	0.000261075	0.002900574	0.002086587	81/54874/4430/4644/55930/23224	6
Endothelial_IIIvsN	GO:0032835	glomerulus development	11/846	69/18614	0.000261367	0.002900574	0.002086587	285/1910/1958/2828/182/55366/4811/80310/5175/23213/7010	11
Endothelial_IIIvsN	GO:0061077	chaperone-mediated protein folding	11/846	69/18614	0.000261367	0.002900574	0.002086587	972/3337/2289/3303/3304/3306/3312/3315/3336/10808/5479	11
Endothelial_IIIvsN	GO:0061614	miRNA transcription	11/846	69/18614	0.000261367	0.002900574	0.002086587	84913/1655/1958/2247/2353/3091/3725/9314/4609/4781/7040	11
Endothelial_IIIvsN	GO:0072659	protein localization to plasma membrane	27/846	285/18614	0.000264233	0.002926303	0.002105096	51225/60/1173/481/483/682/30846/7430/2316/2621/3688/3911/4323/4644/5028/5872/11031/10399/10266/9693/196383/6711/7040/7132/10098/9341/51304	27
Endothelial_IIIvsN	GO:0010639	negative regulation of organelle organization	32/846	362/18614	0.000266001	0.002939775	0.002114788	118/830/832/10395/1843/2059/9535/2876/2934/9026/3303/8870/4000/4131/4134/4233/8260/5216/65018/27166/6196/1901/85358/293/6709/6711/3925/23075/29767/9168/7175/10163	32
Endothelial_IIIvsN	GO:0035987	endodermal cell differentiation	9/846	48/18614	0.000269278	0.002969851	0.002136423	1284/1295/1499/2335/3678/3693/3912/4323/4313	9
Endothelial_IIIvsN	GO:0014074	response to purine-containing compound	17/846	143/18614	0.000271802	0.002970979	0.002137235	682/1393/7430/2353/2354/7184/3488/3625/3709/5028/5138/5327/2889/9693/6781/7056/677	17
Endothelial_IIIvsN	GO:0046598	positive regulation of viral entry into host cell	5/846	14/18614	0.000272163	0.002970979	0.002137235	972/3123/3956/3965/5034	5
Endothelial_IIIvsN	GO:0051764	actin crosslink formation	5/846	14/18614	0.000272163	0.002970979	0.002137235	1809/2059/2316/10634/3936	5
Endothelial_IIIvsN	GO:0075294	positive regulation by symbiont of entry into host	5/846	14/18614	0.000272163	0.002970979	0.002137235	972/3123/3956/3965/5034	5
Endothelial_IIIvsN	GO:1902043	positive regulation of extrinsic apoptotic signaling pathway via death domain receptors	5/846	14/18614	0.000272163	0.002970979	0.002137235	467/6422/6789/7057/7078	5
Endothelial_IIIvsN	GO:1903035	negative regulation of response to wounding	13/846	93/18614	0.000288657	0.003144595	0.002262129	135228/928/634/2247/22915/5327/5329/5054/5270/710/6696/7056/7057	13
Endothelial_IIIvsN	GO:0035967	cellular response to topologically incorrect protein	15/846	118/18614	0.000295671	0.003204228	0.002305027	467/468/9531/581/1649/27248/3303/3304/3306/3312/3329/4690/23645/10399/8614	15
Endothelial_IIIvsN	GO:0070228	regulation of lymphocyte apoptotic process	10/846	59/18614	0.000295932	0.003204228	0.002305027	581/6352/972/1942/3091/3620/3965/4282/27166/1831	10
Endothelial_IIIvsN	GO:2000351	regulation of endothelial cell apoptotic process	10/846	59/18614	0.000295932	0.003204228	0.002305027	6347/641700/2621/3383/27250/10266/28984/5054/7010/7057	10
Endothelial_IIIvsN	GO:2000379	positive regulation of reactive oxygen species metabolic process	11/846	70/18614	0.000297565	0.003215388	0.002313055	948/1026/1535/2771/11315/5336/140823/7040/7048/7057/7099	11
Endothelial_IIIvsN	GO:1901888	regulation of cell junction assembly	22/846	214/18614	0.000310864	0.003352305	0.00241155	51225/1636/71/375790/857/7122/1499/10395/79191/22998/3987/9448/4323/8829/2889/9693/6422/6615/7010/7057/7070/7094	22
Endothelial_IIIvsN	GO:0001503	ossification	36/846	429/18614	0.000311642	0.003353927	0.002412716	468/55973/847/1052/1192/51232/1435/55790/1499/1655/2247/3091/3336/3486/3488/3572/9636/182/3726/3727/55366/4256/4323/4313/5087/1901/6422/6615/6272/6696/5552/6781/10140/7171/7424/7704	36
Endothelial_IIIvsN	GO:0050820	positive regulation of coagulation	7/846	30/18614	0.000317636	0.003386939	0.002436464	948/2149/5327/5054/6484/7056/7057	7
Endothelial_IIIvsN	GO:0097066	response to thyroid hormone	7/846	30/18614	0.000317636	0.003386939	0.002436464	1636/1508/1512/1520/10634/3625/4005	7
Endothelial_IIIvsN	GO:0006446	regulation of translational initiation	12/846	82/18614	0.000317882	0.003386939	0.002436464	468/6352/10209/8667/1974/1978/1983/3315/4690/5499/23645/7175	12
Endothelial_IIIvsN	GO:0010921	regulation of phosphatase activity	12/846	82/18614	0.000317882	0.003386939	0.002436464	801/808/1460/2280/2771/3326/7184/3672/3673/9891/23645/5788	12
Endothelial_IIIvsN	GO:1901184	regulation of ERBB signaling pathway	12/846	82/18614	0.000317882	0.003386939	0.002436464	868/1012/634/8527/54206/9026/2537/3672/5329/5782/27246/57142	12
Endothelial_IIIvsN	GO:0051896	regulation of protein kinase B signaling	20/846	186/18614	0.000319443	0.003396327	0.002443217	1649/2247/2621/2876/3059/3320/3326/3488/3643/3688/50507/11315/65018/59338/10399/57142/143686/7010/7040/7057	20
Endothelial_IIIvsN	GO:0016064	immunoglobulin mediated immune response	17/846	145/18614	0.000320815	0.003396327	0.002443217	972/3108/3109/3111/3113/3115/3117/3119/3122/3123/3127/3329/64332/5788/710/23075/7040	17
Endothelial_IIIvsN	GO:0003073	regulation of systemic arterial blood pressure	13/846	94/18614	0.000321309	0.003396327	0.002443217	1636/1359/1522/1535/1910/2149/2621/8870/89797/7026/5547/6196/65125	13
Endothelial_IIIvsN	GO:0051492	regulation of stress fiber assembly	13/846	94/18614	0.000321309	0.003396327	0.002443217	71/10395/51466/22998/4233/8829/5216/28984/389/1901/6422/3925/10163	13
Endothelial_IIIvsN	GO:0042063	gliogenesis	29/846	320/18614	0.000336707	0.003552056	0.002555244	6347/928/1030/1281/1435/1499/7852/2247/2896/3459/3572/3912/4323/4501/4781/5028/8613/57716/5787/57142/5270/6659/23353/23224/7040/7099/7846/7424/7431	29
Endothelial_IIIvsN	GO:0003208	cardiac ventricle morphogenesis	11/846	71/18614	0.000337894	0.003557556	0.002559201	1363/54567/2280/2294/23462/3091/182/6659/7040/7048/7049	11
Endothelial_IIIvsN	GO:0046579	positive regulation of Ras protein signal transduction	10/846	60/18614	0.00034087	0.003574784	0.002571595	11214/50650/1281/1435/2149/9002/2828/9448/23263/10276	10
Endothelial_IIIvsN	GO:1903670	regulation of sprouting angiogenesis	10/846	60/18614	0.00034087	0.003574784	0.002571595	634/2247/2752/3678/3716/10365/9314/5315/57556/7057	10
Endothelial_IIIvsN	GO:0032516	positive regulation of phosphoprotein phosphatase activity	6/846	22/18614	0.000345263	0.00361375	0.002599626	801/808/3326/3672/23645/5788	6
Endothelial_IIIvsN	GO:0034599	cellular response to oxidative stress	27/846	290/18614	0.000348701	0.003642593	0.002620374	468/847/948/1499/2353/2534/2876/3091/3303/3304/3315/3725/10365/4233/4255/4313/135112/10276/5034/11315/80310/65018/59338/5796/10399/140823/7099	27
Endothelial_IIIvsN	GO:0061448	connective tissue development	26/846	275/18614	0.00035152	0.003664871	0.002636401	633/1281/64764/1435/55790/1499/1958/2247/2734/2828/3091/4017/4094/4256/4781/80310/10424/5915/6615/6781/23213/7040/7048/7076/7314/7704	26
Endothelial_IIIvsN	GO:0032355	response to estradiol	15/846	120/18614	0.00035549	0.003695294	0.002658286	10095/811/847/1393/1499/2876/2879/3673/4131/4313/8202/7026/6422/7040/10628	15
Endothelial_IIIvsN	GO:0014068	positive regulation of phosphatidylinositol 3-kinase signaling	12/846	83/18614	0.000356515	0.003695294	0.002658286	847/6352/2149/2247/2321/2335/3059/3643/80310/6403/7010/219699	12
Endothelial_IIIvsN	GO:0072332	intrinsic apoptotic signaling pathway by p53 class mediator	12/846	83/18614	0.000356515	0.003695294	0.002658286	581/972/1026/54541/1655/1984/3094/28996/4282/4609/51065/7314	12
Endothelial_IIIvsN	GO:0051693	actin filament capping	8/846	40/18614	0.00037085	0.00382211	0.002749514	118/830/832/2059/2934/6709/6711/29767	8
Endothelial_IIIvsN	GO:0001974	blood vessel remodeling	9/846	50/18614	0.000370898	0.00382211	0.002749514	1636/581/613/634/1471/54567/2316/182/7040	9
Endothelial_IIIvsN	GO:0030195	negative regulation of blood coagulation	9/846	50/18614	0.000370898	0.00382211	0.002749514	928/634/5327/5329/5054/5270/710/7056/7057	9
Endothelial_IIIvsN	GO:0120161	regulation of cold-induced thermogenesis	17/846	147/18614	0.000377304	0.003880636	0.002791615	11096/79602/468/857/948/7852/1649/2167/2171/10912/2697/2778/2887/3397/3910/55366/7099	17
Endothelial_IIIvsN	GO:0071677	positive regulation of mononuclear cell migration	11/846	72/18614	0.000382722	0.003928785	0.002826252	27/811/6351/6352/1435/2621/3965/4739/80310/5054/65125	11
Endothelial_IIIvsN	GO:0035306	positive regulation of dephosphorylation	10/846	61/18614	0.000391357	0.003980269	0.002863289	801/808/10395/3326/3672/3673/65018/23645/5788/7040	10
Endothelial_IIIvsN	GO:0060135	maternal process involved in female pregnancy	10/846	61/18614	0.000391357	0.003980269	0.002863289	285/682/1508/3726/3965/7026/639/6696/6781/8614	10
Endothelial_IIIvsN	GO:1900024	regulation of substrate adhesion-dependent cell spreading	10/846	61/18614	0.000391357	0.003980269	0.002863289	81/10109/811/2316/3987/55679/4739/8829/5034/6480	10
Endothelial_IIIvsN	GO:0044406	adhesion of symbiont to host	5/846	15/18614	0.000393024	0.003980269	0.002863289	2621/3326/3383/3625/949	5
Endothelial_IIIvsN	GO:0070262	peptidyl-serine dephosphorylation	5/846	15/18614	0.000393024	0.003980269	0.002863289	1843/4690/5499/23645/23075	5
Endothelial_IIIvsN	GO:0007389	pattern specification process	38/846	467/18614	0.0003939	0.003980269	0.002863289	23237/444/8553/1499/56603/1649/54567/1947/2114/2247/2294/57801/23462/3091/28996/3236/3234/3235/79191/3911/9935/4212/7026/8829/5087/5362/5567/6405/6422/6615/54345/10252/6781/6909/6926/7048/6434/7704	38
Endothelial_IIIvsN	GO:0061437	renal system vasculature development	7/846	31/18614	0.000394338	0.003980269	0.002863289	285/1958/2828/8829/80310/5175/7010	7
Endothelial_IIIvsN	GO:0061440	kidney vasculature development	7/846	31/18614	0.000394338	0.003980269	0.002863289	285/1958/2828/8829/80310/5175/7010	7
Endothelial_IIIvsN	GO:0006164	purine nucleotide biosynthetic process	25/846	262/18614	0.000394644	0.003980269	0.002863289	11332/226/353/514/2023/2987/3620/4694/126328/55967/51079/4696/4700/4706/4707/4716/54539/4708/4710/4713/4726/374291/4728/65018/7040	25
Endothelial_IIIvsN	GO:0034767	positive regulation of monoatomic ion transmembrane transport	19/846	175/18614	0.000395193	0.003980269	0.002863289	81/23237/481/483/581/801/808/857/6347/1520/2149/9002/2316/3306/4697/65018/5336/85358/7070	19
Endothelial_IIIvsN	GO:0019724	B cell mediated immunity	17/846	148/18614	0.000408637	0.004100197	0.002949561	972/3108/3109/3111/3113/3115/3117/3119/3122/3123/3127/3329/64332/5788/710/23075/7040	17
Endothelial_IIIvsN	GO:0106106	cold-induced thermogenesis	17/846	148/18614	0.000408637	0.004100197	0.002949561	11096/79602/468/857/948/7852/1649/2167/2171/10912/2697/2778/2887/3397/3910/55366/7099	17
Endothelial_IIIvsN	GO:0031099	regeneration	20/846	190/18614	0.000422043	0.004226768	0.003040613	1636/285/928/1026/1495/2316/2621/2876/2896/3475/3725/9314/3936/4131/4313/5782/6696/7048/7049/7070	20
Endothelial_IIIvsN	GO:0048017	inositol lipid-mediated signaling	19/846	176/18614	0.000424612	0.004244531	0.00305339	847/6352/634/7430/2149/2247/2321/2335/3059/3643/80310/5336/5337/59338/6403/5270/7010/219699/677	19
Endothelial_IIIvsN	GO:0046637	regulation of alpha-beta T cell differentiation	11/846	73/18614	0.000432435	0.004298915	0.003092513	9308/3122/3123/3726/3965/64332/639/57630/8651/7048/7704	11
Endothelial_IIIvsN	GO:1900047	negative regulation of hemostasis	9/846	51/18614	0.000432469	0.004298915	0.003092513	928/634/5327/5329/5054/5270/710/7056/7057	9
Endothelial_IIIvsN	GO:1902895	positive regulation of miRNA transcription	9/846	51/18614	0.000432469	0.004298915	0.003092513	84913/1958/2247/2353/3091/3725/9314/4609/7040	9
Endothelial_IIIvsN	GO:0071216	cellular response to biotic stimulus	25/846	264/18614	0.000442154	0.004379832	0.003150722	8754/613/6347/6352/929/948/978/2920/1649/1910/1948/3148/4282/64332/27250/5142/5336/57088/949/5054/7040/7099/10628/7431/7538	25
Endothelial_IIIvsN	GO:0000302	response to reactive oxygen species	21/846	205/18614	0.00044225	0.004379832	0.003150722	8754/847/948/2353/2534/2876/3091/3725/10365/4233/4313/10276/11315/80310/65018/59338/5796/10399/140823/143686/10628	21
Endothelial_IIIvsN	GO:0090303	positive regulation of wound healing	10/846	62/18614	0.000447913	0.0044277	0.003185157	71/948/7852/2149/3688/5327/5054/6484/7056/7057	10
Endothelial_IIIvsN	GO:0002683	negative regulation of immune system process	39/846	487/18614	0.000454756	0.004484469	0.003225995	2/613/868/6347/972/634/1281/1499/1843/7430/2200/2335/2294/2534/2876/2896/3111/3123/3620/3659/9636/7805/3965/55366/2615/9935/4282/4609/29085/5788/6223/710/6422/8651/7040/7057/7070/7099/1831	39
Endothelial_IIIvsN	GO:0010469	regulation of signaling receptor activity	19/846	177/18614	0.000455912	0.004484469	0.003225995	23237/868/6347/1393/27122/54206/3091/3688/4061/100463498/8202/81831/4885/8829/5028/11315/65018/5054/85358	19
Endothelial_IIIvsN	GO:0009165	nucleotide biosynthetic process	27/846	295/18614	0.000456176	0.004484469	0.003225995	11332/226/353/514/978/2023/2987/3620/4694/126328/55967/51079/4696/4700/4706/4707/4716/54539/4708/4710/4713/4726/374291/4728/65018/55312/7040	27
Endothelial_IIIvsN	GO:0009408	response to heat	14/846	110/18614	0.000459461	0.00450846	0.003243253	9531/929/3301/55466/3337/3320/3326/3303/3304/3306/51278/3490/7057/7175	14
Endothelial_IIIvsN	GO:0002761	regulation of myeloid leukocyte differentiation	15/846	123/18614	0.000464591	0.004550431	0.003273446	972/634/1435/1499/2200/2353/3059/3123/9935/4609/4739/6422/7040/7099/677	15
Endothelial_IIIvsN	GO:2000241	regulation of reproductive process	21/846	206/18614	0.000471917	0.004613728	0.00331898	51529/397/581/811/1499/1843/1910/2697/3625/3643/182/4627/5028/5327/10549/6196/6422/6615/6789/23213/7076	21
Endothelial_IIIvsN	GO:2000377	regulation of reactive oxygen species metabolic process	17/846	150/18614	0.000478093	0.00466556	0.003356267	613/948/1026/1535/2534/2771/3091/8870/11315/65018/5336/5547/140823/7040/7048/7057/7099	17
Endothelial_IIIvsN	GO:0060055	angiogenesis involved in wound healing	7/846	32/18614	0.000485154	0.004717218	0.003393428	79602/7852/2828/2876/4162/5547/5054	7
Endothelial_IIIvsN	GO:0061099	negative regulation of protein tyrosine kinase activity	7/846	32/18614	0.000485154	0.004717218	0.003393428	857/868/54206/5788/10399/9467/7070	7
Endothelial_IIIvsN	GO:0035924	cellular response to vascular endothelial growth factor stimulus	11/846	74/18614	0.000487445	0.004730871	0.003403249	967/54567/1960/2321/3315/3164/8829/11156/10266/57556/7424	11
Endothelial_IIIvsN	GO:0006909	phagocytosis	23/846	236/18614	0.000493447	0.004780439	0.003438907	613/811/6347/929/948/1535/8291/9844/2534/2621/2934/3673/3688/4233/4627/5175/5336/5788/11031/10399/949/7057/7099	23
Endothelial_IIIvsN	GO:0051208	sequestering of calcium ion	16/846	137/18614	0.00049692	0.004797913	0.003451478	581/801/808/811/1535/1649/2149/9002/2247/2280/2316/7184/3709/5336/5788/7070	16
Endothelial_IIIvsN	GO:1901879	regulation of protein depolymerization	12/846	86/18614	0.000497049	0.004797913	0.003451478	118/444/830/832/11034/2059/2934/4131/6709/6711/23075/29767	12
Endothelial_IIIvsN	GO:0010543	regulation of platelet activation	9/846	52/18614	0.000502202	0.004838902	0.003480964	928/634/2316/3572/22915/6403/5270/7056/7099	9
Endothelial_IIIvsN	GO:1901293	nucleoside phosphate biosynthetic process	27/846	297/18614	0.000506728	0.004865721	0.003500257	11332/226/353/514/978/2023/2987/3620/4694/126328/55967/51079/4696/4700/4706/4707/4716/54539/4708/4710/4713/4726/374291/4728/65018/55312/7040	27
Endothelial_IIIvsN	GO:0032411	positive regulation of transporter activity	15/846	124/18614	0.000506808	0.004865721	0.003500257	81/23237/481/483/801/808/6347/1520/3306/4697/11315/65018/5336/6446/85358	15
Endothelial_IIIvsN	GO:1904037	positive regulation of epithelial cell apoptotic process	8/846	42/18614	0.000525264	0.005033862	0.003621212	581/6347/641700/2934/27250/28984/6789/7057	8
Endothelial_IIIvsN	GO:0036473	cell death in response to oxidative stress	13/846	99/18614	0.000535836	0.005125895	0.003687418	468/1499/2534/2876/3091/3315/4233/135112/5034/11315/65018/10399/7099	13
Endothelial_IIIvsN	GO:1990778	protein localization to cell periphery	30/846	345/18614	0.000536788	0.005125895	0.003687418	51225/60/1173/481/483/682/857/30846/7430/2316/2621/2770/3688/3911/4323/4644/81831/5028/5872/11031/10399/10266/9693/196383/6711/7040/7132/10098/9341/51304	30
Endothelial_IIIvsN	GO:0042058	regulation of epidermal growth factor receptor signaling pathway	11/846	75/18614	0.000548185	0.005216064	0.003752283	868/1012/634/8527/54206/9026/2537/3672/5329/5782/27246	11
Endothelial_IIIvsN	GO:2000242	negative regulation of reproductive process	11/846	75/18614	0.000548185	0.005216064	0.003752283	397/811/1843/2697/4627/5327/10549/6196/6615/23213/7076	11
Endothelial_IIIvsN	GO:0051014	actin filament severing	5/846	16/18614	0.000550381	0.005218353	0.00375393	1072/11034/9535/2934/4627	5
Endothelial_IIIvsN	GO:0070230	positive regulation of lymphocyte apoptotic process	5/846	16/18614	0.000550381	0.005218353	0.00375393	581/6352/3620/3965/27166	5
Endothelial_IIIvsN	GO:0014066	regulation of phosphatidylinositol 3-kinase signaling	14/846	112/18614	0.000552696	0.005231013	0.003763037	847/6352/634/2149/2247/2321/2335/3059/3643/80310/6403/5270/7010/219699	14
Endothelial_IIIvsN	GO:0072006	nephron development	17/846	152/18614	0.000557485	0.005266996	0.003788922	285/1499/1910/1958/2247/2828/79191/182/3911/55366/4609/4811/5087/80310/5175/23213/7010	17
Endothelial_IIIvsN	GO:0070665	positive regulation of leukocyte proliferation	18/846	166/18614	0.000564523	0.005324066	0.003829976	6352/912/972/1026/1435/1947/3109/3113/3115/3572/3965/4282/4690/5788/6480/7048/7099/7293	18
Endothelial_IIIvsN	GO:0060907	positive regulation of macrophage cytokine production	6/846	24/18614	0.000576206	0.005424671	0.003902349	948/972/51704/7805/5336/7099	6
Endothelial_IIIvsN	GO:0071222	cellular response to lipopolysaccharide	22/846	224/18614	0.000583481	0.005483491	0.003944662	8754/613/6347/6352/929/948/2920/1910/1948/3148/4282/64332/27250/5142/5336/57088/949/5054/7040/7099/7431/7538	22
Endothelial_IIIvsN	GO:0120032	regulation of plasma membrane bounded cell projection assembly	20/846	195/18614	0.000589702	0.005532211	0.00397971	51225/375790/10109/55845/832/857/148170/1809/2059/51466/54874/2823/3320/4134/4651/8829/5216/5337/23224/10163	20
Endothelial_IIIvsN	GO:0003231	cardiac ventricle development	15/846	126/18614	0.000601143	0.005629654	0.004049807	1363/54567/54583/2280/2294/23462/3091/182/5138/639/6659/6926/7040/7048/7049	15
Endothelial_IIIvsN	GO:0032273	positive regulation of protein polymerization	12/846	88/18614	0.000614562	0.005730325	0.004122227	10109/148170/51466/3320/3303/3304/4131/4233/4690/5216/65018/7408	12
Endothelial_IIIvsN	GO:0033273	response to vitamin	12/846	88/18614	0.000614562	0.005730325	0.004122227	847/56603/2621/2876/3673/4131/4255/64332/6422/6696/6781/8614	12
Endothelial_IIIvsN	GO:0006919	activation of cysteine-type endopeptidase activity involved in apoptotic process	11/846	76/18614	0.000615114	0.005730325	0.004122227	581/637/1512/10395/2149/9026/3329/3336/7805/10399/51065	11
Endothelial_IIIvsN	GO:0032735	positive regulation of interleukin-12 production	8/846	43/18614	0.000619961	0.005765422	0.004147475	948/3329/3620/3659/7805/3965/5336/7099	8
Endothelial_IIIvsN	GO:1903320	regulation of protein modification by small protein conjugation or removal	24/846	255/18614	0.000622538	0.005779317	0.00415747	857/868/10980/10920/1499/3301/1958/2280/2534/3091/3320/3326/3303/3304/9636/10625/7805/11315/65018/6187/6659/7314/7332/27338	24
Endothelial_IIIvsN	GO:0050852	T cell receptor signaling pathway	16/846	140/18614	0.000632122	0.005858099	0.004214144	153579/868/634/7430/2534/3115/3119/3123/7805/64332/5142/29085/5336/5788/7070/65125	16
Endothelial_IIIvsN	GO:0072522	purine-containing compound biosynthetic process	25/846	271/18614	0.000650278	0.006007168	0.004321379	11332/226/353/514/2023/2987/3620/4694/126328/55967/51079/4696/4700/4706/4707/4716/54539/4708/4710/4713/4726/374291/4728/65018/7040	25
Endothelial_IIIvsN	GO:0050764	regulation of phagocytosis	13/846	101/18614	0.000650458	0.006007168	0.004321379	613/811/6347/948/1535/8291/2621/3673/5336/5788/11031/10399/949	13
Endothelial_IIIvsN	GO:0007163	establishment or maintenance of cell polarity	22/846	226/18614	0.000657903	0.006065438	0.004363297	27/60/10487/6351/25932/1495/56603/2294/2697/2934/3320/3326/3688/4000/4131/4134/4627/29780/9124/10399/10252/7010	22
Endothelial_IIIvsN	GO:0072577	endothelial cell apoptotic process	10/846	65/18614	0.000659691	0.00607143	0.004367608	6347/641700/2621/3383/27250/10266/28984/5054/7010/7057	10
Endothelial_IIIvsN	GO:0060491	regulation of cell projection assembly	20/846	197/18614	0.000671386	0.006168432	0.004437389	51225/375790/10109/55845/832/857/148170/1809/2059/51466/54874/2823/3320/4134/4651/8829/5216/5337/23224/10163	20
Endothelial_IIIvsN	GO:0045727	positive regulation of translation	16/846	141/18614	0.000683667	0.006270471	0.004510792	6352/1984/3673/4690/65018/5315/5337/23645/5935/51065/6191/6659/7057/10140/7431/4904	16
Endothelial_IIIvsN	GO:0043547	positive regulation of GTPase activity	25/846	272/18614	0.000686089	0.006281893	0.004519009	375790/613/858/6358/6347/6368/6351/6352/23348/2149/3655/3688/3987/9448/4739/10276/10399/2889/9693/25780/6251/1901/6422/30851/7070	25
Endothelial_IIIvsN	GO:0001937	negative regulation of endothelial cell proliferation	11/846	77/18614	0.000688711	0.00628735	0.004522934	84913/857/858/6347/54567/2321/7026/28984/6678/23213/7057	11
Endothelial_IIIvsN	GO:0042129	regulation of T cell proliferation	19/846	183/18614	0.000689041	0.00628735	0.004522934	637/868/6352/912/1499/1947/3109/3113/3115/3123/3620/3572/3659/3965/2615/4690/5788/57630/7048	19
Endothelial_IIIvsN	GO:0034250	positive regulation of amide metabolic process	18/846	169/18614	0.000698612	0.006363803	0.004577933	6352/1942/1984/3459/3673/4690/65018/5315/5337/23645/5935/51065/6191/6659/7057/10140/7431/4904	18
Endothelial_IIIvsN	GO:1990266	neutrophil migration	15/846	128/18614	0.000710042	0.006456903	0.004644906	682/6358/6347/6368/6351/6352/972/4267/51192/2920/3554/3672/5142/5175/5479	15
Endothelial_IIIvsN	GO:0045657	positive regulation of monocyte differentiation	4/846	10/18614	0.000714015	0.006460023	0.00464715	972/1435/3123/677	4
Endothelial_IIIvsN	GO:0051342	regulation of cyclic-nucleotide phosphodiesterase activity	4/846	10/18614	0.000714015	0.006460023	0.00464715	801/808/54583/10399	4
Endothelial_IIIvsN	GO:0030511	positive regulation of transforming growth factor beta receptor signaling pathway	7/846	34/18614	0.000716436	0.006460023	0.00464715	1030/28996/3326/8516/6386/7049/7057	7
Endothelial_IIIvsN	GO:0098801	regulation of renal system process	7/846	34/18614	0.000716436	0.006460023	0.00464715	1636/1535/1910/2149/2621/2771/6781	7
Endothelial_IIIvsN	GO:1903846	positive regulation of cellular response to transforming growth factor beta stimulus	7/846	34/18614	0.000716436	0.006460023	0.00464715	1030/28996/3326/8516/6386/7049/7057	7
Endothelial_IIIvsN	GO:1900026	positive regulation of substrate adhesion-dependent cell spreading	8/846	44/18614	0.000727967	0.006509845	0.004682991	10109/811/2316/3987/55679/4739/8829/5034	8
Endothelial_IIIvsN	GO:1905521	regulation of macrophage migration	8/846	44/18614	0.000727967	0.006509845	0.004682991	613/6352/928/1435/4282/4323/57509/7057	8
Endothelial_IIIvsN	GO:0046697	decidualization	6/846	25/18614	0.000729278	0.006509845	0.004682991	682/1508/3726/6696/6781/8614	6
Endothelial_IIIvsN	GO:0050860	negative regulation of T cell receptor signaling pathway	6/846	25/18614	0.000729278	0.006509845	0.004682991	868/634/7430/7805/29085/7070	6
Endothelial_IIIvsN	GO:0070841	inclusion body assembly	6/846	25/18614	0.000729278	0.006509845	0.004682991	9531/55466/3337/3303/3304/3306	6
Endothelial_IIIvsN	GO:0086064	cell communication by electrical coupling involved in cardiac conduction	6/846	25/18614	0.000729278	0.006509845	0.004682991	481/801/808/857/2697/79191	6
Endothelial_IIIvsN	GO:0022898	regulation of transmembrane transporter activity	26/846	289/18614	0.00074543	0.006623618	0.004764836	60/81/23237/481/483/801/808/857/6347/1393/1520/2273/2280/53827/53826/3306/3688/10008/4697/11315/5142/65018/5336/85358/2040/7533	26
Endothelial_IIIvsN	GO:0060760	positive regulation of response to cytokine stimulus	10/846	66/18614	0.000746382	0.006623618	0.004764836	972/1435/7852/2621/3091/3303/3304/3554/7805/7099	10
Endothelial_IIIvsN	GO:0001991	regulation of systemic arterial blood pressure by circulatory renin-angiotensin	5/846	17/18614	0.000750703	0.006623618	0.004764836	1636/1359/1522/1910/2149	5
Endothelial_IIIvsN	GO:0034112	positive regulation of homotypic cell-cell adhesion	5/846	17/18614	0.000750703	0.006623618	0.004764836	6352/3572/3716/22915/5329	5
Endothelial_IIIvsN	GO:2001267	regulation of cysteine-type endopeptidase activity involved in apoptotic signaling pathway	5/846	17/18614	0.000750703	0.006623618	0.004764836	581/2934/3965/11315/5329	5
Endothelial_IIIvsN	GO:0007584	response to nutrient	17/846	156/18614	0.00075071	0.006623618	0.004764836	2/847/1030/56603/1603/2621/2771/2876/3673/4131/4255/64332/6422/6696/6781/8614/7048	17
Endothelial_IIIvsN	GO:0097530	granulocyte migration	17/846	156/18614	0.00075071	0.006623618	0.004764836	682/6358/6347/6368/6351/6352/972/4267/51192/1435/2920/3554/3672/5142/5175/5479/7057	17
Endothelial_IIIvsN	GO:0052372	modulation by symbiont of entry into host	9/846	55/18614	0.000768616	0.006770419	0.00487044	857/972/2934/3123/10410/3956/3965/4061/5034	9
Endothelial_IIIvsN	GO:0051928	positive regulation of calcium ion transport	15/846	129/18614	0.000770495	0.00677579	0.004874304	481/581/801/808/857/6347/6351/6352/2149/9002/3306/84876/5336/6781/7070	15
Endothelial_IIIvsN	GO:0032677	regulation of interleukin-8 production	13/846	103/18614	0.000785082	0.006892712	0.004958414	929/972/1649/2149/3303/3304/9314/10542/3965/11315/5788/5054/7099	13
Endothelial_IIIvsN	GO:0099173	postsynapse organization	19/846	185/18614	0.000786753	0.006896035	0.004960805	51225/60/71/87/23237/375/1072/1942/7430/2534/9026/3312/3643/3911/4739/8829/6405/85358/10163	19
Endothelial_IIIvsN	GO:1903829	positive regulation of protein localization	37/846	468/18614	0.000798154	0.006984501	0.005024444	81926/8754/9531/10134/7430/51024/2316/2534/2621/2752/2770/3059/3091/3123/3320/3326/3688/10542/56262/4739/4947/84876/11315/5175/65018/11156/10399/57142/6659/6711/2040/7040/7099/7175/7332/59286/7424	37
Endothelial_IIIvsN	GO:0002262	myeloid cell homeostasis	18/846	171/18614	0.00080247	0.007010773	0.005043344	581/1435/3059/3091/28996/3148/3303/3304/9636/51621/10365/9935/5142/6223/6194/7049/7538/677	18
Endothelial_IIIvsN	GO:2000117	negative regulation of cysteine-type endopeptidase activity	12/846	91/18614	0.000833941	0.007261596	0.005223779	831/1471/2621/2876/2537/9314/10542/3164/11315/5329/57630/7057	12
Endothelial_IIIvsN	GO:0030218	erythrocyte differentiation	15/846	130/18614	0.00083526	0.007261596	0.005223779	3059/3091/28996/3148/3303/3304/9636/51621/10365/9935/6223/6194/7049/7538/677	15
Endothelial_IIIvsN	GO:0045621	positive regulation of lymphocyte differentiation	15/846	130/18614	0.00083526	0.007261596	0.005223779	60/972/9308/1960/2621/3122/3123/3965/4323/64332/5788/8651/6659/7048/7704	15
Endothelial_IIIvsN	GO:0043405	regulation of MAP kinase activity	19/846	186/18614	0.00083992	0.007290228	0.005244376	8754/11214/857/3301/1843/10961/2247/2321/3643/4282/50507/27250/80310/5788/6422/10252/7040/7057/7099	19
Endothelial_IIIvsN	GO:0048483	autonomic nervous system development	8/846	45/18614	0.00085061	0.007371037	0.005302507	57007/1499/1910/2335/89797/8829/6405/6659	8
Endothelial_IIIvsN	GO:0048015	phosphatidylinositol-mediated signaling	18/846	172/18614	0.000859178	0.007411646	0.00533172	847/6352/634/7430/2149/2247/2321/2335/3059/3643/80310/5336/59338/6403/5270/7010/219699/677	18
Endothelial_IIIvsN	GO:0014065	phosphatidylinositol 3-kinase signaling	16/846	144/18614	0.000860355	0.007411646	0.00533172	847/6352/634/2149/2247/2321/2335/3059/3643/80310/59338/6403/5270/7010/219699/677	16
Endothelial_IIIvsN	GO:0032637	interleukin-8 production	13/846	104/18614	0.000860719	0.007411646	0.00533172	929/972/1649/2149/3303/3304/9314/10542/3965/11315/5788/5054/7099	13
Endothelial_IIIvsN	GO:0061081	positive regulation of myeloid leukocyte cytokine production involved in immune response	7/846	35/18614	0.000860851	0.007411646	0.00533172	948/972/51704/7805/4282/5336/7099	7
Endothelial_IIIvsN	GO:0045444	fat cell differentiation	23/846	246/18614	0.000876115	0.007530924	0.005417525	10974/22852/10124/11007/1052/1649/2167/2876/3625/3638/182/9314/9935/3164/51150/6422/8651/6272/6789/7040/7704/7538/677	23
Endothelial_IIIvsN	GO:0001954	positive regulation of cell-matrix adhesion	9/846	56/18614	0.000879481	0.007535583	0.005420876	948/1012/1435/3987/9448/8829/6422/7010/7070	9
Endothelial_IIIvsN	GO:0070231	T cell apoptotic process	9/846	56/18614	0.000879481	0.007535583	0.005420876	581/6352/1942/3091/3620/3965/27166/6194/1831	9
Endothelial_IIIvsN	GO:0043588	skin development	27/846	308/18614	0.000882551	0.007549769	0.005431081	8754/613/135228/25932/1281/1499/56603/54206/3488/3673/3655/182/9314/3911/55366/9935/4233/8202/64332/6615/54345/6789/3925/10628/7357/7538/677	27
Endothelial_IIIvsN	GO:0032409	regulation of transporter activity	28/846	324/18614	0.000891256	0.007612039	0.005475877	60/81/23237/481/483/801/808/857/6347/1393/1520/55917/2273/2280/53827/53826/3306/3688/10008/4697/11315/5142/65018/5336/6446/85358/2040/7533	28
Endothelial_IIIvsN	GO:0010595	positive regulation of endothelial cell migration	15/846	131/18614	0.000904579	0.007713485	0.005548854	84913/811/2247/2896/3091/3315/4233/8829/8613/949/6678/7010/7040/7057/7424	15
Endothelial_IIIvsN	GO:0051894	positive regulation of focal adhesion assembly	6/846	26/18614	0.000911972	0.007764126	0.005585284	3987/9448/8829/6422/7010/7070	6
Endothelial_IIIvsN	GO:0072331	signal transduction by p53 class mediator	18/846	173/18614	0.000919281	0.00779687	0.005608839	581/972/1026/54541/1655/1984/10614/3094/28996/4282/4609/9891/51065/6446/6615/6659/7314/10467	18
Endothelial_IIIvsN	GO:0045185	maintenance of protein location	12/846	92/18614	0.0009202	0.00779687	0.005608839	857/2200/2316/2934/3638/11315/65018/5552/23353/23345/9168/7529	12
Endothelial_IIIvsN	GO:1901216	positive regulation of neuron death	12/846	92/18614	0.0009202	0.00779687	0.005608839	468/581/1499/1649/54541/1948/1958/2353/2534/2896/3672/7099	12
Endothelial_IIIvsN	GO:0003002	regionalization	34/846	422/18614	0.000926198	0.007831954	0.005634077	23237/8553/1499/56603/1649/54567/2114/2247/2294/57801/23462/3091/28996/3236/3234/3235/79191/3911/9935/7026/8829/5087/5362/5567/6405/6422/6615/54345/10252/6909/6926/7048/6434/7704	34
Endothelial_IIIvsN	GO:0050671	positive regulation of lymphocyte proliferation	16/846	145/18614	0.000927275	0.007831954	0.005634077	6352/912/972/1026/1947/3109/3113/3115/3572/3965/4282/4690/5788/7048/7099/7293	16
Endothelial_IIIvsN	GO:0002065	columnar/cuboidal epithelial cell differentiation	14/846	118/18614	0.000934277	0.0078662	0.005658713	857/1499/2247/3091/3572/182/9314/4131/4781/639/5915/5054/6659/203068	14
Endothelial_IIIvsN	GO:0051702	biological process involved in interaction with symbiont	14/846	118/18614	0.000934277	0.0078662	0.005658713	858/6351/6352/1072/2335/2597/2876/3312/3329/3725/5479/140823/8819/2040	14
Endothelial_IIIvsN	GO:0051057	positive regulation of small GTPase mediated signal transduction	10/846	68/18614	0.000947976	0.007956439	0.005723628	11214/50650/1281/1435/2149/9002/2828/9448/23263/10276	10
Endothelial_IIIvsN	GO:1902893	regulation of miRNA transcription	10/846	68/18614	0.000947976	0.007956439	0.005723628	84913/1958/2247/2353/3091/3725/9314/4609/4781/7040	10
Endothelial_IIIvsN	GO:0048844	artery morphogenesis	11/846	80/18614	0.000954697	0.008000275	0.005755162	1281/54567/1948/2294/23462/182/8829/639/6659/6909/7048	11
Endothelial_IIIvsN	GO:0051216	cartilage development	20/846	203/18614	0.000977696	0.008180163	0.005884568	633/1281/64764/55790/1499/2247/2734/3091/4017/4094/4256/4781/5915/6615/6781/23213/7040/7048/7076/7704	20
Endothelial_IIIvsN	GO:0010712	regulation of collagen metabolic process	8/846	46/18614	0.000989292	0.008251312	0.005935751	1471/54206/2149/3673/3688/28984/7040/7431	8
Endothelial_IIIvsN	GO:0014911	positive regulation of smooth muscle cell migration	8/846	46/18614	0.000989292	0.008251312	0.005935751	9510/6352/3488/3673/8829/80310/6282/7099	8
Endothelial_IIIvsN	GO:0016264	gap junction assembly	5/846	18/18614	0.001000816	0.008282721	0.005958345	1636/857/1495/2697/79191	5
Endothelial_IIIvsN	GO:0036003	positive regulation of transcription from RNA polymerase II promoter in response to stress	5/846	18/18614	0.001000816	0.008282721	0.005958345	467/468/1649/3091/10365	5
Endothelial_IIIvsN	GO:0051917	regulation of fibrinolysis	5/846	18/18614	0.001000816	0.008282721	0.005958345	5327/5329/5054/7056/7057	5
Endothelial_IIIvsN	GO:0060644	mammary gland epithelial cell differentiation	5/846	18/18614	0.001000816	0.008282721	0.005958345	2247/2294/3091/81606/4255	5
Endothelial_IIIvsN	GO:0090083	regulation of inclusion body assembly	5/846	18/18614	0.001000816	0.008282721	0.005958345	55466/3337/3303/3304/3306	5
Endothelial_IIIvsN	GO:0008544	epidermis development	31/846	375/18614	0.001012204	0.008363928	0.006016764	8754/613/135228/25932/1499/56603/54206/2171/2247/3123/3488/3643/182/3714/9314/3911/55366/9935/4233/8202/64332/5351/6615/54345/6789/3925/10628/7357/4904/7538/677	31
Endothelial_IIIvsN	GO:0050886	endocrine process	12/846	93/18614	0.001013762	0.008363928	0.006016764	1636/1359/1393/1522/1535/1910/2149/2697/3625/6196/6696/6926	12
Endothelial_IIIvsN	GO:0001569	branching involved in blood vessel morphogenesis	7/846	36/18614	0.001027274	0.008423328	0.006059494	1282/1499/54567/8829/23129/6789/7048	7
Endothelial_IIIvsN	GO:0010922	positive regulation of phosphatase activity	7/846	36/18614	0.001027274	0.008423328	0.006059494	801/808/3326/3672/3673/23645/5788	7
Endothelial_IIIvsN	GO:0030224	monocyte differentiation	7/846	36/18614	0.001027274	0.008423328	0.006059494	972/1435/3123/3725/4609/4627/677	7
Endothelial_IIIvsN	GO:0032232	negative regulation of actin filament bundle assembly	7/846	36/18614	0.001027274	0.008423328	0.006059494	10395/4233/5216/1901/85358/3925/10163	7
Endothelial_IIIvsN	GO:1901796	regulation of signal transduction by p53 class mediator	13/846	106/18614	0.001030416	0.008436137	0.006068709	972/1655/1984/10614/28996/4282/4609/9891/6446/6615/6659/7314/10467	13
Endothelial_IIIvsN	GO:0035051	cardiocyte differentiation	17/846	161/18614	0.00107037	0.008736442	0.006284739	11214/811/1948/79191/3688/182/4000/50507/27250/5915/150094/54345/10252/6909/6926/7040/7049	17
Endothelial_IIIvsN	GO:1990845	adaptive thermogenesis	17/846	161/18614	0.00107037	0.008736442	0.006284739	11096/79602/468/857/948/7852/1649/2167/2171/10912/2697/2778/2887/3397/3910/55366/7099	17
Endothelial_IIIvsN	GO:0033860	regulation of NAD(P)H oxidase activity	4/846	11/18614	0.001081789	0.008775972	0.006313176	1535/2771/11315/55312	4
Endothelial_IIIvsN	GO:0061314	Notch signaling involved in heart development	4/846	11/18614	0.001081789	0.008775972	0.006313176	54567/23462/182/6615	4
Endothelial_IIIvsN	GO:0098974	postsynaptic actin cytoskeleton organization	4/846	11/18614	0.001081789	0.008775972	0.006313176	60/71/7430/10163	4
Endothelial_IIIvsN	GO:1901844	regulation of cell communication by electrical coupling involved in cardiac conduction	4/846	11/18614	0.001081789	0.008775972	0.006313176	801/808/857/79191	4
Endothelial_IIIvsN	GO:0001649	osteoblast differentiation	23/846	250/18614	0.001089417	0.008824446	0.006348047	468/55973/847/1052/1192/51232/1499/1655/2247/3336/3486/3488/3572/182/3726/3727/55366/6422/6615/6696/10140/7171/7424	23
Endothelial_IIIvsN	GO:0034764	positive regulation of transmembrane transport	22/846	235/18614	0.00110385	0.008927804	0.006422399	81/23237/481/483/581/760/801/808/857/6347/1520/2149/9002/2316/3306/3643/3688/4697/65018/5336/85358/7070	22
Endothelial_IIIvsN	GO:0051146	striated muscle cell differentiation	26/846	297/18614	0.001111492	0.00897601	0.006457077	71/11096/11214/811/858/928/1466/56603/1948/30846/2876/3488/79191/3688/4000/4323/4627/10398/50507/5915/150094/6272/6926/7040/29767/4904	26
Endothelial_IIIvsN	GO:0051924	regulation of calcium ion transport	24/846	266/18614	0.001124441	0.009040478	0.006503454	1636/481/581/801/808/857/6347/6351/6352/1499/7852/1535/2149/9002/2280/2534/2771/3306/84876/5142/5336/6781/8614/7070	24
Endothelial_IIIvsN	GO:0003279	cardiac septum development	13/846	107/18614	0.001125229	0.009040478	0.006503454	54583/23462/182/3340/8829/5138/23129/639/6659/6909/6926/7048/7049	13
Endothelial_IIIvsN	GO:0021801	cerebral cortex radial glia-guided migration	6/846	27/18614	0.001127943	0.009040478	0.006503454	1281/1499/3912/57142/23353/23224	6
Endothelial_IIIvsN	GO:0022030	telencephalon glial cell migration	6/846	27/18614	0.001127943	0.009040478	0.006503454	1281/1499/3912/57142/23353/23224	6
Endothelial_IIIvsN	GO:0042730	fibrinolysis	6/846	27/18614	0.001127943	0.009040478	0.006503454	5327/5329/5054/710/7056/7057	6
Endothelial_IIIvsN	GO:0099024	plasma membrane invagination	9/846	58/18614	0.001140182	0.009124871	0.006564163	375/948/9844/2934/3673/4627/5336/11031/7057	9
Endothelial_IIIvsN	GO:0090199	regulation of release of cytochrome c from mitochondria	8/846	47/18614	0.001145482	0.009153571	0.006584809	581/637/2876/4000/65018/5329/27166/8743	8
Endothelial_IIIvsN	GO:1904062	regulation of monoatomic cation transmembrane transport	29/846	346/18614	0.001173882	0.009366491	0.006737977	81/481/483/581/801/808/857/967/1520/1535/2149/9002/2273/2280/2316/53827/53826/2534/3306/3688/10008/4697/11315/5142/5336/2040/7070/65125/7533	29
Endothelial_IIIvsN	GO:0014823	response to activity	10/846	70/18614	0.001192148	0.009483882	0.006822426	285/847/1284/7852/1535/2353/3091/3673/4313/54407	10
Endothelial_IIIvsN	GO:1901880	negative regulation of protein depolymerization	10/846	70/18614	0.001192148	0.009483882	0.006822426	118/830/832/2059/2934/4131/6709/6711/23075/29767	10
Endothelial_IIIvsN	GO:0060759	regulation of response to cytokine stimulus	18/846	177/18614	0.001196972	0.009508091	0.006839841	857/6352/972/11140/1435/7852/2621/3091/3303/3304/3554/9636/9314/7805/5788/7837/7099/7132	18
Endothelial_IIIvsN	GO:0010934	macrophage cytokine production	7/846	37/18614	0.001217962	0.009646116	0.006939132	948/972/51704/7805/5336/7040/7099	7
Endothelial_IIIvsN	GO:0010935	regulation of macrophage cytokine production	7/846	37/18614	0.001217962	0.009646116	0.006939132	948/972/51704/7805/5336/7040/7099	7
Endothelial_IIIvsN	GO:0045638	negative regulation of myeloid cell differentiation	12/846	95/18614	0.001224693	0.009676303	0.006960847	634/1499/2200/51621/9935/4212/4609/6422/7099/7704/7538/677	12
Endothelial_IIIvsN	GO:0051235	maintenance of location	29/846	347/18614	0.001227101	0.009676303	0.006960847	581/801/808/811/857/948/1535/1649/2149/9002/2200/2247/2280/2316/2934/7184/3638/3709/11315/65018/5336/5788/949/5552/23353/23345/7070/9168/7529	29
Endothelial_IIIvsN	GO:0032963	collagen metabolic process	13/846	108/18614	0.001227212	0.009676303	0.006960847	1471/1508/1520/54206/2149/3091/3673/3688/4323/4313/28984/7040/7431	13
Endothelial_IIIvsN	GO:0071219	cellular response to molecule of bacterial origin	22/846	237/18614	0.001232394	0.009702831	0.006979931	8754/613/6347/6352/929/948/2920/1910/1948/3148/4282/64332/27250/5142/5336/57088/949/5054/7040/7099/7431/7538	22
Endothelial_IIIvsN	GO:0034284	response to monosaccharide	20/846	207/18614	0.001242808	0.009770411	0.007028546	1636/285/847/1535/1958/2621/2752/2876/3091/3123/3673/50507/5211/10399/2030/6659/7048/7057/6434/10628	20
Endothelial_IIIvsN	GO:0001961	positive regulation of cytokine-mediated signaling pathway	9/846	59/18614	0.001292146	0.010128455	0.007286112	972/1435/7852/2621/3091/3303/3304/3554/7805	9
Endothelial_IIIvsN	GO:0031102	neuron projection regeneration	9/846	59/18614	0.001292146	0.010128455	0.007286112	1495/2316/2896/3725/9314/4131/4313/6696/7070	9
Endothelial_IIIvsN	GO:0071675	regulation of mononuclear cell migration	14/846	122/18614	0.001296065	0.010144278	0.007297495	27/811/6347/6351/6352/1435/1843/2621/3965/4739/80310/5054/7057/65125	14
Endothelial_IIIvsN	GO:0050767	regulation of neurogenesis	31/846	381/18614	0.001305734	0.010191658	0.007331578	1636/8553/1030/1495/1499/7852/54567/2247/2335/23462/3091/3148/3397/3475/3572/3688/4131/8829/5362/23129/9693/57142/6405/57556/5270/85358/6696/7040/7070/7424/7533	31
Endothelial_IIIvsN	GO:0030050	vesicle transport along actin filament	5/846	19/18614	0.001307847	0.010191658	0.007331578	81/54874/4430/4644/55930	5
Endothelial_IIIvsN	GO:1902176	negative regulation of oxidative stress-induced intrinsic apoptotic signaling pathway	5/846	19/18614	0.001307847	0.010191658	0.007331578	2876/3091/3315/11315/65018	5
Endothelial_IIIvsN	GO:0002285	lymphocyte activation involved in immune response	20/846	208/18614	0.001317949	0.010255407	0.007377438	972/634/3109/3122/3123/3329/3383/9452/3726/3936/3956/3965/64332/4818/5336/5788/6194/23075/7040/7099	20
Endothelial_IIIvsN	GO:0046596	regulation of viral entry into host cell	8/846	48/18614	0.001320723	0.010262039	0.007382209	972/2934/3123/10410/3956/3965/4061/5034	8
Endothelial_IIIvsN	GO:0033157	regulation of intracellular protein transport	21/846	224/18614	0.001391332	0.010794956	0.007765574	9531/10134/948/27248/51024/2316/2534/2621/3059/3320/3638/3936/4947/11315/65018/5784/2040/7040/7175/7332/59286	21
Endothelial_IIIvsN	GO:0043244	regulation of protein-containing complex disassembly	14/846	123/18614	0.00140286	0.010840178	0.007798105	118/444/830/832/11034/1984/2059/2934/3643/4131/6709/6711/23075/29767	14
Endothelial_IIIvsN	GO:0007519	skeletal muscle tissue development	17/846	165/18614	0.001403253	0.010840178	0.007798105	467/857/858/1499/56603/10521/1655/1958/2353/2876/3236/3235/4637/7026/3164/8819/7040	17
Endothelial_IIIvsN	GO:0050792	regulation of viral process	17/846	165/18614	0.001403253	0.010840178	0.007798105	6352/972/7852/2934/10614/3123/10410/9636/3669/3956/3965/4061/5034/11267/2040/56829/7538	17
Endothelial_IIIvsN	GO:0010821	regulation of mitochondrion organization	16/846	151/18614	0.00142865	0.011020425	0.007927769	581/637/51024/2876/3091/9026/3303/8870/4000/11315/5138/65018/5329/27166/293/8743	16
Endothelial_IIIvsN	GO:0070229	negative regulation of lymphocyte apoptotic process	7/846	38/18614	0.001435279	0.011055586	0.007953063	6352/972/1942/3091/3620/4282/1831	7
Endothelial_IIIvsN	GO:0032984	protein-containing complex disassembly	22/846	240/18614	0.001449221	0.011132271	0.008008228	118/444/801/830/832/1072/27243/54541/11034/1984/2059/2934/3312/3643/4131/4609/5499/6709/6711/3925/23075/29767	22
Endothelial_IIIvsN	GO:0051048	negative regulation of secretion	18/846	180/18614	0.001449406	0.011132271	0.008008228	1636/613/972/634/1393/10961/2149/2294/2697/2771/3625/3965/5028/5211/6422/7132/9341/65125	18
Endothelial_IIIvsN	GO:0003179	heart valve morphogenesis	9/846	60/18614	0.001460019	0.011181607	0.008043719	11096/54567/1942/23462/182/6615/6659/7040/7048	9
Endothelial_IIIvsN	GO:2000630	positive regulation of miRNA metabolic process	9/846	60/18614	0.001460019	0.011181607	0.008043719	84913/1958/2247/2353/3091/3725/9314/4609/7040	9
Endothelial_IIIvsN	GO:0010586	miRNA metabolic process	12/846	97/18614	0.001470723	0.011247449	0.008091084	84913/10521/1655/1958/2247/2353/3091/3725/9314/4609/4781/7040	12
Endothelial_IIIvsN	GO:0071902	positive regulation of protein serine/threonine kinase activity	19/846	195/18614	0.001473842	0.011255173	0.00809664	8754/11214/801/808/894/896/10961/2247/2321/3643/4282/50507/80310/5788/9693/28984/7040/7057/7099	19
Endothelial_IIIvsN	GO:0046635	positive regulation of alpha-beta T cell activation	10/846	72/18614	0.001485329	0.011326697	0.008148092	9308/3122/3123/10808/3965/64332/5788/8651/7048/7704	10
Endothelial_IIIvsN	GO:0002443	leukocyte mediated immunity	32/846	401/18614	0.001507564	0.011479852	0.008258268	1636/613/912/972/634/1512/1776/2294/3108/3109/3111/3113/3115/3117/3119/3122/3123/3127/3329/3383/3554/182/3965/64332/4818/5336/5788/710/23075/7040/7099/203068	32
Endothelial_IIIvsN	GO:0006911	phagocytosis	engulfment	8/846	49/18614	0.001516623	0.011532385	0.008296058	948/9844/2934/3673/4627/5336/11031/7057	8
Endothelial_IIIvsN	GO:0016331	morphogenesis of embryonic epithelium	16/846	152/18614	0.00153114	0.011609696	0.008351674	6046/1499/10395/3091/79191/3714/3911/5216/5567/6422/6659/6789/23213/7040/7408/7424	16
Endothelial_IIIvsN	GO:0034614	cellular response to reactive oxygen species	16/846	152/18614	0.00153114	0.011609696	0.008351674	847/948/2353/2534/3725/10365/4233/4313/10276/11315/80310/65018/59338/5796/10399/140823	16
Endothelial_IIIvsN	GO:0010975	regulation of neuron projection development	35/846	452/18614	0.001558704	0.011796305	0.008485915	51225/27/23237/1072/64764/1809/1942/1948/2316/2335/2534/2896/3397/3475/3655/9314/4131/4690/7025/8829/5362/23129/5376/2889/9693/57142/6405/57556/5274/6422/85358/6696/7070/7431/7533	35
Endothelial_IIIvsN	GO:0031953	negative regulation of protein autophosphorylation	4/846	12/18614	0.00156459	0.011796305	0.008485915	857/54206/3725/5788	4
Endothelial_IIIvsN	GO:0044650	adhesion of symbiont to host cell	4/846	12/18614	0.00156459	0.011796305	0.008485915	2621/3326/3383/3625	4
Endothelial_IIIvsN	GO:0060312	regulation of blood vessel remodeling	4/846	12/18614	0.00156459	0.011796305	0.008485915	613/634/1471/7040	4
Endothelial_IIIvsN	GO:0006096	glycolytic process	11/846	85/18614	0.001583424	0.011904669	0.008563869	226/54541/2023/2597/3091/8870/3643/5211/5223/5230/5315	11
Endothelial_IIIvsN	GO:0098586	cellular response to virus	11/846	85/18614	0.001583424	0.011904669	0.008563869	375/581/811/6352/1984/3091/3320/2537/3459/3716/3965	11
Endothelial_IIIvsN	GO:0031346	positive regulation of cell projection organization	29/846	353/18614	0.001592531	0.011956303	0.008601013	27/375790/10109/55845/148170/64764/1809/5168/2059/2316/2335/54874/2534/2823/2896/3320/3673/3655/4131/4690/4739/8829/5216/5362/23129/2889/9693/5274/10163	29
Endothelial_IIIvsN	GO:0002573	myeloid leukocyte differentiation	21/846	227/18614	0.001641285	0.012305027	0.008851874	135228/972/634/1435/1499/2200/2353/3059/3123/3725/3726/9935/4609/4627/4739/6422/8651/7040/7048/7099/677	21
Endothelial_IIIvsN	GO:0043903	regulation of biological process involved in symbiotic interaction	9/846	61/18614	0.001644979	0.012315428	0.008859356	857/972/2934/3123/10410/3956/3965/4061/5034	9
Endothelial_IIIvsN	GO:0050766	positive regulation of phagocytosis	10/846	73/18614	0.001652455	0.012323196	0.008864944	613/811/6347/948/1535/2621/3673/5336/5788/11031	10
Endothelial_IIIvsN	GO:0071260	cellular response to mechanical stimulus	10/846	73/18614	0.001652455	0.012323196	0.008864944	9531/1535/2247/3659/3673/5138/54407/7099/441027/7132	10
Endothelial_IIIvsN	GO:0043122	regulation of I-kappaB kinase/NF-kappaB signaling	23/846	258/18614	0.001652975	0.012323196	0.008864944	11214/948/972/1499/2149/2280/2316/2534/2597/2697/51704/3123/3315/10542/3956/3965/65018/5336/389/57153/7099/7132/8743	23
Endothelial_IIIvsN	GO:0034101	erythrocyte homeostasis	15/846	139/18614	0.001655251	0.012323196	0.008864944	3059/3091/28996/3148/3303/3304/9636/51621/10365/9935/6223/6194/7049/7538/677	15
Endothelial_IIIvsN	GO:0030705	cytoskeleton-dependent intracellular transport	20/846	212/18614	0.001658524	0.012330364	0.0088701	81/9531/2647/8655/54874/3091/3312/3315/4131/4651/4430/4644/55930/6103/8636/23353/23224/7846/203068/7314	20
Endothelial_IIIvsN	GO:0044342	type B pancreatic cell proliferation	6/846	29/18614	0.001675188	0.012347798	0.008882642	54206/3486/3487/3488/3164/6422	6
Endothelial_IIIvsN	GO:0060441	epithelial tube branching involved in lung morphogenesis	6/846	29/18614	0.001675188	0.012347798	0.008882642	1499/1512/1522/2294/10252/6909	6
Endothelial_IIIvsN	GO:0061436	establishment of skin barrier	6/846	29/18614	0.001675188	0.012347798	0.008882642	56603/9314/4233/64332/3925/7357	6
Endothelial_IIIvsN	GO:0072012	glomerulus vasculature development	6/846	29/18614	0.001675188	0.012347798	0.008882642	285/1958/2828/80310/5175/7010	6
Endothelial_IIIvsN	GO:1902175	regulation of oxidative stress-induced intrinsic apoptotic signaling pathway	6/846	29/18614	0.001675188	0.012347798	0.008882642	2876/3091/3315/5034/11315/65018	6
Endothelial_IIIvsN	GO:0044794	positive regulation by host of viral process	5/846	20/18614	0.001679163	0.012347798	0.008882642	858/1072/3312/5479/2040	5
Endothelial_IIIvsN	GO:0045655	regulation of monocyte differentiation	5/846	20/18614	0.001679163	0.012347798	0.008882642	972/1435/3123/4609/677	5
Endothelial_IIIvsN	GO:0001990	regulation of systemic arterial blood pressure by hormone	7/846	39/18614	0.001681688	0.012347798	0.008882642	1636/1359/1522/1535/1910/2149/6196	7
Endothelial_IIIvsN	GO:0070232	regulation of T cell apoptotic process	7/846	39/18614	0.001681688	0.012347798	0.008882642	6352/1942/3091/3620/3965/27166/1831	7
Endothelial_IIIvsN	GO:0046661	male sex differentiation	17/846	168/18614	0.001706922	0.012515864	0.009003544	1636/581/1495/1499/3148/3625/3643/55366/4323/4678/59338/10549/5872/6422/6926/8743/7314	17
Endothelial_IIIvsN	GO:0003015	heart process	23/846	259/18614	0.001738441	0.012708805	0.00914234	1636/11214/481/801/808/857/7852/1910/2316/2534/2697/2771/2876/2934/3320/79191/10008/50507/5142/6196/6781/6909/10467	23
Endothelial_IIIvsN	GO:0034976	response to endoplasmic reticulum stress	23/846	259/18614	0.001738441	0.012708805	0.00914234	467/468/581/10134/811/857/64764/1649/27248/10961/7184/3303/3725/4121/4690/5034/11315/10130/23645/10399/10952/8614/7057	23
Endothelial_IIIvsN	GO:0006816	calcium ion transport	35/846	455/18614	0.001742313	0.012708805	0.00914234	1636/481/581/10203/801/808/857/6347/6351/6352/1499/7852/1535/1649/1910/2149/9002/2247/2280/2316/2534/2621/2701/2771/2823/3306/3709/84876/5142/5336/5788/10266/6781/8614/7070	35
Endothelial_IIIvsN	GO:0006757	ATP generation from ADP	11/846	86/18614	0.001742759	0.012708805	0.00914234	226/54541/2023/2597/3091/8870/3643/5211/5223/5230/5315	11
Endothelial_IIIvsN	GO:0009266	response to temperature stimulus	18/846	183/18614	0.001745551	0.0127118	0.009144495	9531/929/7852/3301/55466/3337/2353/3320/3326/3303/3304/3306/3329/51278/3490/56925/7057/7175	18
Endothelial_IIIvsN	GO:0051145	smooth muscle cell differentiation	10/846	74/18614	0.001834488	0.013341279	0.009597323	1499/1910/2294/23462/8516/27250/10266/6909/6926/79652	10
Endothelial_IIIvsN	GO:0032233	positive regulation of actin filament bundle assembly	9/846	62/18614	0.001848255	0.013395363	0.00963623	51466/3397/22998/8829/5216/28984/389/6422/23075	9
Endothelial_IIIvsN	GO:0032481	positive regulation of type I interferon production	9/846	62/18614	0.001848255	0.013395363	0.00963623	929/2597/3148/3320/3329/3659/9636/5336/7099	9
Endothelial_IIIvsN	GO:0045088	regulation of innate immune response	30/846	373/18614	0.001850381	0.013395363	0.00963623	2/857/6352/929/912/948/11140/634/3075/1520/1535/2534/2896/10614/3148/3320/3303/3304/3329/3659/9636/3965/55366/64332/5336/6223/57142/710/7040/7099	30
Endothelial_IIIvsN	GO:0042113	B cell activation	24/846	276/18614	0.001851963	0.013395363	0.00963623	581/972/1026/3329/3688/9452/1316/7805/3956/56262/4282/4323/64332/8503/5336/5788/6422/30011/23075/7040/7099/7293/7163/677	24
Endothelial_IIIvsN	GO:0002062	chondrocyte differentiation	13/846	113/18614	0.001859681	0.013414831	0.009650234	1281/64764/1499/2734/3091/4017/4094/4781/5915/23213/7040/7048/7704	13
Endothelial_IIIvsN	GO:0032414	positive regulation of ion transmembrane transporter activity	13/846	113/18614	0.001859681	0.013414831	0.009650234	81/23237/481/483/801/808/6347/1520/3306/4697/65018/5336/85358	13
Endothelial_IIIvsN	GO:0003014	renal system process	14/846	127/18614	0.001906339	0.013728501	0.009875879	1636/613/1535/1910/2149/2621/2771/2934/10916/4162/5567/6446/6781/23213	14
Endothelial_IIIvsN	GO:0070555	response to interleukin-1	15/846	141/18614	0.001908308	0.013728501	0.009875879	6358/6347/6368/6351/6352/1535/1958/3091/3554/3625/10365/3965/4313/6401/6422	15
Endothelial_IIIvsN	GO:0032092	positive regulation of protein binding	11/846	87/18614	0.001914933	0.01374002	0.009884166	1636/118/857/7122/2280/9026/28996/8829/23129/9693/6789	11
Endothelial_IIIvsN	GO:0030512	negative regulation of transforming growth factor beta receptor signaling pathway	12/846	100/18614	0.001915057	0.01374002	0.009884166	857/858/135228/2200/2280/2734/3303/5654/3621/8819/10252/7049	12
Endothelial_IIIvsN	GO:1903050	regulation of proteolysis involved in protein catabolic process	21/846	230/18614	0.001928495	0.013817864	0.009940165	10134/857/641700/1942/8667/6923/2876/28996/3326/3303/3304/7805/11315/65018/5700/5721/10399/9781/6386/57630/7314	21
Endothelial_IIIvsN	GO:1904951	positive regulation of establishment of protein localization	27/846	325/18614	0.001935889	0.013852248	0.009964899	8754/9531/10134/7430/51024/2316/2534/2621/2752/3059/3091/3123/3320/56262/4947/84876/65018/11156/10399/6659/2040/7040/7099/7175/7332/59286/7424	27
Endothelial_IIIvsN	GO:0051222	positive regulation of protein transport	26/846	309/18614	0.001948904	0.013926705	0.010018461	8754/9531/10134/7430/51024/2316/2534/2621/2752/3059/3091/3123/3320/56262/4947/84876/65018/10399/6659/2040/7040/7099/7175/7332/59286/7424	26
Endothelial_IIIvsN	GO:0007249	I-kappaB kinase/NF-kappaB signaling	25/846	293/18614	0.001951819	0.01392889	0.010020033	11214/948/972/1499/1910/2149/2280/2316/2534/2597/2697/51704/3123/3315/10542/3956/3965/65018/5336/10549/389/57153/7099/7132/8743	25
Endothelial_IIIvsN	GO:0001953	negative regulation of cell-matrix adhesion	7/846	40/18614	0.001959744	0.013966775	0.010047286	1029/10395/182/9448/4323/5054/7057	7
Endothelial_IIIvsN	GO:0032873	negative regulation of stress-activated MAPK cascade	8/846	51/18614	0.001977161	0.014016051	0.010082735	3301/1843/7430/2122/4609/27250/65018/6422	8
Endothelial_IIIvsN	GO:0061082	myeloid leukocyte cytokine production	8/846	51/18614	0.001977161	0.014016051	0.010082735	948/972/51704/7805/4282/5336/7040/7099	8
Endothelial_IIIvsN	GO:0070303	negative regulation of stress-activated protein kinase signaling cascade	8/846	51/18614	0.001977161	0.014016051	0.010082735	3301/1843/7430/2122/4609/27250/65018/6422	8
Endothelial_IIIvsN	GO:1904707	positive regulation of vascular associated smooth muscle cell proliferation	8/846	51/18614	0.001977161	0.014016051	0.010082735	9510/10203/2247/2697/2771/3488/3725/4313	8
Endothelial_IIIvsN	GO:1901798	positive regulation of signal transduction by p53 class mediator	6/846	30/18614	0.002014576	0.01426234	0.010259907	1655/1984/10614/4609/7314/10467	6
Endothelial_IIIvsN	GO:0032412	regulation of monoatomic ion transmembrane transporter activity	24/846	278/18614	0.002037858	0.01440806	0.010364734	81/23237/481/483/801/808/857/6347/1393/1520/2273/2280/53827/53826/3306/3688/10008/4697/5142/65018/5336/85358/2040/7533	24
Endothelial_IIIvsN	GO:0002090	regulation of receptor internalization	9/846	63/18614	0.002071116	0.014604511	0.010506055	1173/23237/375/967/1948/3643/5336/6386/6401	9
Endothelial_IIIvsN	GO:0051353	positive regulation of oxidoreductase activity	9/846	63/18614	0.002071116	0.014604511	0.010506055	27/808/1535/2771/3091/4697/11315/55312/949	9
Endothelial_IIIvsN	GO:0048863	stem cell differentiation	22/846	247/18614	0.002085347	0.014685464	0.01056429	2/1636/1499/1910/1947/2247/2335/2823/3091/3688/182/3911/81606/8829/5788/6405/57556/6422/54345/6909/6926/7538	22
Endothelial_IIIvsN	GO:0048864	stem cell development	11/846	88/18614	0.0021007	0.014754657	0.010614065	1910/1947/2247/2335/3091/182/3911/8829/5788/6405/57556	11
Endothelial_IIIvsN	GO:0071277	cellular response to calcium ion	11/846	88/18614	0.0021007	0.014754657	0.010614065	118/25932/1393/2353/2354/3625/3725/3726/3727/5336/7846	11
Endothelial_IIIvsN	GO:0007350	blastoderm segmentation	5/846	21/18614	0.002122316	0.014867351	0.010695135	3234/3911/8829/6405/6926	5
Endothelial_IIIvsN	GO:1903428	positive regulation of reactive oxygen species biosynthetic process	5/846	21/18614	0.002122316	0.014867351	0.010695135	948/1535/11315/5336/7099	5
Endothelial_IIIvsN	GO:0003084	positive regulation of systemic arterial blood pressure	4/846	13/18614	0.002179188	0.015068011	0.010839483	1636/1535/7026/65125	4
Endothelial_IIIvsN	GO:0036462	TRAIL-activated apoptotic signaling pathway	4/846	13/18614	0.002179188	0.015068011	0.010839483	467/11315/7078/51304	4
Endothelial_IIIvsN	GO:0042117	monocyte activation	4/846	13/18614	0.002179188	0.015068011	0.010839483	8754/1435/8291/2335	4
Endothelial_IIIvsN	GO:0042492	gamma-delta T cell differentiation	4/846	13/18614	0.002179188	0.015068011	0.010839483	1960/3714/5788/6659	4
Endothelial_IIIvsN	GO:0048012	hepatocyte growth factor receptor signaling pathway	4/846	13/18614	0.002179188	0.015068011	0.010839483	11082/4233/8829/3925	4
Endothelial_IIIvsN	GO:0051918	negative regulation of fibrinolysis	4/846	13/18614	0.002179188	0.015068011	0.010839483	5327/5054/7056/7057	4
Endothelial_IIIvsN	GO:0060100	positive regulation of phagocytosis	engulfment	4/846	13/18614	0.002179188	0.015068011	0.010839483	948/3673/5336/11031	4
Endothelial_IIIvsN	GO:0070234	positive regulation of T cell apoptotic process	4/846	13/18614	0.002179188	0.015068011	0.010839483	6352/3620/3965/27166	4
Endothelial_IIIvsN	GO:0071696	ectodermal placode development	4/846	13/18614	0.002179188	0.015068011	0.010839483	1499/8829/6909/6926	4
Endothelial_IIIvsN	GO:1905155	positive regulation of membrane invagination	4/846	13/18614	0.002179188	0.015068011	0.010839483	948/3673/5336/11031	4
Endothelial_IIIvsN	GO:1902600	proton transmembrane transport	15/846	143/18614	0.002192794	0.015142479	0.010893054	81/481/514/1327/9377/1329/1340/1346/1351/1528/4697/374291/11315/29796/7388	15
Endothelial_IIIvsN	GO:0042542	response to hydrogen peroxide	14/846	129/18614	0.002209414	0.015237534	0.010961433	8754/847/2534/2876/10365/4233/4313/10276/11315/80310/65018/59338/10399/10628	14
Endothelial_IIIvsN	GO:0002366	leukocyte activation involved in immune response	25/846	296/18614	0.002239788	0.015385882	0.01106815	613/972/634/1776/8291/2294/2896/3109/3122/3123/3329/3383/9452/3726/3936/3956/3965/64332/4818/5336/5788/6194/23075/7040/7099	25
Endothelial_IIIvsN	GO:0003197	endocardial cushion development	8/846	52/18614	0.002245336	0.015385882	0.01106815	11096/2294/23462/182/6615/6909/6926/7048	8
Endothelial_IIIvsN	GO:0031103	axon regeneration	8/846	52/18614	0.002245336	0.015385882	0.01106815	1495/2316/2896/3725/9314/4131/4313/6696	8
Endothelial_IIIvsN	GO:0046638	positive regulation of alpha-beta T cell differentiation	8/846	52/18614	0.002245336	0.015385882	0.01106815	9308/3122/3123/3965/64332/8651/7048/7704	8
Endothelial_IIIvsN	GO:0060425	lung morphogenesis	8/846	52/18614	0.002245336	0.015385882	0.01106815	1499/1512/1522/2294/4781/10252/6909/7048	8
Endothelial_IIIvsN	GO:0008585	female gonad development	12/846	102/18614	0.002268292	0.015523263	0.011166978	2/9510/581/1495/3625/3643/4323/4313/7026/59338/6422/7314	12
Endothelial_IIIvsN	GO:0071229	cellular response to acid chemical	11/846	89/18614	0.002300838	0.015725828	0.011312698	1281/1282/1535/2534/10365/55004/10542/4313/80310/143686/8651	11
Endothelial_IIIvsN	GO:0032615	interleukin-12 production	9/846	64/18614	0.002314874	0.015741146	0.011323717	948/3329/3620/3659/7805/3965/5336/7057/7099	9
Endothelial_IIIvsN	GO:0032655	regulation of interleukin-12 production	9/846	64/18614	0.002314874	0.015741146	0.011323717	948/3329/3620/3659/7805/3965/5336/7057/7099	9
Endothelial_IIIvsN	GO:0048247	lymphocyte chemotaxis	9/846	64/18614	0.002314874	0.015741146	0.011323717	6358/6347/6368/6351/6352/51192/2621/4739/65125	9
Endothelial_IIIvsN	GO:0071384	cellular response to corticosteroid stimulus	9/846	64/18614	0.002314874	0.015741146	0.011323717	1636/54541/54206/5327/6446/6781/7332/7538/677	9
Endothelial_IIIvsN	GO:0045582	positive regulation of T cell differentiation	13/846	116/18614	0.002353999	0.015986825	0.011500451	60/972/9308/1960/3122/3123/3965/64332/5788/8651/6659/7048/7704	13
Endothelial_IIIvsN	GO:0051209	release of sequestered calcium ion into cytosol	14/846	130/18614	0.00237526	0.016110722	0.011589579	581/801/808/1535/1649/2149/9002/2247/2280/2316/3709/5336/5788/7070	14
Endothelial_IIIvsN	GO:0010464	regulation of mesenchymal cell proliferation	6/846	31/18614	0.002403433	0.016219372	0.011667738	1499/2294/4000/4609/4781/7048	6
Endothelial_IIIvsN	GO:0061311	cell surface receptor signaling pathway involved in heart development	6/846	31/18614	0.002403433	0.016219372	0.011667738	1499/54567/23462/182/6615/7040	6
Endothelial_IIIvsN	GO:0150117	positive regulation of cell-substrate junction organization	6/846	31/18614	0.002403433	0.016219372	0.011667738	3987/9448/8829/6422/7010/7070	6
Endothelial_IIIvsN	GO:1902042	negative regulation of extrinsic apoptotic signaling pathway via death domain receptors	6/846	31/18614	0.002403433	0.016219372	0.011667738	2876/3148/3383/85450/11315/5054	6
Endothelial_IIIvsN	GO:0051056	regulation of small GTPase mediated signal transduction	25/846	298/18614	0.002451255	0.016521213	0.011884874	27/11214/93663/397/9828/50650/613/1281/1435/10395/2059/2149/9002/121512/9815/2828/3688/9448/23263/4233/10276/8829/10252/3925/23075	25
Endothelial_IIIvsN	GO:0008630	intrinsic apoptotic signaling pathway in response to DNA damage	12/846	103/18614	0.002463881	0.016564477	0.011915997	57007/581/637/972/1026/54541/28996/8870/4282/51065/6615/7132	12
Endothelial_IIIvsN	GO:0019233	sensory perception of pain	12/846	103/18614	0.002463881	0.016564477	0.011915997	1636/6347/7852/1910/2149/2171/2534/3673/56925/11343/4886/5028	12
Endothelial_IIIvsN	GO:1902075	cellular response to salt	19/846	204/18614	0.002474957	0.016618011	0.011954507	118/375790/811/25932/1393/1958/2167/2353/2354/2534/2771/7184/3625/3725/3726/3727/5028/5336/7846	19
Endothelial_IIIvsN	GO:2000514	regulation of CD4-positive	alpha-beta T cell activation	10/846	77/18614	0.002479717	0.016629056	0.011962453	868/9308/3122/3123/3726/3965/64332/57630/8651/7048	10
Endothelial_IIIvsN	GO:0014910	regulation of smooth muscle cell migration	11/846	90/18614	0.002516146	0.01685218	0.012122962	1636/9510/6352/3486/3488/3673/8829/80310/6282/5054/7099	11
Endothelial_IIIvsN	GO:0043406	positive regulation of MAP kinase activity	13/846	117/18614	0.002540935	0.016996879	0.012227054	8754/11214/10961/2247/2321/3643/4282/50507/80310/5788/7040/7057/7099	13
Endothelial_IIIvsN	GO:0051283	negative regulation of sequestering of calcium ion	14/846	131/18614	0.002551239	0.017023142	0.012245947	581/801/808/1535/1649/2149/9002/2247/2280/2316/3709/5336/5788/7070	14
Endothelial_IIIvsN	GO:0071621	granulocyte chemotaxis	14/846	131/18614	0.002551239	0.017023142	0.012245947	682/6358/6347/6368/6351/6352/972/51192/1435/2920/3672/5142/5479/7057	14
Endothelial_IIIvsN	GO:0031663	lipopolysaccharide-mediated signaling pathway	9/846	65/18614	0.002580886	0.017178018	0.01235736	6347/6352/929/948/4282/5336/949/7040/7099	9
Endothelial_IIIvsN	GO:0032507	maintenance of protein location in cell	9/846	65/18614	0.002580886	0.017178018	0.01235736	857/2934/3638/11315/65018/5552/23353/23345/9168	9
Endothelial_IIIvsN	GO:0022408	negative regulation of cell-cell adhesion	19/846	205/18614	0.002615057	0.017383776	0.012505377	868/972/928/634/53827/3123/3620/3659/182/9314/7805/3965/2615/28984/5270/8651/23075/7040/65125	19
Endothelial_IIIvsN	GO:0045429	positive regulation of nitric oxide biosynthetic process	7/846	42/18614	0.002621459	0.017404659	0.012520399	948/3320/3326/3643/10365/9314/7099	7
Endothelial_IIIvsN	GO:0035024	negative regulation of Rho protein signal transduction	5/846	22/18614	0.002644978	0.017539	0.01261704	27/10395/3688/4233/3925	5
Endothelial_IIIvsN	GO:0006626	protein targeting to mitochondrion	12/846	104/18614	0.002672989	0.017701732	0.012734105	9531/10134/637/51024/3320/3329/51079/65018/140823/26521/7332/59286	12
Endothelial_IIIvsN	GO:0002263	cell activation involved in immune response	25/846	300/18614	0.002679468	0.017701732	0.012734105	613/972/634/1776/8291/2294/2896/3109/3122/3123/3329/3383/9452/3726/3936/3956/3965/64332/4818/5336/5788/6194/23075/7040/7099	25
Endothelial_IIIvsN	GO:0002449	lymphocyte mediated immunity	25/846	300/18614	0.002679468	0.017701732	0.012734105	912/972/634/1512/3108/3109/3111/3113/3115/3117/3119/3122/3123/3127/3329/3554/182/3965/64332/4818/5788/710/23075/7040/203068	25
Endothelial_IIIvsN	GO:0072073	kidney epithelium development	15/846	146/18614	0.002684879	0.017715558	0.012744051	847/1499/1910/1948/2247/79191/182/3911/55366/4609/5087/5175/5915/6422/10252	15
Endothelial_IIIvsN	GO:0043154	negative regulation of cysteine-type endopeptidase activity involved in apoptotic process	10/846	78/18614	0.002731222	0.017999088	0.012948014	2621/2876/2537/9314/10542/3164/11315/5329/57630/7057	10
Endothelial_IIIvsN	GO:0032609	type II interferon production	13/846	118/18614	0.002739854	0.018011504	0.012956946	929/1649/2621/3113/3115/3123/3329/3554/9636/7805/3965/5142/7099	13
Endothelial_IIIvsN	GO:0032649	regulation of type II interferon production	13/846	118/18614	0.002739854	0.018011504	0.012956946	929/1649/2621/3113/3115/3123/3329/3554/9636/7805/3965/5142/7099	13
Endothelial_IIIvsN	GO:0030901	midbrain development	11/846	91/18614	0.002747449	0.018017056	0.01296094	60/801/808/1340/1499/8655/2247/3340/6422/27089/7533	11
Endothelial_IIIvsN	GO:0060021	roof of mouth development	11/846	91/18614	0.002747449	0.018017056	0.01296094	444/7122/3638/3714/2615/59338/6615/6909/6926/7048/7049	11
Endothelial_IIIvsN	GO:0010644	cell communication by electrical coupling	6/846	32/18614	0.002846112	0.018641162	0.013409903	481/801/808/857/2697/79191	6
Endothelial_IIIvsN	GO:0010812	negative regulation of cell-substrate adhesion	9/846	66/18614	0.002870545	0.018778146	0.013508445	81/285/1029/10395/182/9448/4323/5054/7057	9
Endothelial_IIIvsN	GO:0007517	muscle organ development	28/846	351/18614	0.002897355	0.018930332	0.013617923	467/857/858/1281/1499/56603/10521/1655/54567/54583/1958/1960/2273/2280/2353/2876/3236/3235/3688/3911/4637/7026/3164/1901/8819/6525/7040/7049	28
Endothelial_IIIvsN	GO:0051282	regulation of sequestering of calcium ion	14/846	133/18614	0.002935449	0.019105089	0.013743638	581/801/808/1535/1649/2149/9002/2247/2280/2316/3709/5336/5788/7070	14
Endothelial_IIIvsN	GO:0006122	mitochondrial electron transport	ubiquinol to cytochrome c	4/846	14/18614	0.002941998	0.019105089	0.013743638	29796/7381/7388/27089	4
Endothelial_IIIvsN	GO:0043301	negative regulation of leukocyte degranulation	4/846	14/18614	0.002941998	0.019105089	0.013743638	613/634/2294/3965	4
Endothelial_IIIvsN	GO:0099188	postsynaptic cytoskeleton organization	4/846	14/18614	0.002941998	0.019105089	0.013743638	60/71/7430/10163	4
Endothelial_IIIvsN	GO:1902287	semaphorin-plexin signaling pathway involved in axon guidance	4/846	14/18614	0.002941998	0.019105089	0.013743638	8829/5362/23129/6405	4
Endothelial_IIIvsN	GO:0001654	eye development	30/846	385/18614	0.002970774	0.019268519	0.013861205	468/581/113246/25932/1282/1295/1499/54567/2200/2247/24147/2321/2823/3091/28996/182/3725/9314/4094/4212/8829/5087/639/7837/5915/10252/6909/7048/7070/7431	30
Endothelial_IIIvsN	GO:0048568	embryonic organ development	34/846	453/18614	0.002986402	0.019346373	0.013917211	2/468/613/80781/1499/1942/54583/2200/2294/23462/3091/28996/3236/3235/3638/8516/3726/9935/4323/3340/7026/5087/639/5915/6615/9021/54345/6789/6909/6926/7040/7048/6434/677	34
Endothelial_IIIvsN	GO:0010463	mesenchymal cell proliferation	7/846	43/18614	0.003010639	0.019456162	0.01399619	1499/2294/4000/4609/4781/6909/7048	7
Endothelial_IIIvsN	GO:0071604	transforming growth factor beta production	7/846	43/18614	0.003010639	0.019456162	0.01399619	1281/2335/3091/3326/3965/2615/7057	7
Endothelial_IIIvsN	GO:0009135	purine nucleoside diphosphate metabolic process	12/846	106/18614	0.003134491	0.020183248	0.014519234	226/54541/2023/2597/2987/3091/8870/3643/5211/5223/5230/5315	12
Endothelial_IIIvsN	GO:0009179	purine ribonucleoside diphosphate metabolic process	12/846	106/18614	0.003134491	0.020183248	0.014519234	226/54541/2023/2597/2987/3091/8870/3643/5211/5223/5230/5315	12
Endothelial_IIIvsN	GO:0046545	development of primary female sexual characteristics	12/846	106/18614	0.003134491	0.020183248	0.014519234	2/9510/581/1495/3625/3643/4323/4313/7026/59338/6422/7314	12
Endothelial_IIIvsN	GO:0060538	skeletal muscle organ development	17/846	178/18614	0.003146417	0.020235634	0.014556919	467/857/858/1499/56603/10521/1655/1958/2353/2876/3236/3235/4637/7026/3164/8819/7040	17
Endothelial_IIIvsN	GO:0034605	cellular response to heat	9/846	67/18614	0.003185282	0.02043634	0.014701301	9531/3337/3320/3326/3303/3304/51278/7057/7175	9
Endothelial_IIIvsN	GO:1901224	positive regulation of NIK/NF-kappaB signaling	9/846	67/18614	0.003185282	0.02043634	0.014701301	81/811/929/7805/3965/3987/27250/11156/7099	9
Endothelial_IIIvsN	GO:0002274	myeloid leukocyte activation	21/846	240/18614	0.003212605	0.020586899	0.014809609	8754/613/6352/972/1435/1776/8291/2335/2294/2896/3329/3459/3725/3727/3965/4282/5336/5788/7048/7057/7099	21
Endothelial_IIIvsN	GO:0042743	hydrogen peroxide metabolic process	8/846	55/18614	0.003223905	0.020609826	0.014826102	847/1535/2534/2876/11315/65018/10549/7837	8
Endothelial_IIIvsN	GO:0043370	regulation of CD4-positive	alpha-beta T cell differentiation	8/846	55/18614	0.003223905	0.020609826	0.014826102	9308/3122/3123/3726/3965/64332/57630/8651	8
Endothelial_IIIvsN	GO:0036303	lymph vessel morphogenesis	5/846	23/18614	0.003254892	0.020758201	0.014932838	161198/2247/5784/54345/7424	5
Endothelial_IIIvsN	GO:2000353	positive regulation of endothelial cell apoptotic process	5/846	23/18614	0.003254892	0.020758201	0.014932838	6347/641700/27250/28984/7057	5
Endothelial_IIIvsN	GO:0043242	negative regulation of protein-containing complex disassembly	10/846	80/18614	0.003295282	0.02094073	0.015064145	118/830/832/2059/2934/4131/6709/6711/23075/29767	10
Endothelial_IIIvsN	GO:0070972	protein localization to endoplasmic reticulum	10/846	80/18614	0.003295282	0.02094073	0.015064145	55973/10134/3638/4121/23645/57142/10952/23480/6727/6731	10
Endothelial_IIIvsN	GO:0071230	cellular response to amino acid stimulus	10/846	80/18614	0.003295282	0.02094073	0.015064145	1281/1282/1535/2534/55004/10542/4313/80310/143686/8651	10
Endothelial_IIIvsN	GO:0009749	response to glucose	18/846	194/18614	0.003304152	0.020947225	0.015068817	1636/285/1535/1958/2621/2752/2876/3091/3123/50507/5211/10399/2030/6659/7048/7057/6434/10628	18
Endothelial_IIIvsN	GO:0061136	regulation of proteasomal protein catabolic process	18/846	194/18614	0.003304152	0.020947225	0.015068817	10134/857/641700/8667/6923/2876/3326/3303/3304/11315/65018/5700/5721/10399/9781/6386/57630/7314	18
Endothelial_IIIvsN	GO:0030947	regulation of vascular endothelial growth factor receptor signaling pathway	6/846	33/18614	0.003347052	0.021118872	0.015192295	2887/3091/3678/8829/79652/7424	6
Endothelial_IIIvsN	GO:0036336	dendritic cell migration	6/846	33/18614	0.003347052	0.021118872	0.015192295	811/6352/7852/2059/2621/3965	6
Endothelial_IIIvsN	GO:0050858	negative regulation of antigen receptor-mediated signaling pathway	6/846	33/18614	0.003347052	0.021118872	0.015192295	868/634/7430/7805/29085/7070	6
Endothelial_IIIvsN	GO:0051497	negative regulation of stress fiber assembly	6/846	33/18614	0.003347052	0.021118872	0.015192295	10395/4233/5216/1901/3925/10163	6
Endothelial_IIIvsN	GO:0030593	neutrophil chemotaxis	12/846	107/18614	0.003388292	0.021328661	0.015343211	682/6358/6347/6368/6351/6352/972/51192/2920/3672/5142/5479	12
Endothelial_IIIvsN	GO:1901655	cellular response to ketone	12/846	107/18614	0.003388292	0.021328661	0.015343211	1636/54541/54206/2353/2621/2770/10365/11315/5327/6422/6446/6696	12
Endothelial_IIIvsN	GO:0098773	skin epidermis development	13/846	121/18614	0.003414213	0.021466512	0.015442377	135228/1499/56603/3488/9314/3911/55366/4233/64332/6615/54345/3925/7357	13
Endothelial_IIIvsN	GO:0021762	substantia nigra development	7/846	44/18614	0.003442496	0.021542838	0.015497284	60/801/808/1340/8655/2247/7533	7
Endothelial_IIIvsN	GO:0071526	semaphorin-plexin signaling pathway	7/846	44/18614	0.003442496	0.021542838	0.015497284	2316/4233/8829/5362/23129/6405/57556	7
Endothelial_IIIvsN	GO:1904407	positive regulation of nitric oxide metabolic process	7/846	44/18614	0.003442496	0.021542838	0.015497284	948/3320/3326/3643/10365/9314/7099	7
Endothelial_IIIvsN	GO:2000516	positive regulation of CD4-positive	alpha-beta T cell activation	7/846	44/18614	0.003442496	0.021542838	0.015497284	9308/3122/3123/3965/64332/8651/7048	7
Endothelial_IIIvsN	GO:0150063	visual system development	30/846	389/18614	0.003454465	0.021592429	0.015532958	468/581/113246/25932/1282/1295/1499/54567/2200/2247/24147/2321/2823/3091/28996/182/3725/9314/4094/4212/8829/5087/639/7837/5915/10252/6909/7048/7070/7431	30
Endothelial_IIIvsN	GO:0001959	regulation of cytokine-mediated signaling pathway	16/846	165/18614	0.003530312	0.02204071	0.015855437	857/6352/972/11140/1435/7852/2621/3091/3303/3304/3554/9636/7805/5788/7837/7132	16
Endothelial_IIIvsN	GO:0009636	response to toxic substance	21/846	242/18614	0.003540813	0.022080441	0.015884019	468/581/847/6351/6352/948/2353/2876/2879/3625/11185/4131/4255/4259/11315/65018/5445/10549/7837/6415/84817	21
Endothelial_IIIvsN	GO:0046031	ADP metabolic process	11/846	94/18614	0.003545906	0.022086402	0.015888307	226/54541/2023/2597/3091/8870/3643/5211/5223/5230/5315	11
Endothelial_IIIvsN	GO:2000628	regulation of miRNA metabolic process	10/846	81/18614	0.003610072	0.022459863	0.016156964	84913/1958/2247/2353/3091/3725/9314/4609/4781/7040	10
Endothelial_IIIvsN	GO:0090398	cellular senescence	12/846	108/18614	0.003658427	0.022733532	0.016353833	51225/811/1026/1029/1030/4000/4282/9891/6909/6926/4904/83719	12
Endothelial_IIIvsN	GO:0046660	female sex differentiation	13/846	122/18614	0.003666836	0.022733532	0.016353833	2/9510/581/1495/3625/3643/4323/4313/7026/59338/6422/6926/7314	13
Endothelial_IIIvsN	GO:0090100	positive regulation of transmembrane receptor protein serine/threonine kinase signaling pathway	13/846	122/18614	0.003666836	0.022733532	0.016353833	1030/1460/28996/3326/3625/8516/11030/6386/23213/7040/7048/7049/7057	13
Endothelial_IIIvsN	GO:0048738	cardiac muscle tissue development	21/846	243/18614	0.003715143	0.023006304	0.016550057	11214/811/54567/1948/54583/2247/2280/2697/23462/79191/3688/4000/50507/5915/1901/150094/6909/6926/7040/7048/7049	21
Endothelial_IIIvsN	GO:0014706	striated muscle tissue development	22/846	259/18614	0.003725676	0.023044794	0.016577746	11214/811/54567/1948/54583/2247/2280/2697/23462/3475/79191/3688/4000/50507/5915/1901/150094/6909/6926/7040/7048/7049	22
Endothelial_IIIvsN	GO:0031960	response to corticosteroid	16/846	166/18614	0.003746991	0.023149814	0.016653294	2/1636/8754/808/1535/54541/54206/2353/2354/3490/5327/6446/6781/7332/7538/677	16
Endothelial_IIIvsN	GO:0002253	activation of immune response	36/846	495/18614	0.003834525	0.023663233	0.017022633	2/581/153579/857/868/929/948/634/3075/1520/1535/7430/2534/10614/3115/3119/3123/3320/3303/3304/3329/3659/7805/55366/64332/5142/29085/5336/59338/5788/28984/57142/710/7070/7099/65125	36
Endothelial_IIIvsN	GO:0001768	establishment of T cell polarity	4/846	15/18614	0.003868897	0.023710876	0.017056906	27/56603/2934/4627	4
Endothelial_IIIvsN	GO:0002468	dendritic cell antigen processing and presentation	4/846	15/18614	0.003868897	0.023710876	0.017056906	972/3122/3123/7057	4
Endothelial_IIIvsN	GO:0010649	regulation of cell communication by electrical coupling	4/846	15/18614	0.003868897	0.023710876	0.017056906	801/808/857/79191	4
Endothelial_IIIvsN	GO:0060099	regulation of phagocytosis	engulfment	4/846	15/18614	0.003868897	0.023710876	0.017056906	948/3673/5336/11031	4
Endothelial_IIIvsN	GO:1901142	insulin metabolic process	4/846	15/18614	0.003868897	0.023710876	0.017056906	634/1363/1509/5034	4
Endothelial_IIIvsN	GO:1905153	regulation of membrane invagination	4/846	15/18614	0.003868897	0.023710876	0.017056906	948/3673/5336/11031	4
Endothelial_IIIvsN	GO:0034765	regulation of monoatomic ion transmembrane transport	35/846	478/18614	0.003884201	0.023777368	0.017104739	81/23237/481/483/581/801/808/857/6347/967/1192/25932/1520/1535/2149/9002/2273/2280/2316/53827/53826/2534/3306/3688/10008/4697/11315/5142/65018/5336/85358/2040/7070/65125/7533	35
Endothelial_IIIvsN	GO:0009954	proximal/distal pattern formation	6/846	34/18614	0.003910756	0.023830611	0.01714304	1499/56603/3236/3235/79191/5087	6
Endothelial_IIIvsN	GO:0043372	positive regulation of CD4-positive	alpha-beta T cell differentiation	6/846	34/18614	0.003910756	0.023830611	0.01714304	9308/3122/3123/3965/64332/8651	6
Endothelial_IIIvsN	GO:0051450	myoblast proliferation	6/846	34/18614	0.003910756	0.023830611	0.01714304	84913/1499/2353/2876/378938/4212	6
Endothelial_IIIvsN	GO:0060563	neuroepithelial cell differentiation	6/846	34/18614	0.003910756	0.023830611	0.01714304	2247/182/4131/5054/6659/203068	6
Endothelial_IIIvsN	GO:0060443	mammary gland morphogenesis	7/846	45/18614	0.003919948	0.023832213	0.017144192	581/857/1435/3488/6909/6926/7048	7
Endothelial_IIIvsN	GO:0062208	positive regulation of pattern recognition receptor signaling pathway	7/846	45/18614	0.003919948	0.023832213	0.017144192	857/929/1535/3303/3304/57142/7099	7
Endothelial_IIIvsN	GO:0042116	macrophage activation	12/846	109/18614	0.003945642	0.023911157	0.017200982	972/8291/2896/3329/3459/3725/3727/4282/5336/5788/7057/7099	12
Endothelial_IIIvsN	GO:0120034	positive regulation of plasma membrane bounded cell projection assembly	12/846	109/18614	0.003945642	0.023911157	0.017200982	375790/10109/55845/148170/1809/2059/54874/2823/3320/8829/5216/10163	12
Endothelial_IIIvsN	GO:1905897	regulation of response to endoplasmic reticulum stress	10/846	82/18614	0.003948236	0.023911157	0.017200982	581/10134/857/1649/10961/3303/4690/11315/23645/10399	10
Endothelial_IIIvsN	GO:0035162	embryonic hemopoiesis	5/846	24/18614	0.003959809	0.023911157	0.017200982	468/3091/5087/6789/7048	5
Endothelial_IIIvsN	GO:0070233	negative regulation of T cell apoptotic process	5/846	24/18614	0.003959809	0.023911157	0.017200982	6352/1942/3091/3620/1831	5
Endothelial_IIIvsN	GO:1903902	positive regulation of viral life cycle	5/846	24/18614	0.003959809	0.023911157	0.017200982	972/3123/3956/3965/5034	5
Endothelial_IIIvsN	GO:0031396	regulation of protein ubiquitination	19/846	213/18614	0.003993557	0.024087692	0.017327976	857/868/3301/2280/2534/3320/3326/3303/3304/9636/10625/7805/11315/65018/6187/6659/7314/7332/27338	19
Endothelial_IIIvsN	GO:0072132	mesenchyme morphogenesis	8/846	57/18614	0.004041035	0.02434655	0.017514191	11096/2294/23462/4609/6615/6909/6926/7048	8
Endothelial_IIIvsN	GO:0002042	cell migration involved in sprouting angiogenesis	11/846	96/18614	0.004174286	0.025064497	0.018030661	161198/54567/1948/1960/2247/3688/9314/3164/8829/8503/7057	11
Endothelial_IIIvsN	GO:0032091	negative regulation of protein binding	11/846	96/18614	0.004174286	0.025064497	0.018030661	1636/60/581/857/6368/1026/1522/3397/11315/5499/10399	11
Endothelial_IIIvsN	GO:0045807	positive regulation of endocytosis	11/846	96/18614	0.004174286	0.025064497	0.018030661	1173/929/948/967/8527/3643/3673/5336/11031/6401/5054	11
Endothelial_IIIvsN	GO:0009880	embryonic pattern specification	9/846	70/18614	0.004294812	0.025643969	0.018447516	1499/1947/3234/3911/4212/8829/6405/6926/7704	9
Endothelial_IIIvsN	GO:0043627	response to estrogen	9/846	70/18614	0.004294812	0.025643969	0.018447516	10095/857/1393/1495/3320/4323/4313/6422/7048	9
Endothelial_IIIvsN	GO:0046847	filopodium assembly	9/846	70/18614	0.004294812	0.025643969	0.018447516	375790/832/1809/7430/121512/54874/2823/4651/8829	9
Endothelial_IIIvsN	GO:0050922	negative regulation of chemotaxis	9/846	70/18614	0.004294812	0.025643969	0.018447516	285/6347/1843/4282/8829/6405/57556/6480/7057	9
Endothelial_IIIvsN	GO:0051881	regulation of mitochondrial membrane potential	9/846	70/18614	0.004294812	0.025643969	0.018447516	581/637/1192/2537/11315/65018/27166/10399/7314	9
Endothelial_IIIvsN	GO:0048880	sensory system development	30/846	395/18614	0.004304543	0.025673353	0.018468654	468/581/113246/25932/1282/1295/1499/54567/2200/2247/24147/2321/2823/3091/28996/182/3725/9314/4094/4212/8829/5087/639/7837/5915/10252/6909/7048/7070/7431	30
Endothelial_IIIvsN	GO:0009746	response to hexose	18/846	199/18614	0.004323936	0.025760234	0.018531154	1636/285/1535/1958/2621/2752/2876/3091/3123/50507/5211/10399/2030/6659/7048/7057/6434/10628	18
Endothelial_IIIvsN	GO:0035148	tube formation	15/846	154/18614	0.004457561	0.026526711	0.019082535	84913/6046/1499/10395/2247/3091/79191/4781/5216/5567/6422/6659/6789/7040/7408	15
Endothelial_IIIvsN	GO:0090101	negative regulation of transmembrane receptor protein serine/threonine kinase signaling pathway	16/846	169/18614	0.004463466	0.026532271	0.019086534	857/858/135228/51232/2200/2280/2734/28996/3303/5654/3621/8819/6422/10252/7049/10140	16
Endothelial_IIIvsN	GO:0001755	neural crest cell migration	8/846	58/18614	0.004505171	0.026691014	0.01920073	1910/1947/2335/3091/3911/8829/6405/57556	8
Endothelial_IIIvsN	GO:0010718	positive regulation of epithelial to mesenchymal transition	8/846	58/18614	0.004505171	0.026691014	0.01920073	1499/182/4017/28984/6386/6615/7040/7048	8
Endothelial_IIIvsN	GO:0048008	platelet-derived growth factor receptor signaling pathway	8/846	58/18614	0.004505171	0.026691014	0.01920073	868/9026/8829/80310/5327/59338/5782/10628	8
Endothelial_IIIvsN	GO:1990874	vascular associated smooth muscle cell proliferation	11/846	97/18614	0.00452009	0.026749714	0.019242957	9510/10203/1026/1649/2247/2697/2771/3488/3725/4313/27250	11
Endothelial_IIIvsN	GO:0035137	hindlimb morphogenesis	6/846	35/18614	0.004541771	0.026818554	0.019292478	1499/3236/3235/5915/6926/7704	6
Endothelial_IIIvsN	GO:0048333	mesodermal cell differentiation	6/846	35/18614	0.004541771	0.026818554	0.019292478	2294/2697/3673/8516/3688/9314	6
Endothelial_IIIvsN	GO:0071248	cellular response to metal ion	18/846	200/18614	0.004556164	0.026873816	0.019332232	118/468/811/25932/1393/2167/2353/2354/3625/3725/3726/3727/4493/4499/4501/4502/5336/7846	18
Endothelial_IIIvsN	GO:0071347	cellular response to interleukin-1	12/846	111/18614	0.00457437	0.026951423	0.01938806	6358/6347/6368/6351/6352/1958/3091/3554/3625/10365/4313/6422	12
Endothelial_IIIvsN	GO:0030900	forebrain development	30/846	397/18614	0.004624517	0.027216836	0.01957899	581/113246/1281/1499/7852/10395/3337/2247/2534/3091/3625/3912/3340/4781/7026/4900/8829/9693/5915/57142/85358/54407/23353/23224/6867/6926/6434/7846/7314/27089	30
Endothelial_IIIvsN	GO:0002548	monocyte chemotaxis	9/846	71/18614	0.00472487	0.027751628	0.019963704	6358/6347/6368/6351/6352/1843/2321/6223/5054	9
Endothelial_IIIvsN	GO:0007009	plasma membrane organization	16/846	170/18614	0.004725783	0.027751628	0.019963704	857/858/928/27243/7852/30846/54874/2934/9935/4627/26509/57088/57716/5788/6711/7357	16
Endothelial_IIIvsN	GO:0090316	positive regulation of intracellular protein transport	15/846	155/18614	0.004734114	0.027769998	0.019976919	9531/10134/51024/2316/2534/2621/3059/3320/4947/65018/2040/7040/7175/7332/59286	15
Endothelial_IIIvsN	GO:0051016	barbed-end actin filament capping	5/846	25/18614	0.004767442	0.027873611	0.020051455	118/830/832/2059/2934	5
Endothelial_IIIvsN	GO:2000209	regulation of anoikis	5/846	25/18614	0.004767442	0.027873611	0.020051455	857/3678/3688/8503/150094	5
Endothelial_IIIvsN	GO:2000679	positive regulation of transcription regulatory region DNA binding	5/846	25/18614	0.004767442	0.027873611	0.020051455	1499/9314/10542/11315/7040	5
Endothelial_IIIvsN	GO:0050851	antigen receptor-mediated signaling pathway	18/846	201/18614	0.004798553	0.02802481	0.020160223	581/153579/868/634/7430/2534/3115/3119/3123/7805/64332/5142/29085/5336/59338/5788/7070/65125	18
Endothelial_IIIvsN	GO:0001767	establishment of lymphocyte polarity	4/846	16/18614	0.004975069	0.0288036	0.020720462	27/56603/2934/4627	4
Endothelial_IIIvsN	GO:0006735	NADH regeneration	4/846	16/18614	0.004975069	0.0288036	0.020720462	2023/5211/5230/5315	4
Endothelial_IIIvsN	GO:0021783	preganglionic parasympathetic fiber development	4/846	16/18614	0.004975069	0.0288036	0.020720462	57007/89797/8829/6405	4
Endothelial_IIIvsN	GO:0030033	microvillus assembly	4/846	16/18614	0.004975069	0.0288036	0.020720462	7430/53827/5337/9693	4
Endothelial_IIIvsN	GO:0061621	canonical glycolysis	4/846	16/18614	0.004975069	0.0288036	0.020720462	2023/5211/5230/5315	4
Endothelial_IIIvsN	GO:0061718	glucose catabolic process to pyruvate	4/846	16/18614	0.004975069	0.0288036	0.020720462	2023/5211/5230/5315	4
Endothelial_IIIvsN	GO:1902285	semaphorin-plexin signaling pathway involved in neuron projection guidance	4/846	16/18614	0.004975069	0.0288036	0.020720462	8829/5362/23129/6405	4
Endothelial_IIIvsN	GO:2001212	regulation of vasculogenesis	4/846	16/18614	0.004975069	0.0288036	0.020720462	634/23462/10266/9693	4
Endothelial_IIIvsN	GO:0002763	positive regulation of myeloid leukocyte differentiation	8/846	59/18614	0.005009175	0.028963777	0.020835688	972/1435/2353/3059/3123/4739/7040/677	8
Endothelial_IIIvsN	GO:0070849	response to epidermal growth factor	7/846	47/18614	0.005023547	0.028963777	0.020835688	54206/2353/3397/5782/7175/7538/677	7
Endothelial_IIIvsN	GO:0120163	negative regulation of cold-induced thermogenesis	7/846	47/18614	0.005023547	0.028963777	0.020835688	11096/468/1649/3397/3910/55366/7099	7
Endothelial_IIIvsN	GO:1903531	negative regulation of secretion by cell	15/846	156/18614	0.005024439	0.028963777	0.020835688	613/634/1393/10961/2149/2294/2697/2771/3625/3965/5028/5211/6422/7132/9341	15
Endothelial_IIIvsN	GO:0060560	developmental growth involved in morphogenesis	20/846	234/18614	0.005156658	0.029693896	0.021360914	1435/1499/7852/2335/3320/3326/3475/3688/4131/8829/57142/1901/6405/57556/6422/6696/10252/8636/6909/7048	20
Endothelial_IIIvsN	GO:0009314	response to radiation	33/846	452/18614	0.005178178	0.029730244	0.021387062	285/468/581/8553/847/894/1026/1281/1535/1958/2353/2876/3091/121457/3688/3727/4212/4255/4313/4609/64859/10276/5499/5500/639/5788/5796/51150/6422/150094/7056/7076/7846	33
Endothelial_IIIvsN	GO:0030330	DNA damage response	signal transduction by p53 class mediator	9/846	72/18614	0.005187662	0.029730244	0.021387062	972/1026/1655/28996/4282/51065/6615/6659/10467	9
Endothelial_IIIvsN	GO:0046626	regulation of insulin receptor signaling pathway	9/846	72/18614	0.005187662	0.029730244	0.021387062	896/1509/2771/2887/4690/5791/143686/8651/9021	9
Endothelial_IIIvsN	GO:0060411	cardiac septum morphogenesis	9/846	72/18614	0.005187662	0.029730244	0.021387062	54583/23462/182/8829/6659/6909/6926/7048/7049	9
Endothelial_IIIvsN	GO:0008217	regulation of blood pressure	17/846	187/18614	0.005190818	0.029730244	0.021387062	1636/1359/1522/1535/1910/2149/2621/8870/89797/4886/7026/5547/10266/6196/6446/7424/65125	17
Endothelial_IIIvsN	GO:0021799	cerebral cortex radially oriented cell migration	6/846	36/18614	0.00524467	0.030006485	0.021585782	1281/1499/3912/57142/23353/23224	6
Endothelial_IIIvsN	GO:0010596	negative regulation of endothelial cell migration	11/846	99/18614	0.00527977	0.030110485	0.021660596	285/1460/54567/55466/2247/9314/7026/28984/6781/7040/7057	11
Endothelial_IIIvsN	GO:1990868	response to chemokine	11/846	99/18614	0.00527977	0.030110485	0.021660596	57007/6358/6347/6368/6351/6352/2920/7852/1843/3091/65125	11
Endothelial_IIIvsN	GO:1990869	cellular response to chemokine	11/846	99/18614	0.00527977	0.030110485	0.021660596	57007/6358/6347/6368/6351/6352/2920/7852/1843/3091/65125	11
Endothelial_IIIvsN	GO:0051384	response to glucocorticoid	14/846	142/18614	0.005295708	0.030168614	0.021702412	2/1636/8754/808/54541/54206/2353/2354/3490/5327/6781/7332/7538/677	14
Endothelial_IIIvsN	GO:0006605	protein targeting	26/846	333/18614	0.005301266	0.030168614	0.021702412	9531/10134/637/11140/51024/2534/3320/3312/3329/7805/4121/51079/65018/140823/6386/10952/23480/6272/6727/6731/2040/26521/7332/59286/7529/51304	26
Endothelial_IIIvsN	GO:0048592	eye morphogenesis	15/846	157/18614	0.005329029	0.030294311	0.021792835	468/581/113246/1295/1499/2200/2247/24147/3091/28996/182/639/5915/6909/7070	15
Endothelial_IIIvsN	GO:0002697	regulation of immune effector process	29/846	384/18614	0.005346562	0.030361648	0.021841276	2/613/912/948/972/634/3075/1776/2294/51704/2896/3109/3122/3123/3329/3383/3554/3726/7805/3965/4282/64332/5336/5788/6223/710/7040/7099/7293	29
Endothelial_IIIvsN	GO:1901215	negative regulation of neuron death	19/846	219/18614	0.005383123	0.03053678	0.02196726	468/581/6347/1435/1499/2149/2896/3091/28996/3572/3725/135112/8829/11315/65018/23129/5700/10399/219699	19
Endothelial_IIIvsN	GO:0060348	bone development	20/846	235/18614	0.005403621	0.030620521	0.022027501	11214/633/1281/55790/56603/2200/2316/2697/2734/2778/3638/4323/5479/5788/5915/6781/23213/7048/10163/7704	20
Endothelial_IIIvsN	GO:0090497	mesenchymal cell migration	8/846	60/18614	0.005555199	0.03144608	0.022621384	1910/1947/2335/3091/3911/8829/6405/57556	8
Endothelial_IIIvsN	GO:0010212	response to ionizing radiation	14/846	143/18614	0.005632458	0.03177877	0.022860712	581/894/1026/1535/1958/2876/121457/4255/4609/64859/10276/5788/6422/7056	14
Endothelial_IIIvsN	GO:0010977	negative regulation of neuron projection development	14/846	143/18614	0.005632458	0.03177877	0.022860712	1809/1942/1948/2316/3475/7025/8829/5376/57142/6405/57556/6696/7070/7431	14
Endothelial_IIIvsN	GO:0033135	regulation of peptidyl-serine phosphorylation	14/846	143/18614	0.005632458	0.03177877	0.022860712	581/857/54541/2621/3059/3320/3326/4282/4690/11315/65018/10399/6789/7040	14
Endothelial_IIIvsN	GO:0003044	regulation of systemic arterial blood pressure mediated by a chemical signal	7/846	48/18614	0.005655737	0.03177877	0.022860712	1636/1359/1522/1535/1910/2149/6196	7
Endothelial_IIIvsN	GO:0060976	coronary vasculature development	7/846	48/18614	0.005655737	0.03177877	0.022860712	1636/2247/3340/8829/23129/639/7049	7
Endothelial_IIIvsN	GO:0007173	epidermal growth factor receptor signaling pathway	12/846	114/18614	0.00566509	0.03177877	0.022860712	868/1012/634/8527/54206/9026/2537/3672/5329/5782/27246/7040	12
Endothelial_IIIvsN	GO:0002407	dendritic cell chemotaxis	5/846	26/18614	0.005685411	0.03177877	0.022860712	811/6352/7852/2621/3965	5
Endothelial_IIIvsN	GO:0021854	hypothalamus development	5/846	26/18614	0.005685411	0.03177877	0.022860712	581/1499/8829/7314/27089	5
Endothelial_IIIvsN	GO:0036119	response to platelet-derived growth factor	5/846	26/18614	0.005685411	0.03177877	0.022860712	1649/54206/2534/80310/7099	5
Endothelial_IIIvsN	GO:0050926	regulation of positive chemotaxis	5/846	26/18614	0.005685411	0.03177877	0.022860712	285/1012/3673/1901/7424	5
Endothelial_IIIvsN	GO:1901623	regulation of lymphocyte chemotaxis	5/846	26/18614	0.005685411	0.03177877	0.022860712	6347/6351/6352/4739/65125	5
Endothelial_IIIvsN	GO:1903306	negative regulation of regulated secretory pathway	5/846	26/18614	0.005685411	0.03177877	0.022860712	613/634/2294/2771/3965	5
Endothelial_IIIvsN	GO:0006839	mitochondrial transport	17/846	189/18614	0.005767596	0.032204422	0.023166913	9531/581/10134/637/51024/9026/3320/3303/3329/8870/51079/65018/140823/293/26521/7332/59286	17
Endothelial_IIIvsN	GO:0010721	negative regulation of cell development	23/846	286/18614	0.005954841	0.033215197	0.023894035	972/1030/634/1495/1499/1910/2200/3397/3475/3659/9935/4609/8829/9693/57142/6405/57556/6422/8651/6696/7070/7099/7533	23
Endothelial_IIIvsN	GO:0008584	male gonad development	14/846	144/18614	0.005986198	0.033355244	0.023994781	1636/581/1495/3148/3625/3643/4323/4678/59338/10549/5872/6422/8743/7314	14
Endothelial_IIIvsN	GO:0043516	regulation of DNA damage response	signal transduction by p53 class mediator	6/846	37/18614	0.006024033	0.033461279	0.024071059	972/1655/4282/6615/6659/10467	6
Endothelial_IIIvsN	GO:0090151	establishment of protein localization to mitochondrial membrane	6/846	37/18614	0.006024033	0.033461279	0.024071059	581/808/3320/51079/140823/26521	6
Endothelial_IIIvsN	GO:0097345	mitochondrial outer membrane permeabilization	6/846	37/18614	0.006024033	0.033461279	0.024071059	581/637/9026/3303/8870/293	6
Endothelial_IIIvsN	GO:0001938	positive regulation of endothelial cell proliferation	12/846	115/18614	0.006071295	0.03365376	0.024209524	858/1012/1535/1960/2247/3091/3148/3725/3164/8829/7010/7424	12
Endothelial_IIIvsN	GO:0048259	regulation of receptor-mediated endocytosis	12/846	115/18614	0.006071295	0.03365376	0.024209524	1173/23237/375/967/8527/1948/9026/3643/5336/6386/6401/5054	12
Endothelial_IIIvsN	GO:0046631	alpha-beta T cell activation	16/846	175/18614	0.006232581	0.034511947	0.024826878	868/9308/3122/3123/10808/3659/3726/3965/64332/4818/639/5788/57630/8651/7048/7704	16
Endothelial_IIIvsN	GO:0036005	response to macrophage colony-stimulating factor	4/846	17/18614	0.006274874	0.034638344	0.024917805	1435/5138/6696/7099	4
Endothelial_IIIvsN	GO:0090399	replicative senescence	4/846	17/18614	0.006274874	0.034638344	0.024917805	1026/1029/140823/5054	4
Endothelial_IIIvsN	GO:1901163	regulation of trophoblast cell migration	4/846	17/18614	0.006274874	0.034638344	0.024917805	397/811/2697/7076	4
Endothelial_IIIvsN	GO:0034504	protein localization to nucleus	24/846	304/18614	0.006305386	0.034770815	0.0250131	9531/811/868/948/1026/1495/2316/2534/2752/3059/3320/3621/51194/10542/4000/11315/5514/6789/23353/23345/7040/7175/10628/7704	24
Endothelial_IIIvsN	GO:0090150	establishment of protein localization to membrane	22/846	271/18614	0.006329324	0.034866803	0.025082152	481/581/637/808/51024/2534/3320/51079/11031/10399/196383/140823/6386/10952/23480/6711/6727/6731/2040/26521/9341/51304	22
Endothelial_IIIvsN	GO:0046546	development of primary male sexual characteristics	14/846	145/18614	0.006357526	0.034986055	0.025167938	1636/581/1495/3148/3625/3643/4323/4678/59338/10549/5872/6422/8743/7314	14
Endothelial_IIIvsN	GO:0043010	camera-type eye development	26/846	338/18614	0.006408999	0.035232991	0.025345576	468/581/113246/25932/1282/1295/1499/54567/2200/2247/24147/2321/2823/3091/28996/182/3725/9314/4094/8829/639/10252/6909/7048/7070/7431	26
Endothelial_IIIvsN	GO:0009185	ribonucleoside diphosphate metabolic process	12/846	116/18614	0.006500213	0.035624373	0.025627125	226/54541/2023/2597/2987/3091/8870/3643/5211/5223/5230/5315	12
Endothelial_IIIvsN	GO:0010633	negative regulation of epithelial cell migration	12/846	116/18614	0.006500213	0.035624373	0.025627125	285/1460/54567/55466/51466/2247/9314/7026/28984/6781/7040/7057	12
Endothelial_IIIvsN	GO:1904029	regulation of cyclin-dependent protein kinase activity	12/846	116/18614	0.006500213	0.035624373	0.025627125	60/894/896/11140/1026/1029/1030/10614/3326/7026/28984/29950	12
Endothelial_IIIvsN	GO:0001764	neuron migration	16/846	176/18614	0.006576063	0.036003104	0.025899573	581/1281/1499/7852/54541/2534/2621/2823/3320/4131/7026/8829/9693/57556/57630/7846	16
Endothelial_IIIvsN	GO:0001823	mesonephros development	11/846	102/18614	0.006604494	0.036084737	0.025958297	847/1499/2247/3911/55366/4609/5087/5915/6422/10252/7704	11
Endothelial_IIIvsN	GO:0006165	nucleoside diphosphate phosphorylation	11/846	102/18614	0.006604494	0.036084737	0.025958297	226/54541/2023/2597/3091/8870/3643/5211/5223/5230/5315	11
Endothelial_IIIvsN	GO:0038127	ERBB signaling pathway	13/846	131/18614	0.006690991	0.036461142	0.026229072	868/1012/634/8527/54206/9026/2537/3672/5329/5782/27246/57142/7040	13
Endothelial_IIIvsN	GO:0002092	positive regulation of receptor internalization	5/846	27/18614	0.0067212	0.036461142	0.026229072	1173/967/3643/5336/6401	5
Endothelial_IIIvsN	GO:0007205	protein kinase C-activating G protein-coupled receptor signaling pathway	5/846	27/18614	0.0067212	0.036461142	0.026229072	8527/160851/9162/2149/8611	5
Endothelial_IIIvsN	GO:0018126	protein hydroxylation	5/846	27/18614	0.0067212	0.036461142	0.026229072	444/54583/5034/5351/10549	5
Endothelial_IIIvsN	GO:0031954	positive regulation of protein autophosphorylation	5/846	27/18614	0.0067212	0.036461142	0.026229072	1636/801/808/80310/7424	5
Endothelial_IIIvsN	GO:0032967	positive regulation of collagen biosynthetic process	5/846	27/18614	0.0067212	0.036461142	0.026229072	2149/3673/28984/7040/7431	5
Endothelial_IIIvsN	GO:0090200	positive regulation of release of cytochrome c from mitochondria	5/846	27/18614	0.0067212	0.036461142	0.026229072	581/637/65018/5329/8743	5
Endothelial_IIIvsN	GO:0035107	appendage morphogenesis	14/846	146/18614	0.006747049	0.03649012	0.026249917	444/581/1281/1499/56603/3236/3235/5087/5362/5915/6659/6909/6926/7704	14
Endothelial_IIIvsN	GO:0035108	limb morphogenesis	14/846	146/18614	0.006747049	0.03649012	0.026249917	444/581/1281/1499/56603/3236/3235/5087/5362/5915/6659/6909/6926/7704	14
Endothelial_IIIvsN	GO:0055123	digestive system development	14/846	146/18614	0.006747049	0.03649012	0.026249917	1281/1499/1910/2294/3091/9026/3572/3643/55366/639/5915/6422/6909/7048	14
Endothelial_IIIvsN	GO:0022617	extracellular matrix disassembly	8/846	62/18614	0.006782038	0.036530194	0.026278746	11096/1471/1520/3915/3936/4323/4313/7040	8
Endothelial_IIIvsN	GO:0043030	regulation of macrophage activation	8/846	62/18614	0.006782038	0.036530194	0.026278746	972/2896/3329/3727/4282/5788/7057/7099	8
Endothelial_IIIvsN	GO:0045428	regulation of nitric oxide biosynthetic process	8/846	62/18614	0.006782038	0.036530194	0.026278746	857/948/3320/3326/3643/10365/9314/7099	8
Endothelial_IIIvsN	GO:0010822	positive regulation of mitochondrion organization	9/846	75/18614	0.006788676	0.036530194	0.026278746	581/637/51024/3091/9026/11315/65018/5329/8743	9
Endothelial_IIIvsN	GO:0030968	endoplasmic reticulum unfolded protein response	9/846	75/18614	0.006788676	0.036530194	0.026278746	467/468/581/1649/27248/4690/23645/10399/8614	9
Endothelial_IIIvsN	GO:0051385	response to mineralocorticoid	6/846	38/18614	0.006884425	0.037008115	0.026622548	1636/808/1535/2353/2354/6446	6
Endothelial_IIIvsN	GO:0001892	embryonic placenta development	10/846	89/18614	0.007071872	0.037977519	0.027319909	54583/23462/3091/3726/7026/639/6615/9021/6789/677	10
Endothelial_IIIvsN	GO:0038084	vascular endothelial growth factor signaling pathway	7/846	50/18614	0.007096174	0.038069723	0.027386238	967/2321/3315/8829/11156/57556/7424	7
Endothelial_IIIvsN	GO:0009952	anterior/posterior pattern specification	18/846	209/18614	0.007143817	0.038225831	0.027498537	23237/8553/1499/1649/2114/2294/57801/23462/28996/3236/3234/3235/7026/5087/5362/6422/6926/7704	18
Endothelial_IIIvsN	GO:0045732	positive regulation of protein catabolic process	18/846	209/18614	0.007143817	0.038225831	0.027498537	8754/10134/857/868/641700/6923/7430/3320/3303/3304/8870/51079/4947/5700/10399/9781/57630/11267	18
Endothelial_IIIvsN	GO:0050866	negative regulation of cell activation	19/846	225/18614	0.007146755	0.038225831	0.027498537	613/868/972/928/634/2335/2294/2896/3123/3620/3659/7805/3965/2615/5788/5270/6422/8651/7056	19
Endothelial_IIIvsN	GO:0045667	regulation of osteoblast differentiation	14/846	147/18614	0.007155382	0.038233664	0.027504172	468/1052/1192/51232/1499/1655/2247/3488/3572/182/3727/6422/10140/7424	14
Endothelial_IIIvsN	GO:0002831	regulation of response to biotic stimulus	33/846	463/18614	0.007353539	0.039253193	0.028237591	2/857/6352/929/912/948/11140/634/3075/1520/1535/2534/2896/10614/3123/3148/3320/3303/3304/3329/5654/3659/9636/3965/55366/4282/64332/5336/6223/57142/710/7040/7099	33
Endothelial_IIIvsN	GO:0032623	interleukin-2 production	8/846	63/18614	0.007467263	0.039741028	0.028588526	9308/7430/7805/5142/5336/5788/6711/7538	8
Endothelial_IIIvsN	GO:0032663	regulation of interleukin-2 production	8/846	63/18614	0.007467263	0.039741028	0.028588526	9308/7430/7805/5142/5336/5788/6711/7538	8
Endothelial_IIIvsN	GO:0070059	intrinsic apoptotic signaling pathway in response to endoplasmic reticulum stress	8/846	63/18614	0.007467263	0.039741028	0.028588526	468/581/1649/10961/3303/4690/11315/23645	8
Endothelial_IIIvsN	GO:0006606	protein import into nucleus	15/846	163/18614	0.007484628	0.039754173	0.028597981	9531/868/948/1026/2316/3059/3320/3621/51194/4000/5514/6789/7040/7175/10628	15
Endothelial_IIIvsN	GO:0051100	negative regulation of binding	15/846	163/18614	0.007484628	0.039754173	0.028597981	1636/60/581/857/6368/1026/1522/1649/23462/3397/3725/5028/11315/5499/10399	15
Endothelial_IIIvsN	GO:0019932	second-messenger-mediated signaling	23/846	292/18614	0.007589002	0.04026848	0.028967959	481/10134/801/808/10487/6351/948/1012/7852/1910/51024/2770/3094/3709/10846/5138/5336/5788/9693/51655/6401/6403/7057	23
Endothelial_IIIvsN	GO:0046939	nucleotide phosphorylation	11/846	104/18614	0.007623141	0.040401019	0.029063303	226/54541/2023/2597/3091/8870/3643/5211/5223/5230/5315	11
Endothelial_IIIvsN	GO:0051402	neuron apoptotic process	21/846	259/18614	0.007629117	0.040401019	0.029063303	468/581/637/6347/1499/1649/2149/2597/2876/2896/3091/28996/3572/3672/3725/8829/11315/65018/23129/7846/219699	21
Endothelial_IIIvsN	GO:0060395	SMAD protein signal transduction	10/846	90/18614	0.007641338	0.040425632	0.029081009	84913/2353/28996/3625/3725/11030/6711/7040/10140/7431	10
Endothelial_IIIvsN	GO:0001946	lymphangiogenesis	4/846	18/18614	0.007781748	0.040565402	0.029181555	161198/5784/54345/7424	4
Endothelial_IIIvsN	GO:0003159	morphogenesis of an endothelium	4/846	18/18614	0.007781748	0.040565402	0.029181555	1460/1499/7852/54567	4
Endothelial_IIIvsN	GO:0006978	DNA damage response	signal transduction by p53 class mediator resulting in transcription of p21 class mediator	4/846	18/18614	0.007781748	0.040565402	0.029181555	1026/28996/51065/10467	4
Endothelial_IIIvsN	GO:0036499	PERK-mediated unfolded protein response	4/846	18/18614	0.007781748	0.040565402	0.029181555	468/1649/4690/23645	4
Endothelial_IIIvsN	GO:0043116	negative regulation of vascular permeability	4/846	18/18614	0.007781748	0.040565402	0.029181555	634/7122/5138/10266	4
Endothelial_IIIvsN	GO:0048486	parasympathetic nervous system development	4/846	18/18614	0.007781748	0.040565402	0.029181555	57007/89797/8829/6405	4
Endothelial_IIIvsN	GO:0060263	regulation of respiratory burst	4/846	18/18614	0.007781748	0.040565402	0.029181555	613/2896/3643/6223	4
Endothelial_IIIvsN	GO:0061154	endothelial tube morphogenesis	4/846	18/18614	0.007781748	0.040565402	0.029181555	1460/1499/7852/54567	4
Endothelial_IIIvsN	GO:0061298	retina vasculature development in camera-type eye	4/846	18/18614	0.007781748	0.040565402	0.029181555	25932/1282/3091/8829	4
Endothelial_IIIvsN	GO:0061450	trophoblast cell migration	4/846	18/18614	0.007781748	0.040565402	0.029181555	397/811/2697/7076	4
Endothelial_IIIvsN	GO:0061620	glycolytic process through glucose-6-phosphate	4/846	18/18614	0.007781748	0.040565402	0.029181555	2023/5211/5230/5315	4
Endothelial_IIIvsN	GO:0072567	chemokine (C-X-C motif) ligand 2 production	4/846	18/18614	0.007781748	0.040565402	0.029181555	972/9314/4282/7099	4
Endothelial_IIIvsN	GO:0086103	G protein-coupled receptor signaling pathway involved in heart process	4/846	18/18614	0.007781748	0.040565402	0.029181555	11214/857/2771/5142	4
Endothelial_IIIvsN	GO:2000341	regulation of chemokine (C-X-C motif) ligand 2 production	4/846	18/18614	0.007781748	0.040565402	0.029181555	972/9314/4282/7099	4
Endothelial_IIIvsN	GO:2000811	negative regulation of anoikis	4/846	18/18614	0.007781748	0.040565402	0.029181555	857/3678/3688/8503	4
Endothelial_IIIvsN	GO:0042307	positive regulation of protein import into nucleus	6/846	39/18614	0.007830377	0.040739329	0.029306673	9531/2316/3059/3320/7040/7175	6
Endothelial_IIIvsN	GO:0045730	respiratory burst	6/846	39/18614	0.007830377	0.040739329	0.029306673	613/1535/2896/3643/5223/6223	6
Endothelial_IIIvsN	GO:0002418	immune response to tumor cell	5/846	28/18614	0.007882108	0.040770053	0.029328776	634/3123/3329/4818/7040	5
Endothelial_IIIvsN	GO:0010714	positive regulation of collagen metabolic process	5/846	28/18614	0.007882108	0.040770053	0.029328776	2149/3673/28984/7040/7431	5
Endothelial_IIIvsN	GO:0010758	regulation of macrophage chemotaxis	5/846	28/18614	0.007882108	0.040770053	0.029328776	6352/1435/4282/57509/7057	5
Endothelial_IIIvsN	GO:1902883	negative regulation of response to oxidative stress	5/846	28/18614	0.007882108	0.040770053	0.029328776	4233/135112/11315/65018/10399	5
Endothelial_IIIvsN	GO:1903319	positive regulation of protein maturation	5/846	28/18614	0.007882108	0.040770053	0.029328776	2023/2934/4323/4627/6659	5
Endothelial_IIIvsN	GO:1903672	positive regulation of sprouting angiogenesis	5/846	28/18614	0.007882108	0.040770053	0.029328776	2247/3678/3716/9314/5315	5
Endothelial_IIIvsN	GO:0051489	regulation of filopodium assembly	7/846	51/18614	0.007910562	0.040877618	0.029406155	375790/832/1809/54874/2823/4651/8829	7
Endothelial_IIIvsN	GO:0046632	alpha-beta T cell differentiation	12/846	119/18614	0.007931869	0.040948081	0.029456843	9308/3122/3123/3659/3726/3965/64332/639/57630/8651/7048/7704	12
Endothelial_IIIvsN	GO:0071496	cellular response to external stimulus	25/846	327/18614	0.007988609	0.041201156	0.029638898	467/468/9531/978/1026/1030/1535/2247/2353/10634/2621/2752/3312/3625/3659/3673/9891/5138/5788/143686/6422/54407/7099/441027/7132	25
Endothelial_IIIvsN	GO:0006809	nitric oxide biosynthetic process	9/846	77/18614	0.008049783	0.041371482	0.029761426	857/948/1727/3320/3326/3643/10365/9314/7099	9
Endothelial_IIIvsN	GO:0032729	positive regulation of type II interferon production	9/846	77/18614	0.008049783	0.041371482	0.029761426	929/3113/3115/3329/3554/9636/3965/5142/7099	9
Endothelial_IIIvsN	GO:0009132	nucleoside diphosphate metabolic process	13/846	134/18614	0.008052636	0.041371482	0.029761426	226/54541/2023/953/2597/2987/3091/8870/3643/5211/5223/5230/5315	13
Endothelial_IIIvsN	GO:1900180	regulation of protein localization to nucleus	13/846	134/18614	0.008052636	0.041371482	0.029761426	9531/948/1495/2316/2534/2752/3059/3320/10542/4000/11315/7040/7175	13
Endothelial_IIIvsN	GO:0032760	positive regulation of tumor necrosis factor production	11/846	105/18614	0.008176283	0.04192603	0.030160351	929/948/1535/3315/3459/3965/4282/5336/5788/7057/7099	11
Endothelial_IIIvsN	GO:0042102	positive regulation of T cell proliferation	11/846	105/18614	0.008176283	0.04192603	0.030160351	6352/912/1947/3109/3113/3115/3572/3965/4690/5788/7048	11
Endothelial_IIIvsN	GO:0044091	membrane biogenesis	8/846	64/18614	0.008203319	0.042024296	0.030231041	857/858/27243/9935/221035/57515/6711/7357	8
Endothelial_IIIvsN	GO:0042475	odontogenesis of dentin-containing tooth	10/846	91/18614	0.008245522	0.042159574	0.030328356	29123/581/682/1435/1495/1499/5654/3714/3911/5054	10
Endothelial_IIIvsN	GO:0070098	chemokine-mediated signaling pathway	10/846	91/18614	0.008245522	0.042159574	0.030328356	57007/6358/6347/6368/6351/6352/2920/7852/3091/65125	10
Endothelial_IIIvsN	GO:0002460	adaptive immune response based on somatic recombination of immune receptors built from immunoglobulin superfamily domains	24/846	311/18614	0.008267501	0.042231502	0.030380099	912/972/634/1512/3108/3109/3111/3113/3115/3117/3119/3122/3123/3127/3329/3554/182/3726/64332/5788/710/23075/7040/7099	24
Endothelial_IIIvsN	GO:0007006	mitochondrial membrane organization	12/846	120/18614	0.008460309	0.043175075	0.031058877	581/637/808/9026/3320/3303/8870/51079/65018/140823/293/26521	12
Endothelial_IIIvsN	GO:0048705	skeletal system morphogenesis	19/846	229/18614	0.008564052	0.043662758	0.031409702	29123/1281/55790/1499/56603/2734/3236/3234/3235/3638/4256/4323/4313/3340/59338/5915/6422/6781/7048	19
Endothelial_IIIvsN	GO:0001906	cell killing	17/846	197/18614	0.008617687	0.043852444	0.031546157	912/634/3075/1512/1776/2597/10578/3122/3123/3383/3965/4818/5788/140823/6223/7040/203068	17
Endothelial_IIIvsN	GO:0032388	positive regulation of intracellular transport	17/846	197/18614	0.008617687	0.043852444	0.031546157	9531/10134/30846/7430/51024/2316/2534/2621/3059/3320/4947/65018/2040/7040/7175/7332/59286	17
Endothelial_IIIvsN	GO:0070373	negative regulation of ERK1 and ERK2 cascade	9/846	78/18614	0.008743508	0.043944928	0.031612687	467/1846/54206/7430/5788/57556/10252/7078/7099	9
Endothelial_IIIvsN	GO:0002762	negative regulation of myeloid leukocyte differentiation	7/846	52/18614	0.008791819	0.043944928	0.031612687	634/1499/2200/9935/4609/6422/7099	7
Endothelial_IIIvsN	GO:2000677	regulation of transcription regulatory region DNA binding	7/846	52/18614	0.008791819	0.043944928	0.031612687	1499/1649/23462/9314/10542/11315/7040	7
Endothelial_IIIvsN	GO:0001865	NK T cell differentiation	3/846	10/18614	0.008830355	0.043944928	0.031612687	639/7048/7704	3
Endothelial_IIIvsN	GO:0002002	regulation of angiotensin levels in blood	3/846	10/18614	0.008830355	0.043944928	0.031612687	1636/1359/1522	3
Endothelial_IIIvsN	GO:0002291	T cell activation via T cell receptor contact with antigen bound to MHC molecule on antigen presenting cell	3/846	10/18614	0.008830355	0.043944928	0.031612687	3109/3383/3965	3
Endothelial_IIIvsN	GO:0002361	CD4-positive	CD25-positive	alpha-beta regulatory T cell differentiation	3/846	10/18614	0.008830355	0.043944928	0.031612687	3122/3123/3965	3
Endothelial_IIIvsN	GO:0002420	natural killer cell mediated cytotoxicity directed against tumor cell target	3/846	10/18614	0.008830355	0.043944928	0.031612687	634/4818/7040	3
Endothelial_IIIvsN	GO:0003093	regulation of glomerular filtration	3/846	10/18614	0.008830355	0.043944928	0.031612687	1535/2149/2621	3
Endothelial_IIIvsN	GO:0010572	positive regulation of platelet activation	3/846	10/18614	0.008830355	0.043944928	0.031612687	2316/6403/7099	3
Endothelial_IIIvsN	GO:0018401	peptidyl-proline hydroxylation to 4-hydroxy-L-proline	3/846	10/18614	0.008830355	0.043944928	0.031612687	54583/5034/10549	3
Endothelial_IIIvsN	GO:0019062	virion attachment to host cell	3/846	10/18614	0.008830355	0.043944928	0.031612687	2621/3326/3383	3
Endothelial_IIIvsN	GO:0035747	natural killer cell chemotaxis	3/846	10/18614	0.008830355	0.043944928	0.031612687	6347/6351/6352	3
Endothelial_IIIvsN	GO:0051409	response to nitrosative stress	3/846	10/18614	0.008830355	0.043944928	0.031612687	1649/3301/11315	3
Endothelial_IIIvsN	GO:0061299	retina vasculature morphogenesis in camera-type eye	3/846	10/18614	0.008830355	0.043944928	0.031612687	25932/1282/8829	3
Endothelial_IIIvsN	GO:0070294	renal sodium ion absorption	3/846	10/18614	0.008830355	0.043944928	0.031612687	1910/10916/6446	3
Endothelial_IIIvsN	GO:0070391	response to lipoteichoic acid	3/846	10/18614	0.008830355	0.043944928	0.031612687	929/948/7099	3
Endothelial_IIIvsN	GO:0071223	cellular response to lipoteichoic acid	3/846	10/18614	0.008830355	0.043944928	0.031612687	929/948/7099	3
Endothelial_IIIvsN	GO:0097201	negative regulation of transcription from RNA polymerase II promoter in response to stress	3/846	10/18614	0.008830355	0.043944928	0.031612687	9531/3725/4690	3
Endothelial_IIIvsN	GO:0098903	regulation of membrane repolarization during action potential	3/846	10/18614	0.008830355	0.043944928	0.031612687	857/2316/10008	3
Endothelial_IIIvsN	GO:1903596	regulation of gap junction assembly	3/846	10/18614	0.008830355	0.043944928	0.031612687	1636/857/79191	3
Endothelial_IIIvsN	GO:2000510	positive regulation of dendritic cell chemotaxis	3/846	10/18614	0.008830355	0.043944928	0.031612687	811/2621/3965	3
Endothelial_IIIvsN	GO:2001269	positive regulation of cysteine-type endopeptidase activity involved in apoptotic signaling pathway	3/846	10/18614	0.008830355	0.043944928	0.031612687	581/2934/3965	3
Endothelial_IIIvsN	GO:0030866	cortical actin cytoskeleton organization	6/846	40/18614	0.008866371	0.043944928	0.031612687	811/30846/7430/3936/5872/7094	6
Endothelial_IIIvsN	GO:0032570	response to progesterone	6/846	40/18614	0.008866371	0.043944928	0.031612687	857/2353/2354/7040/7057/10628	6
Endothelial_IIIvsN	GO:0051125	regulation of actin nucleation	6/846	40/18614	0.008866371	0.043944928	0.031612687	375/55845/9535/2934/9026/10163	6
Endothelial_IIIvsN	GO:0071634	regulation of transforming growth factor beta production	6/846	40/18614	0.008866371	0.043944928	0.031612687	2335/3091/3326/3965/2615/7057	6
Endothelial_IIIvsN	GO:1901031	regulation of response to reactive oxygen species	6/846	40/18614	0.008866371	0.043944928	0.031612687	948/4233/11315/65018/10399/143686	6
Endothelial_IIIvsN	GO:0002028	regulation of sodium ion transport	10/846	92/18614	0.008885757	0.044000158	0.031652418	81/481/483/53827/53826/5270/150094/2040/65125/7533	10
Endothelial_IIIvsN	GO:0006941	striated muscle contraction	16/846	182/18614	0.008970535	0.044378791	0.031924795	226/481/113246/801/808/857/7852/2316/2697/2934/3320/10008/3164/5142/6781/23336	16
Endothelial_IIIvsN	GO:0048857	neural nucleus development	8/846	65/18614	0.008992432	0.044404813	0.031943515	60/801/808/1340/8655/2247/4781/7533	8
Endothelial_IIIvsN	GO:0080164	regulation of nitric oxide metabolic process	8/846	65/18614	0.008992432	0.044404813	0.031943515	857/948/3320/3326/3643/10365/9314/7099	8
Endothelial_IIIvsN	GO:0002052	positive regulation of neuroblast proliferation	5/846	29/18614	0.009175217	0.045140376	0.032472657	1499/2247/3091/3688/7424	5
Endothelial_IIIvsN	GO:0003094	glomerular filtration	5/846	29/18614	0.009175217	0.045140376	0.032472657	1535/2149/2621/4162/23213	5
Endothelial_IIIvsN	GO:0010575	positive regulation of vascular endothelial growth factor production	5/846	29/18614	0.009175217	0.045140376	0.032472657	468/3091/3572/23213/7040	5
Endothelial_IIIvsN	GO:0048245	eosinophil chemotaxis	5/846	29/18614	0.009175217	0.045140376	0.032472657	6358/6347/6368/6351/6352	5
Endothelial_IIIvsN	GO:0046822	regulation of nucleocytoplasmic transport	11/846	107/18614	0.009375585	0.046083677	0.03315124	9531/948/2316/2621/3059/3320/8870/11315/5784/7040/7175	11
Endothelial_IIIvsN	GO:0043535	regulation of blood vessel endothelial cell migration	14/846	152/18614	0.009501244	0.046393377	0.033374029	285/1460/54567/1942/2247/3091/3315/9314/8829/5547/28984/7040/7057/7424	14
Endothelial_IIIvsN	GO:0071322	cellular response to carbohydrate stimulus	14/846	152/18614	0.009501244	0.046393377	0.033374029	1636/10203/1535/2621/2876/3091/3123/50507/10399/6196/2030/6659/6434/677	14
Endothelial_IIIvsN	GO:1904064	positive regulation of cation transmembrane transport	14/846	152/18614	0.009501244	0.046393377	0.033374029	81/481/483/581/801/808/857/1520/2149/9002/2316/3306/5336/7070	14
Endothelial_IIIvsN	GO:0010544	negative regulation of platelet activation	4/846	19/18614	0.009508122	0.046393377	0.033374029	928/634/5270/7056	4
Endothelial_IIIvsN	GO:0042772	DNA damage response	signal transduction resulting in transcription	4/846	19/18614	0.009508122	0.046393377	0.033374029	1026/28996/51065/10467	4
Endothelial_IIIvsN	GO:0060977	coronary vasculature morphogenesis	4/846	19/18614	0.009508122	0.046393377	0.033374029	1636/2247/8829/7049	4
Endothelial_IIIvsN	GO:0061615	glycolytic process through fructose-6-phosphate	4/846	19/18614	0.009508122	0.046393377	0.033374029	2023/5211/5230/5315	4
Endothelial_IIIvsN	GO:1900242	regulation of synaptic vesicle endocytosis	4/846	19/18614	0.009508122	0.046393377	0.033374029	60/71/1173/808	4
Endothelial_IIIvsN	GO:0070301	cellular response to hydrogen peroxide	10/846	93/18614	0.009563384	0.04657787	0.033506748	847/2534/10365/4233/10276/11315/80310/65018/59338/10399	10
Endothelial_IIIvsN	GO:1904427	positive regulation of calcium ion transmembrane transport	10/846	93/18614	0.009563384	0.04657787	0.033506748	481/581/801/808/857/2149/9002/3306/5336/7070	10
Endothelial_IIIvsN	GO:0032386	regulation of intracellular transport	25/846	332/18614	0.009579805	0.046615315	0.033533685	9531/10134/948/30846/27248/7430/51024/2316/2534/2621/3059/3320/8870/3638/3936/4131/4947/11315/65018/5784/2040/7040/7175/7332/59286	25
Endothelial_IIIvsN	GO:0042593	glucose homeostasis	20/846	248/18614	0.009596777	0.046625512	0.03354102	1636/79602/1535/2171/2621/2876/3091/3123/3488/3643/56262/50507/11315/5547/10399/6194/143686/2030/6659/6434	20
Endothelial_IIIvsN	GO:0072676	lymphocyte migration	12/846	122/18614	0.00959937	0.046625512	0.03354102	27/6358/6347/6368/6351/6352/4267/51192/2621/4739/1901/65125	12
Endothelial_IIIvsN	GO:0010823	negative regulation of mitochondrion organization	7/846	53/18614	0.009742995	0.047151503	0.033919402	2876/3303/8870/4000/65018/27166/293	7
Endothelial_IIIvsN	GO:0048260	positive regulation of receptor-mediated endocytosis	7/846	53/18614	0.009742995	0.047151503	0.033919402	1173/967/8527/3643/5336/6401/5054	7
Endothelial_IIIvsN	GO:1905710	positive regulation of membrane permeability	7/846	53/18614	0.009742995	0.047151503	0.033919402	581/637/9026/3303/8870/7805/293	7
Endothelial_IIIvsN	GO:2000648	positive regulation of stem cell proliferation	7/846	53/18614	0.009742995	0.047151503	0.033919402	1499/2247/2697/5087/5788/6926/7424	7
Endothelial_IIIvsN	GO:0051170	import into nucleus	15/846	168/18614	0.009769119	0.047235108	0.033979546	9531/868/948/1026/2316/3059/3320/3621/51194/4000/5514/6789/7040/7175/10628	15
Endothelial_IIIvsN	GO:0032613	interleukin-10 production	8/846	66/18614	0.009836831	0.047476493	0.034153191	9308/3123/3329/3620/9636/3965/5336/7099	8
Endothelial_IIIvsN	GO:0032653	regulation of interleukin-10 production	8/846	66/18614	0.009836831	0.047476493	0.034153191	9308/3123/3329/3620/9636/3965/5336/7099	8
Endothelial_IIIvsN	GO:0030522	intracellular receptor signaling pathway	23/846	299/18614	0.009941554	0.047938587	0.034485608	81/811/857/56603/10521/1655/3301/2171/3303/3304/10365/81606/7025/7026/3164/11315/8611/5547/5915/57142/6422/7099/7533	23
Endothelial_IIIvsN	GO:0003203	endocardial cushion morphogenesis	6/846	41/18614	0.009996818	0.048072711	0.034582093	11096/23462/6615/6909/6926/7048	6
Endothelial_IIIvsN	GO:0032965	regulation of collagen biosynthetic process	6/846	41/18614	0.009996818	0.048072711	0.034582093	54206/2149/3673/28984/7040/7431	6
Endothelial_IIIvsN	GO:0051281	positive regulation of release of sequestered calcium ion into cytosol	6/846	41/18614	0.009996818	0.048072711	0.034582093	581/801/808/2149/9002/7070	6
Endothelial_IIIvsN	GO:0033500	carbohydrate homeostasis	20/846	249/18614	0.010005392	0.048072711	0.034582093	1636/79602/1535/2171/2621/2876/3091/3123/3488/3643/56262/50507/11315/5547/10399/6194/143686/2030/6659/6434	20
Endothelial_IIIvsN	GO:0030183	B cell differentiation	14/846	153/18614	0.010035757	0.048175241	0.03465585	581/3688/9452/1316/3956/56262/4323/64332/8503/5336/5788/6422/7163/677	14
Endothelial_IIIvsN	GO:0072175	epithelial tube formation	13/846	138/18614	0.010197405	0.048907231	0.035182422	6046/1499/10395/2247/3091/79191/5216/5567/6422/6659/6789/7040/7408	13
Endothelial_IIIvsN	GO:0006413	translational initiation	12/846	123/18614	0.0102118	0.048932304	0.035200459	468/6352/10209/8667/1974/1978/1983/3315/4690/5499/23645/7175	12
Endothelial_IIIvsN	GO:0097061	dendritic spine organization	9/846	80/18614	0.010265793	0.049136312	0.035347216	51225/23237/375/1072/1942/2534/3643/4739/85358	9
Endothelial_IIIvsN	GO:0007548	sex differentiation	22/846	283/18614	0.010272785	0.049136312	0.035347216	2/1636/9510/581/1495/1499/3148/3625/3643/55366/4323/4313/4678/7026/5087/59338/10549/5872/6422/6926/8743/7314	22
Endothelial_IIvsN	GO:0010631	epithelial cell migration	78/1332	371/18614	2.84E-18	1.35E-14	9.89E-15	94/25960/10000/285/301/348/84913/498/506/811/1012/634/161198/57175/1460/1512/54567/55466/1942/1948/1960/5168/2050/51466/11167/2752/2876/2896/51564/3315/3397/3673/3688/57608/3725/3728/3791/4254/9314/4017/9448/4208/4851/7026/3164/8829/8828/5155/5216/5585/5336/8613/23129/9647/5547/5728/11156/5797/5872/5879/28984/54453/9475/949/23411/6615/54345/6678/6781/374969/55333/7010/7040/7057/7114/22846/7424/51…	78
Endothelial_IIvsN	GO:0090132	epithelium migration	78/1332	374/18614	4.66E-18	1.35E-14	9.89E-15	94/25960/10000/285/301/348/84913/498/506/811/1012/634/161198/57175/1460/1512/54567/55466/1942/1948/1960/5168/2050/51466/11167/2752/2876/2896/51564/3315/3397/3673/3688/57608/3725/3728/3791/4254/9314/4017/9448/4208/4851/7026/3164/8829/8828/5155/5216/5585/5336/8613/23129/9647/5547/5728/11156/5797/5872/5879/28984/54453/9475/949/23411/6615/54345/6678/6781/374969/55333/7010/7040/7057/7114/22846/7424/51…	78
Endothelial_IIvsN	GO:0090130	tissue migration	78/1332	379/18614	1.05E-17	2.02E-14	1.48E-14	94/25960/10000/285/301/348/84913/498/506/811/1012/634/161198/57175/1460/1512/54567/55466/1942/1948/1960/5168/2050/51466/11167/2752/2876/2896/51564/3315/3397/3673/3688/57608/3725/3728/3791/4254/9314/4017/9448/4208/4851/7026/3164/8829/8828/5155/5216/5585/5336/8613/23129/9647/5547/5728/11156/5797/5872/5879/28984/54453/9475/949/23411/6615/54345/6678/6781/374969/55333/7010/7040/7057/7114/22846/7424/51…	78
Endothelial_IIvsN	GO:0043542	endothelial cell migration	65/1332	283/18614	1.89E-17	2.74E-14	2.01E-14	94/25960/10000/285/301/348/84913/498/506/811/1012/634/161198/57175/1460/54567/55466/1942/1948/1960/2050/11167/2752/2876/2896/51564/3315/3397/3688/57608/3728/3791/9314/4017/4208/4851/7026/3164/8829/8828/5155/8613/23129/5547/11156/5797/5872/5879/28984/54453/9475/949/23411/54345/6678/6781/374969/55333/7010/7040/7057/7114/22846/7424/51157	65
Endothelial_IIvsN	GO:0001667	ameboidal-type cell migration	90/1332	496/18614	1.42E-16	1.64E-13	1.21E-13	94/25960/27161/10000/285/301/348/397/84913/498/506/811/10487/1012/634/161198/57175/1460/1512/54567/55466/1910/1942/1947/1948/1960/5168/2050/51466/11167/2697/2752/2876/2896/51564/3315/3397/3673/3688/57608/3725/3728/3791/4254/9314/4017/9448/4208/4851/7026/3164/8829/8828/5155/9124/5216/5585/5336/5339/8613/23129/9647/5547/5728/11156/5797/5872/5879/28984/54453/9475/949/6405/10501/23411/6615/54345/6678…	90
Endothelial_IIvsN	GO:0003158	endothelium development	38/1332	137/18614	1.79E-13	1.72E-10	1.26E-10	94/118/4301/81575/84913/947/634/7122/25932/1460/1499/7852/54567/8721/1910/11167/2701/2876/23462/3383/3397/182/3791/4478/4851/4855/7026/8829/5175/23236/2889/9693/54538/9475/54345/6781/9414/7132	38
Endothelial_IIvsN	GO:0007015	actin filament organization	77/1332	442/18614	2.19E-13	1.80E-10	1.33E-10	118/120/226/93663/9938/22899/10109/10094/10092/81873/348110/596/55845/800/832/961/148170/1072/57175/6387/1730/1809/9844/90952/51466/6624/10634/57704/9535/2934/3059/83872/7184/3397/10788/3693/9113/4082/65108/136319/4430/4643/4646/115677/8829/9124/5216/221692/5339/5358/9647/57580/5879/359845/28984/389/391/9475/6281/6422/30011/23075/11346/29767/7114/7126/7170/11078/7408/10163/100287171/387680/253725…	77
Endothelial_IIvsN	GO:0010632	regulation of epithelial cell migration	59/1332	295/18614	3.88E-13	2.80E-10	2.06E-10	94/25960/10000/285/301/348/84913/498/506/811/634/1460/1512/54567/55466/1942/5168/51466/2752/2896/51564/3315/3673/57608/3725/3728/3791/9314/9448/4208/4851/7026/8829/8828/5155/5216/5336/8613/9647/5547/5728/5797/5879/28984/54453/9475/949/23411/6678/6781/374969/55333/7010/7040/7057/7114/22846/7424/51157	59
Endothelial_IIvsN	GO:0045446	endothelial cell differentiation	34/1332	119/18614	1.32E-12	8.48E-10	6.23E-10	94/118/4301/81575/84913/634/7122/25932/1499/7852/8721/1910/11167/2876/23462/3383/3397/182/3791/4478/4851/4855/7026/8829/5175/23236/2889/9693/54538/9475/54345/6781/9414/7132	34
Endothelial_IIvsN	GO:0052547	regulation of peptidase activity	73/1332	425/18614	1.90E-12	1.05E-09	7.71E-10	2/334/351/581/10134/27018/329/114769/9994/831/857/135228/1457/1471/1476/1508/1509/1512/1520/54205/1654/9812/10049/1942/2149/2534/2597/2876/2896/2934/3065/3329/3336/3428/2537/80760/9314/7805/3965/56925/4255/4609/3164/4898/11315/8301/65018/5366/9647/27166/5696/5698/5720/5721/10399/5978/9475/51065/6197/5269/5054/5270/710/5274/23411/9806/374969/7035/7057/7076/55075/64115/10406	73
Endothelial_IIvsN	GO:0050673	epithelial cell proliferation	80/1332	488/18614	2.00E-12	1.05E-09	7.71E-10	94/10000/8862/187/348/84913/498/93974/2683/581/857/858/6347/595/135228/947/1012/1027/634/8837/1295/1499/6387/1535/1601/54567/1910/1948/51162/1960/54206/2321/154791/2752/2876/2896/3142/5654/3397/3486/3488/182/57608/3725/3791/3912/3915/4017/4208/4609/56005/4781/64332/4851/7026/3164/441478/8829/8828/5155/5796/5797/5813/28984/949/6422/23411/6678/23213/55333/7010/7040/7057/22846/7424/7494/10413/7538/6…	80
Endothelial_IIvsN	GO:0050678	regulation of epithelial cell proliferation	72/1332	419/18614	2.65E-12	1.28E-09	9.38E-10	94/10000/8862/187/348/84913/498/93974/2683/581/857/858/6347/595/135228/1012/1027/634/8837/1499/6387/1535/1601/54567/1910/1948/51162/1960/54206/2321/154791/2752/2876/2896/3142/5654/3397/182/57608/3725/3791/3912/3915/4208/4609/56005/4781/4851/7026/3164/441478/8829/8828/5155/5796/5797/28984/6422/23411/6678/23213/55333/7010/7040/7057/22846/7424/7494/10413/7538/677/51157	72
Endothelial_IIvsN	GO:0010594	regulation of endothelial cell migration	49/1332	232/18614	4.86E-12	2.16E-09	1.59E-09	94/25960/10000/285/301/348/84913/498/506/811/634/1460/54567/55466/1942/2752/2896/51564/3315/57608/3728/3791/9314/4208/4851/7026/8829/8828/5155/8613/5547/5797/5879/28984/54453/9475/949/23411/6678/6781/374969/55333/7010/7040/7057/7114/22846/7424/51157	49
Endothelial_IIvsN	GO:0002181	cytoplasmic translation	39/1332	159/18614	5.98E-12	2.47E-09	1.81E-09	7812/8894/8666/1973/1974/1981/1983/2197/3192/5315/10399/6144/6152/6154/6155/6157/6158/6159/6156/6164/25873/6169/6170/6171/6128/6133/6206/6218/6222/6187/6227/6228/6229/6231/6232/6233/6189/51389/4904	39
Endothelial_IIvsN	GO:0006754	ATP biosynthetic process	31/1332	106/18614	6.56E-12	2.53E-09	1.86E-09	226/498/506/509/513/514/516/517/518/521/9551/10632/515/10476/522/539/2023/126328/55967/4696/4700/4716/4714/4720/374291/4728/142/65018/7040/7114/790955	31
Endothelial_IIvsN	GO:0045785	positive regulation of cell adhesion	78/1332	482/18614	7.40E-12	2.67E-09	1.96E-09	25890/27/60/9289/4301/301/57492/10109/29117/811/857/6347/6352/912/948/961/1604/975/9308/1012/10370/1295/1435/6387/1601/1947/1948/1960/2534/3105/3111/3113/3115/3117/3122/3127/3133/3142/3329/10808/3572/3673/3678/3716/3728/3791/4254/3912/3915/3965/3987/9223/9448/4651/64332/4811/8829/5034/5155/8613/9647/57580/5879/54453/6281/6401/58515/6403/6422/6597/8651/6659/9806/7010/7070/11078/64115/7494	78
Endothelial_IIvsN	GO:0006986	response to unfolded protein	36/1332	142/18614	1.39E-11	4.71E-09	3.46E-09	467/468/1388/9531/581/595/64764/153222/1649/3301/3337/11080/54431/27248/30001/3320/3326/3303/3304/3306/3310/3312/3315/3329/3336/10808/10956/101928527/23645/10399/55829/27230/8614/7057/23190/7494	36
Endothelial_IIvsN	GO:0016032	viral process	71/1332	426/18614	1.65E-11	4.82E-09	3.54E-09	104/348/8815/596/682/857/858/6347/6351/6352/1604/975/1072/27243/51510/7812/1508/7852/1654/6993/1948/8666/2060/8547/2589/156/2934/51495/3065/10614/3326/3303/3304/3312/3383/3428/3434/10410/3482/3643/9636/3673/3678/3688/3693/3725/3965/4061/57506/4245/4360/93343/4599/5819/4851/8829/5034/5479/5702/5886/5978/949/950/6597/23435/7293/81603/137492/56829/253832/7538	71
Endothelial_IIvsN	GO:0044403	biological process involved in symbiotic interaction	58/1332	313/18614	1.65E-11	4.82E-09	3.54E-09	348/682/857/858/6351/6352/1604/975/1072/27243/51510/1508/7852/6993/1948/2060/8547/2597/2876/156/2934/3065/3326/3303/3304/3312/3329/3383/3434/10410/3482/3625/3643/3673/3678/3688/3693/3725/3965/4061/4360/5819/8829/5034/5479/5702/8934/5868/5978/9475/140823/949/950/6597/23435/7293/81603/253832	58
Endothelial_IIvsN	GO:0035966	response to topologically incorrect protein	39/1332	164/18614	1.67E-11	4.82E-09	3.54E-09	467/468/1388/9531/581/595/1191/64764/153222/1649/3301/3337/11080/54431/27248/30001/3320/3326/3303/3304/3306/3310/3312/3315/3329/3336/10808/10956/101928527/23645/10399/23753/55829/27230/8614/7057/23190/7353/7494	39
Endothelial_IIvsN	GO:0001935	endothelial cell proliferation	43/1332	201/18614	6.34E-11	1.75E-08	1.28E-08	94/10000/8862/187/348/84913/498/93974/857/858/6347/947/1012/6387/1535/54567/51162/1960/2321/57608/3725/3791/4017/4208/56005/7026/3164/441478/8829/8828/5155/5797/28984/949/23411/6678/23213/55333/7010/7057/22846/7424/51157	43
Endothelial_IIvsN	GO:0031589	cell-substrate adhesion	62/1332	359/18614	7.20E-11	1.89E-08	1.39E-08	25890/81/94/285/10109/4059/596/811/947/948/967/1012/1029/1295/1435/1499/1601/1942/3397/3672/3673/3678/3655/8516/3688/3693/182/83700/3728/3791/3912/3915/3987/10894/9448/4811/22795/4851/8829/5034/29780/5155/9647/57580/5728/5796/5879/54453/9475/6281/5054/6422/9806/81848/6904/7010/7057/7070/7094/11078/7450/253725	62
Endothelial_IIvsN	GO:0046034	ATP metabolic process	45/1332	219/18614	9.47E-11	2.38E-08	1.75E-08	226/351/498/506/509/513/514/93974/516/517/518/521/9551/10632/515/10476/522/539/3692/2023/2597/3303/3304/3312/8870/3643/3939/126328/55967/4696/4700/4716/4714/4720/374291/4728/8473/142/5223/65018/5315/7040/7114/790955/26137	45
Endothelial_IIvsN	GO:0052548	regulation of endopeptidase activity	59/1332	336/18614	1.06E-10	2.49E-08	1.83E-08	2/581/10134/27018/329/114769/9994/831/1457/1471/1509/1512/54205/1654/9812/10049/1942/2149/2534/2597/2876/2934/3065/3329/3336/3428/2537/9314/7805/3965/4255/4609/3164/4898/11315/8301/5366/9647/27166/5696/5698/5720/5721/10399/5978/9475/51065/6197/5269/5054/5270/710/5274/23411/9806/7057/7076/55075/64115	59
Endothelial_IIvsN	GO:0009206	purine ribonucleoside triphosphate biosynthetic process	31/1332	117/18614	1.08E-10	2.49E-08	1.83E-08	226/498/506/509/513/514/516/517/518/521/9551/10632/515/10476/522/539/2023/126328/55967/4696/4700/4716/4714/4720/374291/4728/142/65018/7040/7114/790955	31
Endothelial_IIvsN	GO:2001233	regulation of apoptotic signaling pathway	64/1332	381/18614	1.19E-10	2.64E-08	1.94E-08	57007/467/581/10134/596/857/8837/1191/1457/1495/1499/1512/1520/6387/1649/1654/3301/2023/84893/2771/2876/2950/3065/3303/3304/3315/3383/8870/2537/3625/3655/85450/10625/4170/4282/4609/4929/8829/5034/11315/142/2923/8682/65018/5366/5499/27166/5728/10399/6154/55829/5054/6422/23678/23411/291/293/6615/6648/7057/7314/219699/7494/10413	64
Endothelial_IIvsN	GO:0009145	purine nucleoside triphosphate biosynthetic process	31/1332	118/18614	1.36E-10	2.92E-08	2.14E-08	226/498/506/509/513/514/516/517/518/521/9551/10632/515/10476/522/539/2023/126328/55967/4696/4700/4716/4714/4720/374291/4728/142/65018/7040/7114/790955	31
Endothelial_IIvsN	GO:1902903	regulation of supramolecular fiber organization	63/1332	376/18614	1.85E-10	3.82E-08	2.81E-08	118/120/11214/348/351/93663/22899/10109/10094/10092/81873/348110/55845/832/961/148170/1027/1191/57175/6387/1859/90952/51466/57704/9535/2876/2934/3059/50810/3303/3304/3312/3397/9113/4131/55201/136319/8829/11315/5216/9647/5879/28984/389/9475/6281/6422/23075/11346/6904/29767/7114/23116/11078/7408/10163/100287171/387680/253725/51019/23325/9897/9948	63
Endothelial_IIvsN	GO:0001936	regulation of endothelial cell proliferation	40/1332	185/18614	2.09E-10	4.16E-08	3.06E-08	94/10000/8862/187/348/84913/498/93974/857/858/6347/1012/6387/1535/54567/51162/1960/2321/57608/3725/3791/4208/56005/7026/3164/441478/8829/8828/5155/5797/28984/23411/6678/23213/55333/7010/7057/22846/7424/51157	40
Endothelial_IIvsN	GO:0015986	proton motive force-driven ATP synthesis	24/1332	76/18614	2.68E-10	5.16E-08	3.79E-08	498/506/509/513/514/516/517/518/521/9551/10632/515/10476/522/539/126328/55967/4696/4700/4716/4714/4720/374291/4728	24
Endothelial_IIvsN	GO:0009201	ribonucleoside triphosphate biosynthetic process	31/1332	123/18614	4.22E-10	7.86E-08	5.78E-08	226/498/506/509/513/514/516/517/518/521/9551/10632/515/10476/522/539/2023/126328/55967/4696/4700/4716/4714/4720/374291/4728/142/65018/7040/7114/790955	31
Endothelial_IIvsN	GO:0009144	purine nucleoside triphosphate metabolic process	47/1332	249/18614	7.36E-10	1.33E-07	9.77E-08	226/351/498/506/509/513/514/93974/516/517/518/521/9551/10632/515/10476/522/539/3692/2023/2597/168537/3303/3304/3312/8870/3643/3939/126328/55967/4696/4700/4716/4714/4720/374291/4728/8473/142/5223/65018/5315/25939/7040/7114/790955/26137	47
Endothelial_IIvsN	GO:2001234	negative regulation of apoptotic signaling pathway	45/1332	233/18614	7.88E-10	1.38E-07	1.01E-07	57007/581/596/8837/1191/1457/1495/1499/6387/1654/3301/2023/2771/2876/2950/3065/3303/3304/3315/3383/8870/2537/3655/85450/10625/4170/4282/4929/8829/11315/8682/65018/27166/55829/5054/23678/23411/291/293/6615/6648/7057/219699/7494/10413	45
Endothelial_IIvsN	GO:0009142	nucleoside triphosphate biosynthetic process	32/1332	134/18614	9.69E-10	1.65E-07	1.21E-07	226/498/506/509/513/514/516/517/518/521/9551/10632/515/10476/522/539/51727/2023/126328/55967/4696/4700/4716/4714/4720/374291/4728/142/65018/7040/7114/790955	32
Endothelial_IIvsN	GO:0043534	blood vessel endothelial cell migration	38/1332	179/18614	1.03E-09	1.65E-07	1.21E-07	94/10000/285/301/348/498/506/161198/1460/54567/1942/1948/1960/2050/2876/51564/3315/3397/3688/57608/3728/3791/9314/4208/4851/3164/8829/5155/5547/28984/949/23411/54345/7040/7057/7114/22846/7424	38
Endothelial_IIvsN	GO:0019058	viral life cycle	55/1332	320/18614	1.03E-09	1.65E-07	1.21E-07	104/348/8815/596/682/857/858/6347/6352/1604/975/27243/51510/1508/7852/1654/6993/1948/2060/8547/156/2934/51495/3326/3303/3304/3312/3383/3428/3434/10410/3643/9636/3673/3678/3688/3693/3965/4061/57506/4360/93343/4599/5819/4851/8829/5034/5479/5886/949/950/7293/81603/137492/56829	55
Endothelial_IIvsN	GO:0045936	negative regulation of phosphate metabolic process	68/1332	439/18614	1.14E-09	1.77E-07	1.30E-07	104/341/348/581/801/857/868/135228/1026/1027/1029/634/26973/10217/3301/54431/1843/8655/1981/2022/54206/2280/23770/4616/2771/2887/2950/10614/3192/3315/8870/3486/10527/3725/9113/4298/7026/11315/142/5155/5585/5339/8613/56937/9647/23645/5728/5524/5787/10399/9475/51637/6422/23411/8651/9021/9043/10252/81848/23075/23435/7040/7070/7249/100287171/25937/7529/7532	68
Endothelial_IIvsN	GO:0009205	purine ribonucleoside triphosphate metabolic process	46/1332	244/18614	1.16E-09	1.77E-07	1.30E-07	226/351/498/506/509/513/514/93974/516/517/518/521/9551/10632/515/10476/522/539/3692/2023/2597/168537/3303/3304/3312/8870/3643/3939/126328/55967/4696/4700/4716/4714/4720/374291/4728/8473/142/5223/65018/5315/7040/7114/790955/26137	46
Endothelial_IIvsN	GO:0010563	negative regulation of phosphorus metabolic process	68/1332	440/18614	1.26E-09	1.86E-07	1.37E-07	104/341/348/581/801/857/868/135228/1026/1027/1029/634/26973/10217/3301/54431/1843/8655/1981/2022/54206/2280/23770/4616/2771/2887/2950/10614/3192/3315/8870/3486/10527/3725/9113/4298/7026/11315/142/5155/5585/5339/8613/56937/9647/23645/5728/5524/5787/10399/9475/51637/6422/23411/8651/9021/9043/10252/81848/23075/23435/7040/7070/7249/100287171/25937/7529/7532	68
Endothelial_IIvsN	GO:0032956	regulation of actin cytoskeleton organization	57/1332	346/18614	2.61E-09	3.77E-07	2.77E-07	51225/27/118/120/11214/93663/397/22899/10109/10094/10092/81873/348110/55845/832/961/148170/57175/6387/90952/51466/6624/57704/9535/2934/3059/3397/10788/83700/9113/136319/8829/5216/29085/9647/5879/28984/389/391/9475/6281/6422/23075/11346/7010/29767/7114/11078/7408/10163/100287171/387680/253725/51019/23325/9897/9948	57
Endothelial_IIvsN	GO:0009199	ribonucleoside triphosphate metabolic process	46/1332	251/18614	2.99E-09	4.21E-07	3.09E-07	226/351/498/506/509/513/514/93974/516/517/518/521/9551/10632/515/10476/522/539/3692/2023/2597/168537/3303/3304/3312/8870/3643/3939/126328/55967/4696/4700/4716/4714/4720/374291/4728/8473/142/5223/65018/5315/7040/7114/790955/26137	46
Endothelial_IIvsN	GO:0002064	epithelial cell development	41/1332	210/18614	3.18E-09	4.37E-07	3.21E-07	118/4301/468/546/2683/7122/25932/7852/1910/2317/137964/2828/2876/3383/3572/182/3791/4478/4643/4851/4855/5155/5175/23236/5339/639/5872/2889/9693/5915/5916/196383/54538/9475/6494/54345/6781/9414/7132/7431/10413	41
Endothelial_IIvsN	GO:0009141	nucleoside triphosphate metabolic process	48/1332	269/18614	3.38E-09	4.55E-07	3.34E-07	226/351/498/506/509/513/514/93974/516/517/518/521/9551/10632/515/10476/522/539/51727/3692/2023/2597/168537/3303/3304/3312/8870/3643/3939/126328/55967/4696/4700/4716/4714/4720/374291/4728/8473/142/5223/65018/5315/25939/7040/7114/790955/26137	48
Endothelial_IIvsN	GO:0006119	oxidative phosphorylation	33/1332	148/18614	3.47E-09	4.56E-07	3.35E-07	498/506/509/513/514/521/9551/10632/515/10476/522/539/1327/9377/1329/1337/1346/54205/126328/55967/4696/4700/4716/4714/4720/374291/4728/2631/11315/65018/790955/10975/27089	33
Endothelial_IIvsN	GO:0042776	proton motive force-driven mitochondrial ATP synthesis	21/1332	67/18614	4.06E-09	5.22E-07	3.83E-07	498/506/509/513/514/521/9551/10632/515/10476/522/539/126328/55967/4696/4700/4716/4714/4720/374291/4728	21
Endothelial_IIvsN	GO:0034329	cell junction assembly	67/1332	444/18614	4.51E-09	5.66E-07	4.16E-07	51225/1636/60/94/4301/375790/187/351/22899/596/857/928/1012/7122/22883/9746/1495/1499/1948/1981/90952/6624/2697/2701/2823/51564/79191/3673/3678/3655/83700/3728/3791/3915/3987/4131/9448/4208/8829/8473/27253/5175/5339/23129/9647/5728/5796/5872/8934/5879/10266/2889/9693/389/9475/6281/6386/6422/6615/9806/653464/6904/7010/7057/7070/7094/9948	67
Endothelial_IIvsN	GO:0010810	regulation of cell-substrate adhesion	42/1332	222/18614	5.46E-09	6.72E-07	4.94E-07	25890/81/94/285/10109/596/811/948/1012/1029/1295/1435/1601/3678/182/3728/3791/3987/9448/4811/4851/8829/5034/5155/9647/57580/5728/5879/54453/9475/6281/5054/6422/9806/81848/6904/7010/7057/7070/7094/11078/253725	42
Endothelial_IIvsN	GO:0043254	regulation of protein-containing complex assembly	63/1332	409/18614	5.83E-09	7.02E-07	5.16E-07	118/120/348/93663/10109/10094/10092/81873/581/329/55845/832/948/148170/1027/1191/80772/1654/1859/1981/90952/51466/6624/57704/2934/3059/3320/3303/3304/3312/23379/9636/83700/9113/4131/57506/4478/136319/8775/29997/11315/142/5216/65018/5336/56937/5879/10399/5899/389/6403/51100/84250/55719/647087/6904/7040/29767/7114/23116/11078/7408/253725	63
Endothelial_IIvsN	GO:0010634	positive regulation of epithelial cell migration	36/1332	176/18614	7.99E-09	9.42E-07	6.92E-07	25960/10000/301/84913/498/506/811/1512/5168/2896/51564/3315/3673/57608/3725/3791/9448/8829/8828/5155/5216/5336/8613/9647/5879/54453/9475/949/23411/6678/7010/7040/7057/7114/7424/51157	36
Endothelial_IIvsN	GO:0110053	regulation of actin filament organization	47/1332	268/18614	8.72E-09	1.01E-06	7.40E-07	118/120/93663/22899/10109/10094/10092/81873/348110/55845/832/961/148170/57175/6387/90952/51466/57704/9535/2934/3059/3397/9113/136319/8829/5216/9647/5879/28984/389/9475/6281/6422/23075/11346/29767/7114/11078/7408/10163/100287171/387680/253725/51019/23325/9897/9948	47
Endothelial_IIvsN	GO:0032970	regulation of actin filament-based process	60/1332	387/18614	1.05E-08	1.19E-06	8.71E-07	51225/27/118/120/11214/93663/397/22899/10109/10094/10092/81873/348110/55845/832/857/961/148170/57175/6387/90952/51466/6624/57704/9535/2934/3059/3397/10788/83700/3728/9113/136319/8829/5216/29085/9647/5879/28984/389/391/9475/6281/6422/6781/23075/11346/7010/29767/7114/11078/7408/10163/100287171/387680/253725/51019/23325/9897/9948	60
Endothelial_IIvsN	GO:0001570	vasculogenesis	23/1332	83/18614	1.07E-08	1.19E-06	8.71E-07	57007/187/857/947/634/10370/1499/51162/2022/51564/23462/3726/3791/4643/4851/8829/10266/9693/54453/54345/7040/10413/677	23
Endothelial_IIvsN	GO:0071559	response to transforming growth factor beta	48/1332	280/18614	1.29E-08	1.39E-06	1.02E-06	94/857/858/135228/8837/10370/7122/1284/1601/27122/2022/2280/2353/2534/9518/2734/3065/3326/3303/5654/3397/3621/8516/3693/3725/9113/3987/2615/4054/4208/25878/64332/9315/8473/142/80310/56937/5796/9475/6386/6422/58516/23411/10252/7040/7057/677/26036	48
Endothelial_IIvsN	GO:0006457	protein folding	41/1332	220/18614	1.30E-08	1.39E-06	1.02E-06	10598/81611/9531/811/11140/26973/1191/1457/3301/55466/3337/11080/10049/64215/54431/30001/56605/2280/23770/2896/3320/3326/7184/3303/3304/3306/3310/3312/3315/3329/3336/10808/23184/64175/5034/2923/10130/5479/23753/9403/6904	41
Endothelial_IIvsN	GO:0042060	wound healing	65/1332	439/18614	1.63E-08	1.71E-06	1.26E-06	60/94/79026/301/348/2683/857/135228/947/948/928/1026/634/8837/27243/51510/1192/57175/1465/7852/8527/160851/9162/8525/2149/9002/26127/9158/2677/2778/2828/2876/3315/3572/3673/3678/3688/3791/4162/10627/4855/5028/5155/5327/5336/5339/8613/5547/5728/389/6281/949/6403/5054/5270/710/7035/7040/7056/7057/7076/7094/7450/7494/10413	65
Endothelial_IIvsN	GO:0097193	intrinsic apoptotic signaling pathway	50/1332	301/18614	1.87E-08	1.93E-06	1.42E-06	57007/468/581/10134/596/857/1026/1191/6387/54205/1649/1654/1655/3301/54431/2023/30001/84893/2876/3065/3303/3315/8870/3428/2537/10625/4170/4282/4609/5034/11315/142/65018/5366/9647/23645/10399/6154/51065/58515/55829/51246/23411/6615/6648/7132/7133/10210/7314/7494	50
Endothelial_IIvsN	GO:0046718	viral entry into host cell	32/1332	153/18614	3.07E-08	3.06E-06	2.25E-06	682/857/858/1604/975/1508/7852/6993/1948/2060/8547/156/2934/3303/3304/3383/10410/3643/3673/3678/3688/3693/3965/4061/4360/5819/8829/5034/949/950/7293/81603	32
Endothelial_IIvsN	GO:0016049	cell growth	70/1332	495/18614	3.08E-08	3.06E-06	2.25E-06	94/11214/348/351/596/11007/984/1026/1027/1029/634/56994/22883/9746/57699/1457/1499/6387/7852/1535/1601/1654/112398/1981/2023/2273/2697/2803/84717/3320/3326/3303/3304/3475/3486/3488/3490/3621/3688/79960/55004/4131/136319/10276/51199/4881/51299/8829/8828/10399/65059/5916/6197/92304/6386/6405/10501/5270/6422/6446/23678/6494/23411/6597/9043/23111/8636/7040/9868/10413	70
Endothelial_IIvsN	GO:0042326	negative regulation of phosphorylation	58/1332	383/18614	4.34E-08	4.24E-06	3.12E-06	104/348/581/801/857/868/135228/1026/1027/1029/634/26973/10217/3301/54431/1843/8655/1981/2022/54206/23770/4616/2887/2950/10614/3192/3315/8870/3486/10527/3725/9113/4298/7026/11315/5585/5339/8613/56937/9647/5728/5787/10399/51637/6422/23411/8651/9021/9043/10252/81848/23435/7040/7070/7249/100287171/25937/7532	58
Endothelial_IIvsN	GO:1901342	regulation of vasculature development	55/1332	355/18614	4.42E-08	4.24E-06	3.12E-06	94/9510/25960/27161/10000/285/187/947/634/23670/7122/1284/1499/1512/7852/641700/1942/2022/29924/2321/2752/2828/2896/3315/3339/3397/3678/3688/3716/57608/3728/3791/9314/92140/56005/128240/4881/8829/5315/23129/5797/10266/28984/9475/5054/6422/23411/6678/23213/55333/7010/7057/22846/7424/7494	55
Endothelial_IIvsN	GO:0001885	endothelial cell development	19/1332	63/18614	4.48E-08	4.24E-06	3.12E-06	118/4301/7122/25932/1910/2876/3383/4478/4855/5175/23236/2889/9693/54538/9475/54345/6781/9414/7132	19
Endothelial_IIvsN	GO:0050900	leukocyte migration	59/1332	393/18614	4.55E-08	4.24E-06	3.12E-06	27/301/351/2683/682/811/6358/6347/6368/6351/6352/4345/947/961/975/928/4267/1435/6387/2920/7852/1843/1910/2321/2534/3383/3554/9466/3672/3673/3655/3688/58494/83700/4254/3965/10894/4282/4313/4478/5155/80310/5175/23236/5339/83483/5479/57580/5879/6401/58515/6403/5054/23075/7057/7070/7424/9948/51157	59
Endothelial_IIvsN	GO:0045862	positive regulation of proteolysis	56/1332	365/18614	4.70E-08	4.28E-06	3.15E-06	348/93974/581/10134/27018/9994/857/1191/64326/1454/1509/1512/1520/54205/1601/1654/641700/1942/6923/2023/2149/2534/2896/2934/3303/3304/3329/3336/3428/7805/3965/4609/29997/4898/51667/8473/8301/65018/5366/9647/27166/5700/5702/5720/5721/5728/10399/5886/5978/9475/51065/6281/23411/7133/55075/64115	56
Endothelial_IIvsN	GO:0006898	receptor-mediated endocytosis	44/1332	256/18614	4.77E-08	4.28E-06	3.15E-06	22848/57007/1173/1175/8862/341/348/23237/10203/10487/857/858/948/967/975/928/634/1211/1191/1601/8527/1948/2060/115548/156/3339/3482/3643/3688/10894/4360/8301/5336/11031/5868/5879/5898/5899/10266/10268/950/6386/6401/5054	44
Endothelial_IIvsN	GO:0002040	sprouting angiogenesis	36/1332	188/18614	4.82E-08	4.28E-06	3.15E-06	94/25960/10000/301/187/1012/634/23670/161198/54567/1948/1960/2050/29924/11082/2752/51564/3678/3688/3716/57608/3791/9314/4017/128240/4851/3164/441478/8829/90268/5315/10266/55333/7010/7057/7424	36
Endothelial_IIvsN	GO:0071560	cellular response to transforming growth factor beta stimulus	46/1332	274/18614	4.96E-08	4.29E-06	3.15E-06	94/857/858/135228/8837/10370/7122/1284/1601/27122/2022/2280/2353/2534/9518/2734/3065/3326/3303/5654/3397/3621/8516/3693/3725/9113/3987/2615/4054/4208/64332/9315/8473/142/80310/56937/5796/6386/6422/58516/23411/10252/7040/7057/677/26036	46
Endothelial_IIvsN	GO:0030336	negative regulation of cell migration	57/1332	375/18614	4.97E-08	4.29E-06	3.15E-06	94/104/9289/4301/285/348/397/348110/596/811/6347/4345/10370/7122/25932/57175/1460/6387/54567/55466/1809/1843/2022/51466/2697/3065/3486/3488/9466/3621/182/3728/9314/4208/4282/4851/7026/8473/23236/5728/5796/5797/5879/28984/5054/6422/58516/6781/23213/374969/55333/9747/7040/7057/7070/7076/22846	57
Endothelial_IIvsN	GO:0048545	response to steroid hormone	53/1332	339/18614	5.71E-08	4.85E-06	3.57E-06	2/1636/249/301/490/498/596/811/857/595/8837/9125/1535/1601/1655/3301/112398/2022/54206/2353/2354/3065/3192/3303/3304/3312/3490/9113/81606/4851/11315/142/5585/5327/8611/56937/5978/6155/51389/6256/6422/6446/23411/6597/6781/7035/7040/7057/10628/10413/7533/7538/677	53
Endothelial_IIvsN	GO:0045765	regulation of angiogenesis	54/1332	349/18614	6.11E-08	5.12E-06	3.76E-06	94/9510/25960/27161/10000/285/187/947/634/23670/7122/1284/1499/1512/7852/641700/1942/2022/29924/2321/2752/2828/2896/3315/3339/3678/3688/3716/57608/3728/3791/9314/92140/56005/128240/4881/8829/5315/23129/5797/10266/28984/9475/5054/6422/23411/6678/23213/55333/7010/7057/22846/7424/7494	54
Endothelial_IIvsN	GO:0001933	negative regulation of protein phosphorylation	53/1332	341/18614	6.96E-08	5.75E-06	4.22E-06	104/348/581/801/857/868/135228/1026/1027/1029/634/26973/10217/3301/54431/1843/1981/2022/54206/23770/4616/2950/10614/3315/3486/10527/3725/9113/4298/7026/11315/5585/5339/8613/56937/9647/5728/5787/10399/51637/6422/23411/8651/9021/9043/10252/81848/23435/7040/7070/7249/25937/7532	53
Endothelial_IIvsN	GO:0034620	cellular response to unfolded protein	24/1332	98/18614	7.07E-08	5.75E-06	4.23E-06	467/468/1388/9531/581/595/1649/54431/27248/30001/3303/3304/3306/3310/3312/3329/10956/101928527/23645/10399/55829/27230/8614/7494	24
Endothelial_IIvsN	GO:0040013	negative regulation of locomotion	62/1332	427/18614	7.24E-08	5.81E-06	4.27E-06	94/104/9289/4301/285/348/397/348110/57561/596/811/6347/4345/10370/7122/25932/57175/1460/1495/6387/54567/55466/1809/1843/2022/51466/2697/3065/3486/3488/9466/3621/182/3728/9314/4208/4282/4851/7026/8829/8473/23236/5728/5796/5797/5879/28984/6405/10501/5054/6422/58516/6781/23213/374969/55333/9747/7040/7057/7070/7076/22846	62
Endothelial_IIvsN	GO:2000146	negative regulation of cell motility	58/1332	390/18614	8.26E-08	6.54E-06	4.81E-06	94/104/9289/4301/285/348/397/348110/596/811/6347/4345/10370/7122/25932/57175/1460/1495/6387/54567/55466/1809/1843/2022/51466/2697/3065/3486/3488/9466/3621/182/3728/9314/4208/4282/4851/7026/8473/23236/5728/5796/5797/5879/28984/5054/6422/58516/6781/23213/374969/55333/9747/7040/7057/7070/7076/22846	58
Endothelial_IIvsN	GO:0071383	cellular response to steroid hormone stimulus	38/1332	209/18614	8.64E-08	6.74E-06	4.96E-06	1636/301/490/498/811/8837/9125/1601/1655/3301/112398/54206/3065/3192/3303/3304/3312/9113/81606/11315/142/5585/5327/8611/56937/5978/51389/6256/6422/6446/23411/6597/6781/7035/10413/7533/7538/677	38
Endothelial_IIvsN	GO:0042692	muscle cell differentiation	60/1332	410/18614	8.87E-08	6.83E-06	5.02E-06	81/11096/11214/57538/187/596/811/858/963/975/928/8837/1465/1499/56603/1786/1910/1948/30846/2022/9518/2876/84717/23462/3192/3475/3488/79191/8516/3688/58494/3912/3915/4208/136319/4811/4851/50507/5155/23646/5339/51177/10266/5915/92304/57190/150094/23411/6648/9043/23345/7040/79652/29767/9868/9948/7494/4904/100381270/10467	60
Endothelial_IIvsN	GO:0044409	entry into host	32/1332	160/18614	9.27E-08	7.05E-06	5.18E-06	682/857/858/1604/975/1508/7852/6993/1948/2060/8547/156/2934/3303/3304/3383/10410/3643/3673/3678/3688/3693/3965/4061/4360/5819/8829/5034/949/950/7293/81603	32
Endothelial_IIvsN	GO:0019882	antigen processing and presentation	26/1332	114/18614	9.64E-08	7.15E-06	5.25E-06	1636/811/912/1509/1512/1520/64167/10875/3105/3106/3107/3111/3113/3115/3117/3122/3127/3133/3134/54842/2923/5696/5720/23180/6891/7057	26
Endothelial_IIvsN	GO:0097191	extrinsic apoptotic signaling pathway	40/1332	227/18614	9.65E-08	7.15E-06	5.25E-06	467/9531/581/596/27018/9994/857/8837/1495/1654/9812/2876/2950/3303/3304/3383/2537/3655/85450/4254/4170/2872/64332/8829/11315/2923/8682/5366/5499/5728/5054/6422/23678/7040/7057/7132/7133/219699/10413/51304	40
Endothelial_IIvsN	GO:0070997	neuron death	56/1332	373/18614	9.97E-08	7.29E-06	5.36E-06	104/348/351/468/1822/581/596/7832/712/6347/6352/595/4345/947/1191/1435/1499/1522/1649/1948/112398/1958/1981/2149/2353/2534/2597/2876/2896/3134/9466/3572/3672/3725/3791/4170/4208/1728/4929/8829/11315/142/8301/65018/23129/5700/8934/10399/5978/23411/6648/51643/7133/7305/7314/219699	56
Endothelial_IIvsN	GO:0022407	regulation of cell-cell adhesion	68/1332	491/18614	1.09E-07	7.73E-06	5.68E-06	27/60/4301/301/57492/29117/857/868/6347/6352/912/961/1604/975/9308/928/634/10370/6387/1947/1948/1960/10875/53827/2534/3105/3111/3113/3115/3117/3122/3127/3133/3142/3329/10808/3572/3659/182/3716/4254/9314/7805/3965/2615/9223/4651/64332/4851/4855/441478/8613/9647/149041/28984/6401/58515/6403/5270/6597/8651/6659/23075/7040/7070/23240/64115/7494	68
Endothelial_IIvsN	GO:0051251	positive regulation of lymphocyte activation	51/1332	327/18614	1.10E-07	7.73E-06	5.68E-06	27/60/301/57492/596/29117/857/6347/6352/912/51293/961/1604/975/9308/1026/1947/1948/1960/118460/2534/3105/3111/3113/3115/3117/3122/3127/3133/3134/3142/3329/10808/3572/4254/51111/3965/4208/4282/64332/58515/30011/6597/8651/6659/7040/7070/7293/7305/64115/7494	51
Endothelial_IIvsN	GO:1901214	regulation of neuron death	51/1332	327/18614	1.10E-07	7.73E-06	5.68E-06	348/468/581/596/7832/712/6347/6352/595/4345/947/1191/1435/1499/1522/1649/1948/112398/1958/1981/2149/2353/2534/2896/3134/9466/3572/3672/3725/3791/4170/4208/1728/4929/8829/11315/142/8301/65018/23129/5700/8934/10399/5978/23411/6648/51643/7133/7305/7314/219699	51
Endothelial_IIvsN	GO:0007264	small GTPase mediated signal transduction	67/1332	483/18614	1.28E-07	8.88E-06	6.53E-06	27/9289/11214/348/93663/57636/9938/9411/23526/397/22899/55845/1012/1026/1029/1072/1435/57572/9844/2149/9002/152273/10146/9815/2828/51495/3688/4254/9448/23263/10276/4851/8829/4924/4925/8473/11315/5337/5516/157285/57580/5879/5898/5899/10928/2889/9693/10156/25780/9886/389/391/54453/79567/390/9475/6386/6494/57568/10252/81848/23075/55333/30851/7126/7249/10163	67
Endothelial_IIvsN	GO:0010595	positive regulation of endothelial cell migration	28/1332	131/18614	1.36E-07	9.37E-06	6.88E-06	25960/10000/301/84913/498/506/811/2896/51564/3315/57608/3791/8829/8828/5155/8613/5879/54453/9475/949/23411/6678/7010/7040/7057/7114/7424/51157	28
Endothelial_IIvsN	GO:0009060	aerobic respiration	36/1332	196/18614	1.44E-07	9.80E-06	7.20E-06	498/506/509/513/514/521/9551/10632/515/10476/522/539/2647/1327/9377/1329/1337/1346/54205/3418/126328/55967/4696/4700/4716/4714/4720/374291/4728/2631/29997/11315/65018/790955/10975/27089	36
Endothelial_IIvsN	GO:0001666	response to hypoxia	47/1332	293/18614	1.47E-07	9.86E-06	7.24E-06	1636/81/94/285/596/329/114769/857/947/1027/8837/10370/6387/7852/1535/112398/1958/2023/30001/2353/7184/3673/3727/4017/378938/4313/4609/29997/4851/4929/5034/9124/65018/5327/5351/5366/5978/28984/9475/6422/23411/6648/6781/8614/7057/7424/677	47
Endothelial_IIvsN	GO:0051701	biological process involved in interaction with host	37/1332	206/18614	1.76E-07	1.17E-05	8.57E-06	682/857/858/1604/975/27243/51510/1508/7852/6993/1948/2060/8547/156/2934/3326/3303/3304/3383/3434/10410/3625/3643/3673/3678/3688/3693/3965/4061/4360/5819/8829/5034/949/950/7293/81603	37
Endothelial_IIvsN	GO:0010811	positive regulation of cell-substrate adhesion	27/1332	125/18614	1.81E-07	1.19E-05	8.73E-06	25890/10109/811/948/1012/1295/1435/1601/3678/3728/3791/3987/9448/4811/8829/5034/5155/9647/57580/5879/54453/6281/6422/9806/7010/7070/11078	27
Endothelial_IIvsN	GO:0034976	response to endoplasmic reticulum stress	43/1332	259/18614	1.86E-07	1.21E-05	8.86E-06	467/468/1388/581/10134/596/811/857/595/1191/64764/1649/1654/54431/23392/1981/27248/30001/7184/3303/3725/4082/10956/5034/11315/2923/10130/101928527/5366/23645/5516/10399/23753/58515/55829/27230/23411/8614/7057/51465/23190/7353/7494	43
Endothelial_IIvsN	GO:2001242	regulation of intrinsic apoptotic signaling pathway	33/1332	173/18614	1.90E-07	1.22E-05	8.95E-06	57007/581/10134/596/857/1191/6387/1649/1654/3301/2023/84893/2876/3065/3303/3315/10625/4170/4282/4609/5034/11315/142/65018/5366/10399/6154/55829/23411/6615/6648/7314/7494	33
Endothelial_IIvsN	GO:0035967	cellular response to topologically incorrect protein	26/1332	118/18614	2.00E-07	1.27E-05	9.36E-06	467/468/1388/9531/581/595/1649/54431/27248/30001/3303/3304/3306/3310/3312/3329/10956/101928527/23645/10399/23753/55829/27230/8614/7353/7494	26
Endothelial_IIvsN	GO:0036293	response to decreased oxygen levels	48/1332	306/18614	2.16E-07	1.35E-05	9.92E-06	1636/81/94/285/468/596/329/114769/857/947/1027/8837/10370/6387/7852/1535/112398/1958/2023/30001/2353/7184/3673/3727/4017/378938/4313/4609/29997/4851/4929/5034/9124/65018/5327/5351/5366/5978/28984/9475/6422/23411/6648/6781/8614/7057/7424/677	48
Endothelial_IIvsN	GO:0050679	positive regulation of epithelial cell proliferation	39/1332	225/18614	2.17E-07	1.35E-05	9.92E-06	94/10000/8862/187/2683/858/595/1012/8837/1499/6387/1535/51162/1960/2752/2896/3142/5654/3397/57608/3725/3791/3912/3915/4609/56005/4851/3164/441478/8829/8828/5155/6422/23411/7010/7424/7494/10413/51157	39
Endothelial_IIvsN	GO:2000116	regulation of cysteine-type endopeptidase activity	40/1332	234/18614	2.24E-07	1.37E-05	1.01E-05	581/10134/27018/329/114769/9994/831/1457/1471/1509/1512/54205/1654/9812/10049/2149/2534/2876/2934/3329/3336/3428/2537/9314/7805/3965/4255/4609/3164/11315/5366/9647/5698/10399/5978/51065/6197/23411/7057/55075	40
Endothelial_IIvsN	GO:0045333	cellular respiration	41/1332	243/18614	2.28E-07	1.39E-05	1.02E-05	498/506/509/513/514/521/9551/10632/515/10476/522/539/2647/1327/9377/1329/1337/1346/54205/144363/3418/126328/55967/4696/4700/4716/4714/4720/374291/4728/2631/29997/11315/65018/5339/11232/27166/6648/790955/10975/27089	41
Endothelial_IIvsN	GO:0045010	actin nucleation	17/1332	57/18614	2.73E-07	1.64E-05	1.21E-05	10109/10094/10092/81873/348110/55845/57175/9535/2934/10788/10163/100287171/387680/253725/51019/23325/9897	17
Endothelial_IIvsN	GO:0002685	regulation of leukocyte migration	39/1332	227/18614	2.76E-07	1.64E-05	1.21E-05	27/301/351/811/6347/6351/6352/4345/961/975/928/4267/1435/6387/1843/3383/3554/9466/3673/58494/83700/4254/3965/10894/4282/4478/80310/23236/83483/5879/6401/58515/6403/5054/23075/7057/7070/7424/51157	39
Endothelial_IIvsN	GO:0015980	energy derivation by oxidation of organic compounds	51/1332	337/18614	2.87E-07	1.69E-05	1.24E-05	221395/498/506/509/513/514/521/9551/10632/515/10476/522/539/2647/112464/1327/9377/1329/1337/1346/54205/144363/3418/3572/3643/3953/4609/126328/55967/4696/4700/4716/4714/4720/374291/4728/2631/29997/11315/51294/5257/65018/5339/11232/5499/27166/55829/6648/790955/10975/27089	51
Endothelial_IIvsN	GO:0006979	response to oxidative stress	61/1332	434/18614	2.94E-07	1.72E-05	1.26E-05	301/348/351/468/8815/596/948/1499/30001/2353/2308/2534/2876/2878/2879/493869/2950/3303/3304/3315/3725/84557/4170/4255/4313/93100/55967/4700/4720/4728/10276/1728/4929/5034/11315/142/80310/9124/65018/59338/50640/5445/5516/5693/5796/7837/10399/11030/5978/140823/51389/58515/57190/6414/55829/23064/23411/6648/8614/10628/51157	61
Endothelial_IIvsN	GO:0010952	positive regulation of peptidase activity	34/1332	185/18614	3.13E-07	1.79E-05	1.32E-05	581/10134/27018/9994/1509/1512/1520/54205/1654/1942/2149/2534/2896/2934/3329/3336/3428/7805/3965/4609/8301/65018/5366/9647/27166/5720/5721/10399/5978/9475/51065/23411/55075/64115	34
Endothelial_IIvsN	GO:0044000	movement in host	34/1332	185/18614	3.13E-07	1.79E-05	1.32E-05	682/857/858/1604/975/27243/51510/1508/7852/6993/1948/2060/8547/156/2934/3303/3304/3383/10410/3643/3673/3678/3688/3693/3965/4061/4360/5819/8829/5034/949/950/7293/81603	34
Endothelial_IIvsN	GO:0048002	antigen processing and presentation of peptide antigen	19/1332	71/18614	3.65E-07	2.07E-05	1.52E-05	1636/811/1509/1520/64167/3105/3106/3107/3111/3113/3115/3117/3122/3127/3133/3134/54842/2923/6891	19
Endothelial_IIvsN	GO:0034314	Arp2/3 complex-mediated actin nucleation	15/1332	46/18614	3.77E-07	2.11E-05	1.55E-05	10109/10094/10092/81873/55845/57175/9535/10788/10163/100287171/387680/253725/51019/23325/9897	15
Endothelial_IIvsN	GO:0007160	cell-matrix adhesion	40/1332	239/18614	3.97E-07	2.20E-05	1.62E-05	94/4059/596/947/948/967/1012/1029/1435/1499/3672/3673/3678/3655/8516/3688/3693/182/83700/3728/3791/3987/10894/9448/4811/22795/8829/9647/5728/5796/5879/54453/9475/6281/5054/6422/7010/7057/7070/7094	40
Endothelial_IIvsN	GO:1902905	positive regulation of supramolecular fiber organization	32/1332	171/18614	4.54E-07	2.50E-05	1.84E-05	348/351/22899/10109/55845/961/148170/1027/1191/51466/2876/2934/3303/3304/3397/4131/8829/5216/9647/5879/28984/389/9475/6281/6422/23075/11346/23116/7408/10163/253725/9948	32
Endothelial_IIvsN	GO:0007265	Ras protein signal transduction	50/1332	333/18614	4.77E-07	2.57E-05	1.89E-05	27/9289/11214/348/9411/397/55845/1012/1026/1029/1072/1435/9844/2149/9002/10146/9815/2828/51495/3688/4254/9448/23263/10276/4851/8829/8473/11315/5337/5516/157285/5879/5898/5899/10928/2889/9693/10156/25780/9886/391/79567/9475/6386/10252/81848/55333/30851/7126/10163	50
Endothelial_IIvsN	GO:0070482	response to oxygen levels	50/1332	333/18614	4.77E-07	2.57E-05	1.89E-05	1636/81/94/285/468/596/329/114769/857/947/1027/8837/10370/6387/7852/1535/112398/1958/2023/30001/2353/2308/7184/3673/3727/4017/378938/4313/4609/4720/29997/4851/4929/5034/9124/65018/5327/5351/5366/5978/28984/9475/6422/23411/6648/6781/8614/7057/7424/677	50
Endothelial_IIvsN	GO:0008625	extrinsic apoptotic signaling pathway via death domain receptors	21/1332	86/18614	4.84E-07	2.57E-05	1.89E-05	467/9531/581/596/27018/9994/8837/1654/9812/2876/3383/85450/11315/8682/5366/5728/5054/6422/7057/7132/51304	21
Endothelial_IIvsN	GO:0002691	regulation of cellular extravasation	14/1332	41/18614	4.85E-07	2.57E-05	1.89E-05	961/4267/6387/3383/3554/9466/83700/10894/80310/23236/83483/6401/6403/7070	14
Endothelial_IIvsN	GO:0002687	positive regulation of leukocyte migration	29/1332	147/18614	4.96E-07	2.60E-05	1.91E-05	27/351/811/6351/6352/961/4267/1435/6387/3383/3554/3673/58494/83700/4254/3965/10894/80310/83483/5879/6401/58515/6403/5054/23075/7057/7070/7424/51157	29
Endothelial_IIvsN	GO:0031623	receptor internalization	26/1332	125/18614	6.60E-07	3.44E-05	2.53E-05	57007/1173/1175/8862/23237/10203/857/948/967/975/928/634/1948/156/3643/3688/8301/5336/11031/5868/5898/5899/10266/10268/6386/6401	26
Endothelial_IIvsN	GO:0006458	'de novo' protein folding	14/1332	42/18614	6.79E-07	3.50E-05	2.58E-05	3337/11080/30001/2280/3303/3304/3306/3310/3312/3329/3336/10808/23753/9403	14
Endothelial_IIvsN	GO:0007159	leukocyte cell-cell adhesion	58/1332	415/18614	6.94E-07	3.55E-05	2.61E-05	27/60/301/57492/29117/857/868/6347/6352/912/961/1604/975/9308/634/6387/1947/1948/1960/10875/2534/3105/3111/3113/3115/3117/3122/3127/3133/3142/3329/10808/3383/3572/3659/3678/3688/58494/4254/9314/7805/3965/2615/4478/64332/441478/5175/149041/6401/58515/6403/6597/8651/6659/7070/23240/64115/7494	58
Endothelial_IIvsN	GO:0045123	cellular extravasation	19/1332	74/18614	7.34E-07	3.72E-05	2.74E-05	6347/961/4267/6387/3383/3554/9466/3672/3688/58494/83700/10894/80310/5175/23236/83483/6401/6403/7070	19
Endothelial_IIvsN	GO:0007179	transforming growth factor beta receptor signaling pathway	37/1332	218/18614	7.53E-07	3.78E-05	2.78E-05	94/857/858/135228/10370/7122/1601/27122/2022/2280/2353/9518/2734/3065/3326/3303/5654/3397/3621/8516/3693/3725/9113/2615/4054/9315/8473/142/56937/5796/6386/58516/23411/10252/7040/7057/26036	37
Endothelial_IIvsN	GO:0002696	positive regulation of leukocyte activation	54/1332	377/18614	7.73E-07	3.82E-05	2.81E-05	27/60/301/57492/596/29117/857/6347/6352/912/51293/961/1604/975/9308/1026/1947/1948/1960/118460/2534/3105/3111/3113/3115/3117/3122/3127/3133/3134/3142/3329/10808/3572/3727/4254/51111/3965/4208/4282/5819/64332/58515/30011/6597/8651/6659/7040/7057/7070/7293/7305/64115/7494	54
Endothelial_IIvsN	GO:0050863	regulation of T cell activation	54/1332	377/18614	7.73E-07	3.82E-05	2.81E-05	27/60/301/57492/29117/857/868/6347/6352/912/961/1604/975/9308/634/1499/56603/1947/1948/1960/10875/2534/3105/3111/3113/3115/3117/3122/3127/3133/3142/3329/10808/3572/3659/3726/4254/7805/3965/2615/64332/441478/639/27166/149041/58515/6597/8651/6659/7070/23240/7133/64115/7494	54
Endothelial_IIvsN	GO:0007044	cell-substrate junction assembly	22/1332	96/18614	8.41E-07	4.12E-05	3.03E-05	94/596/3673/3678/3655/3791/3915/3987/9448/8829/5339/9647/5728/5796/5879/9475/6281/6422/7010/7057/7070/7094	22
Endothelial_IIvsN	GO:0019884	antigen processing and presentation of exogenous antigen	15/1332	49/18614	9.45E-07	4.55E-05	3.35E-05	912/1509/1520/3105/3111/3113/3115/3117/3122/3127/3133/3134/54842/5720/6891	15
Endothelial_IIvsN	GO:0061028	establishment of endothelial barrier	15/1332	49/18614	9.45E-07	4.55E-05	3.35E-05	118/4301/7122/1910/3383/4478/5175/23236/2889/9693/54538/9475/54345/9414/7132	15
Endothelial_IIvsN	GO:0042026	protein refolding	10/1332	22/18614	9.92E-07	4.74E-05	3.48E-05	3301/55466/2280/3320/3303/3304/3306/3310/3312/3329	10
Endothelial_IIvsN	GO:0001558	regulation of cell growth	58/1332	420/18614	1.03E-06	4.88E-05	3.59E-05	94/348/596/11007/984/1026/1027/1029/634/56994/22883/9746/57699/1457/6387/7852/1535/1601/1654/112398/1981/2023/2273/2697/2803/84717/3303/3304/3475/3486/3488/3490/3621/79960/55004/4131/136319/10276/4881/8829/10399/6197/92304/6386/6405/10501/5270/6422/6446/23678/6494/23411/6597/9043/23111/7040/9868/10413	58
Endothelial_IIvsN	GO:0051258	protein polymerization	43/1332	276/18614	1.10E-06	5.10E-05	3.75E-05	118/120/93663/10109/10094/10092/81873/832/148170/1027/27243/1730/1859/90952/51466/57704/2879/2934/3059/50810/3320/3303/3304/9113/4131/136319/51199/5216/65018/57580/5879/8636/6904/29767/7114/23116/11078/27338/7408/253725/51019/9897/7756	43
Endothelial_IIvsN	GO:0032835	glomerulus development	18/1332	69/18614	1.11E-06	5.10E-05	3.75E-05	285/596/947/8837/1910/1958/2828/182/4208/4643/4811/4851/5155/80310/5175/23213/7010/25937	18
Endothelial_IIvsN	GO:0061077	chaperone-mediated protein folding	18/1332	69/18614	1.11E-06	5.10E-05	3.75E-05	26973/1191/1457/3337/11080/10049/30001/3303/3304/3306/3310/3312/3315/3336/10808/64175/5479/23753	18
Endothelial_IIvsN	GO:0031334	positive regulation of protein-containing complex assembly	34/1332	195/18614	1.11E-06	5.10E-05	3.75E-05	10109/581/55845/948/148170/1027/1191/1654/1981/51466/6624/3320/3303/3304/23379/9636/4131/57506/4478/11315/5216/65018/5336/5879/10399/389/51100/84250/55719/647087/7040/23116/7408/253725	34
Endothelial_IIvsN	GO:0043281	regulation of cysteine-type endopeptidase activity involved in apoptotic process	35/1332	204/18614	1.15E-06	5.22E-05	3.84E-05	581/10134/27018/329/114769/9994/1457/1509/1512/54205/1654/9812/10049/2149/2876/2934/3329/3336/2537/9314/7805/3965/4255/4609/3164/11315/5366/9647/10399/5978/51065/6197/23411/7057/55075	35
Endothelial_IIvsN	GO:0002693	positive regulation of cellular extravasation	9/1332	18/18614	1.29E-06	5.82E-05	4.27E-05	961/4267/3383/3554/83700/10894/80310/83483/7070	9
Endothelial_IIvsN	GO:0010950	positive regulation of endopeptidase activity	31/1332	171/18614	1.39E-06	6.19E-05	4.55E-05	581/10134/27018/9994/1509/1512/54205/1654/1942/2149/2534/2934/3329/3336/3428/7805/3965/4609/8301/5366/9647/27166/5720/5721/10399/5978/9475/51065/23411/55075/64115	31
Endothelial_IIvsN	GO:0050867	positive regulation of cell activation	55/1332	394/18614	1.39E-06	6.19E-05	4.55E-05	27/60/301/57492/596/29117/857/6347/6352/912/51293/961/1604/975/9308/1026/1947/1948/1960/118460/2534/3105/3111/3113/3115/3117/3122/3127/3133/3134/3142/3329/10808/3572/3727/4254/51111/3965/4208/4282/5819/64332/58515/6403/30011/6597/8651/6659/7040/7057/7070/7293/7305/64115/7494	55
Endothelial_IIvsN	GO:0001937	negative regulation of endothelial cell proliferation	19/1332	77/18614	1.42E-06	6.25E-05	4.59E-05	94/348/84913/498/93974/857/858/6347/54567/2321/4208/7026/5797/28984/6678/23213/55333/7057/22846	19
Endothelial_IIvsN	GO:0007266	Rho protein signal transduction	26/1332	130/18614	1.45E-06	6.35E-05	4.67E-05	27/9289/11214/348/9411/397/1012/1072/2149/9002/2828/51495/3688/23263/10276/8829/157285/5879/10928/9886/391/79567/9475/55333/30851/7126	26
Endothelial_IIvsN	GO:1901653	cellular response to peptide	53/1332	375/18614	1.48E-06	6.39E-05	4.69E-05	351/57492/490/760/857/858/948/634/8837/51510/1393/1509/1535/54206/2353/2308/2534/9518/2697/2771/2887/3383/3397/3625/3638/3643/8462/51274/54741/4131/55777/3164/4929/8473/142/5315/5327/23236/5791/5872/11031/9475/55829/23411/8651/9021/6430/23371/7249/7431/7494/7532/677	53
Endothelial_IIvsN	GO:0071711	basement membrane organization	12/1332	33/18614	1.48E-06	6.39E-05	4.69E-05	857/858/1282/1520/83872/3688/3912/3915/4811/22795/7837/10266	12
Endothelial_IIvsN	GO:0045926	negative regulation of growth	40/1332	252/18614	1.60E-06	6.86E-05	5.04E-05	94/596/11007/1026/1027/1029/10370/1601/1654/2023/2273/9518/2697/3303/3304/3475/3488/3621/79960/4493/4499/4501/4502/4881/8829/5728/10399/92304/6405/10501/5270/6422/6494/23411/6597/9043/23111/8614/7040/9868	40
Endothelial_IIvsN	GO:0043434	response to peptide hormone	58/1332	427/18614	1.76E-06	7.50E-05	5.51E-05	249/301/57492/490/682/7832/760/857/858/1027/634/8837/1393/1509/6387/1535/1910/1958/3692/54206/2353/2308/9518/2770/2771/2887/3488/3625/3638/3643/3727/25948/54741/4131/55777/3164/4929/8473/142/5315/5327/23236/5791/5872/11031/9475/55829/23411/8651/9021/6430/8614/7076/23371/7249/7494/7532/677	58
Endothelial_IIvsN	GO:0006469	negative regulation of protein kinase activity	36/1332	217/18614	1.84E-06	7.77E-05	5.71E-05	104/348/857/868/1026/1027/1029/634/26973/3301/1843/54206/4616/2950/10614/3315/10527/9113/4298/7026/11315/5585/5339/9647/5728/5787/10399/51637/6422/23411/10252/81848/7070/7249/25937/7532	36
Endothelial_IIvsN	GO:0007178	transmembrane receptor protein serine/threonine kinase signaling pathway	55/1332	398/18614	1.91E-06	7.99E-05	5.87E-05	94/84913/857/858/135228/10370/7122/1460/1601/1655/27122/1958/2022/2280/23770/2353/11167/9518/2734/3065/3073/3326/3303/5654/3397/3621/3625/8516/3693/3725/10984/3791/9113/2615/4054/4851/9315/8473/142/56937/5796/11030/6386/6422/58516/23411/23111/10252/23213/7040/7057/10140/7431/25937/26036	55
Endothelial_IIvsN	GO:0061572	actin filament bundle organization	30/1332	165/18614	1.92E-06	7.99E-05	5.87E-05	118/22899/800/961/57175/1809/51466/6624/7184/3397/3693/4082/4430/8829/9124/5216/221692/5358/9647/5879/359845/28984/389/9475/6281/6422/23075/11346/7126/10163	30
Endothelial_IIvsN	GO:0022409	positive regulation of cell-cell adhesion	47/1332	321/18614	2.14E-06	8.85E-05	6.51E-05	27/60/4301/301/57492/29117/857/6347/6352/912/961/1604/975/9308/10370/1947/1948/1960/2534/3105/3111/3113/3115/3117/3122/3127/3133/3142/3329/10808/3572/3716/4254/3965/9223/4651/64332/8613/6401/58515/6403/6597/8651/6659/7070/64115/7494	47
Endothelial_IIvsN	GO:0002478	antigen processing and presentation of exogenous peptide antigen	13/1332	40/18614	2.36E-06	9.66E-05	7.10E-05	1509/1520/3105/3111/3113/3115/3117/3122/3127/3133/3134/54842/6891	13
Endothelial_IIvsN	GO:0034975	protein folding in endoplasmic reticulum	7/1332	11/18614	2.42E-06	9.83E-05	7.23E-05	811/54431/30001/56605/7184/5034/2923	7
Endothelial_IIvsN	GO:0033673	negative regulation of kinase activity	38/1332	239/18614	2.78E-06	0.000112407	8.26E-05	104/348/857/868/1026/1027/1029/634/26973/3301/1843/54206/4616/2950/10614/3192/3315/10527/9113/4298/7026/11315/5585/5339/9647/5728/5787/10399/51637/6422/23411/10252/81848/7070/7249/100287171/25937/7532	38
Endothelial_IIvsN	GO:0150115	cell-substrate junction organization	22/1332	103/18614	2.96E-06	0.000118605	8.72E-05	94/596/3673/3678/3655/3791/3915/3987/9448/8829/5339/9647/5728/5796/5879/9475/6281/6422/7010/7057/7070/7094	22
Endothelial_IIvsN	GO:0050870	positive regulation of T cell activation	39/1332	249/18614	3.01E-06	0.000119978	8.82E-05	27/60/301/57492/29117/857/6347/6352/912/961/1604/975/9308/1947/1948/1960/2534/3105/3111/3113/3115/3117/3122/3127/3133/3142/3329/10808/3572/4254/3965/64332/58515/6597/8651/6659/7070/64115/7494	39
Endothelial_IIvsN	GO:0045601	regulation of endothelial cell differentiation	14/1332	47/18614	3.13E-06	0.000123292	9.06E-05	94/118/81575/84913/634/7122/1499/3397/182/4851/4855/23236/9475/7132	14
Endothelial_IIvsN	GO:0009260	ribonucleotide biosynthetic process	37/1332	231/18614	3.14E-06	0.000123292	9.06E-05	32/11332/226/498/506/509/513/514/516/517/518/521/9551/10632/515/10476/522/539/51727/2023/201562/126328/55967/4696/4700/4716/4714/4720/374291/4728/4881/142/65018/55312/7040/7114/790955	37
Endothelial_IIvsN	GO:0090287	regulation of cellular response to growth factor stimulus	49/1332	345/18614	3.17E-06	0.000123599	9.08E-05	94/25960/8862/857/858/135228/967/8837/10370/1499/1601/27122/2022/2280/23770/11167/2734/2887/3065/3326/3303/5654/3621/3678/8516/57608/10984/3791/9113/4851/9315/8829/8473/56937/11156/6386/6422/58516/23411/23111/10252/81848/23213/7040/7057/79652/10140/7424/26036	49
Endothelial_IIvsN	GO:0043535	regulation of blood vessel endothelial cell migration	28/1332	152/18614	3.21E-06	0.000124596	9.16E-05	94/10000/285/301/348/498/506/1460/54567/1942/51564/3315/57608/3728/3791/9314/4208/4851/8829/5155/5547/28984/23411/7040/7057/7114/22846/7424	28
Endothelial_IIvsN	GO:0008380	RNA splicing	61/1332	466/18614	3.27E-06	0.00012602	9.26E-05	79026/51329/57018/1195/9879/1655/1859/9775/56943/2521/3178/3181/3183/3187/3189/3192/3303/3312/10625/22889/51691/51631/10150/23517/55051/5411/5430/24148/57716/22913/10180/9939/5978/6231/51637/10284/9169/23064/7536/8175/10992/51639/54407/6638/4809/10772/6427/6428/6430/6432/10929/25949/23435/9967/6434/10907/7307/25962/9589/4904/23091	61
Endothelial_IIvsN	GO:0097529	myeloid leukocyte migration	38/1332	241/18614	3.41E-06	0.000130545	9.59E-05	301/2683/682/6358/6347/6368/6351/6352/4345/961/975/928/4267/1435/6387/2920/1843/1910/2321/3554/3672/83700/4254/4282/4313/5155/80310/5175/23236/5479/57580/5879/58515/5054/23075/7057/7424/9948	38
Endothelial_IIvsN	GO:0051017	actin filament bundle assembly	29/1332	161/18614	3.44E-06	0.000130873	9.62E-05	118/22899/800/961/57175/1809/51466/6624/7184/3397/3693/4082/4430/8829/9124/5216/221692/5358/9647/5879/28984/389/9475/6281/6422/23075/11346/7126/10163	29
Endothelial_IIvsN	GO:0007229	integrin-mediated signaling pathway	23/1332	112/18614	3.61E-06	0.000135516	9.96E-05	9510/961/967/634/1495/55914/9636/3672/3673/3678/3655/8516/3688/3693/3912/3915/3987/4811/8829/8613/7070/7076/7094	23
Endothelial_IIvsN	GO:0051348	negative regulation of transferase activity	42/1332	279/18614	3.61E-06	0.000135516	9.96E-05	104/348/8815/857/868/1026/1027/1029/634/26973/3301/1843/1974/54206/4616/2950/10614/3192/3315/10527/9113/4298/7026/11315/29085/5585/5339/9647/5728/5787/10399/51637/6422/23411/10252/81848/7070/7249/100287171/25937/7532/7538	42
Endothelial_IIvsN	GO:0009612	response to mechanical stimulus	35/1332	215/18614	3.96E-06	0.000147466	0.000108374	285/9531/7832/9994/10370/1435/1499/6387/7852/1535/2022/2353/2354/2534/2934/3659/3673/3725/3727/3728/4131/8932/4212/4313/136319/5028/63895/5339/5270/54407/7057/441027/7132/10628/7508	35
Endothelial_IIvsN	GO:1903037	regulation of leukocyte cell-cell adhesion	52/1332	378/18614	4.13E-06	0.000153035	0.000112467	27/60/301/57492/29117/857/868/6347/6352/912/961/1604/975/9308/634/6387/1947/1948/1960/10875/2534/3105/3111/3113/3115/3117/3122/3127/3133/3142/3329/10808/3572/3659/4254/9314/7805/3965/2615/64332/441478/149041/6401/58515/6403/6597/8651/6659/7070/23240/64115/7494	52
Endothelial_IIvsN	GO:0048659	smooth muscle cell proliferation	31/1332	180/18614	4.25E-06	0.000156473	0.000114994	9510/8862/348/10203/6352/1012/1026/1027/1499/1535/1649/1786/2697/2771/3065/3486/3488/3673/3725/4208/4313/4881/4883/5155/80310/5728/7536/6648/7040/7057/7520	31
Endothelial_IIvsN	GO:0051100	negative regulation of binding	29/1332	163/18614	4.44E-06	0.000161904	0.000118985	1636/60/581/401152/114769/857/6368/1026/1454/1522/1601/1649/25979/9775/84893/23462/3397/3428/3434/3725/5028/11315/5155/5499/10399/5899/6996/7114/23063	29
Endothelial_IIvsN	GO:0051098	regulation of binding	51/1332	369/18614	4.46E-06	0.000161904	0.000118985	1636/60/118/348/351/581/401152/801/114769/857/868/6368/9236/1026/7122/1454/1460/1499/1522/1601/1649/25979/8721/9775/1981/84893/2280/23462/3397/3428/3434/3673/3725/9314/8932/8829/5028/11315/142/5155/23129/5499/5516/10399/5899/9693/6281/6996/7040/7114/23063	51
Endothelial_IIvsN	GO:0071453	cellular response to oxygen levels	30/1332	172/18614	4.64E-06	0.00016752	0.000123112	468/596/114769/857/947/1027/8837/10370/112398/1958/2023/30001/2353/2308/3727/378938/4609/4720/29997/4851/5034/65018/5366/28984/9475/6422/23411/6781/8614/677	30
Endothelial_IIvsN	GO:0090066	regulation of anatomical structure size	63/1332	492/18614	4.71E-06	0.00016886	0.000124097	1636/118/120/10000/1173/348/93663/10109/10094/10092/81873/490/2647/119032/55845/832/857/148170/6387/1910/90952/51466/2149/57704/2803/2876/2934/3059/3320/3475/3672/27345/9113/4131/4313/4478/136319/4881/4883/8829/5028/5216/8301/5499/23645/5728/5868/5879/5916/9475/6405/10501/6560/6648/23111/23075/29767/7114/11078/7408/253725/9897/9948	63
Endothelial_IIvsN	GO:0009152	purine ribonucleotide biosynthetic process	35/1332	217/18614	4.89E-06	0.000174583	0.000128303	32/11332/226/498/506/509/513/514/516/517/518/521/9551/10632/515/10476/522/539/2023/201562/126328/55967/4696/4700/4716/4714/4720/374291/4728/4881/142/65018/7040/7114/790955	35
Endothelial_IIvsN	GO:1903039	positive regulation of leukocyte cell-cell adhesion	41/1332	273/18614	4.99E-06	0.000176732	0.000129882	27/60/301/57492/29117/857/6347/6352/912/961/1604/975/9308/1947/1948/1960/2534/3105/3111/3113/3115/3117/3122/3127/3133/3142/3329/10808/3572/4254/3965/64332/6401/58515/6403/6597/8651/6659/7070/64115/7494	41
Endothelial_IIvsN	GO:0042176	regulation of protein catabolic process	50/1332	361/18614	5.19E-06	0.000182891	0.000134409	348/51582/10134/857/868/975/1027/1191/64326/1454/1457/1471/5476/1601/641700/112398/6923/2308/2534/2876/3320/3326/3303/3304/8870/4478/29116/29997/1728/4898/51667/4947/8473/11315/65018/5700/5702/5707/5708/5720/5721/10399/5886/6386/9554/5270/7076/7133/7314/51322	50
Endothelial_IIvsN	GO:0031647	regulation of protein stability	46/1332	322/18614	5.37E-06	0.00018501	0.000135966	22848/9334/9531/596/811/975/11140/1191/5476/1512/1942/26224/2597/112770/2896/2934/3320/3326/3303/3304/3312/3329/79763/730094/29116/29997/64175/11315/5216/65018/8613/5434/5479/5728/5886/10169/51100/23411/6659/23435/92162/54543/54765/7305/7320/7756	46
Endothelial_IIvsN	GO:0061437	renal system vasculature development	11/1332	31/18614	5.38E-06	0.00018501	0.000135966	285/947/8837/1958/2828/4851/8829/5155/80310/5175/7010	11
Endothelial_IIvsN	GO:0061440	kidney vasculature development	11/1332	31/18614	5.38E-06	0.00018501	0.000135966	285/947/8837/1958/2828/4851/8829/5155/80310/5175/7010	11
Endothelial_IIvsN	GO:0043484	regulation of RNA splicing	31/1332	182/18614	5.38E-06	0.00018501	0.000135966	79026/57018/1195/1655/1859/56943/2521/3178/3181/3187/3189/3192/3303/3312/10150/5430/57716/9939/5978/6231/10284/23064/7536/54407/10772/6428/6430/6432/9967/6434/9589	31
Endothelial_IIvsN	GO:2001236	regulation of extrinsic apoptotic signaling pathway	28/1332	156/18614	5.41E-06	0.000185106	0.000136037	467/596/857/8837/1495/1654/2876/2950/3303/3304/3383/2537/3655/85450/4170/8829/11315/2923/8682/5366/5499/5728/5054/6422/23678/7057/219699/10413	28
Endothelial_IIvsN	GO:0032271	regulation of protein polymerization	32/1332	191/18614	5.47E-06	0.000185818	0.000136559	118/120/93663/10109/10094/10092/81873/832/148170/1027/1859/90952/51466/57704/2934/3059/3320/3303/3304/9113/4131/136319/5216/65018/5879/6904/29767/7114/23116/11078/7408/253725	32
Endothelial_IIvsN	GO:2001237	negative regulation of extrinsic apoptotic signaling pathway	21/1332	99/18614	5.53E-06	0.000187013	0.000137438	596/8837/1495/1654/2876/2950/3303/3304/3383/2537/3655/85450/4170/8829/11315/8682/5054/23678/7057/219699/10413	21
Endothelial_IIvsN	GO:0001938	positive regulation of endothelial cell proliferation	23/1332	115/18614	5.77E-06	0.000193708	0.000142358	94/10000/8862/187/858/1012/6387/1535/51162/1960/57608/3725/3791/56005/3164/441478/8829/8828/5155/23411/7010/7424/51157	23
Endothelial_IIvsN	GO:0001954	positive regulation of cell-matrix adhesion	15/1332	56/18614	6.06E-06	0.000202381	0.000148732	948/1012/1435/3728/3791/3987/9448/8829/9647/5879/54453/6281/6422/7010/7070	15
Endothelial_IIvsN	GO:0008154	actin polymerization or depolymerization	32/1332	192/18614	6.12E-06	0.000203186	0.000149324	118/120/93663/10109/10094/10092/81873/55845/832/148170/1072/6387/1730/90952/51466/57704/2934/3059/9113/136319/5216/57580/5879/23075/29767/7114/11078/7408/253725/51019/9897/9948	32
Endothelial_IIvsN	GO:0051894	positive regulation of focal adhesion assembly	10/1332	26/18614	6.25E-06	0.000205324	0.000150895	3791/3987/9448/8829/9647/5879/6281/6422/7010/7070	10
Endothelial_IIvsN	GO:1900151	regulation of nuclear-transcribed mRNA catabolic process	deadenylation-dependent decay	10/1332	26/18614	6.25E-06	0.000205324	0.000150895	27161/7812/3192/149041/11044/64282/10140/4904/7538/677	10
Endothelial_IIvsN	GO:0046390	ribose phosphate biosynthetic process	37/1332	238/18614	6.38E-06	0.000208252	0.000153047	32/11332/226/498/506/509/513/514/516/517/518/521/9551/10632/515/10476/522/539/51727/2023/201562/126328/55967/4696/4700/4716/4714/4720/374291/4728/4881/142/65018/55312/7040/7114/790955	37
Endothelial_IIvsN	GO:0032535	regulation of cellular component size	49/1332	354/18614	6.54E-06	0.000212367	0.000156071	118/120/10000/1173/348/93663/10109/10094/10092/81873/2647/119032/55845/832/148170/6387/90952/51466/57704/2803/2934/3059/3320/3475/9113/4131/4478/136319/8829/5216/8301/5499/23645/5728/5868/5879/5916/6405/10501/6560/23111/23075/29767/7114/11078/7408/253725/9897/9948	49
Endothelial_IIvsN	GO:0007599	hemostasis	36/1332	230/18614	7.25E-06	0.000233866	0.00017187	60/348/857/947/948/928/634/1192/1465/8527/160851/9162/8525/2149/9002/9158/2313/2677/2778/3315/3572/3673/10627/5028/5155/5327/5336/6403/5054/5270/710/7035/7056/7057/7094/7450	36
Endothelial_IIvsN	GO:0030168	platelet activation	25/1332	133/18614	7.35E-06	0.000235853	0.000173331	60/348/928/634/1192/1465/8527/160851/9162/8525/2149/9002/9158/2778/3315/3572/10627/5028/5155/5336/6403/5270/7056/7094/7450	25
Endothelial_IIvsN	GO:0048660	regulation of smooth muscle cell proliferation	30/1332	176/18614	7.47E-06	0.000237679	0.000174673	9510/8862/348/10203/6352/1012/1026/1027/1499/1535/1786/2697/2771/3065/3486/3488/3673/3725/4208/4313/4881/4883/5155/80310/5728/7536/6648/7040/7057/7520	30
Endothelial_IIvsN	GO:0033002	muscle cell proliferation	38/1332	249/18614	7.49E-06	0.000237679	0.000174673	9510/8862/348/10203/858/6352/1012/1026/1027/8837/10370/1499/1535/1649/1786/2353/2697/2771/3065/3486/3488/3673/3725/4208/4313/4851/4881/4883/5155/80310/5728/57190/7536/6648/7040/7057/7520/10413	38
Endothelial_IIvsN	GO:0001952	regulation of cell-matrix adhesion	24/1332	125/18614	7.62E-06	0.000240735	0.000176919	94/596/948/1012/1029/1435/182/3728/3791/3987/9448/8829/9647/5728/5879/54453/9475/6281/5054/6422/7010/7057/7070/7094	24
Endothelial_IIvsN	GO:0051084	'de novo' post-translational protein folding	12/1332	38/18614	8.08E-06	0.000253772	0.0001865	3337/11080/30001/3303/3304/3306/3310/3312/3336/10808/23753/9403	12
Endothelial_IIvsN	GO:0050680	negative regulation of epithelial cell proliferation	30/1332	177/18614	8.39E-06	0.000261973	0.000192527	94/348/84913/498/93974/2683/857/858/6347/135228/1027/634/1601/54567/1948/2321/4208/4781/4851/7026/5796/5797/28984/6422/6678/23213/55333/7040/7057/22846	30
Endothelial_IIvsN	GO:1903844	regulation of cellular response to transforming growth factor beta stimulus	27/1332	151/18614	8.51E-06	0.000264461	0.000194355	857/858/135228/8837/10370/1601/27122/2022/2280/2734/3065/3326/3303/5654/3621/8516/9113/9315/8473/56937/6386/58516/23411/10252/7040/7057/26036	27
Endothelial_IIvsN	GO:1902600	proton transmembrane transport	26/1332	143/18614	9.11E-06	0.000280924	0.000206454	81/498/506/509/513/514/516/517/518/521/9551/10632/515/10476/522/539/9296/1327/9377/1329/1346/1528/374291/11315/291/7114	26
Endothelial_IIvsN	GO:0009408	response to heat	22/1332	110/18614	9.14E-06	0.000280924	0.000206454	9531/947/26973/6387/3301/55466/3337/11080/10049/51501/3320/3326/3303/3304/3306/3310/51278/3490/23411/56892/7057/7175	22
Endothelial_IIvsN	GO:0045216	cell-cell junction organization	34/1332	214/18614	9.28E-06	0.00028381	0.000208575	1636/60/118/4301/187/857/928/1012/7122/1495/1499/1948/90952/2149/6624/2697/2701/51564/79191/83700/3728/3987/5175/5339/5872/10266/389/9475/6615/6904/7040/9414/7094/9948	34
Endothelial_IIvsN	GO:0007565	female pregnancy	31/1332	187/18614	9.50E-06	0.000288934	0.000212341	1636/27161/285/397/596/682/811/10370/1393/1508/29924/2353/2354/2697/3488/3490/3673/3678/3726/3965/4313/7026/142/639/6159/54407/6670/6781/8614/7056/7076	31
Endothelial_IIvsN	GO:0062197	cellular response to chemical stress	48/1332	349/18614	9.64E-06	0.000291554	0.000214266	301/468/596/857/948/1499/1649/1654/3301/54206/2353/2308/2534/2876/493869/3303/3304/3315/3725/84557/4170/4255/4313/10276/1728/4929/5034/11315/142/80310/65018/5339/59338/50640/5796/10399/5978/140823/51389/57190/55829/5269/23064/23411/6648/7520/677/51157	48
Endothelial_IIvsN	GO:0007596	blood coagulation	35/1332	224/18614	1.00E-05	0.000302104	0.000222019	60/348/857/947/948/928/634/1192/1465/8527/160851/9162/8525/2149/9002/9158/2677/2778/3315/3572/3673/10627/5028/5155/5327/5336/6403/5054/5270/710/7035/7056/7057/7094/7450	35
Endothelial_IIvsN	GO:0051085	chaperone cofactor-dependent protein refolding	11/1332	33/18614	1.08E-05	0.000321946	0.000236602	3337/11080/30001/3303/3304/3306/3310/3312/3336/10808/23753	11
Endothelial_IIvsN	GO:0044706	multi-multicellular organism process	34/1332	216/18614	1.14E-05	0.000339029	0.000249156	1636/27161/285/397/2683/596/682/811/10370/1393/1508/29924/2353/2354/2697/3488/3490/3673/3678/3726/3965/23764/4313/7026/142/639/6159/5270/54407/6670/6781/8614/7056/7076	34
Endothelial_IIvsN	GO:0003170	heart valve development	17/1332	73/18614	1.16E-05	0.000342447	0.000251668	11096/187/8642/54567/1942/23462/182/9782/4208/4851/639/9475/6615/6659/7040/7132/7133	17
Endothelial_IIvsN	GO:0044703	multi-organism reproductive process	33/1332	207/18614	1.16E-05	0.000342447	0.000251668	1636/27161/285/397/596/682/811/10370/1393/1508/29924/2353/2354/2697/3488/3490/3673/3678/3726/3965/23764/4313/7026/142/639/6159/5270/54407/6670/6781/8614/7056/7076	33
Endothelial_IIvsN	GO:0007162	negative regulation of cell adhesion	44/1332	312/18614	1.19E-05	0.000348603	0.000256192	81/94/285/301/506/868/928/1012/1029/634/6387/1843/10875/53827/3142/3659/182/83700/9314/7805/3965/2615/9448/4313/4851/4855/441478/5362/23129/9647/5728/149041/28984/5054/5270/6494/8651/81848/23075/6904/7040/7057/23240/64115	44
Endothelial_IIvsN	GO:0045088	regulation of innate immune response	50/1332	373/18614	1.29E-05	0.000377461	0.0002774	2/348/8815/329/857/6352/912/948/11140/634/1520/1535/1654/55914/8547/2534/2896/10614/3105/3106/3133/3134/3320/3303/3304/3329/3428/3430/3659/9636/3965/9782/57506/5819/64332/29997/90268/142/5336/23180/6197/25939/710/7040/9868/9865/81844/7305/7353/7520	50
Endothelial_IIvsN	GO:0031099	regeneration	31/1332	190/18614	1.32E-05	0.000381275	0.000280203	1636/285/301/596/595/975/928/1026/1027/8837/1495/6387/2876/2896/84717/3475/3482/3725/9314/4131/4313/136319/4837/4851/9315/5782/57190/158376/6430/7070/10413	31
Endothelial_IIvsN	GO:0051495	positive regulation of cytoskeleton organization	31/1332	190/18614	1.32E-05	0.000381275	0.000280203	22899/10109/55845/961/148170/1027/85459/51466/2934/3059/3303/3304/3397/4131/8829/5216/9647/5879/28984/389/9475/6281/6422/23075/11346/7010/23116/7408/10163/253725/9948	31
Endothelial_IIvsN	GO:0030198	extracellular matrix organization	44/1332	314/18614	1.40E-05	0.000401893	0.000295356	25890/9510/11096/351/2683/857/858/8837/1306/80781/1282/1284/1295/55790/1471/1520/10049/2022/30001/6624/83872/51124/8516/3688/3912/3915/4017/4324/4313/4643/4811/22795/4851/10609/7837/10266/28984/9806/23213/7040/7132/7133/64856/100287171	44
Endothelial_IIvsN	GO:0010586	miRNA metabolic process	20/1332	97/18614	1.44E-05	0.000410903	0.000301977	27161/8862/84913/1655/1958/2353/3725/10984/9314/4609/4781/5155/149041/5978/6597/167153/64282/7040/23318/79670	20
Endothelial_IIvsN	GO:0051125	regulation of actin nucleation	12/1332	40/18614	1.46E-05	0.000415146	0.000305096	348110/55845/57175/9535/2934/10163/100287171/387680/253725/51019/23325/9897	12
Endothelial_IIvsN	GO:0030308	negative regulation of cell growth	31/1332	191/18614	1.47E-05	0.000416221	0.000305885	94/596/11007/1026/1027/1029/1601/1654/2023/2273/2697/3303/3304/3475/3621/79960/4881/8829/10399/92304/6405/10501/5270/6422/6494/23411/6597/9043/23111/7040/9868	31
Endothelial_IIvsN	GO:0034605	cellular response to heat	16/1332	67/18614	1.48E-05	0.00041828	0.000307399	9531/947/26973/3337/10049/51501/3320/3326/3303/3304/3310/51278/23411/56892/7057/7175	16
Endothelial_IIvsN	GO:0043062	extracellular structure organization	44/1332	315/18614	1.52E-05	0.000424971	0.000312316	25890/9510/11096/351/2683/857/858/8837/1306/80781/1282/1284/1295/55790/1471/1520/10049/2022/30001/6624/83872/51124/8516/3688/3912/3915/4017/4324/4313/4643/4811/22795/4851/10609/7837/10266/28984/9806/23213/7040/7132/7133/64856/100287171	44
Endothelial_IIvsN	GO:0050817	coagulation	35/1332	229/18614	1.64E-05	0.000456651	0.000335598	60/348/857/947/948/928/634/1192/1465/8527/160851/9162/8525/2149/9002/9158/2677/2778/3315/3572/3673/10627/5028/5155/5327/5336/6403/5054/5270/710/7035/7056/7057/7094/7450	35
Endothelial_IIvsN	GO:0009266	response to temperature stimulus	30/1332	183/18614	1.64E-05	0.000456881	0.000335767	490/9531/947/26973/6387/7852/3301/55466/3337/11080/10049/30001/2353/2308/51501/3320/3326/3303/3304/3306/3310/3329/51278/3490/56925/23411/6648/56892/7057/7175	30
Endothelial_IIvsN	GO:0030968	endoplasmic reticulum unfolded protein response	17/1332	75/18614	1.70E-05	0.000469279	0.000344879	467/468/1388/581/595/1649/54431/27248/30001/10956/101928527/23645/10399/55829/27230/8614/7494	17
Endothelial_IIvsN	GO:0017015	regulation of transforming growth factor beta receptor signaling pathway	26/1332	148/18614	1.72E-05	0.000472536	0.000347272	857/858/135228/10370/1601/27122/2022/2280/2734/3065/3326/3303/5654/3621/8516/9113/9315/8473/56937/6386/58516/23411/10252/7040/7057/26036	26
Endothelial_IIvsN	GO:0045229	external encapsulating structure organization	44/1332	317/18614	1.78E-05	0.000482302	0.000354449	25890/9510/11096/351/2683/857/858/8837/1306/80781/1282/1284/1295/55790/1471/1520/10049/2022/30001/6624/83872/51124/8516/3688/3912/3915/4017/4324/4313/4643/4811/22795/4851/10609/7837/10266/28984/9806/23213/7040/7132/7133/64856/100287171	44
Endothelial_IIvsN	GO:0007043	cell-cell junction assembly	27/1332	157/18614	1.78E-05	0.000482302	0.000354449	1636/60/4301/187/857/928/1012/7122/1495/1499/90952/6624/2697/2701/51564/79191/83700/3728/5175/5872/10266/389/9475/6615/6904/7094/9948	27
Endothelial_IIvsN	GO:0036294	cellular response to decreased oxygen levels	27/1332	157/18614	1.78E-05	0.000482302	0.000354449	468/596/114769/947/1027/8837/10370/112398/1958/2023/30001/2353/3727/378938/4609/29997/4851/5034/65018/5366/28984/9475/6422/23411/6781/8614/677	27
Endothelial_IIvsN	GO:0006413	translational initiation	23/1332	123/18614	1.84E-05	0.000495929	0.000364464	27161/468/6352/7812/1654/10209/1964/8894/8666/1973/1974/1978/1981/8672/1983/3692/3315/219402/5499/23645/6218/6189/7175	23
Endothelial_IIvsN	GO:0051851	modulation by host of symbiont process	18/1332	83/18614	1.85E-05	0.000496584	0.000364945	348/858/6351/6352/1072/3065/3312/3482/3725/5479/5702/8934/5868/5978/9475/6597/23435/253832	18
Endothelial_IIvsN	GO:0071375	cellular response to peptide hormone stimulus	43/1332	308/18614	1.91E-05	0.000510904	0.000375469	57492/490/760/857/858/634/8837/1393/1509/1535/54206/2353/2308/9518/2771/2887/3625/3638/3643/54741/4131/55777/3164/4929/8473/142/5315/5327/23236/5791/5872/11031/9475/55829/23411/8651/9021/6430/23371/7249/7494/7532/677	43
Endothelial_IIvsN	GO:0072012	glomerulus vasculature development	10/1332	29/18614	1.93E-05	0.000512166	0.000376396	285/947/8837/1958/2828/4851/5155/80310/5175/7010	10
Endothelial_IIvsN	GO:0008064	regulation of actin polymerization or depolymerization	26/1332	149/18614	1.94E-05	0.000512166	0.000376396	118/120/93663/10109/10094/10092/81873/55845/832/148170/6387/90952/51466/57704/2934/3059/9113/136319/5216/23075/29767/7114/11078/7408/253725/9948	26
Endothelial_IIvsN	GO:0071456	cellular response to hypoxia	26/1332	149/18614	1.94E-05	0.000512166	0.000376396	596/114769/947/1027/8837/10370/112398/1958/2023/30001/2353/3727/378938/4609/29997/4851/5034/65018/5366/28984/9475/6422/23411/6781/8614/677	26
Endothelial_IIvsN	GO:2001243	negative regulation of intrinsic apoptotic signaling pathway	20/1332	99/18614	1.97E-05	0.000517804	0.00038054	57007/596/1191/6387/1654/3301/2023/2876/3065/3303/3315/10625/4282/11315/65018/55829/23411/6615/6648/7494	20
Endothelial_IIvsN	GO:0045766	positive regulation of angiogenesis	30/1332	185/18614	2.04E-05	0.000531202	0.000390386	94/27161/10000/285/187/947/1512/7852/2022/2321/2896/3315/3678/3688/3716/57608/3728/3791/9314/92140/56005/8829/5315/10266/5054/23411/7010/7057/7424/7494	30
Endothelial_IIvsN	GO:1904018	positive regulation of vasculature development	30/1332	185/18614	2.04E-05	0.000531202	0.000390386	94/27161/10000/285/187/947/1512/7852/2022/2321/2896/3315/3678/3688/3716/57608/3728/3791/9314/92140/56005/8829/5315/10266/5054/23411/7010/7057/7424/7494	30
Endothelial_IIvsN	GO:0043922	negative regulation by host of viral transcription	7/1332	14/18614	2.07E-05	0.00053746	0.000394985	6351/6352/3065/3725/5702/5978/23435	7
Endothelial_IIvsN	GO:0022904	respiratory electron transport chain	23/1332	124/18614	2.10E-05	0.000542902	0.000398985	1327/9377/1329/1337/1346/54205/144363/55967/4696/4700/4716/4714/4720/374291/4728/11315/65018/5339/11232/6648/790955/10975/27089	23
Endothelial_IIvsN	GO:0002831	regulation of response to biotic stimulus	58/1332	463/18614	2.14E-05	0.00054909	0.000403532	2/196/348/8815/329/114769/857/6352/912/948/1604/11140/634/1520/1535/1654/55914/8547/10875/2534/2896/10614/3105/3106/3133/3134/3320/3303/3304/3329/5654/3428/3430/3659/9636/3965/9782/57506/4282/5819/64332/29997/90268/142/5336/23180/6197/25939/58515/710/7040/9868/9865/54765/81844/7305/7353/7520	58
Endothelial_IIvsN	GO:0032963	collagen metabolic process	21/1332	108/18614	2.27E-05	0.000579809	0.000426108	1471/1508/1520/2022/54206/2149/3673/3688/4324/4313/4851/64175/55214/10609/79137/162427/28984/7040/23371/7431/64115	21
Endothelial_IIvsN	GO:0009259	ribonucleotide metabolic process	58/1332	464/18614	2.28E-05	0.000579809	0.000426108	84836/32/11332/226/351/498/506/509/513/514/93974/516/517/518/521/9551/10632/515/10476/522/539/51727/3692/2023/2597/168537/137964/2987/201562/3303/3304/3312/8870/3643/3939/126328/55967/4696/4700/4716/4714/4720/374291/4728/4881/11165/8473/142/27115/5223/65018/5315/55312/7040/9414/7114/790955/26137	58
Endothelial_IIvsN	GO:0032233	positive regulation of actin filament bundle assembly	15/1332	62/18614	2.31E-05	0.000585246	0.000430104	22899/961/51466/3397/8829/5216/9647/5879/28984/389/9475/6281/6422/23075/11346	15
Endothelial_IIvsN	GO:1901888	regulation of cell junction assembly	33/1332	214/18614	2.35E-05	0.000591907	0.000434999	51225/1636/94/375790/187/351/22899/857/7122/22883/9746/1499/1981/79191/3791/3987/9448/4208/8829/8473/9647/5728/5879/2889/9693/9475/6281/6422/6615/7010/7057/7070/7094	33
Endothelial_IIvsN	GO:0002460	adaptive immune response based on somatic recombination of immune receptors built from immunoglobulin superfamily domains	43/1332	311/18614	2.42E-05	0.000608707	0.000447345	196/301/11118/712/713/912/1604/975/634/3426/1191/1512/118460/3105/3106/3107/3111/3113/3115/3117/3122/3127/3133/3134/3142/3329/3554/9466/182/3726/51111/4208/5819/64332/4851/5585/149041/23180/710/23075/6891/7040/7133	43
Endothelial_IIvsN	GO:0006164	purine nucleotide biosynthetic process	38/1332	262/18614	2.44E-05	0.00060992	0.000448237	32/11332/226/498/506/509/513/514/516/517/518/521/9551/10632/515/10476/522/539/2023/2987/201562/93100/126328/55967/4696/4700/4716/4714/4720/374291/4728/4837/4881/142/65018/7040/7114/790955	38
Endothelial_IIvsN	GO:0034250	positive regulation of amide metabolic process	28/1332	169/18614	2.55E-05	0.000634697	0.000466446	6352/1191/7812/1454/1654/1942/9775/1981/3692/3192/3673/8301/65018/5315/5337/23645/81554/9475/6154/51065/27230/6659/11044/64282/7057/10140/7431/4904	28
Endothelial_IIvsN	GO:0009150	purine ribonucleotide metabolic process	56/1332	445/18614	2.59E-05	0.000642411	0.000472115	84836/32/11332/226/351/498/506/509/513/514/93974/516/517/518/521/9551/10632/515/10476/522/539/3692/2023/2597/168537/137964/2987/201562/3303/3304/3312/8870/3643/3939/126328/55967/4696/4700/4716/4714/4720/374291/4728/4881/11165/8473/142/27115/5223/65018/5315/7040/9414/7114/790955/26137	56
Endothelial_IIvsN	GO:0010212	response to ionizing radiation	25/1332	143/18614	2.70E-05	0.000665493	0.000489078	301/9577/581/596/595/1026/64326/1535/1958/2876/3428/121457/51776/4255/4609/64859/10276/142/6154/6422/23411/6648/7056/7520/10413	25
Endothelial_IIvsN	GO:0002474	antigen processing and presentation of peptide antigen via MHC class I	11/1332	36/18614	2.73E-05	0.000672317	0.000494093	1636/811/64167/3105/3106/3107/3133/3134/54842/2923/6891	11
Endothelial_IIvsN	GO:0000956	nuclear-transcribed mRNA catabolic process	23/1332	126/18614	2.75E-05	0.000672962	0.000494567	27161/7832/9125/7812/1655/9775/118460/3192/550643/55629/9939/149041/23049/167153/11044/64282/9967/10140/23318/79670/4904/7538/677	23
Endothelial_IIvsN	GO:0032102	negative regulation of response to external stimulus	56/1332	446/18614	2.76E-05	0.000673279	0.0004948	2/285/348/8815/10203/114769/6347/135228/4345/947/928/634/57680/57175/1843/55914/10875/2534/2876/2896/2950/3105/3106/3133/3134/5654/8870/3428/9636/9314/3965/4282/4851/8829/90268/142/5155/5327/5728/25939/55829/6405/10501/5054/5270/710/9021/7010/7035/7040/7056/7057/7132/7133/7353/7538	56
Endothelial_IIvsN	GO:0030832	regulation of actin filament length	26/1332	152/18614	2.78E-05	0.000674951	0.000496029	118/120/93663/10109/10094/10092/81873/55845/832/148170/6387/90952/51466/57704/2934/3059/9113/136319/5216/23075/29767/7114/11078/7408/253725/9948	26
Endothelial_IIvsN	GO:0043114	regulation of vascular permeability	13/1332	49/18614	2.81E-05	0.000678303	0.000498493	348/388125/634/7122/2828/4881/5339/83483/11156/10266/7010/7040/9414	13
Endothelial_IIvsN	GO:0051702	biological process involved in interaction with symbiont	22/1332	118/18614	2.91E-05	0.000699538	0.000514098	348/858/6351/6352/1072/2597/2876/3065/3312/3329/3482/3725/5479/5702/8934/5868/5978/9475/140823/6597/23435/253832	22
Endothelial_IIvsN	GO:0048041	focal adhesion assembly	18/1332	86/18614	3.07E-05	0.000736974	0.00054161	94/596/3673/3791/3987/9448/8829/9647/5728/5796/5879/9475/6281/6422/7010/7057/7070/7094	18
Endothelial_IIvsN	GO:0030041	actin filament polymerization	27/1332	162/18614	3.17E-05	0.000756394	0.000555882	118/120/93663/10109/10094/10092/81873/832/148170/1730/90952/51466/57704/2934/3059/9113/136319/5216/57580/5879/29767/7114/11078/7408/253725/51019/9897	27
Endothelial_IIvsN	GO:0009165	nucleotide biosynthetic process	41/1332	295/18614	3.29E-05	0.000781588	0.000574398	32/11332/102157402/226/498/506/509/513/514/516/517/518/521/9551/10632/515/10476/522/539/51727/2023/2987/201562/93100/126328/55967/4696/4700/4716/4714/4720/374291/4728/4837/4881/142/65018/55312/7040/7114/790955	41
Endothelial_IIvsN	GO:0043161	proteasome-mediated ubiquitin-dependent protein catabolic process	55/1332	439/18614	3.45E-05	0.000812075	0.000596803	11047/51529/10134/329/811/857/1191/64326/1454/1499/1601/1649/55101/54431/23392/6923/27248/26224/3326/7184/3303/3304/29997/51667/8473/10956/11315/57092/5516/5683/5688/5691/5693/5694/5700/5702/5707/5708/5713/5714/10399/5886/6386/55829/23411/7126/10210/7320/51465/27338/23190/7353/51322/80232/25937	55
Endothelial_IIvsN	GO:0051893	regulation of focal adhesion assembly	15/1332	64/18614	3.46E-05	0.000812075	0.000596803	94/3791/3987/9448/8829/9647/5728/5879/9475/6281/6422/7010/7057/7070/7094	15
Endothelial_IIvsN	GO:0090109	regulation of cell-substrate junction assembly	15/1332	64/18614	3.46E-05	0.000812075	0.000596803	94/3791/3987/9448/8829/9647/5728/5879/9475/6281/6422/7010/7057/7070/7094	15
Endothelial_IIvsN	GO:1902041	regulation of extrinsic apoptotic signaling pathway via death domain receptors	13/1332	50/18614	3.55E-05	0.000829318	0.000609475	467/8837/1654/2876/3383/85450/11315/8682/5366/5728/5054/6422/7057	13
Endothelial_IIvsN	GO:0008630	intrinsic apoptotic signaling pathway in response to DNA damage	20/1332	103/18614	3.60E-05	0.000839902	0.000617253	57007/581/596/1026/1191/6387/84893/8870/3428/4170/4282/6154/51065/51246/23411/6615/6648/7132/7133/10210	20
Endothelial_IIvsN	GO:0001945	lymph vessel development	10/1332	31/18614	3.75E-05	0.000860551	0.000632428	94/161198/1948/3791/7026/5784/54345/79652/22846/7424	10
Endothelial_IIvsN	GO:0034315	regulation of Arp2/3 complex-mediated actin nucleation	10/1332	31/18614	3.75E-05	0.000860551	0.000632428	55845/57175/9535/10163/100287171/387680/253725/51019/23325/9897	10
Endothelial_IIvsN	GO:0035767	endothelial cell chemotaxis	10/1332	31/18614	3.75E-05	0.000860551	0.000632428	57175/1960/3315/3791/4851/3164/8829/5872/7057/7114	10
Endothelial_IIvsN	GO:0150117	positive regulation of cell-substrate junction organization	10/1332	31/18614	3.75E-05	0.000860551	0.000632428	3791/3987/9448/8829/9647/5879/6281/6422/7010/7070	10
Endothelial_IIvsN	GO:1901215	negative regulation of neuron death	33/1332	219/18614	3.78E-05	0.000862909	0.000634162	348/468/581/596/7832/6347/595/4345/947/1435/1499/1981/2149/2896/3134/9466/3572/3725/3791/4208/4929/8829/11315/65018/23129/5700/10399/5978/23411/6648/51643/7133/219699	33
Endothelial_IIvsN	GO:1901293	nucleoside phosphate biosynthetic process	41/1332	297/18614	3.85E-05	0.000875552	0.000643453	32/11332/102157402/226/498/506/509/513/514/516/517/518/521/9551/10632/515/10476/522/539/51727/2023/2987/201562/93100/126328/55967/4696/4700/4716/4714/4720/374291/4728/4837/4881/142/65018/55312/7040/7114/790955	41
Endothelial_IIvsN	GO:0002396	MHC protein complex assembly	8/1332	20/18614	3.89E-05	0.000878407	0.000645551	811/3111/3113/3115/3117/3122/3127/2923	8
Endothelial_IIvsN	GO:0002501	peptide antigen assembly with MHC protein complex	8/1332	20/18614	3.89E-05	0.000878407	0.000645551	811/3111/3113/3115/3117/3122/3127/2923	8
Endothelial_IIvsN	GO:0019693	ribose phosphate metabolic process	58/1332	473/18614	3.97E-05	0.000892983	0.000656263	84836/32/11332/226/351/498/506/509/513/514/93974/516/517/518/521/9551/10632/515/10476/522/539/51727/3692/2023/2597/168537/137964/2987/201562/3303/3304/3312/8870/3643/3939/126328/55967/4696/4700/4716/4714/4720/374291/4728/4881/11165/8473/142/27115/5223/65018/5315/55312/7040/9414/7114/790955/26137	58
Endothelial_IIvsN	GO:0032091	negative regulation of protein binding	19/1332	96/18614	4.26E-05	0.000952972	0.00070035	1636/60/581/114769/857/6368/1026/1454/1522/1601/25979/3397/3434/11315/5155/5499/10399/5899/6996	19
Endothelial_IIvsN	GO:0050920	regulation of chemotaxis	34/1332	230/18614	4.33E-05	0.000965254	0.000709375	25960/285/811/6347/6351/6352/1012/57175/1435/6387/7852/1843/1948/3315/3673/83700/3791/3965/4282/4851/8829/5155/80310/9647/5879/6405/10501/5054/23075/7040/7057/7114/7424/51157	34
Endothelial_IIvsN	GO:0030522	intracellular receptor signaling pathway	41/1332	299/18614	4.50E-05	0.000999422	0.000734486	81/196/329/811/857/10370/9125/56603/1601/1654/1655/3301/112398/55914/3065/3303/3304/9113/81606/29997/7026/3164/4929/90268/11315/142/5585/8611/56937/5547/5915/5916/23180/51389/6256/6422/23411/6597/7353/10413/7533	41
Endothelial_IIvsN	GO:0045861	negative regulation of proteolysis	44/1332	330/18614	4.77E-05	0.001055931	0.000776015	2/334/351/329/114769/831/135228/1457/1471/1476/1508/1522/1654/10049/64215/1942/2597/2734/2876/3326/3428/2537/80760/9314/56925/29997/3164/8473/11315/8301/5327/6197/6386/5269/5054/5270/710/5274/9806/7035/7057/7076/51322/10406	44
Endothelial_IIvsN	GO:0034109	homotypic cell-cell adhesion	19/1332	97/18614	4.94E-05	0.001089843	0.000800938	60/6352/928/4267/634/1192/1465/9002/9158/2778/3315/3572/3716/3728/10627/8613/5270/9414/7094	19
Endothelial_IIvsN	GO:0060055	angiogenesis involved in wound healing	10/1332	32/18614	5.11E-05	0.001122834	0.000825183	2683/947/7852/2828/2876/3791/4162/5547/5054/7494	10
Endothelial_IIvsN	GO:0072522	purine-containing compound biosynthetic process	38/1332	271/18614	5.18E-05	0.001133659	0.000833138	32/11332/226/498/506/509/513/514/516/517/518/521/9551/10632/515/10476/522/539/2023/2987/201562/93100/126328/55967/4696/4700/4716/4714/4720/374291/4728/4837/4881/142/65018/7040/7114/790955	38
Endothelial_IIvsN	GO:0090092	regulation of transmembrane receptor protein serine/threonine kinase signaling pathway	41/1332	301/18614	5.24E-05	0.001143331	0.000840246	94/857/858/135228/10370/1460/1601/27122/2022/2280/23770/11167/9518/2734/3065/3326/3303/5654/3621/3625/8516/10984/3791/9113/4851/9315/8473/142/56937/11030/6386/6422/58516/23411/23111/10252/23213/7040/7057/10140/26036	41
Endothelial_IIvsN	GO:2001235	positive regulation of apoptotic signaling pathway	24/1332	140/18614	5.37E-05	0.001167195	0.000857785	467/581/10134/857/1495/1512/1520/1649/84893/3625/4170/4609/11315/2923/8682/5366/5499/5728/10399/6154/6422/23411/7057/7314	24
Endothelial_IIvsN	GO:0035924	cellular response to vascular endothelial growth factor stimulus	16/1332	74/18614	5.52E-05	0.001194649	0.000877961	25960/301/967/54567/1960/2321/3315/57608/3791/4851/3164/8829/8828/11156/10266/7424	16
Endothelial_IIvsN	GO:0043547	positive regulation of GTPase activity	38/1332	272/18614	5.61E-05	0.001210569	0.000889661	4301/375790/9938/9411/23526/22899/50807/858/6358/6347/6368/6351/6352/57572/2149/3655/3688/3987/9448/10276/8301/57580/10399/10928/2889/9693/25780/5996/391/6281/6422/6494/57568/30851/23216/23158/7070/7249	38
Endothelial_IIvsN	GO:2001212	regulation of vasculogenesis	7/1332	16/18614	6.09E-05	0.001307226	0.000960695	947/634/23462/3791/10266/9693/54453	7
Endothelial_IIvsN	GO:0043280	positive regulation of cysteine-type endopeptidase activity involved in apoptotic process	22/1332	124/18614	6.38E-05	0.001364612	0.001002868	581/10134/27018/9994/1509/1512/54205/1654/2149/2934/3329/3336/7805/3965/4609/5366/9647/10399/5978/51065/23411/55075	22
Endothelial_IIvsN	GO:0010596	negative regulation of endothelial cell migration	19/1332	99/18614	6.62E-05	0.00141072	0.001036754	94/285/348/1460/54567/55466/3728/9314/4208/4851/7026/5797/28984/6781/374969/55333/7040/7057/22846	19
Endothelial_IIvsN	GO:0051346	negative regulation of hydrolase activity	45/1332	345/18614	6.71E-05	0.001424634	0.001046979	2/301/334/341/351/93974/329/114769/831/135228/1457/1471/1476/1508/1654/10049/2280/2597/2771/2876/3428/2537/80760/9314/3953/56925/3164/11315/8301/23645/5524/10156/9475/6197/5269/5054/5270/710/5274/9806/10252/7035/7057/7076/10406	45
Endothelial_IIvsN	GO:0007492	endoderm development	17/1332	83/18614	6.76E-05	0.0014307	0.001051437	23237/1284/1291/1295/1499/1843/1847/3065/3678/3693/3912/3915/4324/4313/4851/23168/677	17
Endothelial_IIvsN	GO:2001056	positive regulation of cysteine-type endopeptidase activity	24/1332	142/18614	6.79E-05	0.001430868	0.001051561	581/10134/27018/9994/1509/1512/54205/1654/2149/2534/2934/3329/3336/3428/7805/3965/4609/5366/9647/10399/5978/51065/23411/55075	24
Endothelial_IIvsN	GO:0031331	positive regulation of cellular catabolic process	55/1332	450/18614	6.81E-05	0.001430868	0.001051561	27161/348/351/60673/9531/581/10134/7832/857/1191/9125/64326/7812/1454/1601/6923/2308/3192/3303/3304/3643/10984/3791/7805/92140/29997/4898/51667/11315/65018/5728/10399/5886/5899/149041/9475/51100/23411/291/10558/23435/11044/64282/7133/10140/81603/7249/23318/79670/51322/4904/26137/56829/7538/677	55
Endothelial_IIvsN	GO:0010633	negative regulation of epithelial cell migration	21/1332	116/18614	6.85E-05	0.001434687	0.001054367	94/285/348/1460/54567/55466/51466/3728/9314/4208/4851/7026/5728/5797/28984/6781/374969/55333/7040/7057/22846	21
Endothelial_IIvsN	GO:2000108	positive regulation of leukocyte apoptotic process	9/1332	27/18614	6.89E-05	0.0014365	0.0010557	301/581/6352/1029/3965/4208/27166/9693/23411	9
Endothelial_IIvsN	GO:0016055	Wnt signaling pathway	56/1332	461/18614	6.94E-05	0.00144297	0.001060454	25960/348/351/29117/857/595/57680/1454/1457/1460/1499/1601/1649/1654/27122/1910/1958/2308/10146/2887/3065/79960/3728/9314/9113/8932/23184/4811/4851/4929/441478/90268/5336/8613/5499/5728/5868/5879/10399/5916/6206/23168/6422/6597/6659/23213/30851/7040/7091/23240/92162/7249/7320/81839/25937/10413	56
Endothelial_IIvsN	GO:1903320	regulation of protein modification by small protein conjugation or removal	36/1332	255/18614	7.00E-05	0.00144956	0.001065298	57561/329/857/868/1027/201254/10980/150678/1499/1654/3301/1958/2280/2534/3320/3326/3303/3304/9636/10625/7805/29997/56160/8473/11315/65018/5728/6187/6659/374969/10210/54765/7314/7329/27338/100287171	36
Endothelial_IIvsN	GO:0010466	negative regulation of peptidase activity	34/1332	236/18614	7.32E-05	0.001511501	0.001110819	2/334/351/329/114769/831/135228/1457/1471/1476/1508/1654/10049/2597/2876/3428/2537/80760/9314/56925/3164/11315/8301/6197/5269/5054/5270/710/5274/9806/7035/7057/7076/10406	34
Endothelial_IIvsN	GO:0034446	substrate adhesion-dependent cell spreading	19/1332	100/18614	7.63E-05	0.001568668	0.001152832	81/10109/811/1601/1942/8516/3912/3915/3987/8829/5034/29780/57580/5879/6281/81848/7010/11078/253725	19
Endothelial_IIvsN	GO:0198738	cell-cell signaling by wnt	56/1332	463/18614	7.81E-05	0.001600282	0.001176065	25960/348/351/29117/857/595/57680/1454/1457/1460/1499/1601/1649/1654/27122/1910/1958/2308/10146/2887/3065/79960/3728/9314/9113/8932/23184/4811/4851/4929/441478/90268/5336/8613/5499/5728/5868/5879/10399/5916/6206/23168/6422/6597/6659/23213/30851/7040/7091/23240/92162/7249/7320/81839/25937/10413	56
Endothelial_IIvsN	GO:1901216	positive regulation of neuron death	18/1332	92/18614	7.86E-05	0.001604061	0.001178842	468/581/712/1191/1499/1649/1948/1958/2353/2534/2896/3672/4170/1728/142/8301/5978/7305	18
Endothelial_IIvsN	GO:0072593	reactive oxygen species metabolic process	34/1332	237/18614	7.98E-05	0.00162281	0.001192621	93974/596/329/948/1026/8837/1535/3692/2308/2534/2771/2876/2878/2950/8870/2537/50507/1728/11315/5155/65018/5336/5366/5547/57580/7837/5879/55312/140823/9644/6648/7040/7057/7305	34
Endothelial_IIvsN	GO:0090084	negative regulation of inclusion body assembly	6/1332	12/18614	8.42E-05	0.001695678	0.001246173	55466/3337/10049/3303/3304/3306	6
Endothelial_IIvsN	GO:1900152	negative regulation of nuclear-transcribed mRNA catabolic process	deadenylation-dependent decay	6/1332	12/18614	8.42E-05	0.001695678	0.001246173	7812/3192/11044/64282/10140/4904	6
Endothelial_IIvsN	GO:2001214	positive regulation of vasculogenesis	6/1332	12/18614	8.42E-05	0.001695678	0.001246173	947/634/3791/10266/9693/54453	6
Endothelial_IIvsN	GO:0030521	androgen receptor signaling pathway	12/1332	47/18614	8.55E-05	0.001714425	0.00125995	1601/1655/3301/3065/11315/5585/8611/56937/51389/6422/23411/6597	12
Endothelial_IIvsN	GO:0045732	positive regulation of protein catabolic process	31/1332	209/18614	8.66E-05	0.001732227	0.001273033	348/10134/857/868/975/1027/1191/64326/1454/1457/1601/641700/112398/6923/2308/3320/3303/3304/8870/4478/29116/29997/4898/51667/4947/5700/5702/10399/5886/9554/7133	31
Endothelial_IIvsN	GO:0150116	regulation of cell-substrate junction organization	15/1332	69/18614	8.76E-05	0.001745591	0.001282854	94/3791/3987/9448/8829/9647/5728/5879/9475/6281/6422/7010/7057/7070/7094	15
Endothelial_IIvsN	GO:0071214	cellular response to abiotic stimulus	44/1332	339/18614	9.02E-05	0.001785753	0.001312369	468/9577/9531/581/811/114769/9994/1026/150678/1535/1654/1958/2022/54206/3428/3659/3673/51776/4255/4313/136319/4609/10276/56160/142/63895/5339/5728/5796/5978/6154/5269/6422/6494/23411/54407/167153/7076/441027/7132/7508/7520/10413/677	44
Endothelial_IIvsN	GO:0104004	cellular response to environmental stimulus	44/1332	339/18614	9.02E-05	0.001785753	0.001312369	468/9577/9531/581/811/114769/9994/1026/150678/1535/1654/1958/2022/54206/3428/3659/3673/51776/4255/4313/136319/4609/10276/56160/142/63895/5339/5728/5796/5978/6154/5269/6422/6494/23411/54407/167153/7076/441027/7132/7508/7520/10413/677	44
Endothelial_IIvsN	GO:0014902	myotube differentiation	22/1332	127/18614	9.23E-05	0.001819573	0.001337224	11096/596/858/963/975/928/8837/56603/30846/9518/2876/3688/58494/4208/4851/23646/5339/51177/92304/57190/150094/7494	22
Endothelial_IIvsN	GO:0014812	muscle cell migration	20/1332	110/18614	9.50E-05	0.00186784	0.001372696	1636/9510/301/596/6352/57175/1649/2887/3486/3488/3673/4208/10276/8829/5155/80310/5327/51177/6282/5054	20
Endothelial_IIvsN	GO:0006470	protein dephosphorylation	35/1332	249/18614	9.58E-05	0.001876901	0.001379355	596/801/1460/1843/1847/2280/2771/3326/7184/3672/9891/29085/65018/9647/5496/5499/23645/5516/55671/57223/22870/5728/11156/5524/5782/5784/5787/5791/5796/5797/9475/23075/7040/23371/7529	35
Endothelial_IIvsN	GO:0000768	syncytium formation by plasma membrane fusion	14/1332	62/18614	9.67E-05	0.001881912	0.001383038	11096/135228/963/975/928/8837/30846/9518/3688/58494/51177/92304/9644/7305	14
Endothelial_IIvsN	GO:0140253	cell-cell fusion	14/1332	62/18614	9.67E-05	0.001881912	0.001383038	11096/135228/963/975/928/8837/30846/9518/3688/58494/51177/92304/9644/7305	14
Endothelial_IIvsN	GO:0072109	glomerular mesangium development	7/1332	17/18614	9.71E-05	0.001882219	0.001383264	947/8837/1958/2828/4851/5155/80310	7
Endothelial_IIvsN	GO:0050878	regulation of body fluid levels	46/1332	361/18614	9.84E-05	0.00190188	0.001397712	60/8862/187/348/857/595/947/948/928/634/1192/1465/1535/8527/160851/9162/8525/1910/2149/9002/9158/2313/2677/2771/2778/137964/3315/3572/3673/10627/4881/4883/5028/5155/5327/5336/6403/5054/5270/710/7035/7056/7057/7094/7450/7494	46
Endothelial_IIvsN	GO:1903050	regulation of proteolysis involved in protein catabolic process	33/1332	230/18614	0.000100637	0.001920764	0.001411591	348/93974/10134/857/1191/64326/1454/1457/1601/641700/1942/6923/2876/3326/3303/3304/7805/9113/29997/51667/8473/11315/65018/5700/5702/5720/5721/5728/10399/5886/6386/7314/51322	33
Endothelial_IIvsN	GO:0001819	positive regulation of cytokine production	58/1332	489/18614	0.000100716	0.001920764	0.001411591	301/351/468/11118/4345/947/948/1604/975/9308/1191/1535/1649/1654/1958/2149/10146/2597/3105/3113/3115/3133/3134/3320/3303/3304/3315/3329/3428/3554/9466/3572/3659/9636/7805/3965/57506/4282/11315/23236/5336/23180/28984/9475/6284/58515/5054/23411/647087/23213/7040/7057/9868/81844/7305/7494/26137/51157	58
Endothelial_IIvsN	GO:0042773	ATP synthesis coupled electron transport	19/1332	102/18614	0.000100725	0.001920764	0.001411591	1327/9377/1329/1337/1346/54205/55967/4696/4700/4716/4714/4720/374291/4728/11315/65018/790955/10975/27089	19
Endothelial_IIvsN	GO:0042775	mitochondrial ATP synthesis coupled electron transport	19/1332	102/18614	0.000100725	0.001920764	0.001411591	1327/9377/1329/1337/1346/54205/55967/4696/4700/4716/4714/4720/374291/4728/11315/65018/790955/10975/27089	19
Endothelial_IIvsN	GO:0006397	mRNA processing	59/1332	500/18614	0.000101549	0.001926992	0.001416167	104/351/51329/984/9879/1655/1859/9775/3178/3181/3183/3187/3189/3192/3312/22889/51691/51631/10150/23517/550643/55421/55051/5411/24148/22913/54439/10180/9939/5978/10284/9169/23064/7536/8175/10992/51639/6638/4809/10772/6427/6428/6430/6432/10929/25949/23435/167153/11044/64282/9967/6434/10907/7307/25962/9589/4904/23091/677	59
Endothelial_IIvsN	GO:0072331	signal transduction by p53 class mediator	27/1332	173/18614	0.000101719	0.001926992	0.001416167	546/581/596/1026/1027/1655/1859/10614/3428/387893/4282/4609/4646/29997/9891/90809/5366/6154/51065/6446/51246/23411/6615/6659/10210/7314/10467	27
Endothelial_IIvsN	GO:0030193	regulation of blood coagulation	15/1332	70/18614	0.000104222	0.001956313	0.001437716	348/857/947/948/928/634/2149/5155/5327/5054/5270/710/7035/7056/7057	15
Endothelial_IIvsN	GO:0051881	regulation of mitochondrial membrane potential	15/1332	70/18614	0.000104222	0.001956313	0.001437716	93974/581/596/1192/2537/3791/11315/142/65018/5366/27166/10399/6648/23111/7314	15
Endothelial_IIvsN	GO:0034599	cellular response to oxidative stress	39/1332	290/18614	0.000104283	0.001956313	0.001437716	301/468/596/948/1499/2353/2308/2534/2876/493869/3303/3304/3315/3725/84557/4170/4255/4313/10276/1728/4929/5034/11315/142/80310/65018/59338/50640/5796/10399/5978/140823/51389/57190/55829/23064/23411/6648/51157	39
Endothelial_IIvsN	GO:0019646	aerobic electron transport chain	18/1332	94/18614	0.000105138	0.001965972	0.001444815	1327/9377/1329/1337/1346/54205/4696/4700/4716/4714/4720/374291/4728/11315/65018/790955/10975/27089	18
Endothelial_IIvsN	GO:0021954	central nervous system neuron development	17/1332	86/18614	0.000107673	0.002006885	0.001474882	104/9334/7832/113246/57704/3320/3326/4781/51199/4929/8829/8828/5728/9693/6324/7314/27089	17
Endothelial_IIvsN	GO:0050792	regulation of viral process	26/1332	165/18614	0.000115454	0.002145002	0.001576386	104/8815/596/6352/7852/1654/6993/8547/2934/51495/10614/3428/3434/10410/9636/3965/4061/57506/4599/5819/4851/5034/5886/81603/56829/7538	26
Endothelial_IIvsN	GO:0070059	intrinsic apoptotic signaling pathway in response to endoplasmic reticulum stress	14/1332	63/18614	0.000116279	0.002153398	0.001582556	468/581/596/1649/54431/30001/3303/11315/5366/23645/58515/55829/23411/7494	14
Endothelial_IIvsN	GO:0060326	cell chemotaxis	41/1332	312/18614	0.000117694	0.002172635	0.001596693	301/682/811/6358/6347/6368/6351/6352/57175/1435/6387/2920/7852/1843/1910/1960/2321/3315/3672/83700/3791/3965/4282/4313/4851/3164/8829/5155/80310/5339/5479/57580/5872/5879/391/5054/23075/7057/7114/7424/51157	41
Endothelial_IIvsN	GO:0019221	cytokine-mediated signaling pathway	58/1332	492/18614	0.000118968	0.002189162	0.001608839	2532/57007/81/329/114769/857/6358/6347/6368/6351/6352/11140/634/9125/1435/1460/6387/2920/7852/1958/2950/3303/3304/10410/3554/9466/3563/3572/3659/9636/3716/7805/3953/3977/3987/57506/4599/64332/4851/90268/5034/5155/23236/83483/5516/7837/25939/23411/8651/84888/56928/7114/7132/7133/7293/54765/81844/10413	58
Endothelial_IIvsN	GO:0035633	maintenance of blood-brain barrier	10/1332	35/18614	0.00011937	0.002189589	0.001609153	60/7122/90952/2697/3688/58494/83700/3915/5175/9414	10
Endothelial_IIvsN	GO:0043087	regulation of GTPase activity	46/1332	364/18614	0.000119795	0.002190437	0.001609776	4301/375790/9938/9411/23526/22899/50807/858/868/6358/6347/6368/6351/6352/9236/57572/2149/152273/10788/3655/3688/3987/9448/10276/8301/5362/23129/57580/10399/10928/2889/9693/10156/25780/5996/391/6281/6422/6494/57568/10252/30851/23216/23158/7070/7249	46
Endothelial_IIvsN	GO:0030856	regulation of epithelial cell differentiation	26/1332	166/18614	0.00012776	0.002328692	0.001711382	94/118/81575/84913/857/595/135228/1027/634/7122/1499/54206/3397/182/23764/4851/4855/23236/9475/5054/10252/7132/25937/10413/7538/677	26
Endothelial_IIvsN	GO:1902175	regulation of oxidative stress-induced intrinsic apoptotic signaling pathway	9/1332	29/18614	0.000129155	0.002346723	0.001724632	2876/3315/4170/5034/11315/142/65018/23411/6648	9
Endothelial_IIvsN	GO:0030833	regulation of actin filament polymerization	22/1332	130/18614	0.00013158	0.002383285	0.001751502	118/120/93663/10109/10094/10092/81873/832/148170/90952/51466/57704/2934/3059/9113/136319/5216/29767/7114/11078/7408/253725	22
Endothelial_IIvsN	GO:0002253	activation of immune response	58/1332	495/18614	0.000140188	0.002531277	0.001860263	2/581/596/329/11118/153579/712/713/857/868/948/961/1604/975/634/3426/1191/1520/1535/1654/8525/55914/8547/2534/10614/3105/3115/3320/3303/3304/3329/3428/3430/3514/3659/7805/9782/57506/4208/5819/64332/29997/90268/29085/5336/59338/8934/149041/23180/28984/6197/710/7070/9868/9865/7305/7353/7520	58
Endothelial_IIvsN	GO:0000377	RNA splicing	via transesterification reactions with bulged adenosine as nucleophile	42/1332	325/18614	0.000142201	0.002551662	0.001875244	9879/1655/1859/9775/3178/3181/3183/3187/3189/3192/3312/22889/51691/51631/23517/5411/24148/22913/10180/9939/5978/10284/9169/23064/7536/8175/10992/51639/6638/4809/10772/6427/6428/6430/6432/10929/25949/9967/6434/10907/7307/9589	42
Endothelial_IIvsN	GO:0000398	mRNA splicing	via spliceosome	42/1332	325/18614	0.000142201	0.002551662	0.001875244	9879/1655/1859/9775/3178/3181/3183/3187/3189/3192/3312/22889/51691/51631/23517/5411/24148/22913/10180/9939/5978/10284/9169/23064/7536/8175/10992/51639/6638/4809/10772/6427/6428/6430/6432/10929/25949/9967/6434/10907/7307/9589	42
Endothelial_IIvsN	GO:0002819	regulation of adaptive immune response	30/1332	205/18614	0.000142968	0.002557491	0.001879528	196/301/912/1604/975/634/118460/3105/3106/3107/3122/3133/3134/3142/3329/3554/9466/3572/3659/3726/51111/4208/5819/64332/5585/149041/23411/6891/7040/7133	30
Endothelial_IIvsN	GO:0030330	DNA damage response	signal transduction by p53 class mediator	15/1332	72/18614	0.000145829	0.002592614	0.001905341	546/1026/1027/1655/1859/387893/4282/4646/5366/6154/51065/23411/6615/6659/10467	15
Endothelial_IIvsN	GO:1900046	regulation of hemostasis	15/1332	72/18614	0.000145829	0.002592614	0.001905341	348/857/947/948/928/634/2149/5155/5327/5054/5270/710/7035/7056/7057	15
Endothelial_IIvsN	GO:0043491	protein kinase B signaling	31/1332	215/18614	0.000147148	0.002608035	0.001916673	112464/6347/6352/1649/2022/9518/2876/3059/3320/3326/3488/3643/3688/3791/92140/56005/29997/50507/11315/65018/59338/5728/10399/10268/23064/23411/7010/7040/7057/7249/677	31
Endothelial_IIvsN	GO:0010755	regulation of plasminogen activation	7/1332	18/18614	0.000149058	0.002625786	0.001929719	1522/2023/5327/6281/5054/5270/7057	7
Endothelial_IIvsN	GO:0090083	regulation of inclusion body assembly	7/1332	18/18614	0.000149058	0.002625786	0.001929719	1191/55466/3337/10049/3303/3304/3306	7
Endothelial_IIvsN	GO:1901990	regulation of mitotic cell cycle phase transition	45/1332	357/18614	0.000149932	0.002633153	0.001935133	60/9510/51529/301/351/57492/9577/596/9274/29117/6347/595/1026/1027/1029/10217/1654/1843/1981/2273/57520/3306/8870/79960/9314/51776/4361/64859/29997/5087/23236/5720/5721/5728/28984/6154/51065/6597/25949/51347/7175/51322/7508/677/7756	45
Endothelial_IIvsN	GO:0022900	electron transport chain	27/1332	177/18614	0.000150487	0.002634884	0.001936405	1327/9377/1329/1337/1346/1528/1535/54205/144363/4017/55967/4696/4700/4716/4714/4720/374291/4728/50507/11315/65018/5339/11232/6648/790955/10975/27089	27
Endothelial_IIvsN	GO:0010332	response to gamma radiation	13/1332	57/18614	0.000152978	0.002670412	0.001962515	581/596/1026/1535/1958/2876/51776/4609/142/6154/6648/7520/10413	13
Endothelial_IIvsN	GO:0030195	negative regulation of blood coagulation	12/1332	50/18614	0.000162568	0.002829274	0.002079265	348/947/928/634/5155/5327/5054/5270/710/7035/7056/7057	12
Endothelial_IIvsN	GO:0007163	establishment or maintenance of cell polarity	32/1332	226/18614	0.000163372	0.002834721	0.002083268	27/60/1822/10487/6351/9578/25932/1495/56603/6993/55914/6624/2697/2934/3320/3326/3688/83700/4131/4134/4478/29780/9124/5879/10399/9886/391/9475/6494/10252/7010/9948	32
Endothelial_IIvsN	GO:0003176	aortic valve development	11/1332	43/18614	0.000164559	0.002838277	0.002085881	11096/54567/1942/23462/182/4851/9475/6615/7040/7132/7133	11
Endothelial_IIvsN	GO:0031952	regulation of protein autophosphorylation	11/1332	43/18614	0.000164559	0.002838277	0.002085881	1636/801/857/1654/2022/54206/3725/4361/5155/80310/7424	11
Endothelial_IIvsN	GO:0045727	positive regulation of translation	23/1332	141/18614	0.000165515	0.002846262	0.00209175	6352/7812/1654/9775/1981/3692/3192/3673/65018/5315/5337/23645/81554/6154/51065/27230/6659/11044/64282/7057/10140/7431/4904	23
Endothelial_IIvsN	GO:0042246	tissue regeneration	15/1332	73/18614	0.000171567	0.002941591	0.002161808	301/975/928/1026/1027/8837/2876/84717/3475/136319/4851/5782/57190/158376/10413	15
Endothelial_IIvsN	GO:0051146	striated muscle cell differentiation	39/1332	297/18614	0.000173299	0.002962484	0.002177162	11096/11214/57538/596/811/858/963/975/928/8837/1465/56603/1948/30846/9518/2876/3192/3488/79191/3688/58494/4208/136319/4851/50507/23646/5339/51177/5915/92304/57190/150094/9043/7040/29767/9868/9948/7494/4904	39
Endothelial_IIvsN	GO:0010951	negative regulation of endopeptidase activity	25/1332	160/18614	0.000177487	0.003025131	0.002223202	2/329/114769/831/1457/1471/1654/10049/2597/2876/3428/2537/9314/3164/11315/8301/6197/5269/5054/5270/710/5274/9806/7057/7076	25
Endothelial_IIvsN	GO:0030518	intracellular steroid hormone receptor signaling pathway	20/1332	115/18614	0.000178813	0.003038777	0.002233231	811/9125/1601/1655/3301/112398/3065/9113/81606/11315/142/5585/8611/56937/51389/6422/23411/6597/10413/7533	20
Endothelial_IIvsN	GO:1901654	response to ketone	30/1332	208/18614	0.000185744	0.003145871	0.002311935	2/1636/196/490/498/811/857/595/8837/1535/54206/2353/2354/2770/3490/4478/1728/11315/142/5327/9475/6155/51389/6422/6446/23411/7040/7057/10628/10413	30
Endothelial_IIvsN	GO:0000375	RNA splicing	via transesterification reactions	42/1332	329/18614	0.000186204	0.003145871	0.002311935	9879/1655/1859/9775/3178/3181/3183/3187/3189/3192/3312/22889/51691/51631/23517/5411/24148/22913/10180/9939/5978/10284/9169/23064/7536/8175/10992/51639/6638/4809/10772/6427/6428/6430/6432/10929/25949/9967/6434/10907/7307/9589	42
Endothelial_IIvsN	GO:0006949	syncytium formation	14/1332	66/18614	0.000196793	0.003315071	0.002436282	11096/135228/963/975/928/8837/30846/9518/3688/58494/51177/92304/9644/7305	14
Endothelial_IIvsN	GO:0043516	regulation of DNA damage response	signal transduction by p53 class mediator	10/1332	37/18614	0.000198599	0.003321511	0.002441015	1655/1859/387893/4282/5366/6154/23411/6615/6659/10467	10
Endothelial_IIvsN	GO:0019083	viral transcription	12/1332	51/18614	0.0001989	0.003321511	0.002441015	6351/6352/3065/10614/10410/3725/5702/5978/6597/23435/81603/7538	12
Endothelial_IIvsN	GO:1900047	negative regulation of hemostasis	12/1332	51/18614	0.0001989	0.003321511	0.002441015	348/947/928/634/5155/5327/5054/5270/710/7035/7056/7057	12
Endothelial_IIvsN	GO:0072006	nephron development	24/1332	152/18614	0.000201454	0.003354463	0.002465232	285/596/947/8837/1499/8642/1910/1958/2828/79191/182/4208/4609/4643/4811/4851/5087/5155/80310/5175/23213/7010/25937/10413	24
Endothelial_IIvsN	GO:1903706	regulation of hemopoiesis	50/1332	415/18614	0.000203147	0.003363533	0.002471897	60/301/57492/29117/9308/634/1435/1499/56603/1960/3692/10875/2353/3059/3106/3111/3122/3142/3303/3304/3659/9636/182/3726/4254/7071/51621/3965/9935/4208/4212/4609/64332/441478/639/27166/5916/149041/6422/6597/8651/6659/56892/7040/23240/7305/64115/7494/7538/677	50
Endothelial_IIvsN	GO:1902074	response to salt	47/1332	383/18614	0.000203774	0.003363533	0.002471897	118/375790/249/311/801/811/857/595/948/1027/25932/57699/1393/7852/1601/1910/1958/2353/2354/2534/2771/156/3178/3320/7184/3625/3673/3725/3726/3727/27345/84557/4208/5028/5155/8682/23236/5336/5339/10156/9475/140576/6494/6648/7057/9868/10628	47
Endothelial_IIvsN	GO:0050921	positive regulation of chemotaxis	23/1332	143/18614	0.000205131	0.003363533	0.002471897	811/6351/6352/1012/1435/6387/7852/3315/3673/3791/3965/8829/5155/80310/9647/5879/5054/23075/7040/7057/7114/7424/51157	23
Endothelial_IIvsN	GO:0002347	response to tumor cell	11/1332	44/18614	0.000205366	0.003363533	0.002471897	51225/196/634/3105/3329/9314/7805/5819/4851/7040/10628	11
Endothelial_IIvsN	GO:0002456	T cell mediated immunity	21/1332	125/18614	0.000205773	0.003363533	0.002471897	196/11118/912/1604/975/634/1512/3105/3106/3107/3122/3133/3134/3329/3554/182/5819/64332/23180/6891/7133	21
Endothelial_IIvsN	GO:0002832	negative regulation of response to biotic stimulus	21/1332	125/18614	0.000205773	0.003363533	0.002471897	2/196/8815/114769/634/55914/10875/2896/3105/3106/3133/3134/5654/3428/9636/3965/142/25939/710/7040/7353	21
Endothelial_IIvsN	GO:0010639	negative regulation of organelle organization	45/1332	362/18614	0.000206073	0.003363533	0.002471897	118/120/348110/546/832/1191/57175/1843/1859/9535/2876/2934/50810/3178/3183/3192/3303/8870/4131/4134/136319/8260/550643/142/5216/65018/27166/6196/9554/291/293/79991/23075/6904/64282/29767/7114/7175/11078/7249/23063/10163/253725/10413/7756	45
Endothelial_IIvsN	GO:0033108	mitochondrial respiratory chain complex assembly	18/1332	99/18614	0.000208805	0.003398514	0.002497606	84987/51241/90871/55101/126328/55967/4696/4700/25915/284184/4716/4714/4720/374291/4728/57001/647087/790955	18
Endothelial_IIvsN	GO:0051402	neuron apoptotic process	35/1332	259/18614	0.000209817	0.003405409	0.002502672	104/348/351/468/1822/581/596/7832/6347/595/1499/1649/112398/2149/2597/2876/2896/9466/3572/3672/3725/3791/4170/4208/1728/4929/8829/11315/142/65018/23129/6648/51643/7305/219699	35
Endothelial_IIvsN	GO:0016311	dephosphorylation	43/1332	342/18614	0.000220115	0.003552713	0.002610928	249/596/801/1460/1843/1847/2280/2771/3326/7184/3672/3673/4208/9891/29085/65018/90809/55529/8611/8613/84513/9647/5496/5499/23645/5516/55671/57223/22870/5728/11156/5524/5782/5784/5787/5791/5796/5797/9475/23075/7040/23371/7529	43
Endothelial_IIvsN	GO:0010257	NADH dehydrogenase complex assembly	13/1332	59/18614	0.000221224	0.003552713	0.002610928	90871/55101/126328/55967/4696/4700/25915/284184/4716/4714/4720/374291/4728	13
Endothelial_IIvsN	GO:0032981	mitochondrial respiratory chain complex I assembly	13/1332	59/18614	0.000221224	0.003552713	0.002610928	90871/55101/126328/55967/4696/4700/25915/284184/4716/4714/4720/374291/4728	13
Endothelial_IIvsN	GO:0072091	regulation of stem cell proliferation	17/1332	91/18614	0.000221353	0.003552713	0.002610928	1636/135228/1499/2697/3192/3791/4254/4054/4781/4851/5087/5915/5916/54345/7424/10413/677	17
Endothelial_IIvsN	GO:0035023	regulation of Rho protein signal transduction	16/1332	83/18614	0.000230644	0.003691575	0.002712979	27/9289/11214/348/397/2149/9002/2828/3688/23263/10276/8829/157285/5879/10928/7126	16
Endothelial_IIvsN	GO:0043393	regulation of protein binding	29/1332	201/18614	0.000234521	0.003731032	0.002741977	1636/60/118/348/351/581/114769/857/868/6368/1026/7122/1454/1522/1601/25979/2280/3397/3434/8829/11315/5155/23129/5499/5516/10399/5899/9693/6996	29
Endothelial_IIvsN	GO:0043536	positive regulation of blood vessel endothelial cell migration	15/1332	75/18614	0.000235046	0.003731032	0.002741977	10000/301/498/506/51564/3315/57608/3791/8829/5155/23411/7040/7057/7114/7424	15
Endothelial_IIvsN	GO:0050818	regulation of coagulation	15/1332	75/18614	0.000235046	0.003731032	0.002741977	348/857/947/948/928/634/2149/5155/5327/5054/5270/710/7035/7056/7057	15
Endothelial_IIvsN	GO:0006596	polyamine biosynthetic process	6/1332	14/18614	0.000241594	0.003799726	0.002792461	262/51582/4837/4947/6303/54498	6
Endothelial_IIvsN	GO:1902043	positive regulation of extrinsic apoptotic signaling pathway via death domain receptors	6/1332	14/18614	0.000241594	0.003799726	0.002792461	467/8682/5366/5728/6422/7057	6
Endothelial_IIvsN	GO:0002483	antigen processing and presentation of endogenous peptide antigen	8/1332	25/18614	0.000242004	0.003799726	0.002792461	64167/3105/3106/3107/3122/3133/3134/6891	8
Endothelial_IIvsN	GO:0070841	inclusion body assembly	8/1332	25/18614	0.000242004	0.003799726	0.002792461	9531/1191/55466/3337/10049/3303/3304/3306	8
Endothelial_IIvsN	GO:0031330	negative regulation of cellular catabolic process	34/1332	251/18614	0.000245228	0.003839911	0.002821993	32/341/596/80772/7812/1457/1471/5476/1981/2521/3183/3192/3326/3953/4170/29997/55051/8473/11315/65018/6386/9554/23435/167153/11044/64282/9967/7076/10140/7249/51322/100287171/4904/7538	34
Endothelial_IIvsN	GO:0060840	artery development	19/1332	109/18614	0.000249143	0.003890665	0.002859292	94/221395/10000/187/348/10370/1649/54567/1948/2022/23462/182/7798/3340/4851/8829/23129/639/6659	19
Endothelial_IIvsN	GO:0021955	central nervous system neuron axonogenesis	10/1332	38/18614	0.000252402	0.003930934	0.002888886	104/9334/113246/3320/3326/4781/51199/4929/5728/6324	10
Endothelial_IIvsN	GO:0071674	mononuclear cell migration	29/1332	202/18614	0.000255524	0.003968859	0.002916758	27/301/351/811/6358/6347/6368/6351/6352/4345/961/4267/1435/6387/7852/1843/2321/9466/58494/3965/4478/5155/80310/5175/23236/5339/58515/5054/7057	29
Endothelial_IIvsN	GO:0046579	positive regulation of Ras protein signal transduction	13/1332	60/18614	0.000264153	0.004091897	0.00300718	9289/11214/1435/2149/9002/2828/4254/9448/23263/10276/4851/157285/5879	13
Endothelial_IIvsN	GO:0000288	nuclear-transcribed mRNA catabolic process	deadenylation-dependent decay	14/1332	68/18614	0.000273905	0.004231606	0.003109854	27161/7832/9125/7812/3192/149041/11044/64282/10140/23318/79670/4904/7538/677	14
Endothelial_IIvsN	GO:0045445	myoblast differentiation	19/1332	110/18614	0.000281318	0.004334543	0.003185504	60/57492/29117/1649/1655/2876/3475/3486/3688/182/4208/4851/23236/5339/5978/6597/6659/7040/677	19
Endothelial_IIvsN	GO:0031396	regulation of protein ubiquitination	30/1332	213/18614	0.000282819	0.00434609	0.003193989	57561/329/857/868/1027/201254/1654/3301/2280/2534/3320/3326/3303/3304/9636/10625/7805/56160/8473/11315/65018/5728/6187/6659/374969/10210/54765/7314/27338/100287171	30
Endothelial_IIvsN	GO:0007519	skeletal muscle tissue development	25/1332	165/18614	0.00028915	0.004431581	0.003256818	467/596/7832/857/858/8837/10370/1499/56603/1655/1958/2317/2353/2876/3142/3235/23764/4208/4851/7026/3164/5339/57190/7040/10791	25
Endothelial_IIvsN	GO:0019883	antigen processing and presentation of endogenous antigen	9/1332	32/18614	0.000297542	0.004548139	0.003342477	912/64167/3105/3106/3107/3122/3133/3134/6891	9
Endothelial_IIvsN	GO:0030100	regulation of endocytosis	30/1332	214/18614	0.000306923	0.004679164	0.003438769	22848/27/60/1173/1175/8862/341/348/23237/857/948/967/1012/1191/1601/8527/1948/30844/3643/3673/8301/5336/11031/5879/5898/6386/6401/5054/55333/7249	30
Endothelial_IIvsN	GO:0010712	regulation of collagen metabolic process	11/1332	46/18614	0.000312998	0.004746729	0.003488423	1471/2022/54206/2149/3673/3688/4851/28984/7040/7431/64115	11
Endothelial_IIvsN	GO:0044788	modulation by host of viral process	11/1332	46/18614	0.000312998	0.004746729	0.003488423	348/858/1072/3312/3482/5479/5702/8934/5868/9475/253832	11
Endothelial_IIvsN	GO:1900024	regulation of substrate adhesion-dependent cell spreading	13/1332	61/18614	0.000314	0.004749449	0.003490422	81/10109/811/1601/3987/8829/5034/57580/5879/6281/81848/11078/253725	13
Endothelial_IIvsN	GO:0008360	regulation of cell shape	22/1332	138/18614	0.000317398	0.004753184	0.003493167	226/301/93663/6347/148170/152273/91010/2534/3791/4478/4651/5028/29780/51177/5362/23129/157285/5879/391/30011/161176/9948	22
Endothelial_IIvsN	GO:0031960	response to corticosteroid	25/1332	166/18614	0.000317765	0.004753184	0.003493167	2/1636/249/301/490/498/596/595/8837/1535/2022/54206/2353/2354/3192/3490/4851/142/5327/5978/6155/6446/6781/7538/677	25
Endothelial_IIvsN	GO:0043403	skeletal muscle tissue regeneration	10/1332	39/18614	0.000317884	0.004753184	0.003493167	301/975/928/8837/2876/84717/3475/136319/57190/158376	10
Endothelial_IIvsN	GO:0044794	positive regulation by host of viral process	7/1332	20/18614	0.000319777	0.004753184	0.003493167	348/858/1072/3312/3482/5479/253832	7
Endothelial_IIvsN	GO:0045953	negative regulation of natural killer cell mediated cytotoxicity	7/1332	20/18614	0.000319777	0.004753184	0.003493167	634/3105/3106/3133/3134/3965/7040	7
Endothelial_IIvsN	GO:0071243	cellular response to arsenic-containing substance	7/1332	20/18614	0.000319777	0.004753184	0.003493167	467/468/1654/9446/3178/2872/54407	7
Endothelial_IIvsN	GO:0070661	leukocyte proliferation	43/1332	348/18614	0.000321384	0.004753184	0.003493167	1636/196/301/581/596/868/6352/912/51293/1604/975/1026/1191/1435/1499/1947/2534/2950/3105/3113/3115/3133/3329/3572/3659/3726/4254/3965/2615/4208/4282/4478/64332/4883/5585/5813/149041/58515/23240/7133/7293/7305/64115	43
Endothelial_IIvsN	GO:0051928	positive regulation of calcium ion transport	21/1332	129/18614	0.000321478	0.004753184	0.003493167	187/490/581/801/857/6347/6351/6352/6387/2149/9002/9446/3306/2631/84876/5155/5336/10268/6781/57620/7070	21
Endothelial_IIvsN	GO:0032355	response to estradiol	20/1332	120/18614	0.00032165	0.004753184	0.003493167	301/811/595/1027/8837/1393/1499/2876/2879/3673/4131/8932/4324/4313/1728/7026/10268/6422/7040/10628	20
Endothelial_IIvsN	GO:0031345	negative regulation of cell projection organization	28/1332	195/18614	0.000322756	0.004757353	0.003496231	51225/348/348110/832/1601/1809/1942/1948/51466/2534/3397/3475/4134/29116/8829/5376/157285/5728/8934/9693/6405/10501/23111/653464/7070/7431/10413/7533	28
Endothelial_IIvsN	GO:0044772	mitotic cell cycle phase transition	54/1332	467/18614	0.000326062	0.004793863	0.003523063	60/9510/51529/301/351/57492/9577/596/9274/29117/801/6347/595/1026/1027/1029/27243/1164/10217/1654/1843/1978/1981/2273/57520/3306/8870/3688/79960/8462/9314/9113/51776/4361/4609/64859/29997/5087/23236/5720/5721/5728/28984/6154/51065/6597/25949/51347/7175/27338/51322/7508/677/7756	54
Endothelial_IIvsN	GO:0048017	inositol lipid-mediated signaling	26/1332	176/18614	0.000331875	0.004866937	0.003576765	6352/634/2149/2321/3059/3643/25948/3791/56005/29997/4883/8473/5155/80310/23236/5336/5337/59338/5728/6403/5270/23411/7010/7249/219699/677	26
Endothelial_IIvsN	GO:0071356	cellular response to tumor necrosis factor	32/1332	235/18614	0.000334844	0.004898043	0.003599626	81/427/329/114769/6358/6347/6368/6351/6352/1393/1535/55914/2353/2950/3303/3304/7805/3987/90268/83483/5516/6422/23411/84888/56928/7057/7114/7132/7133/7293/7538/677	32
Endothelial_IIvsN	GO:2000045	regulation of G1/S transition of mitotic cell cycle	27/1332	186/18614	0.000343032	0.005005147	0.003678338	60/9510/301/57492/596/9274/29117/6347/595/1026/1027/1029/10217/1654/1981/2273/79960/9314/23236/5720/5721/5728/28984/6154/51065/6597/51322	27
Endothelial_IIvsN	GO:0003330	regulation of extracellular matrix constituent secretion	5/1332	10/18614	0.000346058	0.005036587	0.003701443	51124/4851/28984/7132/7133	5
Endothelial_IIvsN	GO:0051924	regulation of calcium ion transport	35/1332	266/18614	0.000350454	0.00508774	0.003739036	1636/79026/187/490/581/596/401152/801/857/6347/6351/6352/283229/1499/6387/7852/1535/2149/9002/2280/2534/2771/9446/3306/2631/84876/5155/5336/10268/51669/57190/6781/8614/57620/7070	35
Endothelial_IIvsN	GO:0050819	negative regulation of coagulation	12/1332	54/18614	0.00035204	0.005097965	0.003746551	348/947/928/634/5155/5327/5054/5270/710/7035/7056/7057	12
Endothelial_IIvsN	GO:0072089	stem cell proliferation	20/1332	121/18614	0.000359915	0.005198968	0.003820779	1636/135228/947/1499/2697/3192/3791/4254/4054/2122/4781/4851/5087/5915/5916/54345/7424/7520/10413/677	20
Endothelial_IIvsN	GO:0045824	negative regulation of innate immune response	15/1332	78/18614	0.000367896	0.005300998	0.003895762	2/8815/634/2896/3105/3106/3133/3134/3428/9636/3965/142/25939/710/7040	15
Endothelial_IIvsN	GO:0051056	regulation of small GTPase mediated signal transduction	38/1332	298/18614	0.0003769	0.005371008	0.003947213	27/9289/11214/348/93663/57636/9938/9411/23526/397/22899/1435/2149/9002/152273/9815/2828/3688/4254/9448/23263/10276/4851/8829/8473/5516/157285/57580/5879/10928/10156/6494/57568/10252/81848/23075/7126/7249	38
Endothelial_IIvsN	GO:0044406	adhesion of symbiont to host	6/1332	15/18614	0.000378332	0.005371008	0.003947213	975/3326/3383/3625/5819/949	6
Endothelial_IIvsN	GO:0048268	clathrin coat assembly	6/1332	15/18614	0.000378332	0.005371008	0.003947213	1175/1211/1601/2060/115548/8301	6
Endothelial_IIvsN	GO:0060211	regulation of nuclear-transcribed mRNA poly(A) tail shortening	6/1332	15/18614	0.000378332	0.005371008	0.003947213	27161/7832/11044/64282/10140/7538	6
Endothelial_IIvsN	GO:0070262	peptidyl-serine dephosphorylation	6/1332	15/18614	0.000378332	0.005371008	0.003947213	1843/9647/5499/23645/5516/23075	6
Endothelial_IIvsN	GO:0070278	extracellular matrix constituent secretion	6/1332	15/18614	0.000378332	0.005371008	0.003947213	2022/51124/4851/28984/7132/7133	6
Endothelial_IIvsN	GO:0034612	response to tumor necrosis factor	34/1332	257/18614	0.000382153	0.005403992	0.003971453	81/427/329/114769/6358/6347/6368/6351/6352/1393/1535/55914/2353/2950/3303/3304/7805/3987/51667/90268/83483/5516/6401/6422/23411/84888/56928/7057/7114/7132/7133/7293/7538/677	34
Endothelial_IIvsN	GO:1905314	semi-lunar valve development	11/1332	47/18614	0.000382526	0.005403992	0.003971453	11096/54567/1942/23462/182/4851/9475/6615/7040/7132/7133	11
Endothelial_IIvsN	GO:0070371	ERK1 and ERK2 cascade	42/1332	341/18614	0.000401162	0.005652691	0.004154225	57007/348/351/467/112464/6358/6347/6368/6351/6352/948/634/8837/1512/1601/1847/54206/2149/2771/2887/2950/3383/3725/3791/3965/4282/4609/4851/50507/8829/5028/5155/80310/5728/10268/9693/10252/55333/7010/7040/7534/677	42
Endothelial_IIvsN	GO:0071675	regulation of mononuclear cell migration	20/1332	122/18614	0.000402087	0.005652691	0.004154225	27/351/811/6347/6351/6352/4345/961/1435/6387/1843/9466/58494/3965/4478/80310/23236/58515/5054/7057	20
Endothelial_IIvsN	GO:0072001	renal system development	40/1332	320/18614	0.000404275	0.005669664	0.004166699	1636/9510/285/581/596/947/8837/1282/1499/1512/56603/8642/1910/1948/1958/2828/79191/8516/182/4208/4609/4643/4811/4851/8829/5087/5155/80310/5175/23129/639/5915/6422/6659/10252/23213/7010/23371/25937/10413	40
Endothelial_IIvsN	GO:0002697	regulation of immune effector process	46/1332	384/18614	0.000407078	0.005695155	0.004185432	2/196/301/912/948/961/1604/975/634/1776/118460/8547/10875/2896/3105/3106/3107/3122/3133/3134/3142/3329/3383/3554/9466/3726/51111/7805/3965/57506/4282/5819/64332/5585/5336/149041/710/23411/6891/7040/7133/7293/9865/7305/51465/7494	46
Endothelial_IIvsN	GO:0001822	kidney development	39/1332	310/18614	0.000417425	0.00581301	0.004272045	1636/9510/285/581/596/947/8837/1499/1512/56603/8642/1910/1948/1958/2828/79191/8516/182/4208/4609/4643/4811/4851/8829/5087/5155/80310/5175/23129/639/5915/6422/6659/10252/23213/7010/23371/25937/10413	39
Endothelial_IIvsN	GO:2000377	regulation of reactive oxygen species metabolic process	23/1332	150/18614	0.000417515	0.00581301	0.004272045	596/329/948/1026/8837/1535/3692/2308/2534/2771/2950/8870/11315/5155/65018/5336/5547/5879/140823/6648/7040/7057/7305	23
Endothelial_IIvsN	GO:0002449	lymphocyte mediated immunity	38/1332	300/18614	0.000430136	0.005974342	0.00439061	196/11118/712/713/912/1604/975/634/3426/1191/1512/118460/3105/3106/3107/3111/3113/3115/3117/3122/3127/3133/3134/3329/3554/9466/182/51111/3965/5819/64332/23180/710/23075/6891/7040/7133/10383	38
Endothelial_IIvsN	GO:2001244	positive regulation of intrinsic apoptotic signaling pathway	13/1332	63/18614	0.000438036	0.006069474	0.004460523	581/10134/857/1649/84893/4170/4609/11315/5366/10399/6154/23411/7314	13
Endothelial_IIvsN	GO:0002716	negative regulation of natural killer cell mediated immunity	7/1332	21/18614	0.000450199	0.006223085	0.004573413	634/3105/3106/3133/3134/3965/7040	7
Endothelial_IIvsN	GO:0043523	regulation of neuron apoptotic process	30/1332	219/18614	0.000456911	0.006300791	0.004630521	348/468/581/596/7832/6347/595/1499/1649/112398/2149/2896/9466/3572/3672/3725/3791/4170/4208/1728/4929/8829/11315/142/65018/23129/6648/51643/7305/219699	30
Endothelial_IIvsN	GO:0035304	regulation of protein dephosphorylation	16/1332	88/18614	0.000460643	0.006337127	0.004657224	801/1460/2280/2771/3326/7184/3672/9891/65018/23645/22870/5524/9475/23075/7040/7529	16
Endothelial_IIvsN	GO:0007520	myoblast fusion	11/1332	48/18614	0.00046456	0.006345697	0.004663523	11096/963/975/928/8837/30846/9518/3688/58494/51177/92304	11
Endothelial_IIvsN	GO:0030865	cortical cytoskeleton organization	11/1332	48/18614	0.00046456	0.006345697	0.004663523	811/112464/30846/91010/5339/5872/5879/391/9475/7094/9948	11
Endothelial_IIvsN	GO:0035850	epithelial cell differentiation involved in kidney development	11/1332	48/18614	0.00046456	0.006345697	0.004663523	947/1499/1910/2828/182/4208/4643/4851/5155/25937/10413	11
Endothelial_IIvsN	GO:0002822	regulation of adaptive immune response based on somatic recombination of immune receptors built from immunoglobulin superfamily domains	27/1332	190/18614	0.00048312	0.006583653	0.004838399	196/301/912/1604/975/634/118460/3105/3106/3107/3122/3133/3134/3142/3329/3554/9466/3726/51111/4208/5819/64332/5585/149041/6891/7040/7133	27
Endothelial_IIvsN	GO:0014909	smooth muscle cell migration	17/1332	97/18614	0.000484695	0.006589578	0.004842753	1636/9510/596/6352/57175/1649/2887/3486/3488/3673/4208/8829/5155/80310/5327/6282/5054	17
Endothelial_IIvsN	GO:0000289	nuclear-transcribed mRNA poly(A) tail shortening	9/1332	34/18614	0.000488607	0.006627162	0.004870374	27161/7832/9125/11044/64282/10140/23318/79670/7538	9
Endothelial_IIvsN	GO:1901796	regulation of signal transduction by p53 class mediator	18/1332	106/18614	0.00049812	0.006740374	0.004953575	596/1655/1859/10614/387893/4282/4609/29997/9891/90809/5366/6154/6446/23411/6615/6659/7314/10467	18
Endothelial_IIvsN	GO:0032943	mononuclear cell proliferation	39/1332	313/18614	0.000505613	0.006798661	0.004996411	1636/196/301/581/596/868/6352/912/51293/1604/975/1026/1435/1499/1947/2534/3105/3113/3115/3133/3329/3572/3659/4254/3965/2615/4208/4282/4478/64332/5585/5813/149041/58515/23240/7133/7293/7305/64115	39
Endothelial_IIvsN	GO:0060070	canonical Wnt signaling pathway	39/1332	313/18614	0.000505613	0.006798661	0.004996411	25960/348/857/57680/1454/1499/1601/1649/1654/27122/1910/1958/2308/10146/3065/79960/3728/9314/9113/4811/4851/4929/441478/90268/8613/5499/5728/5868/5916/6206/6422/6659/7040/7091/23240/92162/7320/25937/10413	39
Endothelial_IIvsN	GO:0001890	placenta development	23/1332	152/18614	0.000505958	0.006798661	0.004996411	329/682/1027/10370/1508/10049/23462/9394/3326/5654/3726/7026/142/51294/5155/639/6615/9021/6670/6781/8614/22846/677	23
Endothelial_IIvsN	GO:0033143	regulation of intracellular steroid hormone receptor signaling pathway	14/1332	72/18614	0.000507925	0.006809253	0.005004195	811/9125/1601/1655/3065/9113/81606/11315/142/5585/6422/23411/6597/10413	14
Endothelial_IIvsN	GO:0044091	membrane biogenesis	13/1332	64/18614	0.000514221	0.006846616	0.005031653	8815/857/858/27243/51510/9935/8301/5728/221035/23180/6281/57515/7329	13
Endothelial_IIvsN	GO:0071384	cellular response to corticosteroid stimulus	13/1332	64/18614	0.000514221	0.006846616	0.005031653	1636/301/490/498/8837/54206/3192/5327/5978/6446/6781/7538/677	13
Endothelial_IIvsN	GO:0002683	negative regulation of immune system process	55/1332	487/18614	0.000515253	0.006846616	0.005031653	2/221395/196/301/8815/868/6347/4345/961/1604/634/1499/6387/8525/1843/55914/10875/2534/2876/2896/3105/3106/3111/3133/3134/3142/3428/9466/3659/9636/4254/7805/3965/2615/9935/4282/4609/441478/142/29085/5585/23236/149041/25939/55829/710/6422/8651/7040/7057/7070/23240/7305/7353/64115	55
Endothelial_IIvsN	GO:0098727	maintenance of cell number	26/1332	181/18614	0.000515451	0.006846616	0.005031653	60/9274/1499/2308/3065/3621/182/7071/9314/81606/9079/4017/4609/4851/8473/5978/23168/57190/6422/58516/6597/6659/81603/23318/10413/23091	26
Endothelial_IIvsN	GO:1903900	regulation of viral life cycle	22/1332	143/18614	0.000526345	0.006975283	0.005126213	104/8815/596/6352/1654/8547/2934/51495/3428/3434/10410/9636/3965/4061/57506/4599/5819/4851/5034/5886/81603/56829	22
Endothelial_IIvsN	GO:0071241	cellular response to inorganic substance	31/1332	231/18614	0.000529863	0.007005832	0.005148663	118/351/468/498/546/811/1027/8837/25932/57699/1393/9775/2353/2354/2308/3625/3725/3726/3727/84557/4208/4493/4499/4501/4502/1728/56160/142/5336/10156/51507	31
Endothelial_IIvsN	GO:0048015	phosphatidylinositol-mediated signaling	25/1332	172/18614	0.000547851	0.007227129	0.005311296	6352/634/2149/2321/3059/3643/25948/3791/56005/29997/4883/8473/5155/80310/23236/5336/59338/5728/6403/5270/23411/7010/7249/219699/677	25
Endothelial_IIvsN	GO:0044773	mitotic DNA damage checkpoint signaling	15/1332	81/18614	0.00056058	0.007361435	0.005409999	9577/595/1026/1027/8870/51776/4361/29997/5514/6154/51065/25949/51347/51322/7508	15
Endothelial_IIvsN	GO:2000628	regulation of miRNA metabolic process	15/1332	81/18614	0.00056058	0.007361435	0.005409999	8862/84913/1958/2353/3725/10984/9314/4609/4781/5155/149041/5978/6597/167153/7040	15
Endothelial_IIvsN	GO:0009636	response to toxic substance	32/1332	242/18614	0.00056381	0.007387066	0.005428836	196/10327/348/468/581/596/6351/6352/948/2052/2353/2876/2878/2879/493869/373156/9446/2950/3625/4131/4255/1728/11315/65018/5445/7837/10928/9403/55829/51714/6415/6648	32
Endothelial_IIvsN	GO:0002399	MHC class II protein complex assembly	6/1332	16/18614	0.000568815	0.007418993	0.0054523	3111/3113/3115/3117/3122/3127	6
Endothelial_IIvsN	GO:0002503	peptide antigen assembly with MHC class II protein complex	6/1332	16/18614	0.000568815	0.007418993	0.0054523	3111/3113/3115/3117/3122/3127	6
Endothelial_IIvsN	GO:0060765	regulation of androgen receptor signaling pathway	8/1332	28/18614	0.000573483	0.007463027	0.005484661	1601/1655/3065/11315/5585/6422/23411/6597	8
Endothelial_IIvsN	GO:0031032	actomyosin structure organization	28/1332	202/18614	0.000575424	0.007471464	0.005490861	11214/22899/961/9578/8837/1266/1465/64097/51466/257019/3688/3693/8829/9124/5216/221692/5339/9647/5879/28984/389/9475/6281/6422/29767/7126/10163/9948	28
Endothelial_IIvsN	GO:0001706	endoderm formation	12/1332	57/18614	0.000594859	0.007683572	0.005646742	1284/1291/1295/1499/1843/1847/3678/3693/3912/4324/4313/23168	12
Endothelial_IIvsN	GO:0043666	regulation of phosphoprotein phosphatase activity	12/1332	57/18614	0.000594859	0.007683572	0.005646742	801/1460/2280/2771/3326/7184/3672/9891/23645/22870/5524/9475	12
Endothelial_IIvsN	GO:2000106	regulation of leukocyte apoptotic process	16/1332	90/18614	0.000596804	0.007683572	0.005646742	301/581/596/6352/1029/6387/1942/3059/4254/3965/4208/4282/27166/9693/55829/23411	16
Endothelial_IIvsN	GO:0061314	Notch signaling involved in heart development	5/1332	11/18614	0.000597079	0.007683572	0.005646742	54567/23462/182/4851/6615	5
Endothelial_IIvsN	GO:0043401	steroid hormone mediated signaling pathway	21/1332	135/18614	0.000600845	0.007703823	0.005661624	811/9125/1601/1655/3301/112398/3065/9113/81606/11315/142/5585/8611/56937/51389/6256/6422/23411/6597/10413/7533	21
Endothelial_IIvsN	GO:0080164	regulation of nitric oxide metabolic process	13/1332	65/18614	0.000601319	0.007703823	0.005661624	857/947/948/961/1191/3320/3326/3643/9314/5879/9475/55829/6648	13
Endothelial_IIvsN	GO:0032944	regulation of mononuclear cell proliferation	32/1332	243/18614	0.000605856	0.007744764	0.005691712	196/301/596/868/6352/912/51293/1604/975/1026/1435/1499/1947/3105/3113/3115/3133/3572/3659/4254/3965/2615/4208/4282/5585/149041/58515/23240/7133/7293/7305/64115	32
Endothelial_IIvsN	GO:0001893	maternal placenta development	9/1332	35/18614	0.00061642	0.007835413	0.005758331	682/10370/1508/3726/7026/142/639/6781/8614	9
Endothelial_IIvsN	GO:0035025	positive regulation of Rho protein signal transduction	9/1332	35/18614	0.00061642	0.007835413	0.005758331	9289/11214/2149/9002/2828/23263/10276/157285/5879	9
Endothelial_IIvsN	GO:0048661	positive regulation of smooth muscle cell proliferation	17/1332	99/18614	0.000618371	0.007835413	0.005758331	9510/10203/6352/1012/1535/1786/2697/2771/3065/3488/3673/3725/4313/5155/80310/7040/7057	17
Endothelial_IIvsN	GO:0098869	cellular oxidant detoxification	17/1332	99/18614	0.000618371	0.007835413	0.005758331	348/948/2876/2878/2879/493869/373156/9446/2950/1728/11315/7837/9403/55829/51714/6415/6648	17
Endothelial_IIvsN	GO:2001044	regulation of integrin-mediated signaling pathway	7/1332	22/18614	0.000619778	0.007836054	0.005758802	967/1495/3912/3915/3987/4811/7076	7
Endothelial_IIvsN	GO:0050821	protein stabilization	29/1332	213/18614	0.000623218	0.007862341	0.005778121	22848/9531/811/11140/1191/1942/2597/112770/2896/3320/3326/3303/3304/3329/29997/64175/11315/5216/65018/8613/5434/5479/5728/6659/92162/54765/7305/7320/7756	29
Endothelial_IIvsN	GO:0030111	regulation of Wnt signaling pathway	41/1332	338/18614	0.000636964	0.008005181	0.005883096	25960/348/351/857/57680/1454/1457/1499/1601/1649/1654/27122/1958/2308/10146/2887/3065/79960/3728/9113/8932/4851/441478/90268/8613/5499/10399/6206/6422/6597/6659/23213/30851/7040/7091/23240/92162/7249/7320/25937/10413	41
Endothelial_IIvsN	GO:0016064	immunoglobulin mediated immune response	22/1332	145/18614	0.000638697	0.008005181	0.005883096	712/713/1604/975/3426/1191/118460/3111/3113/3115/3117/3122/3127/3133/3329/9466/51111/5819/64332/710/23075/7040	22
Endothelial_IIvsN	GO:0035264	multicellular organism growth	22/1332	145/18614	0.000638697	0.008005181	0.005883096	104/351/1822/546/596/25932/1435/23770/9518/137964/55777/4886/5339/59338/5479/5915/5916/140606/8614/23371/25937/677	22
Endothelial_IIvsN	GO:0006446	regulation of translational initiation	15/1332	82/18614	0.000641483	0.008005376	0.005883239	27161/468/6352/7812/1654/10209/1974/1978/1981/8672/1983/3315/5499/23645/7175	15
Endothelial_IIvsN	GO:1905897	regulation of response to endoplasmic reticulum stress	15/1332	82/18614	0.000641483	0.008005376	0.005883239	1388/581/10134/857/1191/1649/3303/11315/101928527/5366/23645/10399/55829/23411/7494	15
Endothelial_IIvsN	GO:0042770	signal transduction in response to DNA damage	26/1332	184/18614	0.000663968	0.008250332	0.00606326	546/9577/595/1026/1027/1655/1859/8870/387893/51776/4282/4361/4646/29997/5366/5514/6154/51065/23411/6615/6659/25949/51347/51322/7508/10467	26
Endothelial_IIvsN	GO:0046578	regulation of Ras protein signal transduction	26/1332	184/18614	0.000663968	0.008250332	0.00606326	27/9289/11214/348/397/1435/2149/9002/9815/2828/3688/4254/9448/23263/10276/4851/8829/8473/5516/157285/5879/10928/10156/10252/81848/7126	26
Endothelial_IIvsN	GO:0033157	regulation of intracellular protein transport	30/1332	224/18614	0.000668222	0.008285377	0.006089014	93974/9531/10134/948/975/27248/2534/9648/3059/3320/23379/3638/3728/54741/57506/9818/4947/10956/11315/65018/5784/8934/79567/51100/23435/9747/7040/54543/7175/51465	30
Endothelial_IIvsN	GO:0061136	regulation of proteasomal protein catabolic process	27/1332	194/18614	0.000671184	0.008302989	0.006101958	348/10134/857/1191/64326/1454/1601/641700/6923/2876/3326/3303/3304/29997/51667/8473/11315/65018/5700/5702/5720/5721/10399/5886/6386/7314/51322	27
Endothelial_IIvsN	GO:1902806	regulation of cell cycle G1/S phase transition	29/1332	214/18614	0.000672799	0.008302989	0.006101958	60/9510/301/57492/596/9274/29117/6347/595/1026/1027/1029/10217/1654/1981/2273/79960/9314/23236/5336/5720/5721/5728/28984/6154/51065/6597/56892/51322	29
Endothelial_IIvsN	GO:1902075	cellular response to salt	28/1332	204/18614	0.000673953	0.008302989	0.006101958	118/375790/811/1027/25932/57699/1393/1958/2353/2354/2534/2771/156/3178/7184/3625/3725/3726/3727/4208/5028/5155/23236/5336/5339/10156/9475/6494	28
Endothelial_IIvsN	GO:0051145	smooth muscle cell differentiation	14/1332	74/18614	0.000677942	0.008334356	0.00612501	187/1499/1786/1910/2022/23462/8516/4208/4851/5155/10266/23411/6648/79652	14
Endothelial_IIvsN	GO:0022604	regulation of cell morphogenesis	32/1332	245/18614	0.000698309	0.008566513	0.006295624	226/301/23237/93663/348110/832/6347/148170/1072/57175/57699/7852/5168/152273/91010/2534/3791/4478/4651/5028/29780/51177/5362/23129/157285/5879/391/30011/9043/6678/161176/9948	32
Endothelial_IIvsN	GO:1904035	regulation of epithelial cell apoptotic process	18/1332	109/18614	0.000702263	0.008596774	0.006317864	581/596/831/6347/1027/8837/641700/2934/3383/3791/10266/28984/5054/7010/7057/10413/7538/677	18
Endothelial_IIvsN	GO:0061041	regulation of wound healing	21/1332	137/18614	0.000732077	0.008935199	0.006566576	301/348/857/135228/947/948/928/634/7852/2149/3688/5155/5327/5728/5054/5270/710/7035/7056/7057/7494	21
Endothelial_IIvsN	GO:1902105	regulation of leukocyte differentiation	39/1332	319/18614	0.000733002	0.008935199	0.006566576	60/301/57492/29117/9308/634/1435/1499/56603/1960/10875/2353/3059/3106/3111/3122/3142/3659/3726/4254/7071/3965/9935/4609/64332/441478/639/27166/149041/6422/6597/8651/6659/7040/23240/7305/64115/7494/677	39
Endothelial_IIvsN	GO:0003094	glomerular filtration	8/1332	29/18614	0.000742751	0.008997093	0.006612062	221395/947/1535/2149/4162/4643/5155/23213	8
Endothelial_IIvsN	GO:0010955	negative regulation of protein processing	8/1332	29/18614	0.000742751	0.008997093	0.006612062	114769/831/1522/2734/5327/5054/5270/7057	8
Endothelial_IIvsN	GO:1903318	negative regulation of protein maturation	8/1332	29/18614	0.000742751	0.008997093	0.006612062	114769/831/1522/2734/5327/5054/5270/7057	8
Endothelial_IIvsN	GO:0043410	positive regulation of MAPK cascade	55/1332	495/18614	0.000760332	0.009190786	0.00675441	57007/11214/348/351/858/112464/6358/6347/6368/6351/6352/948/975/8837/1499/1942/2149/2321/4616/10912/9518/2771/3383/3486/3643/3672/57608/3725/3791/4254/55004/7805/3965/5871/4208/4282/56005/3340/4851/50507/8829/5028/5155/80310/23236/5336/10268/9693/9475/6386/9043/51347/7010/7040/7057	55
Endothelial_IIvsN	GO:0009791	post-embryonic development	16/1332	92/18614	0.000765992	0.009239876	0.006790486	27161/1822/546/581/596/113246/3482/3791/9314/4643/4929/59338/639/6414/27230/6648	16
Endothelial_IIvsN	GO:0001569	branching involved in blood vessel morphogenesis	9/1332	36/18614	0.000770305	0.009272543	0.006814494	1282/1499/54567/2022/3791/4855/441478/8829/23129	9
Endothelial_IIvsN	GO:0060485	mesenchyme development	39/1332	320/18614	0.000778626	0.009353221	0.006873785	94/11096/187/596/10370/1499/1601/8642/1655/1910/1942/1947/2022/23462/182/4254/4017/348262/4208/4609/4851/4855/8829/8828/5728/359845/28984/9475/6386/6405/10501/6422/6615/10252/7040/205717/25937/10413/677	39
Endothelial_IIvsN	GO:0051896	regulation of protein kinase B signaling	26/1332	186/18614	0.00078261	0.009381579	0.006894626	112464/1649/2022/9518/2876/3059/3320/3326/3488/3643/3688/92140/56005/29997/50507/11315/65018/59338/5728/10399/10268/23411/7010/7040/7057/7249	26
Endothelial_IIvsN	GO:0038034	signal transduction in absence of ligand	13/1332	67/18614	0.000813192	0.009707901	0.007134443	9531/581/596/1495/3303/3304/2537/4254/4170/2872/5499/23678/219699	13
Endothelial_IIvsN	GO:0097192	extrinsic apoptotic signaling pathway in absence of ligand	13/1332	67/18614	0.000813192	0.009707901	0.007134443	9531/581/596/1495/3303/3304/2537/4254/4170/2872/5499/23678/219699	13
Endothelial_IIvsN	GO:1903053	regulation of extracellular matrix organization	12/1332	59/18614	0.000824667	0.009781488	0.007188523	8837/1471/6624/51124/3912/3915/4811/4851/28984/7040/7132/7133	12
Endothelial_IIvsN	GO:0002476	antigen processing and presentation of endogenous peptide antigen via MHC class Ib	6/1332	17/18614	0.000826128	0.009781488	0.007188523	3105/3106/3107/3133/3134/6891	6
Endothelial_IIvsN	GO:0002484	antigen processing and presentation of endogenous peptide antigen via MHC class I via ER pathway	6/1332	17/18614	0.000826128	0.009781488	0.007188523	3105/3106/3107/3133/3134/6891	6
Endothelial_IIvsN	GO:1900034	regulation of cellular response to heat	6/1332	17/18614	0.000826128	0.009781488	0.007188523	947/26973/3337/10049/51278/23411	6
Endothelial_IIvsN	GO:0019885	antigen processing and presentation of endogenous peptide antigen via MHC class I	7/1332	23/18614	0.000836331	0.009869117	0.007252923	64167/3105/3106/3107/3133/3134/6891	7
Endothelial_IIvsN	GO:0002821	positive regulation of adaptive immune response	20/1332	129/18614	0.000836945	0.009869117	0.007252923	912/1604/975/118460/3105/3106/3107/3122/3133/3134/3329/3554/9466/3572/51111/5819/64332/23411/6891/7040	20
Endothelial_IIvsN	GO:0019827	stem cell population maintenance	25/1332	177/18614	0.000839804	0.009882666	0.00726288	60/9274/1499/2308/3065/3621/182/7071/9314/81606/9079/4017/4609/4851/8473/5978/23168/6422/58516/6597/6659/81603/23318/10413/23091	25
Endothelial_IIvsN	GO:0019724	B cell mediated immunity	22/1332	148/18614	0.000846097	0.009936483	0.007302431	712/713/1604/975/3426/1191/118460/3111/3113/3115/3117/3122/3127/3133/3329/9466/51111/5819/64332/710/23075/7040	22
Endothelial_IIvsN	GO:1990830	cellular response to leukemia inhibitory factor	17/1332	102/18614	0.000877616	0.01028573	0.007559096	27101/1974/3192/9314/4144/8828/11156/5916/23411/9021/9806/81848/6428/6432/7091/7424/7520	17
Endothelial_IIvsN	GO:0043620	regulation of DNA-templated transcription in response to stress	10/1332	44/18614	0.000894395	0.01041898	0.007657023	467/468/1388/9531/10370/1649/1958/3725/6197/56892	10
Endothelial_IIvsN	GO:0050856	regulation of T cell receptor signaling pathway	10/1332	44/18614	0.000894395	0.01041898	0.007657023	868/975/634/8525/7805/5819/29085/8934/149041/7070	10
Endothelial_IIvsN	GO:1900026	positive regulation of substrate adhesion-dependent cell spreading	10/1332	44/18614	0.000894395	0.01041898	0.007657023	10109/811/1601/3987/8829/5034/57580/5879/6281/11078	10
Endothelial_IIvsN	GO:0060538	skeletal muscle organ development	25/1332	178/18614	0.000912174	0.010604713	0.00779352	467/596/7832/857/858/8837/10370/1499/56603/1655/1958/2317/2353/2876/3142/3235/23764/4208/4851/7026/3164/5339/57190/7040/10791	25
Endothelial_IIvsN	GO:0050864	regulation of B cell activation	20/1332	130/18614	0.000924014	0.010699305	0.007863037	196/596/51293/975/1026/118460/9466/51111/7805/4208/4282/5585/149041/6422/30011/7040/7293/7305/7494/677	20
Endothelial_IIvsN	GO:0070585	protein localization to mitochondrion	20/1332	130/18614	0.000924014	0.010699305	0.007863037	93974/9531/581/10134/1649/3301/23770/3320/3329/9636/54741/57506/130916/65018/5898/140823/51100/26521/54543/9868	20
Endothelial_IIvsN	GO:0022411	cellular component disassembly	54/1332	488/18614	0.000929219	0.010738058	0.007891517	11096/118/120/93974/581/712/713/801/832/11140/1072/27243/51510/1471/1520/1776/23770/6624/2934/50810/3306/3312/3643/3688/3915/4131/84557/55201/9448/4324/4313/219402/136319/4609/8775/8473/11315/65018/5499/79137/162427/23064/291/6597/23075/51368/7040/29767/54543/11078/7249/100287171/253725/9948	54
Endothelial_IIvsN	GO:0051057	positive regulation of small GTPase mediated signal transduction	13/1332	68/18614	0.00094066	0.010846325	0.007971084	9289/11214/1435/2149/9002/2828/4254/9448/23263/10276/4851/157285/5879	13
Endothelial_IIvsN	GO:0050670	regulation of lymphocyte proliferation	31/1332	239/18614	0.000942343	0.010846325	0.007971084	196/301/596/868/6352/912/51293/1604/975/1026/1499/1947/3105/3113/3115/3133/3572/3659/4254/3965/2615/4208/4282/5585/149041/58515/23240/7133/7293/7305/64115	31
Endothelial_IIvsN	GO:0060562	epithelial tube morphogenesis	40/1332	334/18614	0.000944906	0.010848185	0.007972451	94/187/596/6046/10370/25932/1282/1435/1460/1499/1512/1522/7852/8642/54567/1948/2022/79191/3791/7798/4208/4609/4851/4855/441478/8829/5087/5216/23129/5499/5898/5916/6422/54345/6659/10252/7040/7249/7408/10413	40
Endothelial_IIvsN	GO:0044774	mitotic DNA integrity checkpoint signaling	15/1332	85/18614	0.000946259	0.010848185	0.007972451	9577/595/1026/1027/8870/51776/4361/29997/5514/6154/51065/25949/51347/51322/7508	15
Endothelial_IIvsN	GO:2000278	regulation of DNA biosynthetic process	19/1332	121/18614	0.000953885	0.010874821	0.007992025	94/1026/1499/3178/3181/3183/3192/3320/3326/79960/9314/4609/50507/5155/11232/28984/79991/64282/7520	19
Endothelial_IIvsN	GO:0002504	antigen processing and presentation of peptide or polysaccharide antigen via MHC class II	9/1332	37/18614	0.000954067	0.010874821	0.007992025	1509/1520/3111/3113/3115/3117/3122/3127/7057	9
Endothelial_IIvsN	GO:0051496	positive regulation of stress fiber assembly	11/1332	52/18614	0.000954229	0.010874821	0.007992025	22899/961/51466/8829/9647/5879/28984/389/9475/6281/6422	11
Endothelial_IIvsN	GO:0032496	response to lipopolysaccharide	41/1332	345/18614	0.000956293	0.010876897	0.007993551	1636/249/114769/6347/6352/948/1604/51510/1435/2920/1910/1948/55914/2149/2353/2950/3727/3965/4208/4282/4360/92140/64332/4851/1728/3164/5336/57088/6197/949/6401/55829/6403/5054/6648/7040/7056/7133/7431/7494/7538	41
Endothelial_IIvsN	GO:0044650	adhesion of symbiont to host cell	5/1332	12/18614	0.000963403	0.010909178	0.008017275	975/3326/3383/3625/5819	5
Endothelial_IIvsN	GO:0003179	heart valve morphogenesis	12/1332	60/18614	0.000964796	0.010909178	0.008017275	11096/8642/54567/1942/23462/182/4208/4851/9475/6615/6659/7040	12
Endothelial_IIvsN	GO:0071709	membrane assembly	12/1332	60/18614	0.000964796	0.010909178	0.008017275	8815/857/858/27243/51510/9935/8301/5728/221035/23180/6281/7329	12
Endothelial_IIvsN	GO:0014066	regulation of phosphatidylinositol 3-kinase signaling	18/1332	112/18614	0.000974392	0.010974791	0.008065494	6352/634/2149/2321/3059/3643/3791/56005/29997/5155/80310/5728/6403/5270/23411/7010/7249/219699	18
Endothelial_IIvsN	GO:1900407	regulation of cellular response to oxidative stress	16/1332	94/18614	0.000974397	0.010974791	0.008065494	468/948/1499/2534/2876/3315/4170/5034/11315/142/65018/50640/10399/5978/23411/6648	16
Endothelial_IIvsN	GO:0007568	aging	24/1332	169/18614	0.000977436	0.010979676	0.008069085	1636/249/490/498/712/1284/1495/1910/2353/2876/2879/3488/3625/3727/4017/8932/4313/1728/5028/27230/710/6648/7076/7133	24
Endothelial_IIvsN	GO:0048144	fibroblast proliferation	17/1332	103/18614	0.000982432	0.010979676	0.008069085	581/55845/857/1026/1164/1499/2495/2876/2950/3725/4282/4609/5155/80310/6277/6422/6648	17
Endothelial_IIvsN	GO:1902882	regulation of response to oxidative stress	17/1332	103/18614	0.000982432	0.010979676	0.008069085	468/948/1499/2534/2876/3315/4170/5034/11315/142/65018/50640/10399/5978/57190/23411/6648	17
Endothelial_IIvsN	GO:1990823	response to leukemia inhibitory factor	17/1332	103/18614	0.000982432	0.010979676	0.008069085	27101/1974/3192/9314/4144/8828/11156/5916/23411/9021/9806/81848/6428/6432/7091/7424/7520	17
Endothelial_IIvsN	GO:0010959	regulation of metal ion transport	48/1332	423/18614	0.001025137	0.011434824	0.008403578	1636/81/79026/187/468/490/581/596/401152/801/857/6347/6351/6352/967/283229/1499/6387/7852/1535/2149/9002/2273/2280/53827/2534/2771/2783/9446/57520/3306/3688/10008/2631/84876/5155/5336/10268/51669/6324/57190/5270/150094/6781/8614/57620/7070/7533	48
Endothelial_IIvsN	GO:0002443	leukocyte mediated immunity	46/1332	401/18614	0.001031185	0.01148013	0.008436874	1636/196/11118/712/713/912/1604/975/634/3426/1191/1512/1776/118460/3105/3106/3107/3111/3113/3115/3117/3122/3127/3133/3134/3329/3383/3554/9466/182/51111/3965/57506/5819/64332/5336/23180/6284/710/23075/6891/7040/7133/10383/7305/9948	46
Endothelial_IIvsN	GO:0000082	G1/S transition of mitotic cell cycle	32/1332	251/18614	0.00105415	0.011707641	0.008604074	60/9510/301/57492/596/9274/29117/6347/595/1026/1027/1029/10217/1654/1978/1981/2273/3688/79960/8462/9314/9113/4609/23236/5720/5721/5728/28984/6154/51065/6597/51322	32
Endothelial_IIvsN	GO:0090100	positive regulation of transmembrane receptor protein serine/threonine kinase signaling pathway	19/1332	122/18614	0.001055673	0.011707641	0.008604074	94/10370/1460/1601/2022/23770/9518/3326/3625/8516/10984/3791/4851/142/11030/6386/23213/7040/7057	19
Endothelial_IIvsN	GO:0045069	regulation of viral genome replication	15/1332	86/18614	0.001071795	0.011855857	0.008713	104/8815/596/6352/1654/51495/3428/3434/10410/9636/57506/4599/4851/5886/56829	15
Endothelial_IIvsN	GO:0045580	regulation of T cell differentiation	25/1332	180/18614	0.001073281	0.011855857	0.008713	60/301/57492/29117/9308/56603/1960/10875/3111/3122/3142/3659/3726/3965/64332/441478/639/27166/149041/6597/8651/6659/23240/64115/7494	25
Endothelial_IIvsN	GO:0008631	intrinsic apoptotic signaling pathway in response to oxidative stress	10/1332	45/18614	0.001077246	0.011855857	0.008713	596/2876/3315/4170/5034/11315/142/65018/23411/6648	10
Endothelial_IIvsN	GO:0097009	energy homeostasis	10/1332	45/18614	0.001077246	0.011855857	0.008713	32/948/1981/2327/2308/79191/3953/5547/23411/7314	10
Endothelial_IIvsN	GO:0071900	regulation of protein serine/threonine kinase activity	43/1332	369/18614	0.001083427	0.011867163	0.008721309	60/11214/348/801/857/595/11140/1026/1027/1029/26973/1601/1654/3301/1843/2321/2950/10614/3643/10527/4254/9113/5871/4208/4282/50507/7026/5155/80310/5728/5899/9693/28984/29950/6422/23411/10252/81848/51347/56892/7040/7057/7070	43
Endothelial_IIvsN	GO:0002711	positive regulation of T cell mediated immunity	13/1332	69/18614	0.001084434	0.011867163	0.008721309	912/1604/975/3105/3106/3107/3122/3133/3134/3329/3554/5819/6891	13
Endothelial_IIvsN	GO:0061614	miRNA transcription	13/1332	69/18614	0.001084434	0.011867163	0.008721309	8862/84913/1655/1958/2353/3725/9314/4609/4781/5155/5978/6597/7040	13
Endothelial_IIvsN	GO:0032204	regulation of telomere maintenance	17/1332	104/18614	0.001097709	0.011989726	0.008811382	546/1499/3178/3181/3183/3192/4361/4609/56160/142/5514/84250/55719/23049/79991/64282/7520	17
Endothelial_IIvsN	GO:0043270	positive regulation of monoatomic ion transport	30/1332	231/18614	0.001106114	0.012058732	0.008862095	81/187/23237/490/581/801/857/6347/6351/6352/1520/6387/2149/9002/2273/9446/3306/2631/84876/5028/5155/65018/5336/10268/6324/6781/57620/9747/7070/7114	30
Endothelial_IIvsN	GO:0016525	negative regulation of angiogenesis	22/1332	151/18614	0.001109276	0.012070426	0.008870689	9510/285/7122/1284/1499/641700/29924/2828/3339/9314/128240/4881/5797/28984/9475/5054/6678/23213/55333/7010/7057/22846	22
Endothelial_IIvsN	GO:0009895	negative regulation of catabolic process	40/1332	337/18614	0.001121695	0.012182621	0.008953142	32/341/51582/596/80772/7812/1457/1471/5476/1981/154791/2521/2534/3183/3192/3326/8870/3953/4170/29997/1728/55051/8473/11315/65018/6386/9554/5270/23435/167153/11044/64282/9967/7076/10140/7249/51322/100287171/4904/7538	40
Endothelial_IIvsN	GO:0032869	cellular response to insulin stimulus	28/1332	211/18614	0.001144516	0.01240715	0.009118151	490/858/634/8837/1509/54206/2308/2771/2887/3625/3638/3643/8473/142/5315/5791/5872/11031/55829/23411/8651/9021/6430/23371/7249/7494/7532/677	28
Endothelial_IIvsN	GO:0001946	lymphangiogenesis	6/1332	18/18614	0.001164663	0.0124235	0.009130167	94/161198/5784/54345/22846/7424	6
Endothelial_IIvsN	GO:0002428	antigen processing and presentation of peptide antigen via MHC class Ib	6/1332	18/18614	0.001164663	0.0124235	0.009130167	3105/3106/3107/3133/3134/6891	6
Endothelial_IIvsN	GO:0006595	polyamine metabolic process	6/1332	18/18614	0.001164663	0.0124235	0.009130167	262/51582/4837/4947/6303/54498	6
Endothelial_IIvsN	GO:0007063	regulation of sister chromatid cohesion	6/1332	18/18614	0.001164663	0.0124235	0.009130167	546/1499/8260/84250/55719/23063	6
Endothelial_IIvsN	GO:0016264	gap junction assembly	6/1332	18/18614	0.001164663	0.0124235	0.009130167	1636/187/857/1495/2697/79191	6
Endothelial_IIvsN	GO:0035970	peptidyl-threonine dephosphorylation	6/1332	18/18614	0.001164663	0.0124235	0.009130167	1843/1847/9647/5496/5499/5516	6
Endothelial_IIvsN	GO:2000811	negative regulation of anoikis	6/1332	18/18614	0.001164663	0.0124235	0.009130167	596/857/3678/3688/4170/4851	6
Endothelial_IIvsN	GO:0061045	negative regulation of wound healing	14/1332	78/18614	0.001164844	0.0124235	0.009130167	348/135228/947/928/634/5155/5327/5728/5054/5270/710/7035/7056/7057	14
Endothelial_IIvsN	GO:0022612	gland morphogenesis	19/1332	123/18614	0.001166601	0.0124235	0.009130167	581/596/55727/857/634/8837/1435/3488/4313/4478/4781/4851/8829/23129/5916/6422/23213/7040/7494	19
Endothelial_IIvsN	GO:0003180	aortic valve morphogenesis	9/1332	38/18614	0.001171825	0.0124235	0.009130167	11096/54567/1942/23462/182/4851/9475/6615/7040	9
Endothelial_IIvsN	GO:0051385	response to mineralocorticoid	9/1332	38/18614	0.001171825	0.0124235	0.009130167	1636/490/595/1535/2353/2354/142/6155/6446	9
Endothelial_IIvsN	GO:1902229	regulation of intrinsic apoptotic signaling pathway in response to DNA damage	9/1332	38/18614	0.001171825	0.0124235	0.009130167	57007/596/1191/6387/84893/4282/6154/23411/6615	9
Endothelial_IIvsN	GO:0071496	cellular response to external stimulus	39/1332	327/18614	0.001174366	0.012427629	0.009133201	467/468/490/9531/596/9994/1026/1535/1981/2022/2353/2308/10634/2752/3178/3312/3428/3625/3659/3673/7071/84557/136319/4929/9891/63895/5339/5366/5899/79567/6256/6422/51100/6494/23411/54407/441027/7132/7494	39
Endothelial_IIvsN	GO:0019886	antigen processing and presentation of exogenous peptide antigen via MHC class II	8/1332	31/18614	0.001201024	0.012571656	0.009239048	1509/1520/3111/3113/3115/3117/3122/3127	8
Endothelial_IIvsN	GO:0097205	renal filtration	8/1332	31/18614	0.001201024	0.012571656	0.009239048	221395/947/1535/2149/4162/4643/5155/23213	8
Endothelial_IIvsN	GO:1902042	negative regulation of extrinsic apoptotic signaling pathway via death domain receptors	8/1332	31/18614	0.001201024	0.012571656	0.009239048	8837/1654/2876/3383/85450/11315/8682/5054	8
Endothelial_IIvsN	GO:1903203	regulation of oxidative stress-induced neuron death	8/1332	31/18614	0.001201024	0.012571656	0.009239048	468/1499/4170/11315/142/65018/10399/5978	8
Endothelial_IIvsN	GO:0031532	actin cytoskeleton reorganization	18/1332	114/18614	0.001202009	0.012571656	0.009239048	51225/27/301/397/9578/90952/91010/2934/3059/83872/10788/8829/29780/221692/29085/5339/5898/7010	18
Endothelial_IIvsN	GO:0046634	regulation of alpha-beta T cell activation	18/1332	114/18614	0.001202009	0.012571656	0.009239048	301/868/1604/975/9308/3105/3122/3133/3142/10808/3659/3726/3965/64332/639/149041/8651/64115	18
Endothelial_IIvsN	GO:0045786	negative regulation of cell cycle	46/1332	404/18614	0.001203206	0.012571656	0.009239048	546/9577/596/29117/7832/6347/595/1026/1027/1029/27243/10217/1499/1843/2273/10614/8870/10527/79960/9314/9113/51776/4361/8260/64859/29997/7026/3164/5514/5728/5796/28984/6154/51065/6196/6494/23411/25949/51347/7040/7175/51322/23063/7508/677/7756	46
Endothelial_IIvsN	GO:0046651	lymphocyte proliferation	37/1332	306/18614	0.001209329	0.012608354	0.009266018	196/301/581/596/868/6352/912/51293/1604/975/1026/1499/1947/2534/3105/3113/3115/3133/3329/3572/3659/4254/3965/2615/4208/4282/4478/64332/5585/5813/149041/58515/23240/7133/7293/7305/64115	37
Endothelial_IIvsN	GO:0048145	regulation of fibroblast proliferation	15/1332	87/18614	0.001211083	0.012608354	0.009266018	581/55845/857/1026/1499/2495/2950/3725/4282/4609/5155/80310/6277/6422/6648	15
Endothelial_IIvsN	GO:0002042	cell migration involved in sprouting angiogenesis	16/1332	96/18614	0.001228995	0.012748889	0.009369299	10000/301/161198/54567/1948/1960/2050/51564/3688/57608/3791/9314/4851/3164/8829/7057	16
Endothelial_IIvsN	GO:1903312	negative regulation of mRNA metabolic process	16/1332	96/18614	0.001228995	0.012748889	0.009369299	7812/1859/2521/3181/3183/3192/10284/10772/6432/23435/11044/64282/9967/10140/4904/7538	16
Endothelial_IIvsN	GO:0045930	negative regulation of mitotic cell cycle	31/1332	243/18614	0.001238221	0.01281131	0.009415173	9577/596/29117/7832/6347/595/1026/1027/10217/1499/1843/2273/8870/79960/9314/51776/4361/64859/29997/5514/5728/28984/6154/51065/25949/51347/7175/51322/7508/677/7756	31
Endothelial_IIvsN	GO:0006913	nucleocytoplasmic transport	39/1332	328/18614	0.001243332	0.01281131	0.009415173	11214/9531/811/868/948/1026/1027/9775/3692/56943/3059/51501/3178/3181/3320/8870/3621/10527/3728/3840/57506/55421/4851/55051/9818/11315/5514/5784/9939/23049/6428/23435/7040/7175/7249/10628/7329/23325/9877	39
Endothelial_IIvsN	GO:0051169	nuclear transport	39/1332	328/18614	0.001243332	0.01281131	0.009415173	11214/9531/811/868/948/1026/1027/9775/3692/56943/3059/51501/3178/3181/3320/8870/3621/10527/3728/3840/57506/55421/4851/55051/9818/11315/5514/5784/9939/23049/6428/23435/7040/7175/7249/10628/7329/23325/9877	39
Endothelial_IIvsN	GO:0051051	negative regulation of transport	53/1332	483/18614	0.001244972	0.01281131	0.009415173	1636/301/341/348/468/9531/596/401152/801/857/4345/948/961/634/1393/8291/27248/2149/2308/2697/2771/2887/9446/57520/3134/3625/3638/10008/3965/4131/4851/4947/10956/5028/11315/8682/8301/55529/9647/5728/5879/10399/5978/6386/55829/5270/6422/6781/7057/7132/7133/7175/51465	53
Endothelial_IIvsN	GO:2000379	positive regulation of reactive oxygen species metabolic process	13/1332	70/18614	0.001246098	0.01281131	0.009415173	948/1026/1535/2771/2950/11315/5155/5336/140823/6648/7040/7057/7305	13
Endothelial_IIvsN	GO:0009755	hormone-mediated signaling pathway	26/1332	192/18614	0.001255962	0.012889783	0.009472843	811/9125/1393/1460/1601/1655/3301/112398/3065/9113/81606/11315/142/5585/8611/56937/5547/5915/5916/51389/6256/6422/23411/6597/10413/7533	26
Endothelial_IIvsN	GO:0002218	activation of innate immune response	30/1332	233/18614	0.001270078	0.012988514	0.009545402	329/857/948/1520/1535/1654/55914/8547/2534/10614/3320/3303/3304/3329/3428/3430/3659/9782/57506/64332/29997/90268/5336/23180/6197/9868/9865/7305/7353/7520	30
Endothelial_IIvsN	GO:0051651	maintenance of location in cell	30/1332	233/18614	0.001270078	0.012988514	0.009545402	187/348/581/801/811/857/1535/1649/30001/2149/9002/2280/2495/2934/9446/3073/3192/7184/3638/10956/11315/65018/23236/5336/57190/23353/23345/7070/7114/10210	30
Endothelial_IIvsN	GO:0097237	cellular response to toxic substance	19/1332	124/18614	0.001287317	0.013141548	0.009657868	10327/348/948/2876/2878/2879/493869/373156/9446/2950/1728/11315/65018/7837/9403/55829/51714/6415/6648	19
Endothelial_IIvsN	GO:0032481	positive regulation of type I interferon production	12/1332	62/18614	0.001304782	0.013272944	0.009754433	1654/10146/2597/3320/3329/3659/9636/57506/5336/9868/81844/26137	12
Endothelial_IIvsN	GO:0045428	regulation of nitric oxide biosynthetic process	12/1332	62/18614	0.001304782	0.013272944	0.009754433	857/947/948/961/1191/3320/3326/3643/9314/5879/9475/6648	12
Endothelial_IIvsN	GO:1903311	regulation of mRNA metabolic process	39/1332	329/18614	0.00131582	0.013354399	0.009814294	27161/7832/23589/984/9125/7812/1655/1859/9775/2521/3178/3181/3183/3192/3312/9939/149041/5978/9475/10284/7536/10772/6428/6432/23435/11044/64282/9967/10140/6434/23318/79670/7431/25962/9589/4904/56829/7538/677	39
Endothelial_IIvsN	GO:2000181	negative regulation of blood vessel morphogenesis	22/1332	153/18614	0.001321437	0.013354399	0.009814294	9510/285/7122/1284/1499/641700/29924/2828/3339/9314/128240/4881/5797/28984/9475/5054/6678/23213/55333/7010/7057/22846	22
Endothelial_IIvsN	GO:1903201	regulation of oxidative stress-induced cell death	14/1332	79/18614	0.00132429	0.013354399	0.009814294	468/1499/2534/2876/3315/4170/5034/11315/142/65018/10399/5978/23411/6648	14
Endothelial_IIvsN	GO:0071385	cellular response to glucocorticoid stimulus	11/1332	54/18614	0.001325882	0.013354399	0.009814294	301/490/498/8837/54206/3192/5327/5978/6781/7538/677	11
Endothelial_IIvsN	GO:1902743	regulation of lamellipodium organization	11/1332	54/18614	0.001325882	0.013354399	0.009814294	51225/10109/348110/55845/832/57175/5168/6624/3320/5879/10163	11
Endothelial_IIvsN	GO:0003018	vascular process in circulatory system	33/1332	265/18614	0.001326657	0.013354399	0.009814294	1636/348/490/388125/857/948/634/7122/1910/2149/2828/2876/3643/3672/27345/3953/4313/4881/4883/5028/5339/83483/11156/10266/9475/6509/6515/54407/6533/6648/7010/7040/9414	33
Endothelial_IIvsN	GO:0048259	regulation of receptor-mediated endocytosis	18/1332	115/18614	0.001331812	0.013359739	0.009818219	22848/1173/8862/341/23237/967/1191/1601/8527/1948/3643/8301/5336/5879/5898/6386/6401/5054	18
Endothelial_IIvsN	GO:1990748	cellular detoxification	18/1332	115/18614	0.001331812	0.013359739	0.009818219	10327/348/948/2876/2878/2879/493869/373156/9446/2950/1728/11315/7837/9403/55829/51714/6415/6648	18
Endothelial_IIvsN	GO:0048762	mesenchymal cell differentiation	32/1332	255/18614	0.001371419	0.013728216	0.010089017	596/10370/1499/1601/1655/1910/1942/1947/2022/23462/182/4254/4017/348262/4208/4851/4855/8829/8828/5728/359845/28984/9475/6386/6405/10501/6422/6615/10252/7040/205717/25937	32
Endothelial_IIvsN	GO:0002709	regulation of T cell mediated immunity	16/1332	97/18614	0.001376017	0.013728216	0.010089017	196/912/1604/975/634/3105/3106/3107/3122/3133/3134/3329/3554/5819/6891/7133	16
Endothelial_IIvsN	GO:1990874	vascular associated smooth muscle cell proliferation	16/1332	97/18614	0.001376017	0.013728216	0.010089017	9510/8862/10203/1026/1027/1649/1786/2697/2771/3488/3725/4208/4313/5155/5728/6648	16
Endothelial_IIvsN	GO:0006401	RNA catabolic process	38/1332	319/18614	0.001378049	0.013728216	0.010089017	27161/7832/23589/9125/7812/1655/9775/118460/2521/3183/3192/3303/3304/10984/23517/550643/55051/55629/9939/149041/84153/9475/23049/23435/167153/11044/64282/9967/7133/10140/79002/23318/79670/7431/4904/56829/7538/677	38
[truncated: 15,556 more rows]
