# Supplementary material for: Characterization of cuproptosis signature in clear cell renal cell carcinoma by single cell and spatial transcriptome analysis
Source: Discov Oncol. 2024 Jul 24;15:300. doi: 10.1007/s12672-024-01162-2 (PMC11266328; doi:10.1007/s12672-024-01162-2)
Supplement: Supplementary file 4 — Supplementary Material 4. [file 12672_2024_1162_MOESM4_ESM.csv]

## Sheet: Sheet1
CRGs
AOC3	COX11	LIAS	MT1G	PDHB	UBE2D1
ATOX1	COX17	LIPT1	MT1H	PDK1	UBE2D2
ATP7A	CP	LOXL2	MT1M	SCO1	UBE2D3
ATP7B	DBH	MAP2K1	MT1X	SCO2	UBE2D4
CCL8	DLAT	MAP2K2	MT-CO1	SLC25A3	ULK1
CCS	DLD	MT1A	MT-CO2	SLC31A1	ULK2
CD274	FDX1	MT1B	MTF1	SLC31A2	VEGFA
CDKN2A	GLS	MT1E	PDE3B	SOD1
COA6	HIST1H3A	MT1F	PDHA1	TYR
