# Supplementary material for: Characterization of cuproptosis signature in clear cell renal cell carcinoma by single cell and spatial transcriptome analysis
Source: Discov Oncol. 2024 Jul 24;15:300. doi: 10.1007/s12672-024-01162-2 (PMC11266328; doi:10.1007/s12672-024-01162-2)
Supplement: Supplementary file 5 — Supplementary Material 5. [file 12672_2024_1162_MOESM5_ESM.csv]

	X	avg_log2FC	p_val_adj	Com	Gene	celltype	State
135	MT-CO1	0.641041903109807	4.64794768615965e-66	IvsN	MT-CO1	Mesangium	UP
404	SLC25A3	0.537136850222999	2.79591972495832e-36	IvsN	SLC25A3	Mesangium	UP
423	MAP2K2	0.438268669788353	1.69989569400581e-35	IvsN	MAP2K2	Mesangium	UP
722	UBE2D2	0.281535475041811	4.56271003810849e-26	IvsN	UBE2D2	Mesangium	UP
921	CDKN2A	0.439892942624177	4.10980510392898e-21	IvsN	CDKN2A	Mesangium	UP
1065	MAP2K1	0.333614220164289	4.88974756978116e-18	IvsN	MAP2K1	Mesangium	UP
1294	LOXL2	0.258583468009437	3.1245852883887e-12	IvsN	LOXL2	Mesangium	UP
1421	MT1X	-1.65230492910412	3.94587363842873e-07	IvsN	MT1X	Mesangium	DOWN
1485	MT1M	-1.41289762739883	0.000993062193009853	IvsN	MT1M	Mesangium	DOWN
1794	MT-CO11	0.679420958756237	5.18677172399505e-86	IIvsN	MT-CO1	Mesangium	UP
2291	MAP2K21	0.358253944534537	2.47191305689781e-32	IIvsN	MAP2K2	Mesangium	UP
2367	SLC25A31	0.347495031625137	6.52629512684823e-30	IIvsN	SLC25A3	Mesangium	UP
2588	FDX1	0.261959378323287	5.11655994034036e-23	IIvsN	FDX1	Mesangium	UP
3085	MT1X1	-1.51464538651604	9.40046108504954e-05	IIvsN	MT1X	Mesangium	DOWN
3399	SLC25A32	0.430479141835494	5.08704804885305e-30	IIIvsN	SLC25A3	Mesangium	UP
3578	FDX11	0.368724268095118	8.49891850020268e-22	IIIvsN	FDX1	Mesangium	UP
3602	MAP2K22	0.28921593836759	3.45668762321004e-21	IIIvsN	MAP2K2	Mesangium	UP
3815	COX11	0.271210624003789	1.91227704999555e-14	IIIvsN	COX11	Mesangium	UP
3934	LOXL21	0.283533489477354	1.0090416644872e-09	IIIvsN	LOXL2	Mesangium	UP
3972	MT1E2	0.450189547599321	3.86789521317916e-08	IIIvsN	MT1E	Mesangium	UP
4186	FDX12	0.658436469806259	4.76099897610057e-30	IVvsN	FDX1	Mesangium	UP
4404	MAP2K23	0.315620073148208	1.28061888398696e-17	IVvsN	MAP2K2	Mesangium	UP
4659	SLC25A34	0.365600420793647	4.19573700103099e-12	IVvsN	SLC25A3	Mesangium	UP
4906	VEGFA3	-1.88372759016978	1.96961340082703e-07	IVvsN	VEGFA	Mesangium	DOWN
5206	MT-CO2	-0.422897509196939	3.6348301265385e-128	IvsN	MT-CO2	Lymphoid	DOWN
5604	MT-CO13	0.292134632581694	6.81536924778779e-40	IvsN	MT-CO1	Lymphoid	UP
5665	CDKN2A3	0.413491289510924	6.59595510740953e-36	IvsN	CDKN2A	Lymphoid	UP
6068	GLS4	-0.463256240103516	5.51617504387292e-05	IvsN	GLS	Lymphoid	DOWN
6298	MT-CO111	0.706614200918536	0	IIvsN	MT-CO1	Lymphoid	UP
7067	MAP2K24	0.280325122516756	2.33868298447644e-46	IIvsN	MAP2K2	Lymphoid	UP
7121	CDKN2A1	0.455447192065399	1.07210026024735e-43	IIvsN	CDKN2A	Lymphoid	UP
7310	GLS11	-0.813826580172984	9.14264820780518e-32	IIvsN	GLS	Lymphoid	DOWN
7542	UBE2D311	-0.474692027030826	5.62311674240799e-06	IIvsN	UBE2D3	Lymphoid	DOWN
7660	MT-CO21	-0.486434329110023	8.14916230972497e-173	IIIvsN	MT-CO2	Lymphoid	DOWN
8036	SOD12	0.305560667983424	4.9081441203485e-35	IIIvsN	SOD1	Lymphoid	UP
8178	MT1E4	0.500021414084778	1.41093218835686e-21	IIIvsN	MT1E	Lymphoid	UP
8210	MT1X3	0.575952654984639	2.88850783153813e-17	IIIvsN	MT1X	Lymphoid	UP
8480	MT-CO12	0.406862729220482	7.51711400042766e-117	IVvsN	MT-CO1	Lymphoid	UP
8573	MT-CO22	-0.338975223309717	1.77947528183973e-80	IVvsN	MT-CO2	Lymphoid	DOWN
8688	SOD111	0.401099884624145	4.27478752972887e-56	IVvsN	SOD1	Lymphoid	UP
8754	CDKN2A2	0.451665426285244	3.6130448929506e-48	IVvsN	CDKN2A	Lymphoid	UP
9447	CDKN2A4	0.548589872416415	3.6522922604918e-173	IvsN	CDKN2A	Endothelial	UP
9500	MT-CO14	0.60255102121653	1.90331403637132e-161	IvsN	MT-CO1	Endothelial	UP
9636	MAP2K25	0.335092503138085	2.31047965654432e-142	IvsN	MAP2K2	Endothelial	UP
10012	LOXL24	0.335352438033915	1.71428505965258e-109	IvsN	LOXL2	Endothelial	UP
10036	UBE2D22	0.295749819205498	3.69755980333299e-107	IvsN	UBE2D2	Endothelial	UP
10102	MT-CO23	0.392624781142317	2.25375678154441e-100	IvsN	MT-CO2	Endothelial	UP
10108	ATOX13	0.311987352877116	1.86392444670381e-99	IvsN	ATOX1	Endothelial	UP
10262	MT1M4	-1.40918940332788	1.0863382663315e-73	IvsN	MT1M	Endothelial	DOWN
10355	MT1X4	-1.50893148357851	7.83426678561561e-56	IvsN	MT1X	Endothelial	DOWN
10420	VEGFA4	0.719150846616056	4.02897722379084e-41	IvsN	VEGFA	Endothelial	UP
10504	MT1E5	-1.0289240378978	4.77976241882592e-21	IvsN	MT1E	Endothelial	DOWN
11381	MT1M11	-1.43763070758355	1.5092387643497e-176	IIvsN	MT1M	Endothelial	DOWN
11779	MT-CO211	0.362213775323112	1.08492696622365e-124	IIvsN	MT-CO2	Endothelial	UP
11799	CDKN2A11	0.473488753787644	3.29072509423735e-123	IIvsN	CDKN2A	Endothelial	UP
11837	MT1E11	-1.4619864374784	4.81462217107591e-119	IIvsN	MT1E	Endothelial	DOWN
11916	MT-CO112	0.364033532063554	1.36823385471453e-111	IIvsN	MT-CO1	Endothelial	UP
11957	LOXL211	0.392710279136932	2.84212833902351e-106	IIvsN	LOXL2	Endothelial	UP
11972	MT1X11	-1.55181025671795	9.39027116716086e-105	IIvsN	MT1X	Endothelial	DOWN
12444	GLS12	-0.72755233799079	0.000949161863721746	IIvsN	GLS	Endothelial	DOWN
12699	LOXL22	0.473004948955958	8.80869931836526e-98	IIIvsN	LOXL2	Endothelial	UP
12764	CDKN2A21	0.398376764554288	1.87780745262076e-85	IIIvsN	CDKN2A	Endothelial	UP
13017	MT1M21	-1.2125549145389	2.34650978881379e-57	IIIvsN	MT1M	Endothelial	DOWN
13137	ATOX111	0.299783310508604	9.85559503069218e-47	IIIvsN	ATOX1	Endothelial	UP
13140	MT1E21	-1.08975612243549	1.71923556144052e-46	IIIvsN	MT1E	Endothelial	DOWN
13302	MT1X21	-0.907679080597207	3.85969990363941e-19	IIIvsN	MT1X	Endothelial	DOWN
13456	LOXL23	0.90491441860422	1.24949661087995e-230	IVvsN	LOXL2	Endothelial	UP
13995	ATOX121	0.458035331417046	1.17314893967464e-72	IVvsN	ATOX1	Endothelial	UP
14131	UBE2D21	0.282540020074634	2.7431928516294e-57	IVvsN	UBE2D2	Endothelial	UP
14244	MT-CO221	-0.435758187004142	1.94799784278753e-37	IVvsN	MT-CO2	Endothelial	DOWN
14418	MT1M3	-1.16823612954964	2.06808295486186e-07	IVvsN	MT1M	Endothelial	DOWN
14683	MT1M5	-1.80281049827835	0.0449325411438089	IvsN	MT1M	Mast	DOWN
14735	MT1M12	-1.82438739492456	7.73500982753076e-22	IIvsN	MT1M	Mast	DOWN
15041	MT1E12	-2.80967568297088	0.00236300593747246	IIvsN	MT1E	Mast	DOWN
15274	MT1M22	-1.81210566803171	3.00708567248888e-11	IIIvsN	MT1M	Mast	DOWN
15290	MT1E22	-2.70509219061997	2.05383920109677e-07	IIIvsN	MT1E	Mast	DOWN
15484	SCO2	-0.822883817606952	7.49589810507851e-124	IvsN	SCO2	Myeloid	DOWN
16332	MAP2K27	0.325623919131571	3.84426664049332e-20	IvsN	MAP2K2	Myeloid	UP
16366	MT-CO16	0.251787279099811	1.50783766927867e-19	IvsN	MT-CO1	Myeloid	UP
16415	ATOX15	0.45220246653417	1.76676403359809e-18	IvsN	ATOX1	Myeloid	UP
16586	MAP2K15	-0.674142733170405	6.96435892867163e-15	IvsN	MAP2K1	Myeloid	DOWN
16700	VEGFA6	0.355230777776528	1.16794876804058e-11	IvsN	VEGFA	Myeloid	UP
16776	GLS7	-0.606210726243525	1.46200979120893e-09	IvsN	GLS	Myeloid	DOWN
16981	SOD15	-0.612876836978146	0.00448983835340804	IvsN	SOD1	Myeloid	DOWN
17192	SCO21	-0.907698604781456	0	IIvsN	SCO2	Myeloid	DOWN
17769	GLS14	-0.897166484625747	1.43698430865457e-31	IIvsN	GLS	Myeloid	DOWN
18039	MAP2K212	0.320607400666949	3.03570802200462e-22	IIvsN	MAP2K2	Myeloid	UP
18094	ATOX113	0.430015865288711	8.46394566221691e-21	IIvsN	ATOX1	Myeloid	UP
18276	UBE2D37	-0.441396634393393	4.44250866441041e-18	IIvsN	UBE2D3	Myeloid	DOWN
18282	MAP2K111	-0.643477797427115	5.42576412695214e-18	IIvsN	MAP2K1	Myeloid	DOWN
18389	PDHB4	0.25368053749991	2.84005903906399e-16	IIvsN	PDHB	Myeloid	UP
18794	SOD113	-0.677771871236568	5.16278165498441e-05	IIvsN	SOD1	Myeloid	DOWN
18871	SLC25A312	-0.304749949752745	0.0062510482470897	IIvsN	SLC25A3	Myeloid	DOWN
18977	MT-CO25	-0.406028576447502	3.54934771697591e-54	IIIvsN	MT-CO2	Myeloid	DOWN
19440	MAP2K222	0.264638684193172	1.22343165638542e-18	IIIvsN	MAP2K2	Myeloid	UP
19551	ATOX123	0.279711656404576	3.32718463297914e-15	IIIvsN	ATOX1	Myeloid	UP
20166	MT-CO113	0.371848569524225	1.68957169861089e-21	IVvsN	MT-CO1	Myeloid	UP
20495	MT-CO213	-0.252431369780143	1.41314528270272e-09	IVvsN	MT-CO2	Myeloid	DOWN
20733	CP4	2.00214962649298	0	IvsN	CP	Epithelial	UP
20764	UBE2D24	0.495103004602082	0	IvsN	UBE2D2	Epithelial	UP
20793	VEGFA7	3.24605818507982	0	IvsN	VEGFA	Epithelial	UP
21067	MT-CO26	-0.859234986727385	0	IvsN	MT-CO2	Epithelial	DOWN
21196	MT1F3	0.533871844663975	6.19746354657165e-299	IvsN	MT1F	Epithelial	UP
21372	CCS4	0.389948766198057	3.48419462426154e-257	IvsN	CCS	Epithelial	UP
21520	PDK1	0.574792029022869	3.38696531979717e-230	IvsN	PDK1	Epithelial	UP
22184	MT1H	0.371657714743774	5.13528469452256e-114	IvsN	MT1H	Epithelial	UP
22371	MT1M6	-0.854386637527018	6.88021199265304e-53	IvsN	MT1M	Epithelial	DOWN
22578	GLS8	-0.390478525742904	4.39704263535026e-27	IvsN	GLS	Epithelial	DOWN
22637	FDX15	-0.319334745114803	2.43979482190569e-22	IvsN	FDX1	Epithelial	DOWN
22917	SLC25A313	-0.351908877616616	1.38518713008113e-08	IvsN	SLC25A3	Epithelial	DOWN
23005	UBE2D15	-0.809597510052852	4.09223306188461e-05	IvsN	UBE2D1	Epithelial	DOWN
23043	MT1X7	-1.22728307693177	0.00187111783515803	IvsN	MT1X	Epithelial	DOWN
23210	COX175	0.265334970125065	0	IIvsN	COX17	Epithelial	UP
23219	CP11	2.93335177587713	0	IIvsN	CP	Epithelial	UP
23285	UBE2D211	0.349208802855199	0	IIvsN	UBE2D2	Epithelial	UP
23298	ATOX16	0.316116497602722	0	IIvsN	ATOX1	Epithelial	UP
23344	VEGFA14	2.56959676366313	0	IIvsN	VEGFA	Epithelial	UP
23563	CCS11	0.288677525464711	0	IIvsN	CCS	Epithelial	UP
23851	MAP2K28	0.370950506987317	0	IIvsN	MAP2K2	Epithelial	UP
23976	MT-CO17	-0.753653606243483	0	IIvsN	MT-CO1	Epithelial	DOWN
23977	MT-CO214	-0.997446575827325	0	IIvsN	MT-CO2	Epithelial	DOWN
24205	PDK11	0.47716702679059	2.74564990520991e-286	IIvsN	PDK1	Epithelial	UP
24448	PDHA14	-0.253232465588213	2.87576852223133e-206	IIvsN	PDHA1	Epithelial	DOWN
24781	FDX113	-0.295258112355068	2.32560488508573e-122	IIvsN	FDX1	Epithelial	DOWN
25009	MT1E13	-1.40142577047621	1.64882721262798e-82	IIvsN	MT1E	Epithelial	DOWN
25017	MT1M13	-1.22720686303667	7.79763038265298e-81	IIvsN	MT1M	Epithelial	DOWN
25380	GLS15	-0.577973699839922	1.54854759313737e-40	IIvsN	GLS	Epithelial	DOWN
25570	MT1G4	-0.992330698423332	6.78937126630221e-27	IIvsN	MT1G	Epithelial	DOWN
26003	PDK12	0.589961551727725	0	IIIvsN	PDK1	Epithelial	UP
26083	UBE2D221	0.503866652733295	0	IIIvsN	UBE2D2	Epithelial	UP
26141	VEGFA23	2.9136596240098	0	IIIvsN	VEGFA	Epithelial	UP
26348	CCS21	0.360410013064571	0	IIIvsN	CCS	Epithelial	UP
26520	MT1F11	0.37729427690912	0	IIIvsN	MT1F	Epithelial	UP
26625	MAP2K213	0.324361761698577	0	IIIvsN	MAP2K2	Epithelial	UP
26741	MT-CO223	-0.894369931086136	0	IIIvsN	MT-CO2	Epithelial	DOWN
26917	CP21	1.17097667028939	3.02648294446504e-297	IIIvsN	CP	Epithelial	UP
27569	MT1X24	0.475990039458711	6.50447860710467e-98	IIIvsN	MT1X	Epithelial	UP
27604	FDX123	-0.314002448222298	5.63220359675969e-94	IIIvsN	FDX1	Epithelial	DOWN
27650	PDHB5	-0.268630860982339	6.97335051495119e-88	IIIvsN	PDHB	Epithelial	DOWN
27740	MT-CO114	-0.389250733213874	1.50300638294452e-76	IIIvsN	MT-CO1	Epithelial	DOWN
28056	GLS25	-0.753454918293214	5.83245727859883e-45	IIIvsN	GLS	Epithelial	DOWN
28133	SLC25A314	-0.29142179229116	7.17045779976611e-39	IIIvsN	SLC25A3	Epithelial	DOWN
28736	CP31	2.19319517192535	0	IVvsN	CP	Epithelial	UP
28916	VEGFA32	2.22194297975915	9.36671501054545e-191	IVvsN	VEGFA	Epithelial	UP
29146	PDK13	0.436886695963408	1.87899633814112e-134	IVvsN	PDK1	Epithelial	UP
29201	LOXL25	0.290621262880537	1.01569626527247e-126	IVvsN	LOXL2	Epithelial	UP
29221	COA64	0.468179071362405	1.55633859615705e-124	IVvsN	COA6	Epithelial	UP
29357	CCS3	0.339576808529157	2.83541951075922e-106	IVvsN	CCS	Epithelial	UP
29466	UBE2D23	0.576132554555284	1.06615593246298e-94	IVvsN	UBE2D2	Epithelial	UP
29579	MT-CO232	-1.2542202879061	7.59306575637208e-83	IVvsN	MT-CO2	Epithelial	DOWN
29590	LIAS	0.260361121584548	6.06841506975323e-82	IVvsN	LIAS	Epithelial	UP
29802	MT-CO121	-0.795338767090807	5.98577831922139e-42	IVvsN	MT-CO1	Epithelial	DOWN
29934	PDHA111	-0.355574185683136	1.85223650374227e-21	IVvsN	PDHA1	Epithelial	DOWN
30581	MT1E23	0.599025894403083	0.000147288711594336	IVvsN	MT1E	Epithelial	UP
30593	PDHB11	-0.302157457416859	0.000234562192310223	IVvsN	PDHB	Epithelial	DOWN
30687	MT1M23	-1.28663600519872	0.00411945592690513	IVvsN	MT1M	Epithelial	DOWN
31052	SCO211	-0.497065537398785	2.54221732320883e-54	IIvsN	SCO2	B	DOWN
