# Supplementary material for: Characterization of cuproptosis signature in clear cell renal cell carcinoma by single cell and spatial transcriptome analysis
Source: Discov Oncol. 2024 Jul 24;15:300. doi: 10.1007/s12672-024-01162-2 (PMC11266328; doi:10.1007/s12672-024-01162-2)
Supplement: Supplementary file 6 — Supplementary Material 6. [file 12672_2024_1162_MOESM6_ESM.csv]

Cluster	ID	Description	GeneRatio	BgRatio	pvalue	p.adjust	qvalue	geneID	Count
ccRCC1	GO:0002181	cytoplasmic translation	57/422	159/18614	3.89E-53	1.47E-49	1.25E-49	3646/8667/2197/5315/10399/6134/4736/6135/6136/6137/23521/6141/6142/6144/6146/9349/6147/6159/6122/6156/6160/6164/11224/6165/25873/6167/6168/6171/6125/6128/6129/6130/6132/6133/6175/6205/6207/6208/6209/6210/6218/6222/6223/6187/6224/6227/6228/6230/6233/6234/6188/6189/6193/6194/6201/6202/6203	57
ccRCC1	GO:0009205	purine ribonucleoside triphosphate metabolic process	37/422	244/18614	3.69E-20	6.96E-17	5.95E-17	204/230/498/506/509/513/93974/517/518/521/9551/10632/515/10476/522/539/54541/2023/2026/5169/51024/2597/8870/3939/55967/4716/4714/4725/4832/4833/26471/5214/5223/5230/5315/7167/790955	37
ccRCC1	GO:0046034	ATP metabolic process	35/422	219/18614	6.91E-20	7.07E-17	6.05E-17	204/230/498/506/509/513/93974/517/518/521/9551/10632/515/10476/522/539/54541/2023/2026/5169/51024/2597/8870/3939/55967/4716/4714/4725/26471/5214/5223/5230/5315/7167/790955	35
ccRCC1	GO:0009144	purine nucleoside triphosphate metabolic process	37/422	249/18614	7.51E-20	7.07E-17	6.05E-17	204/230/498/506/509/513/93974/517/518/521/9551/10632/515/10476/522/539/54541/2023/2026/5169/51024/2597/8870/3939/55967/4716/4714/4725/4832/4833/26471/5214/5223/5230/5315/7167/790955	37
ccRCC1	GO:0009199	ribonucleoside triphosphate metabolic process	37/422	251/18614	9.92E-20	7.47E-17	6.39E-17	204/230/498/506/509/513/93974/517/518/521/9551/10632/515/10476/522/539/54541/2023/2026/5169/51024/2597/8870/3939/55967/4716/4714/4725/4832/4833/26471/5214/5223/5230/5315/7167/790955	37
ccRCC1	GO:0009141	nucleoside triphosphate metabolic process	38/422	269/18614	1.41E-19	8.84E-17	7.56E-17	204/230/498/506/509/513/93974/517/518/521/9551/10632/515/10476/522/539/54541/2023/2026/5169/51024/2597/8870/3939/55967/4716/4714/4725/4832/4833/26471/5214/5223/5230/5315/10924/7167/790955	38
ccRCC1	GO:0006119	oxidative phosphorylation	24/422	148/18614	3.68E-14	1.98E-11	1.69E-11	498/506/509/513/521/9551/10632/515/10476/522/539/400916/1327/1337/1350/1537/55967/4716/4714/4725/26471/6472/790955/10975	24
ccRCC1	GO:0009060	aerobic respiration	27/422	196/18614	5.66E-14	2.66E-11	2.28E-11	498/506/509/513/521/9551/10632/515/10476/522/539/664/400916/1327/1337/1350/1537/4191/55967/4716/4714/4725/29997/26471/6472/790955/10975	27
ccRCC1	GO:0009206	purine ribonucleoside triphosphate biosynthetic process	21/422	117/18614	1.89E-13	7.91E-11	6.77E-11	498/506/509/513/517/518/521/9551/10632/515/10476/522/539/2023/55967/4716/4714/4725/4832/4833/790955	21
ccRCC1	GO:0009145	purine nucleoside triphosphate biosynthetic process	21/422	118/18614	2.25E-13	8.49E-11	7.26E-11	498/506/509/513/517/518/521/9551/10632/515/10476/522/539/2023/55967/4716/4714/4725/4832/4833/790955	21
ccRCC1	GO:0009150	purine ribonucleotide metabolic process	39/422	445/18614	5.21E-13	1.65E-10	1.41E-10	204/230/353/498/506/509/513/93974/517/518/521/9551/10632/515/10476/522/539/54541/2023/2026/5169/51024/2597/3094/8870/3939/55967/4716/4714/4725/4832/4833/26471/5214/5223/5230/5315/7167/790955	39
ccRCC1	GO:0009201	ribonucleoside triphosphate biosynthetic process	21/422	123/18614	5.27E-13	1.65E-10	1.41E-10	498/506/509/513/517/518/521/9551/10632/515/10476/522/539/2023/55967/4716/4714/4725/4832/4833/790955	21
ccRCC1	GO:0019693	ribose phosphate metabolic process	40/422	473/18614	8.13E-13	2.36E-10	2.02E-10	204/230/353/498/506/509/513/93974/517/518/521/9551/10632/515/10476/522/539/54541/2023/2026/5169/51024/2597/3094/8870/3939/55967/4716/4714/4725/4832/4833/256281/26471/5214/5223/5230/5315/7167/790955	40
ccRCC1	GO:0015986	proton motive force-driven ATP synthesis	17/422	76/18614	9.00E-13	2.42E-10	2.07E-10	498/506/509/513/517/518/521/9551/10632/515/10476/522/539/55967/4716/4714/4725	17
ccRCC1	GO:0045333	cellular respiration	28/422	243/18614	1.73E-12	4.35E-10	3.72E-10	498/506/509/513/521/9551/10632/515/10476/522/539/664/400916/1327/1337/1350/1537/2109/4191/55967/4716/4714/4725/29997/26471/6472/790955/10975	28
ccRCC1	GO:0009259	ribonucleotide metabolic process	39/422	464/18614	1.93E-12	4.55E-10	3.89E-10	204/230/353/498/506/509/513/93974/517/518/521/9551/10632/515/10476/522/539/54541/2023/2026/5169/51024/2597/3094/8870/3939/55967/4716/4714/4725/4832/4833/26471/5214/5223/5230/5315/7167/790955	39
ccRCC1	GO:0006754	ATP biosynthetic process	19/422	106/18614	2.78E-12	6.16E-10	5.27E-10	498/506/509/513/517/518/521/9551/10632/515/10476/522/539/2023/55967/4716/4714/4725/790955	19
ccRCC1	GO:0009142	nucleoside triphosphate biosynthetic process	21/422	134/18614	2.96E-12	6.20E-10	5.30E-10	498/506/509/513/517/518/521/9551/10632/515/10476/522/539/2023/55967/4716/4714/4725/4832/4833/790955	21
ccRCC1	GO:0001666	response to hypoxia	30/422	293/18614	5.84E-12	1.16E-09	9.91E-10	10449/133/283/51129/664/665/768/857/100133941/54541/1906/112399/2023/30001/2353/29923/3162/4504/10397/8996/29997/5230/11331/6781/8614/10273/7009/7412/7422/7423	30
ccRCC1	GO:0036293	response to decreased oxygen levels	30/422	306/18614	1.75E-11	3.30E-09	2.83E-09	10449/133/283/51129/664/665/768/857/100133941/54541/1906/112399/2023/30001/2353/29923/3162/4504/10397/8996/29997/5230/11331/6781/8614/10273/7009/7412/7422/7423	30
ccRCC1	GO:0042776	proton motive force-driven mitochondrial ATP synthesis	15/422	67/18614	1.98E-11	3.55E-09	3.04E-09	498/506/509/513/521/9551/10632/515/10476/522/539/55967/4716/4714/4725	15
ccRCC1	GO:0071456	cellular response to hypoxia	21/422	149/18614	2.40E-11	4.10E-09	3.51E-09	10449/664/665/1906/112399/2023/30001/2353/29923/3162/4504/10397/8996/29997/5230/11331/6781/8614/10273/7009/7422	21
ccRCC1	GO:0015980	energy derivation by oxidation of organic compounds	31/422	337/18614	4.12E-11	6.74E-09	5.77E-09	498/506/509/513/521/9551/10632/515/10476/522/539/664/112464/400916/1327/1337/1350/1537/2109/3795/4191/4504/55967/4716/4714/4725/29997/26471/6472/790955/10975	31
ccRCC1	GO:0042255	ribosome assembly	14/422	60/18614	5.13E-11	8.06E-09	6.89E-09	55052/29997/6134/6135/6147/6125/6128/6175/6208/6209/6223/51065/6234/6193	14
ccRCC1	GO:0071453	cellular response to oxygen levels	22/422	172/18614	5.63E-11	8.47E-09	7.25E-09	10449/664/665/857/1906/112399/2023/30001/2353/29923/3162/4504/10397/8996/29997/5230/11331/6781/8614/10273/7009/7422	22
ccRCC1	GO:0097193	intrinsic apoptotic signaling pathway	29/422	301/18614	5.88E-11	8.51E-09	7.28E-09	581/10134/664/857/100133941/1649/54541/2023/30001/51024/3094/3162/3315/8870/2537/4282/8996/26471/23612/10399/54546/6135/51065/6188/6201/58515/7009/7132/7178	29
ccRCC1	GO:0036294	cellular response to decreased oxygen levels	21/422	157/18614	6.59E-11	9.19E-09	7.86E-09	10449/664/665/1906/112399/2023/30001/2353/29923/3162/4504/10397/8996/29997/5230/11331/6781/8614/10273/7009/7422	21
ccRCC1	GO:0070482	response to oxygen levels	30/422	333/18614	1.43E-10	1.92E-08	1.65E-08	10449/133/283/51129/664/665/768/857/100133941/54541/1906/112399/2023/30001/2353/29923/3162/4504/10397/8996/29997/5230/11331/6781/8614/10273/7009/7412/7422/7423	30
ccRCC1	GO:0042274	ribosomal small subunit biogenesis	15/422	78/18614	1.99E-10	2.59E-08	2.21E-08	55272/6208/6209/6218/6223/6227/6230/51065/6234/6193/6194/6201/6202/6203/4809	15
ccRCC1	GO:0009152	purine ribonucleotide biosynthetic process	23/422	217/18614	9.23E-10	1.16E-07	9.92E-08	204/353/498/506/509/513/517/518/521/9551/10632/515/10476/522/539/2023/55967/4716/4714/4725/4832/4833/790955	23
ccRCC1	GO:0042254	ribosome biogenesis	27/422	298/18614	1.08E-09	1.31E-07	1.12E-07	55272/55052/29997/10412/6134/6135/6147/11224/6165/6125/6128/6129/6175/6208/6209/6218/6223/6227/6230/51065/6234/6193/6194/6201/6202/6203/4809	27
ccRCC1	GO:1904667	negative regulation of ubiquitin protein ligase activity	7/422	12/18614	2.10E-09	2.48E-07	2.12E-07	6135/9349/6167/6125/6209/6224/6201	7
ccRCC1	GO:0072522	purine-containing compound biosynthetic process	25/422	271/18614	3.13E-09	3.47E-07	2.97E-07	204/353/498/506/509/513/517/518/521/9551/10632/515/10476/522/539/2023/23498/55967/4716/4714/4725/4832/4833/6472/790955	25
ccRCC1	GO:0009260	ribonucleotide biosynthetic process	23/422	231/18614	3.13E-09	3.47E-07	2.97E-07	204/353/498/506/509/513/517/518/521/9551/10632/515/10476/522/539/2023/55967/4716/4714/4725/4832/4833/790955	23
ccRCC1	GO:0006090	pyruvate metabolic process	16/422	112/18614	4.78E-09	5.14E-07	4.40E-07	230/54541/2023/2026/81889/2597/8870/3939/26471/5105/5214/5223/5230/5315/9123/7167	16
ccRCC1	GO:0046390	ribose phosphate biosynthetic process	23/422	238/18614	5.57E-09	5.83E-07	4.99E-07	204/353/498/506/509/513/517/518/521/9551/10632/515/10476/522/539/2023/55967/4716/4714/4725/4832/4833/790955	23
ccRCC1	GO:0006164	purine nucleotide biosynthetic process	24/422	262/18614	7.47E-09	7.60E-07	6.50E-07	204/353/498/506/509/513/517/518/521/9551/10632/515/10476/522/539/2023/23498/55967/4716/4714/4725/4832/4833/790955	24
ccRCC1	GO:0006165	nucleoside diphosphate phosphorylation	15/422	102/18614	9.68E-09	9.59E-07	8.21E-07	230/54541/2023/2026/2597/8870/3939/4832/4833/26471/5214/5223/5230/5315/7167	15
ccRCC1	GO:0046939	nucleotide phosphorylation	15/422	104/18614	1.27E-08	1.23E-06	1.05E-06	230/54541/2023/2026/2597/8870/3939/4832/4833/26471/5214/5223/5230/5315/7167	15
ccRCC1	GO:0046031	ADP metabolic process	14/422	94/18614	2.56E-08	2.41E-06	2.06E-06	204/230/54541/2023/2026/2597/8870/3939/26471/5214/5223/5230/5315/7167	14
ccRCC1	GO:1902600	proton transmembrane transport	17/422	143/18614	2.68E-08	2.46E-06	2.11E-06	498/506/509/513/517/518/521/9551/10632/515/10476/522/539/1327/1528/1537/11331	17
ccRCC1	GO:0042273	ribosomal large subunit biogenesis	12/422	69/18614	4.33E-08	3.88E-06	3.32E-06	55052/29997/10412/6134/6135/6147/11224/6165/6125/6128/6129/6175	12
ccRCC1	GO:0022613	ribonucleoprotein complex biogenesis	32/422	475/18614	4.49E-08	3.93E-06	3.36E-06	3646/8667/55272/55052/8996/29997/10412/6134/6135/23521/6147/11224/6165/6125/6128/6129/6175/6208/6209/6218/6223/6227/6230/51065/6234/6193/6194/6201/6202/6203/51639/4809	32
ccRCC1	GO:0000027	ribosomal large subunit assembly	8/422	25/18614	5.04E-08	4.31E-06	3.69E-06	55052/29997/6134/6135/6147/6125/6128/6175	8
ccRCC1	GO:2001233	regulation of apoptotic signaling pathway	28/422	381/18614	5.27E-08	4.41E-06	3.77E-06	10449/183/467/581/10134/857/1514/1649/2023/2244/2266/51024/50486/3162/3315/8870/2537/4282/8996/26471/7001/10399/6135/6188/6201/7009/8743/7178	28
ccRCC1	GO:0006096	glycolytic process	13/422	85/18614	5.85E-08	4.79E-06	4.10E-06	230/54541/2023/2026/2597/8870/3939/26471/5214/5223/5230/5315/7167	13
ccRCC1	GO:0009132	nucleoside diphosphate metabolic process	16/422	134/18614	6.48E-08	5.19E-06	4.44E-06	204/230/54541/2023/2026/2597/8870/3939/4832/4833/26471/5214/5223/5230/5315/7167	16
ccRCC1	GO:0006757	ATP generation from ADP	13/422	86/18614	6.75E-08	5.29E-06	4.53E-06	230/54541/2023/2026/2597/8870/3939/26471/5214/5223/5230/5315/7167	13
ccRCC1	GO:0009165	nucleotide biosynthetic process	24/422	295/18614	7.34E-08	5.64E-06	4.83E-06	204/353/498/506/509/513/517/518/521/9551/10632/515/10476/522/539/2023/23498/55967/4716/4714/4725/4832/4833/790955	24
ccRCC1	GO:1901293	nucleoside phosphate biosynthetic process	24/422	297/18614	8.33E-08	6.28E-06	5.37E-06	204/353/498/506/509/513/517/518/521/9551/10632/515/10476/522/539/2023/23498/55967/4716/4714/4725/4832/4833/790955	24
ccRCC1	GO:0009135	purine nucleoside diphosphate metabolic process	14/422	106/18614	1.21E-07	8.78E-06	7.51E-06	204/230/54541/2023/2026/2597/8870/3939/26471/5214/5223/5230/5315/7167	14
ccRCC1	GO:0009179	purine ribonucleoside diphosphate metabolic process	14/422	106/18614	1.21E-07	8.78E-06	7.51E-06	204/230/54541/2023/2026/2597/8870/3939/26471/5214/5223/5230/5315/7167	14
ccRCC1	GO:0022618	ribonucleoprotein complex assembly	20/422	231/18614	3.37E-07	2.40E-05	2.05E-05	3646/8667/55052/8996/29997/6134/6135/23521/6147/6125/6128/6175/6208/6209/6223/51065/6234/6193/51639/4809	20
ccRCC1	GO:0051444	negative regulation of ubiquitin-protein transferase activity	7/422	22/18614	3.72E-07	2.59E-05	2.21E-05	6135/9349/6167/6125/6209/6224/6201	7
ccRCC1	GO:0009185	ribonucleoside diphosphate metabolic process	14/422	116/18614	3.78E-07	2.59E-05	2.21E-05	204/230/54541/2023/2026/2597/8870/3939/26471/5214/5223/5230/5315/7167	14
ccRCC1	GO:0005996	monosaccharide metabolic process	21/422	256/18614	4.22E-07	2.84E-05	2.43E-05	10327/231/230/467/10295/2023/2026/2597/3486/3487/3795/4191/4938/5105/5214/5230/5315/5372/6515/2542/7167	21
ccRCC1	GO:0016072	rRNA metabolic process	21/422	257/18614	4.50E-07	2.98E-05	2.55E-05	283/55272/29997/10412/6135/11224/6165/6125/6129/6208/6209/6218/6223/6227/6230/6234/6194/6201/6202/4809/79002	21
ccRCC1	GO:0071826	ribonucleoprotein complex subunit organization	20/422	239/18614	5.81E-07	3.77E-05	3.23E-05	3646/8667/55052/8996/29997/6134/6135/23521/6147/6125/6128/6175/6208/6209/6223/51065/6234/6193/51639/4809	20
ccRCC1	GO:0006364	rRNA processing	19/422	218/18614	6.00E-07	3.83E-05	3.28E-05	55272/29997/10412/6135/11224/6165/6125/6129/6208/6209/6218/6223/6227/6230/6234/6194/6201/6202/4809	19
ccRCC1	GO:2001235	positive regulation of apoptotic signaling pathway	15/422	140/18614	6.93E-07	4.35E-05	3.72E-05	183/467/581/10134/857/1514/1649/51024/50486/26471/10399/6135/6188/6201/8743	15
ccRCC1	GO:0006735	NADH regeneration	6/422	16/18614	8.66E-07	5.17E-05	4.43E-05	2023/2026/5214/5230/5315/7167	6
ccRCC1	GO:0061621	canonical glycolysis	6/422	16/18614	8.66E-07	5.17E-05	4.43E-05	2023/2026/5214/5230/5315/7167	6
ccRCC1	GO:0061718	glucose catabolic process to pyruvate	6/422	16/18614	8.66E-07	5.17E-05	4.43E-05	2023/2026/5214/5230/5315/7167	6
ccRCC1	GO:0019318	hexose metabolic process	19/422	228/18614	1.19E-06	6.97E-05	5.97E-05	231/230/467/10295/2023/2026/2597/3486/3487/3795/4191/4938/5105/5214/5230/5315/5372/2542/7167	19
ccRCC1	GO:0018401	peptidyl-proline hydroxylation to 4-hydroxy-L-proline	5/422	10/18614	1.34E-06	7.78E-05	6.65E-05	112399/30001/5033/8974/10549	5
ccRCC1	GO:2001244	positive regulation of intrinsic apoptotic signaling pathway	10/422	63/18614	1.41E-06	8.04E-05	6.88E-05	581/10134/857/1649/51024/26471/10399/6135/6188/6201	10
ccRCC1	GO:0052547	regulation of peptidase activity	27/422	425/18614	1.61E-06	9.07E-05	7.76E-05	581/10134/27018/857/1514/65992/112399/51024/2597/2537/3476/80760/4504/8996/5037/5696/5720/10399/51065/6188/5265/5345/710/6582/7076/8743/7422	27
ccRCC1	GO:1904666	regulation of ubiquitin protein ligase activity	7/422	27/18614	1.76E-06	9.73E-05	8.33E-05	6135/9349/6167/6125/6209/6224/6201	7
ccRCC1	GO:0061620	glycolytic process through glucose-6-phosphate	6/422	18/18614	1.93E-06	0.000105379	9.02E-05	2023/2026/5214/5230/5315/7167	6
ccRCC1	GO:0072331	signal transduction by p53 class mediator	16/422	173/18614	2.14E-06	0.000113615	9.72E-05	581/54541/3094/4282/10397/29997/26471/23612/6135/9349/6167/6125/6209/6224/51065/6201	16
ccRCC1	GO:2001242	regulation of intrinsic apoptotic signaling pathway	16/422	173/18614	2.14E-06	0.000113615	9.72E-05	581/10134/857/1649/2023/51024/3315/4282/8996/26471/10399/6135/6188/6201/7009/7178	16
ccRCC1	GO:0034620	cellular response to unfolded protein	12/422	98/18614	2.21E-06	0.000115345	9.87E-05	467/581/595/1649/65992/30001/10956/10399/8614/10273/51768/7009	12
ccRCC1	GO:0006979	response to oxidative stress	27/422	434/18614	2.40E-06	0.000123718	0.000105885	8644/328/664/694/1906/1956/30001/2353/8321/2878/3162/3315/3725/10365/4257/4504/55967/8996/7001/10549/10399/388/6188/58515/6414/140885/8614	27
ccRCC1	GO:0000028	ribosomal small subunit assembly	6/422	19/18614	2.77E-06	0.000138991	0.000118957	6208/6209/6223/51065/6234/6193	6
ccRCC1	GO:0061615	glycolytic process through fructose-6-phosphate	6/422	19/18614	2.77E-06	0.000138991	0.000118957	2023/2026/5214/5230/5315/7167	6
ccRCC1	GO:0009636	response to toxic substance	19/422	242/18614	2.88E-06	0.000141393	0.000121013	10327/581/1644/2353/2878/373156/4129/4257/4504/4747/26471/5174/7001/10549/9403/51714/6415/10786/55244	19
ccRCC1	GO:0022900	electron transport chain	16/422	177/18614	2.89E-06	0.000141393	0.000121013	231/1327/1337/1350/1528/1537/2109/23498/4129/55967/4716/4714/4725/8974/790955/10975	16
ccRCC1	GO:0071276	cellular response to cadmium ion	7/422	31/18614	4.81E-06	0.000232266	0.000198786	8644/1956/2353/3162/3725/4494/4504	7
ccRCC1	GO:0043620	regulation of DNA-templated transcription in response to stress	8/422	44/18614	5.66E-06	0.000269834	0.00023094	467/1649/3162/3725/10365/56892/7009/7422	8
ccRCC1	GO:0006006	glucose metabolic process	16/422	187/18614	5.89E-06	0.000277232	0.000237271	230/467/10295/2023/2026/2597/3486/3487/4191/4938/5105/5214/5230/5315/2542/7167	16
ccRCC1	GO:0051438	regulation of ubiquitin-protein transferase activity	9/422	59/18614	6.69E-06	0.000311159	0.000266307	6135/9349/6167/6125/6209/6187/6224/6201/10273	9
ccRCC1	GO:0030968	endoplasmic reticulum unfolded protein response	10/422	75/18614	7.18E-06	0.000329655	0.000282138	467/581/595/1649/65992/30001/10956/10399/8614/10273	10
ccRCC1	GO:0052548	regulation of endopeptidase activity	22/422	336/18614	9.35E-06	0.000424083	0.000362955	581/10134/27018/112399/51024/2597/2537/3476/4504/8996/5696/5720/10399/51065/6188/5265/5345/710/6582/7076/8743/7422	22
ccRCC1	GO:0034614	cellular response to reactive oxygen species	14/422	152/18614	9.69E-06	0.000434491	0.000371862	8644/328/664/1906/1956/2353/3725/10365/4504/7001/10399/388/6188/140885	14
ccRCC1	GO:0010038	response to metal ion	23/422	367/18614	1.20E-05	0.00052981	0.000453442	8644/26/513/664/682/857/595/1906/1956/2244/2266/2353/23498/3162/3613/3725/3726/3795/4129/4494/4504/10397/7412	23
ccRCC1	GO:0019511	peptidyl-proline hydroxylation	5/422	15/18614	1.46E-05	0.00063757	0.000545668	112399/30001/5033/8974/10549	5
ccRCC1	GO:0035967	cellular response to topologically incorrect protein	12/422	118/18614	1.54E-05	0.000667061	0.000570908	467/581/595/1649/65992/30001/10956/10399/8614/10273/51768/7009	12
ccRCC1	GO:0006007	glucose catabolic process	6/422	25/18614	1.61E-05	0.000681197	0.000583007	2023/2026/5214/5230/5315/7167	6
ccRCC1	GO:0046697	decidualization	6/422	25/18614	1.61E-05	0.000681197	0.000583007	682/3726/5764/6696/6781/8614	6
ccRCC1	GO:0097345	mitochondrial outer membrane permeabilization	7/422	37/18614	1.67E-05	0.000699076	0.000598309	10449/93974/581/664/665/400916/8870	7
ccRCC1	GO:0062197	cellular response to chemical stress	22/422	349/18614	1.69E-05	0.000699076	0.000598309	231/8644/328/664/857/1649/1906/1956/2353/8321/3162/3315/3725/10365/4257/4504/8996/7001/10399/388/6188/140885	22
ccRCC1	GO:0097191	extrinsic apoptotic signaling pathway	17/422	227/18614	1.77E-05	0.000725894	0.000621261	183/467/581/27018/857/970/2244/2266/50486/3162/3429/2537/8996/7001/7132/8743/8717	17
ccRCC1	GO:0016052	carbohydrate catabolic process	14/422	162/18614	2.00E-05	0.000806646	0.000690374	230/54541/2023/2026/2597/8870/3939/55586/26471/5214/5223/5230/5315/7167	14
ccRCC1	GO:0043618	regulation of transcription from RNA polymerase II promoter in response to stress	7/422	38/18614	2.01E-05	0.000806646	0.000690374	467/1649/3162/3725/10365/7009/7422	7
ccRCC1	GO:0031639	plasminogen activation	6/422	26/18614	2.05E-05	0.000813841	0.000696532	2023/2244/2266/3249/5230/5345	6
ccRCC1	GO:0006986	response to unfolded protein	13/422	142/18614	2.14E-05	0.000840649	0.000719476	467/581/595/1649/65992/30001/3315/10956/10399/8614/10273/51768/7009	13
ccRCC1	GO:0008630	intrinsic apoptotic signaling pathway in response to DNA damage	11/422	103/18614	2.19E-05	0.000851063	0.000728389	581/54541/3162/8870/4282/26471/23612/51065/6188/7132/7178	11
ccRCC1	GO:0031397	negative regulation of protein ubiquitination	10/422	85/18614	2.22E-05	0.000851354	0.000728637	857/9636/6135/9349/6167/6125/6209/6224/6188/6201	10
ccRCC1	GO:1905710	positive regulation of membrane permeability	8/422	53/18614	2.37E-05	0.000901063	0.000771181	10449/93974/581/664/665/400916/8870/4504	8
ccRCC1	GO:0098754	detoxification	13/422	144/18614	2.49E-05	0.000936773	0.000801744	10327/2878/373156/4257/4504/5174/7001/10549/9403/51714/6415/10786/55244	13
ccRCC1	GO:0046686	response to cadmium ion	8/422	54/18614	2.73E-05	0.001016523	0.000869999	8644/1956/2353/23498/3162/3725/4494/4504	8
ccRCC1	GO:0034976	response to endoplasmic reticulum stress	18/422	259/18614	2.76E-05	0.001019897	0.000872886	467/581/10134/857/595/1649/65992/30001/115290/3725/26471/10956/10399/54546/58515/8614/10273/7009	18
ccRCC1	GO:0044282	small molecule catabolic process	23/422	388/18614	2.89E-05	0.001056475	0.000904192	10449/51390/10327/8644/10295/1891/1632/2023/2026/2109/10841/23498/3613/55586/4504/5105/5214/5230/5315/10247/6472/9123/7167	23
ccRCC1	GO:0034599	cellular response to oxidative stress	19/422	290/18614	3.75E-05	0.001357868	0.001162141	8644/328/664/1906/1956/2353/8321/3162/3315/3725/10365/4257/4504/8996/7001/10399/388/6188/140885	19
ccRCC1	GO:0008637	apoptotic mitochondrial changes	11/422	111/18614	4.42E-05	0.001586732	0.001358016	10449/93974/581/664/665/400916/51024/8870/2537/8996/8743	11
ccRCC1	GO:1902110	positive regulation of mitochondrial membrane permeability involved in apoptotic process	7/422	43/18614	4.66E-05	0.001656653	0.001417859	10449/93974/581/664/665/400916/8870	7
ccRCC1	GO:1901798	positive regulation of signal transduction by p53 class mediator	6/422	30/18614	4.90E-05	0.00172585	0.001477081	6135/9349/6167/6209/6224/6201	6
ccRCC1	GO:1902686	mitochondrial outer membrane permeabilization involved in programmed cell death	7/422	45/18614	6.32E-05	0.002202206	0.001884773	10449/93974/581/664/665/400916/8870	7
ccRCC1	GO:0046364	monosaccharide biosynthetic process	10/422	96/18614	6.40E-05	0.00221191	0.001893079	10327/231/230/467/2026/4191/5105/5230/2542/7167	10
ccRCC1	GO:0043281	regulation of cysteine-type endopeptidase activity involved in apoptotic process	15/422	204/18614	6.76E-05	0.002315341	0.001981601	581/10134/27018/112399/51024/2537/3476/4504/8996/10399/51065/6188/6582/8743/7422	15
ccRCC1	GO:1903321	negative regulation of protein modification by small protein conjugation or removal	10/422	97/18614	7.00E-05	0.002373578	0.002031444	857/9636/6135/9349/6167/6125/6209/6224/6188/6201	10
ccRCC1	GO:0000302	response to reactive oxygen species	15/422	205/18614	7.15E-05	0.002403704	0.002057227	8644/328/664/1906/1956/2353/3162/3725/10365/4504/7001/10399/388/6188/140885	15
ccRCC1	GO:0031638	zymogen activation	8/422	63/18614	8.50E-05	0.00283126	0.002423154	715/1514/2023/2244/2266/3249/5230/5345	8
ccRCC1	GO:0035966	response to topologically incorrect protein	13/422	164/18614	9.62E-05	0.003165111	0.002708883	467/581/595/1649/65992/30001/3315/10956/10399/8614/10273/51768/7009	13
ccRCC1	GO:0035794	positive regulation of mitochondrial membrane permeability	7/422	48/18614	9.67E-05	0.003165111	0.002708883	10449/93974/581/664/665/400916/8870	7
ccRCC1	GO:0045862	positive regulation of proteolysis	21/422	365/18614	9.76E-05	0.003169454	0.0027126	93974/581/10134/27018/857/1514/65992/112399/6923/2023/51024/3249/29997/26471/5720/10399/51065/6188/6582/10273/8743	21
ccRCC1	GO:0042773	ATP synthesis coupled electron transport	10/422	102/18614	0.000107179	0.003420637	0.002927577	1327/1337/1350/1537/55967/4716/4714/4725/790955/10975	10
ccRCC1	GO:0042775	mitochondrial ATP synthesis coupled electron transport	10/422	102/18614	0.000107179	0.003420637	0.002927577	1327/1337/1350/1537/55967/4716/4714/4725/790955/10975	10
ccRCC1	GO:0072332	intrinsic apoptotic signaling pathway by p53 class mediator	9/422	83/18614	0.00010844	0.003431814	0.002937142	581/54541/3094/4282/26471/23612/6135/51065/6201	9
ccRCC1	GO:0072337	modified amino acid transport	7/422	49/18614	0.000110585	0.003441855	0.002945736	183/5174/6582/6519/55244/6540/6535	7
ccRCC1	GO:1902108	regulation of mitochondrial membrane permeability involved in apoptotic process	7/422	49/18614	0.000110585	0.003441855	0.002945736	10449/93974/581/664/665/400916/8870	7
ccRCC1	GO:0022904	respiratory electron transport chain	11/422	124/18614	0.000121584	0.003729293	0.003191742	1327/1337/1350/1537/2109/55967/4716/4714/4725/790955/10975	11
ccRCC1	GO:0001893	maternal placenta development	6/422	35/18614	0.000121801	0.003729293	0.003191742	682/3726/5764/6696/6781/8614	6
ccRCC1	GO:0019730	antimicrobial humoral response	11/422	126/18614	0.000140292	0.004260809	0.003646643	283/2197/2244/2597/3105/3151/5919/5967/6156/6223/10417	11
ccRCC1	GO:2000059	negative regulation of ubiquitin-dependent protein catabolic process	7/422	51/18614	0.000143355	0.004319009	0.003696454	65992/8667/29997/6135/9349/6125/6201	7
ccRCC1	GO:0019319	hexose biosynthetic process	9/422	87/18614	0.000156272	0.004670805	0.003997542	231/230/467/2026/4191/5105/5230/2542/7167	9
ccRCC1	GO:0030193	regulation of blood coagulation	8/422	70/18614	0.000180393	0.005349297	0.004578234	857/1906/2244/2266/7001/5345/710/79001	8
ccRCC1	GO:0045861	negative regulation of proteolysis	19/422	330/18614	0.00020582	0.006039147	0.005168647	65992/8667/2597/2537/3476/80760/4504/8996/29997/5037/6135/9349/6125/6201/5265/5345/710/7076/7422	19
ccRCC1	GO:0030490	maturation of SSU-rRNA	7/422	54/18614	0.000206864	0.006039147	0.005168647	55272/6208/6223/6227/6234/6202/4809	7
ccRCC1	GO:1900046	regulation of hemostasis	8/422	72/18614	0.000219884	0.006369873	0.005451701	857/1906/2244/2266/7001/5345/710/79001	8
ccRCC1	GO:1903050	regulation of proteolysis involved in protein catabolic process	15/422	230/18614	0.000255076	0.007332954	0.006275961	93974/10134/857/65992/8667/6923/29997/26471/5720/10399/6135/9349/6125/6201/10273	15
ccRCC1	GO:0032469	endoplasmic reticulum calcium ion homeostasis	5/422	26/18614	0.000259617	0.007406945	0.006339286	581/10134/51024/58515/7009	5
ccRCC1	GO:0045454	cell redox homeostasis	6/422	40/18614	0.000261776	0.007412387	0.006343944	328/1649/30001/7001/10549/51714	6
ccRCC1	GO:0019646	aerobic electron transport chain	9/422	94/18614	0.000281989	0.00792515	0.006782796	1327/1337/1350/1537/4716/4714/4725/790955/10975	9
ccRCC1	GO:1990748	cellular detoxification	10/422	115/18614	0.000289064	0.008031745	0.006874026	10327/2878/373156/4257/4504/7001/10549/9403/51714/6415	10
ccRCC1	GO:0007566	embryo implantation	7/422	57/18614	0.000291337	0.008031745	0.006874026	682/6159/6696/6781/8614/7076/7422	7
ccRCC1	GO:0050818	regulation of coagulation	8/422	75/18614	0.00029218	0.008031745	0.006874026	857/1906/2244/2266/7001/5345/710/79001	8
ccRCC1	GO:1901654	response to ketone	14/422	208/18614	0.000294966	0.008049588	0.006889297	8644/498/768/857/595/54541/1906/2153/2353/10365/4129/4747/5105/6696	14
ccRCC1	GO:2000116	regulation of cysteine-type endopeptidase activity	15/422	234/18614	0.000306887	0.008314658	0.007116159	581/10134/27018/112399/51024/2537/3476/4504/8996/10399/51065/6188/6582/8743/7422	15
ccRCC1	GO:0018126	protein hydroxylation	5/422	27/18614	0.000312736	0.00841259	0.007199975	112399/30001/5033/8974/10549	5
ccRCC1	GO:0010952	positive regulation of peptidase activity	13/422	185/18614	0.000318083	0.00849576	0.007271157	581/10134/27018/1514/65992/112399/51024/5720/10399/51065/6188/6582/8743	13
ccRCC1	GO:0043434	response to peptide hormone	22/422	427/18614	0.00032122	0.008519109	0.00729114	133/183/328/353/682/694/857/858/1537/1906/2353/2303/51141/3795/4747/5105/5315/5919/5967/8614/7076/8743	22
ccRCC1	GO:0019320	hexose catabolic process	6/422	42/18614	0.00034436	0.009068958	0.007761732	2023/2026/5214/5230/5315/7167	6
ccRCC1	GO:0090559	regulation of membrane permeability	8/422	77/18614	0.000350367	0.009163073	0.007842281	10449/93974/581/664/665/400916/8870/4504	8
ccRCC1	GO:1903008	organelle disassembly	11/422	140/18614	0.000353092	0.009170664	0.007848778	93974/664/665/65992/51024/65991/11331/123/54463/79137/54543	11
ccRCC1	GO:0002486	antigen processing and presentation of endogenous peptide antigen via MHC class I via ER pathway	TAP-independent	4/422	16/18614	0.000381765	0.009847435	0.008427997	3105/3106/3107/3135	4
ccRCC1	GO:0098869	cellular oxidant detoxification	9/422	99/18614	0.00041556	0.010646256	0.009111674	2878/373156/4257/4504/7001/10549/9403/51714/6415	9
ccRCC1	GO:0002476	antigen processing and presentation of endogenous peptide antigen via MHC class Ib	4/422	17/18614	0.000490339	0.012266548	0.010498412	3105/3106/3107/3135	4
ccRCC1	GO:0002484	antigen processing and presentation of endogenous peptide antigen via MHC class I via ER pathway	4/422	17/18614	0.000490339	0.012266548	0.010498412	3105/3106/3107/3135	4
ccRCC1	GO:0051412	response to corticosterone	4/422	17/18614	0.000490339	0.012266548	0.010498412	595/2353/4129/4747	4
ccRCC1	GO:0046902	regulation of mitochondrial membrane permeability	7/422	62/18614	0.000491834	0.012266548	0.010498412	10449/93974/581/664/665/400916/8870	7
ccRCC1	GO:0043280	positive regulation of cysteine-type endopeptidase activity involved in apoptotic process	10/422	124/18614	0.000528595	0.013011041	0.011135592	581/10134/27018/112399/51024/10399/51065/6188/6582/8743	10
ccRCC1	GO:0097237	cellular response to toxic substance	10/422	124/18614	0.000528595	0.013011041	0.011135592	10327/2878/373156/4257/4504/7001/10549/9403/51714/6415	10
ccRCC1	GO:1905897	regulation of response to endoplasmic reticulum stress	8/422	82/18614	0.000537959	0.013155543	0.011259265	581/10134/857/1649/65992/26471/10399/7009	8
ccRCC1	GO:2000058	regulation of ubiquitin-dependent protein catabolic process	12/422	173/18614	0.0006014	0.014612075	0.012505848	10134/857/65992/8667/6923/29997/10399/6135/9349/6125/6201/10273	12
ccRCC1	GO:0006959	humoral immune response	15/422	250/18614	0.000614863	0.014759297	0.012631849	283/715/716/717/2197/2244/2597/3105/3151/5919/5967/6156/6223/710/10417	15
ccRCC1	GO:0002428	antigen processing and presentation of peptide antigen via MHC class Ib	4/422	18/18614	0.000619216	0.014759297	0.012631849	3105/3106/3107/3135	4
ccRCC1	GO:0036003	positive regulation of transcription from RNA polymerase II promoter in response to stress	4/422	18/18614	0.000619216	0.014759297	0.012631849	467/1649/10365/7422	4
ccRCC1	GO:0050878	regulation of body fluid levels	19/422	361/18614	0.000626129	0.014830209	0.01269254	133/231/353/857/595/1906/2153/2244/2266/65991/3315/3998/7001/5265/5345/710/6582/7422/79001	19
ccRCC1	GO:0006094	gluconeogenesis	8/422	84/18614	0.000632692	0.014891981	0.012745408	230/467/2026/4191/5105/5230/2542/7167	8
ccRCC1	GO:1901796	regulation of signal transduction by p53 class mediator	9/422	106/18614	0.000686229	0.016051796	0.013738043	4282/29997/6135/9349/6167/6125/6209/6224/6201	9
ccRCC1	GO:1903051	negative regulation of proteolysis involved in protein catabolic process	7/422	66/18614	0.000720788	0.016756106	0.014340833	65992/8667/29997/6135/9349/6125/6201	7
ccRCC1	GO:0008625	extrinsic apoptotic signaling pathway via death domain receptors	8/422	86/18614	0.000740448	0.017107522	0.014641594	467/581/27018/2244/2266/3162/7132/8717	8
ccRCC1	GO:0070585	protein localization to mitochondrion	10/422	130/18614	0.000765567	0.017580026	0.015045991	93974/581/10134/665/1649/51024/9636/3998/54546/54543	10
ccRCC1	GO:0048145	regulation of fibroblast proliferation	8/422	87/18614	0.000799605	0.018250371	0.01561971	183/581/857/1956/2495/3725/4282/26471	8
ccRCC1	GO:0050673	epithelial cell proliferation	23/422	488/18614	0.000813624	0.018458481	0.015797822	283/498/93974/581/857/858/595/1956/2173/154791/3162/3249/3299/3486/3487/3725/56005/26471/11331/5764/10247/7422/7423	23
ccRCC1	GO:2001236	regulation of extrinsic apoptotic signaling pathway	11/422	156/18614	0.000878175	0.019803626	0.016949074	183/467/857/2244/2266/50486/3162/2537/8996/7001/8743	11
ccRCC1	GO:0006692	prostanoid metabolic process	6/422	50/18614	0.000895722	0.019842875	0.016982666	231/8644/8824/1906/4282/7132	6
ccRCC1	GO:0006693	prostaglandin metabolic process	6/422	50/18614	0.000895722	0.019842875	0.016982666	231/8644/8824/1906/4282/7132	6
ccRCC1	GO:0046365	monosaccharide catabolic process	6/422	50/18614	0.000895722	0.019842875	0.016982666	2023/2026/5214/5230/5315/7167	6
ccRCC1	GO:2001234	negative regulation of apoptotic signaling pathway	14/422	233/18614	0.000911941	0.020012689	0.017128002	10449/581/2023/2244/2266/3162/3315/8870/2537/4282/8996/7001/7009/7178	14
ccRCC1	GO:0044703	multi-organism reproductive process	13/422	207/18614	0.000919117	0.020012689	0.017128002	133/183/682/1906/2353/3726/5764/6159/6696/6781/8614/7076/7422	13
ccRCC1	GO:0034470	ncRNA processing	21/422	432/18614	0.000921839	0.020012689	0.017128002	55272/29997/10412/81890/6135/11224/6165/6125/6129/6208/6209/6218/6223/6227/6230/6234/6194/6201/6202/51637/4809	21
ccRCC1	GO:0070997	neuron death	19/422	373/18614	0.000924644	0.020012689	0.017128002	581/664/595/1649/54541/112399/2026/2353/8321/2597/3162/3725/4504/4747/26471/10399/54463/51643/7009	19
ccRCC1	GO:0051180	vitamin transport	6/422	51/18614	0.000996037	0.021434726	0.018345063	81693/8029/6582/6515/55244/6948	6
ccRCC1	GO:0043467	regulation of generation of precursor metabolites and energy	10/422	135/18614	0.001024329	0.021918304	0.018758936	664/112464/54541/8870/3795/29997/26471/5223/11331/6472	10
ccRCC1	GO:0009615	response to virus	20/422	408/18614	0.001094874	0.02329545	0.019937576	1174/581/664/665/684/54541/2023/3315/3429/10964/2537/10410/9636/4938/11331/5683/6210/58515/10417/7178	20
ccRCC1	GO:0044321	response to leptin	4/422	21/18614	0.001147693	0.024030152	0.020566376	595/1906/2244/4504	4
ccRCC1	GO:1903579	negative regulation of ATP metabolic process	4/422	21/18614	0.001147693	0.024030152	0.020566376	54541/51024/8870/26471	4
ccRCC1	GO:0000422	autophagy of mitochondrion	8/422	92/18614	0.001154928	0.024030152	0.020566376	93974/664/665/51024/65991/11331/54463/54543	8
ccRCC1	GO:0061726	mitochondrion disassembly	8/422	92/18614	0.001154928	0.024030152	0.020566376	93974/664/665/51024/65991/11331/54463/54543	8
ccRCC1	GO:0007565	female pregnancy	12/422	187/18614	0.001188472	0.024555174	0.02101572	133/183/682/2353/3726/5764/6159/6696/6781/8614/7076/7422	12
ccRCC1	GO:0031396	regulation of protein ubiquitination	13/422	213/18614	0.001193202	0.024555174	0.02101572	857/201254/9636/6135/9349/6167/6125/6209/6187/6224/6188/6201/10273	13
ccRCC1	GO:0003330	regulation of extracellular matrix constituent secretion	3/422	10/18614	0.001233047	0.024561184	0.021020864	183/51124/7132	3
ccRCC1	GO:0030638	polyketide metabolic process	3/422	10/18614	0.001233047	0.024561184	0.021020864	10327/231/8644	3
ccRCC1	GO:0030647	aminoglycoside antibiotic metabolic process	3/422	10/18614	0.001233047	0.024561184	0.021020864	10327/231/8644	3
ccRCC1	GO:0043653	mitochondrial fragmentation involved in apoptotic process	3/422	10/18614	0.001233047	0.024561184	0.021020864	581/664/51024	3
ccRCC1	GO:0044598	doxorubicin metabolic process	3/422	10/18614	0.001233047	0.024561184	0.021020864	10327/231/8644	3
ccRCC1	GO:1903596	regulation of gap junction assembly	3/422	10/18614	0.001233047	0.024561184	0.021020864	183/857/79191	3
ccRCC1	GO:0070301	cellular response to hydrogen peroxide	8/422	93/18614	0.001239146	0.024561184	0.021020864	328/664/1906/10365/10399/388/6188/140885	8
ccRCC1	GO:0044706	multi-multicellular organism process	13/422	216/18614	0.001353953	0.026658124	0.022815545	133/183/682/1906/2353/3726/5764/6159/6696/6781/8614/7076/7422	13
ccRCC1	GO:0055074	calcium ion homeostasis	17/422	327/18614	0.001359097	0.026658124	0.022815545	133/581/10134/664/857/858/1649/1906/30001/51024/8996/10590/58515/6781/8614/7009/7178	17
ccRCC1	GO:1903578	regulation of ATP metabolic process	7/422	74/18614	0.001426952	0.02784405	0.023830528	93974/54541/2023/51024/8870/26471/5223	7
ccRCC1	GO:0031960	response to corticosteroid	11/422	166/18614	0.001455352	0.028251829	0.024179529	133/8644/498/595/54541/1906/2353/4129/4747/5105/6781	11
ccRCC1	GO:0051384	response to glucocorticoid	10/422	142/18614	0.001502887	0.028764775	0.024618538	133/498/595/54541/1906/2353/4129/4747/5105/6781	10
ccRCC1	GO:2001056	positive regulation of cysteine-type endopeptidase activity	10/422	142/18614	0.001502887	0.028764775	0.024618538	581/10134/27018/112399/51024/10399/51065/6188/6582/8743	10
ccRCC1	GO:0050678	regulation of epithelial cell proliferation	20/422	419/18614	0.00150469	0.028764775	0.024618538	283/498/93974/581/857/858/595/1956/154791/3162/3249/3299/3725/56005/26471/11331/5764/10247/7422/7423	20
ccRCC1	GO:0140694	non-membrane-bounded organelle assembly	19/422	390/18614	0.001551476	0.029509392	0.025255823	201254/1906/55052/10783/29997/6134/6135/6147/6125/6128/6175/6208/6209/6223/6228/51065/6234/6188/6193	19
ccRCC1	GO:0051385	response to mineralocorticoid	5/422	38/18614	0.001585032	0.029905849	0.025595134	595/1906/2353/4129/4747	5
ccRCC1	GO:0006874	intracellular calcium ion homeostasis	16/422	303/18614	0.001588202	0.029905849	0.025595134	581/10134/664/857/858/1649/1906/30001/51024/8996/10590/58515/6781/8614/7009/7178	16
ccRCC1	GO:0019885	antigen processing and presentation of endogenous peptide antigen via MHC class I	4/422	23/18614	0.001638353	0.03047599	0.026083093	3105/3106/3107/3135	4
ccRCC1	GO:0046794	transport of virus	4/422	23/18614	0.001638353	0.03047599	0.026083093	684/857/858/1514	4
ccRCC1	GO:0007006	mitochondrial membrane organization	9/422	120/18614	0.001656879	0.03047599	0.026083093	10449/93974/581/664/665/400916/8870/54543/790955	9
ccRCC1	GO:0010269	response to selenium ion	3/422	11/18614	0.001667035	0.03047599	0.026083093	4129/140606/6415	3
ccRCC1	GO:0019065	receptor-mediated endocytosis of virus by host cell	3/422	11/18614	0.001667035	0.03047599	0.026083093	857/858/1514	3
ccRCC1	GO:0051561	positive regulation of mitochondrial calcium ion concentration	3/422	11/18614	0.001667035	0.03047599	0.026083093	10134/664/51024	3
ccRCC1	GO:1903034	regulation of response to wounding	11/422	170/18614	0.001759807	0.032016591	0.027401627	857/1906/2244/2266/2303/7001/5764/5345/710/6696/79001	11
ccRCC1	GO:0032350	regulation of hormone metabolic process	5/422	39/18614	0.001784772	0.032160056	0.027524412	133/8644/3249/8614/10273	5
ccRCC1	GO:0045730	respiratory burst	5/422	39/18614	0.001784772	0.032160056	0.027524412	100133941/5223/7001/6223/58515	5
ccRCC1	GO:0010950	positive regulation of endopeptidase activity	11/422	171/18614	0.001843524	0.03284775	0.02811298	581/10134/27018/112399/51024/5720/10399/51065/6188/6582/8743	11
ccRCC1	GO:0051348	negative regulation of transferase activity	15/422	279/18614	0.001847347	0.03284775	0.02811298	183/857/1843/3315/9961/29085/10399/6135/9349/6167/6125/6209/6224/6201/51637	15
ccRCC1	GO:0033108	mitochondrial respiratory chain complex assembly	8/422	99/18614	0.001852594	0.03284775	0.02811298	51287/90871/55967/284184/4716/4714/4725/790955	8
ccRCC1	GO:0002698	negative regulation of immune effector process	9/422	122/18614	0.001857825	0.03284775	0.02811298	684/5169/3105/3106/3135/3162/6223/710/7009	9
ccRCC1	GO:0007596	blood coagulation	13/422	224/18614	0.001872748	0.032956858	0.028206361	857/1906/2153/2244/2266/65991/3315/3998/7001/5265/5345/710/79001	13
ccRCC1	GO:1900543	negative regulation of purine nucleotide metabolic process	4/422	24/18614	0.001931198	0.033812723	0.02893886	54541/51024/8870/26471	4
ccRCC1	GO:0045824	negative regulation of innate immune response	7/422	78/18614	0.001939338	0.033812723	0.02893886	3105/3106/3135/9636/4938/6223/710	7
ccRCC1	GO:0001836	release of cytochrome c from mitochondria	6/422	58/18614	0.001960123	0.034017627	0.029114228	581/664/51024/2537/8996/8743	6
ccRCC1	GO:1903320	regulation of protein modification by small protein conjugation or removal	14/422	255/18614	0.002136323	0.036485672	0.031226522	857/201254/9636/29997/6135/9349/6167/6125/6209/6187/6224/6188/6201/10273	14
ccRCC1	GO:0010257	NADH dehydrogenase complex assembly	6/422	59/18614	0.002141087	0.036485672	0.031226522	90871/55967/284184/4716/4714/4725	6
ccRCC1	GO:0032981	mitochondrial respiratory chain complex I assembly	6/422	59/18614	0.002141087	0.036485672	0.031226522	90871/55967/284184/4716/4714/4725	6
ccRCC1	GO:0051898	negative regulation of protein kinase B signaling	6/422	59/18614	0.002141087	0.036485672	0.031226522	112464/1649/3135/29997/23612/10399	6
ccRCC1	GO:0031953	negative regulation of protein autophosphorylation	3/422	12/18614	0.002185518	0.036580718	0.031307868	857/3725/9961	3
ccRCC1	GO:0097084	vascular associated smooth muscle cell development	3/422	12/18614	0.002185518	0.036580718	0.031307868	133/30008/7422	3
ccRCC1	GO:1902337	regulation of apoptotic process involved in morphogenesis	3/422	12/18614	0.002185518	0.036580718	0.031307868	581/2303/7132	3
ccRCC1	GO:2001198	regulation of dendritic cell differentiation	3/422	12/18614	0.002185518	0.036580718	0.031307868	3106/3135/28959	3
ccRCC1	GO:0140467	integrated stress response signaling	5/422	41/18614	0.002238661	0.037139531	0.031786132	1649/2353/3725/3726/4094	5
ccRCC1	GO:0002475	antigen processing and presentation via MHC class Ib	4/422	25/18614	0.002258352	0.037139531	0.031786132	3105/3106/3107/3135	4
ccRCC1	GO:0002483	antigen processing and presentation of endogenous peptide antigen	4/422	25/18614	0.002258352	0.037139531	0.031786132	3105/3106/3107/3135	4
ccRCC1	GO:0045980	negative regulation of nucleotide metabolic process	4/422	25/18614	0.002258352	0.037139531	0.031786132	54541/51024/8870/26471	4
ccRCC1	GO:0050817	coagulation	13/422	229/18614	0.00227335	0.037223639	0.031858116	857/1906/2153/2244/2266/65991/3315/3998/7001/5265/5345/710/79001	13
ccRCC1	GO:0007599	hemostasis	13/422	230/18614	0.002361362	0.03846307	0.032918892	857/1906/2153/2244/2266/65991/3315/3998/7001/5265/5345/710/79001	13
ccRCC1	GO:0010821	regulation of mitochondrion organization	10/422	151/18614	0.002369668	0.03846307	0.032918892	10449/93974/581/664/665/400916/51024/8870/8996/8743	10
ccRCC1	GO:0048144	fibroblast proliferation	8/422	103/18614	0.002379685	0.03846307	0.032918892	183/581/857/1956/2495/3725/4282/26471	8
ccRCC1	GO:0071241	cellular response to inorganic substance	13/422	231/18614	0.002452153	0.039464999	0.0337764	8644/26/498/664/1906/1956/2353/3162/3725/3726/4494/4504/51507	13
ccRCC1	GO:0051402	neuron apoptotic process	14/422	259/18614	0.002463508	0.039479019	0.033788399	581/664/595/1649/112399/2597/3162/3725/4504/4747/26471/54463/51643/7009	14
ccRCC1	GO:0001890	placenta development	10/422	152/18614	0.002486675	0.039681426	0.033961631	133/283/682/1956/3726/5764/6194/6696/6781/8614	10
ccRCC1	GO:0019229	regulation of vasoconstriction	6/422	61/18614	0.002540504	0.040199737	0.034405231	133/183/857/1906/2244/2266	6
ccRCC1	GO:0060135	maternal process involved in female pregnancy	6/422	61/18614	0.002540504	0.040199737	0.034405231	682/3726/5764/6696/6781/8614	6
ccRCC1	GO:0061844	antimicrobial humoral immune response mediated by antimicrobial peptide	7/422	82/18614	0.002583862	0.040714751	0.034846009	283/2197/2597/3151/5967/6156/6223	7
ccRCC1	GO:0035994	response to muscle stretch	4/422	26/18614	0.002621758	0.04096905	0.035063653	1000/1906/2353/3725	4
ccRCC1	GO:1901028	regulation of mitochondrial outer membrane permeabilization involved in apoptotic signaling pathway	4/422	26/18614	0.002621758	0.04096905	0.035063653	10449/93974/400916/8870	4
ccRCC1	GO:0042542	response to hydrogen peroxide	9/422	129/18614	0.002719307	0.042317814	0.036218002	328/664/1906/3162/10365/10399/388/6188/140885	9
ccRCC1	GO:0033013	tetrapyrrole metabolic process	6/422	62/18614	0.002760004	0.042774385	0.036608762	81693/93974/645/8029/3162/10857	6
ccRCC1	GO:0075509	endocytosis involved in viral entry into host cell	3/422	13/18614	0.002793684	0.042942911	0.036752996	857/858/1514	3
ccRCC1	GO:1904748	regulation of apoptotic process involved in development	3/422	13/18614	0.002793684	0.042942911	0.036752996	581/2303/7132	3
ccRCC1	GO:0070059	intrinsic apoptotic signaling pathway in response to endoplasmic reticulum stress	6/422	63/18614	0.002993405	0.045825868	0.039220396	581/1649/30001/54546/58515/7009	6
ccRCC1	GO:0010595	positive regulation of endothelial cell migration	9/422	131/18614	0.003016016	0.045910687	0.039292988	183/498/506/1906/2303/3162/3315/388/7422	9
ccRCC1	GO:0042730	fibrinolysis	4/422	27/18614	0.003023327	0.045910687	0.039292988	2244/2266/5345/710	4
ccRCC1	GO:0072593	reactive oxygen species metabolic process	13/422	237/18614	0.003058973	0.046236343	0.039571703	183/8644/93974/664/54541/1906/2878/8870/2537/4129/4504/7001/10549	13
ccRCC1	GO:0042771	intrinsic apoptotic signaling pathway in response to DNA damage by p53 class mediator	5/422	44/18614	0.003069327	0.046236343	0.039571703	54541/4282/26471/23612/51065	5
ccRCC1	GO:0071384	cellular response to corticosteroid stimulus	6/422	64/18614	0.003241242	0.048631539	0.041621649	8644/498/54541/1906/5105/6781	6
ccRCC2	GO:0002181	cytoplasmic translation	79/435	159/18614	8.16E-87	2.64E-83	2.43E-83	8562/8667/27335/10399/6134/4736/6135/6136/6137/23521/9045/6141/6142/6143/6144/6146/9349/6147/6152/6154/6155/6157/6158/6159/6122/6156/6160/6161/6164/11224/6165/25873/6173/6167/6168/6169/6170/6124/6171/6125/6128/6129/6130/6132/6133/6175/6176/6181/6205/6206/6207/6208/6209/6210/6217/6222/6223/6187/6224/6227/6228/6229/6230/6231/6232/6233/6234/6235/6188/6189/6191/6193/6194/6201/6202/6203/6451/7311/4904	79
ccRCC2	GO:0006119	oxidative phosphorylation	51/435	148/18614	7.48E-46	1.21E-42	1.11E-42	205/498/506/509/513/514/521/9551/10632/10476/522/539/400916/51142/388753/1327/9377/1329/1337/1340/1345/1346/1347/1349/1350/1351/4694/126328/55967/4695/4700/4702/4706/4716/54539/4708/4710/4713/4717/4725/4729/26471/11315/6390/6391/6392/6472/29796/10975/7381/27089	51
ccRCC2	GO:0009060	aerobic respiration	54/435	196/18614	1.26E-42	1.36E-39	1.25E-39	205/498/506/509/513/514/521/9551/10632/10476/522/539/2647/664/400916/51142/388753/1327/9377/1329/1337/1340/1345/1346/1347/1349/1350/1351/4694/126328/55967/4695/4700/4702/4706/4716/54539/4708/4710/4713/4717/4725/4729/29997/26471/11315/6390/6391/6392/6472/29796/10975/7381/27089	54
ccRCC2	GO:0045333	cellular respiration	57/435	243/18614	1.03E-40	8.30E-38	7.62E-38	205/498/506/509/513/514/521/9551/10632/10476/522/539/2647/664/400916/51142/84269/388753/1327/9377/1329/1337/1340/1345/1346/1347/1349/1350/1351/2109/4694/126328/55967/4695/4700/4702/4706/4716/54539/4708/4710/4713/4717/4725/4729/29997/26471/11315/27166/6390/6391/6392/6472/29796/10975/7381/27089	57
ccRCC2	GO:0015980	energy derivation by oxidation of organic compounds	58/435	337/18614	1.58E-33	1.03E-30	9.42E-31	205/498/506/509/513/514/521/9551/10632/10476/522/539/2647/664/112464/400916/51142/84269/388753/1327/9377/1329/1337/1340/1345/1346/1347/1349/1350/1351/2109/4694/126328/55967/4695/4700/4702/4706/4716/54539/4708/4710/4713/4717/4725/4729/29997/26471/11315/27166/6390/6391/6392/6472/29796/10975/7381/27089	58
ccRCC2	GO:0015986	proton motive force-driven ATP synthesis	32/435	76/18614	2.11E-32	1.14E-29	1.05E-29	498/506/509/513/514/516/517/518/521/9551/10632/10476/522/539/4694/126328/55967/4695/4700/4702/4706/4716/54539/4708/4710/4713/4717/4725/4729/6390/6391/6392	32
ccRCC2	GO:0042773	ATP synthesis coupled electron transport	34/435	102/18614	2.91E-30	1.18E-27	1.08E-27	51142/388753/1327/9377/1329/1337/1340/1345/1346/1347/1349/1350/1351/4694/55967/4695/4700/4702/4706/4716/4708/4710/4713/4717/4725/4729/11315/6390/6391/6392/29796/10975/7381/27089	34
ccRCC2	GO:0042775	mitochondrial ATP synthesis coupled electron transport	34/435	102/18614	2.91E-30	1.18E-27	1.08E-27	51142/388753/1327/9377/1329/1337/1340/1345/1346/1347/1349/1350/1351/4694/55967/4695/4700/4702/4706/4716/4708/4710/4713/4717/4725/4729/11315/6390/6391/6392/29796/10975/7381/27089	34
ccRCC2	GO:0042776	proton motive force-driven mitochondrial ATP synthesis	29/435	67/18614	6.77E-30	2.44E-27	2.24E-27	498/506/509/513/514/521/9551/10632/10476/522/539/4694/126328/55967/4695/4700/4702/4706/4716/54539/4708/4710/4713/4717/4725/4729/6390/6391/6392	29
ccRCC2	GO:0006754	ATP biosynthetic process	34/435	106/18614	1.29E-29	4.18E-27	3.84E-27	205/498/506/509/513/514/516/517/518/521/9551/10632/10476/522/539/2023/4694/126328/55967/4695/4700/4702/4706/4716/54539/4708/4710/4713/4717/4725/4729/6390/6391/6392	34
ccRCC2	GO:0022900	electron transport chain	41/435	177/18614	3.20E-29	9.44E-27	8.67E-27	128/22977/51142/388753/1327/9377/1329/1337/1340/1345/1346/1347/1349/1350/1351/1528/2109/23498/4129/4694/55967/4695/4700/4702/4706/4716/4708/4710/4713/4717/4725/4729/11315/5860/6390/6391/6392/29796/10975/7381/27089	41
ccRCC2	GO:0046034	ATP metabolic process	44/435	219/18614	1.66E-28	4.47E-26	4.10E-26	205/229/498/506/509/513/514/93974/516/517/518/521/9551/10632/10476/522/539/2023/51024/2597/3939/4694/126328/55967/4695/4700/4702/4706/4716/54539/4708/4710/4713/4717/4725/4729/26471/29789/5223/5230/6390/6391/6392/7167	44
ccRCC2	GO:0022904	respiratory electron transport chain	35/435	124/18614	2.71E-28	6.76E-26	6.21E-26	51142/388753/1327/9377/1329/1337/1340/1345/1346/1347/1349/1350/1351/2109/4694/55967/4695/4700/4702/4706/4716/4708/4710/4713/4717/4725/4729/11315/6390/6391/6392/29796/10975/7381/27089	35
ccRCC2	GO:0009206	purine ribonucleoside triphosphate biosynthetic process	34/435	117/18614	5.49E-28	1.27E-25	1.17E-25	205/498/506/509/513/514/516/517/518/521/9551/10632/10476/522/539/2023/4694/126328/55967/4695/4700/4702/4706/4716/54539/4708/4710/4713/4717/4725/4729/6390/6391/6392	34
ccRCC2	GO:0009145	purine nucleoside triphosphate biosynthetic process	34/435	118/18614	7.55E-28	1.63E-25	1.50E-25	205/498/506/509/513/514/516/517/518/521/9551/10632/10476/522/539/2023/4694/126328/55967/4695/4700/4702/4706/4716/54539/4708/4710/4713/4717/4725/4729/6390/6391/6392	34
ccRCC2	GO:0019646	aerobic electron transport chain	31/435	94/18614	1.60E-27	3.24E-25	2.98E-25	1327/9377/1329/1337/1340/1345/1346/1347/1349/1350/1351/4694/4695/4700/4702/4706/4716/4708/4710/4713/4717/4725/4729/11315/6390/6391/6392/29796/10975/7381/27089	31
ccRCC2	GO:0009201	ribonucleoside triphosphate biosynthetic process	34/435	123/18614	3.54E-27	6.74E-25	6.19E-25	205/498/506/509/513/514/516/517/518/521/9551/10632/10476/522/539/2023/4694/126328/55967/4695/4700/4702/4706/4716/54539/4708/4710/4713/4717/4725/4729/6390/6391/6392	34
ccRCC2	GO:0009142	nucleoside triphosphate biosynthetic process	35/435	134/18614	5.13E-27	9.24E-25	8.48E-25	205/498/506/509/513/514/516/517/518/521/9551/10632/10476/522/539/2023/4694/126328/55967/4695/4700/4702/4706/4716/54539/4708/4710/4713/4717/4725/4729/6390/6391/6392/7298	35
ccRCC2	GO:0009205	purine ribonucleoside triphosphate metabolic process	44/435	244/18614	1.89E-26	3.23E-24	2.96E-24	205/229/498/506/509/513/514/93974/516/517/518/521/9551/10632/10476/522/539/2023/51024/2597/3939/4694/126328/55967/4695/4700/4702/4706/4716/54539/4708/4710/4713/4717/4725/4729/26471/29789/5223/5230/6390/6391/6392/7167	44
ccRCC2	GO:0009144	purine nucleoside triphosphate metabolic process	44/435	249/18614	4.55E-26	7.37E-24	6.76E-24	205/229/498/506/509/513/514/93974/516/517/518/521/9551/10632/10476/522/539/2023/51024/2597/3939/4694/126328/55967/4695/4700/4702/4706/4716/54539/4708/4710/4713/4717/4725/4729/26471/29789/5223/5230/6390/6391/6392/7167	44
ccRCC2	GO:0009199	ribonucleoside triphosphate metabolic process	44/435	251/18614	6.42E-26	9.90E-24	9.09E-24	205/229/498/506/509/513/514/93974/516/517/518/521/9551/10632/10476/522/539/2023/51024/2597/3939/4694/126328/55967/4695/4700/4702/4706/4716/54539/4708/4710/4713/4717/4725/4729/26471/29789/5223/5230/6390/6391/6392/7167	44
ccRCC2	GO:0009141	nucleoside triphosphate metabolic process	45/435	269/18614	1.34E-25	1.97E-23	1.81E-23	205/229/498/506/509/513/514/93974/516/517/518/521/9551/10632/10476/522/539/2023/51024/2597/3939/4694/126328/55967/4695/4700/4702/4706/4716/54539/4708/4710/4713/4717/4725/4729/26471/29789/5223/5230/6390/6391/6392/7167/7298	45
ccRCC2	GO:0072522	purine-containing compound biosynthetic process	43/435	271/18614	1.49E-23	2.10E-21	1.93E-21	38/130013/205/353/498/506/509/513/514/516/517/518/521/9551/10632/10476/522/539/2023/2987/23498/4694/126328/55967/4695/4700/4702/4706/4716/54539/4708/4710/4713/4717/4725/4729/23475/6390/6391/6392/6470/6472/6576	43
ccRCC2	GO:0009165	nucleotide biosynthetic process	44/435	295/18614	5.84E-23	7.88E-21	7.24E-21	38/130013/205/102157402/353/498/506/509/513/514/516/517/518/521/9551/10632/10476/522/539/2023/2987/23498/4694/126328/55967/4695/4700/4702/4706/4716/54539/4708/4710/4713/4717/4725/4729/23475/6390/6391/6392/6470/6576/7298	44
ccRCC2	GO:1901293	nucleoside phosphate biosynthetic process	44/435	297/18614	7.72E-23	1.00E-20	9.19E-21	38/130013/205/102157402/353/498/506/509/513/514/516/517/518/521/9551/10632/10476/522/539/2023/2987/23498/4694/126328/55967/4695/4700/4702/4706/4716/54539/4708/4710/4713/4717/4725/4729/23475/6390/6391/6392/6470/6576/7298	44
ccRCC2	GO:0006164	purine nucleotide biosynthetic process	41/435	262/18614	2.90E-22	3.61E-20	3.31E-20	38/130013/205/353/498/506/509/513/514/516/517/518/521/9551/10632/10476/522/539/2023/2987/23498/4694/126328/55967/4695/4700/4702/4706/4716/54539/4708/4710/4713/4717/4725/4729/23475/6390/6391/6392/6576	41
ccRCC2	GO:0009152	purine ribonucleotide biosynthetic process	37/435	217/18614	1.63E-21	1.96E-19	1.80E-19	38/205/353/498/506/509/513/514/516/517/518/521/9551/10632/10476/522/539/2023/4694/126328/55967/4695/4700/4702/4706/4716/54539/4708/4710/4713/4717/4725/4729/6390/6391/6392/6576	37
ccRCC2	GO:0009260	ribonucleotide biosynthetic process	37/435	231/18614	1.51E-20	1.75E-18	1.61E-18	38/205/353/498/506/509/513/514/516/517/518/521/9551/10632/10476/522/539/2023/4694/126328/55967/4695/4700/4702/4706/4716/54539/4708/4710/4713/4717/4725/4729/6390/6391/6392/6576	37
ccRCC2	GO:0009150	purine ribonucleotide metabolic process	50/435	445/18614	2.12E-20	2.37E-18	2.17E-18	38/205/229/353/498/506/509/513/514/93974/516/517/518/521/9551/10632/10476/522/539/2023/51024/2597/10249/2987/3094/3939/4694/126328/55967/4695/4700/4702/4706/4716/54539/4708/4710/4713/4717/4725/4729/26471/29789/5223/5230/6390/6391/6392/6576/7167	50
ccRCC2	GO:0042254	ribosome biogenesis	41/435	298/18614	4.04E-20	4.36E-18	4.00E-18	2971/55272/29081/55052/29093/64979/55651/55505/29997/4869/10412/6134/6135/9045/6147/6154/6155/11224/6165/6169/6125/6128/6129/6175/6208/6209/6217/6223/6227/6229/6230/6232/51065/6234/6193/6194/6201/6202/6203/4809/51504	41
ccRCC2	GO:0046390	ribose phosphate biosynthetic process	37/435	238/18614	4.33E-20	4.52E-18	4.15E-18	38/205/353/498/506/509/513/514/516/517/518/521/9551/10632/10476/522/539/2023/4694/126328/55967/4695/4700/4702/4706/4716/54539/4708/4710/4713/4717/4725/4729/6390/6391/6392/6576	37
ccRCC2	GO:0009259	ribonucleotide metabolic process	50/435	464/18614	1.30E-19	1.32E-17	1.21E-17	38/205/229/353/498/506/509/513/514/93974/516/517/518/521/9551/10632/10476/522/539/2023/51024/2597/10249/2987/3094/3939/4694/126328/55967/4695/4700/4702/4706/4716/54539/4708/4710/4713/4717/4725/4729/26471/29789/5223/5230/6390/6391/6392/6576/7167	50
ccRCC2	GO:0019693	ribose phosphate metabolic process	50/435	473/18614	2.97E-19	2.92E-17	2.68E-17	38/205/229/353/498/506/509/513/514/93974/516/517/518/521/9551/10632/10476/522/539/2023/51024/2597/10249/2987/3094/3939/4694/126328/55967/4695/4700/4702/4706/4716/54539/4708/4710/4713/4717/4725/4729/26471/29789/5223/5230/6390/6391/6392/6576/7167	50
ccRCC2	GO:0022613	ribonucleoprotein complex biogenesis	49/435	475/18614	1.93E-18	1.84E-16	1.69E-16	8562/8667/27335/2971/55272/29081/55052/29093/64979/55651/8996/55505/29997/4869/10412/6134/6135/23521/9045/6147/6154/6155/11224/6165/6169/6125/6128/6129/6175/6208/6209/6217/6223/6227/6229/6230/6232/51065/6234/6193/6194/6201/6202/6203/51639/6633/6634/4809/51504	49
ccRCC2	GO:1902600	proton transmembrane transport	27/435	143/18614	3.49E-17	3.23E-15	2.97E-15	498/506/509/513/514/516/517/518/521/9551/10632/10476/522/539/529/9296/1327/9377/1329/1340/1346/1349/1351/1528/11315/292/29796	27
ccRCC2	GO:0042255	ribosome assembly	18/435	60/18614	1.15E-15	1.03E-13	9.47E-14	55052/29093/29997/4869/6134/6135/6147/6169/6125/6128/6175/6208/6209/6223/6232/51065/6234/6193	18
ccRCC2	GO:0042274	ribosomal small subunit biogenesis	19/435	78/18614	1.29E-14	1.13E-12	1.04E-12	55272/4869/6169/6208/6209/6217/6223/6227/6229/6230/6232/51065/6234/6193/6194/6201/6202/6203/4809	19
ccRCC2	GO:0016072	rRNA metabolic process	31/435	257/18614	6.94E-14	5.92E-12	5.43E-12	2971/112495/55272/29081/55651/55505/29997/10412/6135/9045/6154/6155/11224/6165/6125/6129/6208/6209/6217/6223/6227/6229/6230/6232/6234/6194/6201/6202/4809/79002/51504	31
ccRCC2	GO:0006364	rRNA processing	28/435	218/18614	2.42E-13	2.01E-11	1.85E-11	55272/29081/55651/55505/29997/10412/6135/9045/6154/6155/11224/6165/6125/6129/6208/6209/6217/6223/6227/6229/6230/6232/6234/6194/6201/6202/4809/51504	28
ccRCC2	GO:0042273	ribosomal large subunit biogenesis	17/435	69/18614	2.65E-13	2.15E-11	1.97E-11	2971/55052/29997/4869/10412/6134/6135/9045/6147/6154/11224/6165/6169/6125/6128/6129/6175	17
ccRCC2	GO:0006123	mitochondrial electron transport	cytochrome c to oxygen	11/435	25/18614	3.33E-12	2.63E-10	2.41E-10	1327/9377/1329/1337/1340/1345/1346/1347/1349/1350/1351	11
ccRCC2	GO:0010257	NADH dehydrogenase complex assembly	15/435	59/18614	4.15E-12	3.13E-10	2.87E-10	4694/126328/55967/4695/4700/4702/4706/284184/4716/54539/4708/4710/4713/4717/4725	15
ccRCC2	GO:0032981	mitochondrial respiratory chain complex I assembly	15/435	59/18614	4.15E-12	3.13E-10	2.87E-10	4694/126328/55967/4695/4700/4702/4706/284184/4716/54539/4708/4710/4713/4717/4725	15
ccRCC2	GO:0032543	mitochondrial translation	20/435	132/18614	3.21E-11	2.37E-09	2.17E-09	54998/28958/90480/65003/28998/64928/55052/29093/10573/64979/51258/116541/78988/3396/51021/51650/65993/60488/219402/6472	20
ccRCC2	GO:0006120	mitochondrial electron transport	NADH to ubiquinone	13/435	51/18614	1.10E-10	7.94E-09	7.29E-09	4694/4695/4700/4702/4706/4716/4708/4710/4713/4717/4725/4729/11315	13
ccRCC2	GO:0033108	mitochondrial respiratory chain complex assembly	17/435	99/18614	1.29E-10	9.10E-09	8.35E-09	28958/84987/4694/126328/55967/4695/4700/4702/4706/284184/4716/54539/4708/4710/4713/4717/4725	17
ccRCC2	GO:0022618	ribonucleoprotein complex assembly	25/435	231/18614	2.05E-10	1.41E-08	1.30E-08	8562/8667/27335/55052/8996/29997/6134/6135/23521/6147/6169/6125/6128/6175/6208/6209/6223/6232/51065/6234/6193/51639/6633/6634/4809	25
ccRCC2	GO:0140053	mitochondrial gene expression	21/435	164/18614	2.64E-10	1.78E-08	1.64E-08	54998/400916/28958/90480/65003/28998/64928/55052/29093/10573/64979/51258/116541/78988/3396/51021/51650/65993/60488/219402/6472	21
ccRCC2	GO:0071826	ribonucleoprotein complex subunit organization	25/435	239/18614	4.24E-10	2.80E-08	2.57E-08	8562/8667/27335/55052/8996/29997/6134/6135/23521/6147/6169/6125/6128/6175/6208/6209/6223/6232/51065/6234/6193/51639/6633/6634/4809	25
ccRCC2	GO:1904667	negative regulation of ubiquitin protein ligase activity	7/435	12/18614	2.60E-09	1.68E-07	1.55E-07	6135/9349/6167/6125/6209/6224/6201	7
ccRCC2	GO:0000027	ribosomal large subunit assembly	9/435	25/18614	2.81E-09	1.78E-07	1.64E-07	55052/29997/6134/6135/6147/6169/6125/6128/6175	9
ccRCC2	GO:0000028	ribosomal small subunit assembly	8/435	19/18614	5.03E-09	3.14E-07	2.88E-07	6169/6208/6209/6223/6232/51065/6234/6193	8
ccRCC2	GO:1990748	cellular detoxification	16/435	115/18614	1.08E-08	6.54E-07	6.01E-07	128/348/2098/2879/2938/9446/2950/4257/11315/7001/10935/25824/6415/6647/7295/84817	16
ccRCC2	GO:0044282	small molecule catabolic process	30/435	388/18614	1.09E-08	6.54E-07	6.01E-07	10449/38/130013/128/8644/229/348/10295/1666/26063/1891/1892/1632/1962/2023/2098/2109/23498/11112/3176/3613/4521/11315/5230/5860/23475/10247/6470/6472/7167	30
ccRCC2	GO:0051444	negative regulation of ubiquitin-protein transferase activity	8/435	22/18614	2.00E-08	1.18E-06	1.08E-06	11315/6135/9349/6167/6125/6209/6224/6201	8
ccRCC2	GO:0097237	cellular response to toxic substance	16/435	124/18614	3.25E-08	1.88E-06	1.73E-06	128/348/2098/2879/2938/9446/2950/4257/11315/7001/10935/25824/6415/6647/7295/84817	16
ccRCC2	GO:0098754	detoxification	17/435	144/18614	4.63E-08	2.63E-06	2.41E-06	128/22977/348/2098/2879/2938/9446/2950/4257/11315/7001/10935/25824/6415/6647/7295/84817	17
ccRCC2	GO:0098869	cellular oxidant detoxification	14/435	99/18614	7.32E-08	4.09E-06	3.76E-06	348/2879/2938/9446/2950/4257/11315/7001/10935/25824/6415/6647/7295/84817	14
ccRCC2	GO:0009636	response to toxic substance	21/435	242/18614	2.73E-07	1.50E-05	1.37E-05	128/22977/348/2098/10249/2879/2938/9446/2950/4129/4257/26471/11315/7001/10935/25824/6415/6647/7295/84817/7298	21
ccRCC2	GO:1901798	positive regulation of signal transduction by p53 class mediator	8/435	30/18614	3.11E-07	1.68E-05	1.54E-05	6135/9349/6154/6167/6209/6224/6201/10467	8
ccRCC2	GO:1903715	regulation of aerobic respiration	8/435	33/18614	6.94E-07	3.68E-05	3.38E-05	205/664/1346/1347/29997/26471/11315/6472	8
ccRCC2	GO:0051438	regulation of ubiquitin-protein transferase activity	10/435	59/18614	9.89E-07	5.17E-05	4.75E-05	11315/6135/9349/6167/6125/6209/6187/6224/6201/7332	10
ccRCC2	GO:0034470	ncRNA processing	28/435	432/18614	1.26E-06	6.50E-05	5.97E-05	55272/29081/55651/55505/29997/10412/6135/9045/6154/6155/11224/6165/6125/6129/6208/6209/6217/6223/6227/6229/6230/6232/6234/6194/6201/6202/4809/51504	28
ccRCC2	GO:0043457	regulation of cellular respiration	9/435	50/18614	2.05E-06	0.000103821	9.53E-05	205/664/1346/1347/29997/26471/11315/27166/6472	9
ccRCC2	GO:1904666	regulation of ubiquitin protein ligase activity	7/435	27/18614	2.15E-06	0.000107129	9.84E-05	6135/9349/6167/6125/6209/6224/6201	7
ccRCC2	GO:0016054	organic acid catabolic process	19/435	250/18614	7.15E-06	0.000345897	0.000317578	10449/38/130013/10295/1666/26063/1891/1892/1632/1962/2109/23498/11112/3176/5860/23475/10247/6470/6472	19
ccRCC2	GO:0046395	carboxylic acid catabolic process	19/435	250/18614	7.15E-06	0.000345897	0.000317578	10449/38/130013/10295/1666/26063/1891/1892/1632/1962/2109/23498/11112/3176/5860/23475/10247/6470/6472	19
ccRCC2	GO:0008637	apoptotic mitochondrial changes	12/435	111/18614	1.11E-05	0.000530636	0.000487192	10449/93974/664/665/400916/51024/79017/8996/9141/27166/292/293	12
ccRCC2	GO:0006979	response to oxidative stress	26/435	434/18614	1.24E-05	0.000581933	0.000534289	8644/348/475/8815/664/51142/2879/2950/4257/55967/4700/4710/8996/4521/11315/5478/7001/10935/25824/10399/140823/6188/6647/6780/7168/7295	26
ccRCC2	GO:0010821	regulation of mitochondrion organization	14/435	151/18614	1.26E-05	0.000584725	0.000536853	10449/93974/664/665/400916/51024/8996/11315/9141/27166/292/293/6742/7416	14
ccRCC2	GO:0009063	amino acid catabolic process	12/435	113/18614	1.34E-05	0.000610629	0.000560636	38/130013/10295/1892/2109/23498/11112/3176/5860/10247/6470/6472	12
ccRCC2	GO:0072331	signal transduction by p53 class mediator	15/435	173/18614	1.40E-05	0.00063017	0.000578577	3094/4282/10397/29997/26471/6135/9349/6154/6167/6125/6209/6224/51065/6201/10467	15
ccRCC2	GO:2001244	positive regulation of intrinsic apoptotic signaling pathway	9/435	63/18614	1.48E-05	0.000657456	0.000603629	51024/26471/11315/10399/6135/6154/6188/6201/6647	9
ccRCC2	GO:1903321	negative regulation of protein modification by small protein conjugation or removal	11/435	97/18614	1.64E-05	0.000716657	0.000657983	150678/11315/5478/6135/9349/6167/6125/6209/6224/6188/6201	11
ccRCC2	GO:0097345	mitochondrial outer membrane permeabilization	7/435	37/18614	2.04E-05	0.000879665	0.000807646	10449/93974/664/665/400916/292/293	7
ccRCC2	GO:0007006	mitochondrial membrane organization	12/435	120/18614	2.46E-05	0.001050718	0.000964694	10449/93974/664/665/808/400916/9141/140823/292/293/54543/9868	12
ccRCC2	GO:1903008	organelle disassembly	13/435	140/18614	2.53E-05	0.001063589	0.000976512	93974/664/665/8562/51024/219402/10133/11315/123/292/54543/51506/7416	13
ccRCC2	GO:0031397	negative regulation of protein ubiquitination	10/435	85/18614	2.87E-05	0.001191868	0.001094288	11315/5478/6135/9349/6167/6125/6209/6224/6188/6201	10
ccRCC2	GO:0006413	translational initiation	12/435	123/18614	3.16E-05	0.001294932	0.001188914	8562/8667/27335/1975/1978/219402/4869/23521/6188/6189/6193/6451	12
ccRCC2	GO:0030490	maturation of SSU-rRNA	8/435	54/18614	3.38E-05	0.001370201	0.001258021	55272/6208/6217/6223/6227/6234/6202/4809	8
ccRCC2	GO:1901796	regulation of signal transduction by p53 class mediator	11/435	106/18614	3.79E-05	0.001516341	0.001392196	4282/29997/6135/9349/6154/6167/6125/6209/6224/6201/10467	11
ccRCC2	GO:0019395	fatty acid oxidation	11/435	109/18614	4.91E-05	0.001942021	0.001783025	10449/38/128/1666/26063/1891/1892/1632/1962/2109/2170	11
ccRCC2	GO:0140694	non-membrane-bounded organelle assembly	23/435	390/18614	5.00E-05	0.001951048	0.001791314	201254/27243/55052/29093/29997/4869/6134/6135/6147/6169/6125/6128/6175/6208/6209/6223/6228/6232/51065/6234/6188/6193/7168	23
ccRCC2	GO:1902110	positive regulation of mitochondrial membrane permeability involved in apoptotic process	7/435	43/18614	5.65E-05	0.002178575	0.002000212	10449/93974/664/665/400916/292/293	7
ccRCC2	GO:2001242	regulation of intrinsic apoptotic signaling pathway	14/435	173/18614	5.78E-05	0.002202509	0.002022187	2023/51024/4282/8996/26471/11315/5478/10399/6135/6154/6188/6201/6647/7178	14
ccRCC2	GO:0010822	positive regulation of mitochondrion organization	9/435	75/18614	6.14E-05	0.002313169	0.002123787	93974/664/400916/51024/11315/9141/292/6742/7416	9
ccRCC2	GO:0006635	fatty acid beta-oxidation	9/435	76/18614	6.82E-05	0.00254095	0.002332919	10449/38/1666/26063/1891/1892/1632/1962/2109	9
ccRCC2	GO:1902686	mitochondrial outer membrane permeabilization involved in programmed cell death	7/435	45/18614	7.64E-05	0.002813098	0.002582786	10449/93974/664/665/400916/292/293	7
ccRCC2	GO:0043467	regulation of generation of precursor metabolites and energy	12/435	135/18614	7.89E-05	0.002873669	0.002638397	205/664/112464/51142/1346/1347/29997/26471/11315/5223/27166/6472	12
ccRCC2	GO:0034440	lipid oxidation	11/435	116/18614	8.70E-05	0.00313266	0.002876184	10449/38/128/1666/26063/1891/1892/1632/1962/2109/2170	11
ccRCC2	GO:1903320	regulation of protein modification by small protein conjugation or removal	17/435	255/18614	0.000111264	0.003961497	0.003637164	201254/150678/29997/11315/10016/5478/6135/9349/6167/6125/6209/6187/6224/6188/6201/10318/7332	17
ccRCC2	GO:0035794	positive regulation of mitochondrial membrane permeability	7/435	48/18614	0.000116718	0.004110492	0.00377396	10449/93974/664/665/400916/292/293	7
ccRCC2	GO:0045727	positive regulation of translation	12/435	141/18614	0.00011993	0.004178217	0.00383614	28958/1938/29081/4869/5935/6154/6125/51065/6191/6451/7431/4904	12
ccRCC2	GO:1902108	regulation of mitochondrial membrane permeability involved in apoptotic process	7/435	49/18614	0.000133464	0.004600252	0.004223623	10449/93974/664/665/400916/292/293	7
ccRCC2	GO:0006839	mitochondrial transport	14/435	189/18614	0.000149065	0.005083914	0.004667687	10449/93974/664/665/400916/51024/9141/140823/292/293/54543/9868/7332/59286	14
ccRCC2	GO:2000059	negative regulation of ubiquitin-dependent protein catabolic process	7/435	51/18614	0.000172804	0.005832146	0.005354661	8667/29997/11315/6135/9349/6125/6201	7
ccRCC2	GO:0006521	regulation of cellular amino acid metabolic process	4/435	13/18614	0.000177894	0.005881398	0.00539988	130013/10295/635/11315	4
ccRCC2	GO:1903599	positive regulation of autophagy of mitochondrion	4/435	13/18614	0.000177894	0.005881398	0.00539988	664/11315/292/7416	4
ccRCC2	GO:0009135	purine nucleoside diphosphate metabolic process	10/435	106/18614	0.000189076	0.006126071	0.005624521	205/229/2023/2597/2987/3939/26471/5223/5230/7167	10
ccRCC2	GO:0009179	purine ribonucleoside diphosphate metabolic process	10/435	106/18614	0.000189076	0.006126071	0.005624521	205/229/2023/2597/2987/3939/26471/5223/5230/7167	10
ccRCC2	GO:0006081	cellular aldehyde metabolic process	8/435	69/18614	0.000200368	0.00637039	0.005848838	128/8644/22977/229/1601/2098/11315/7167	8
ccRCC2	GO:0002082	regulation of oxidative phosphorylation	5/435	24/18614	0.000200549	0.00637039	0.005848838	205/1346/1347/26471/6472	5
ccRCC2	GO:1905710	positive regulation of membrane permeability	7/435	53/18614	0.000221028	0.006952714	0.006383486	10449/93974/664/665/400916/292/293	7
ccRCC2	GO:0034614	cellular response to reactive oxygen species	12/435	152/18614	0.000243259	0.007472443	0.006860664	8644/664/11315/7001/10935/25824/10399/140823/6188/6647/7168/7295	12
ccRCC2	GO:0006122	mitochondrial electron transport	ubiquinol to cytochrome c	4/435	14/18614	0.000244469	0.007472443	0.006860664	29796/10975/7381/27089	4
ccRCC2	GO:1904925	positive regulation of autophagy of mitochondrion in response to mitochondrial depolarization	4/435	14/18614	0.000244469	0.007472443	0.006860664	93974/10133/54543/7416	4
ccRCC2	GO:0097193	intrinsic apoptotic signaling pathway	18/435	301/18614	0.000273644	0.008286043	0.007607653	664/100133941/2023/51024/3094/4282/8996/26471/11315/5478/10399/6135/6154/51065/6188/6201/6647/7178	18
ccRCC2	GO:0042743	hydrogen peroxide metabolic process	7/435	55/18614	0.00027955	0.008386492	0.007699878	4129/11315/7001/10935/25824/5879/6647	7
ccRCC2	GO:0006090	pyruvate metabolic process	10/435	112/18614	0.000296775	0.008667417	0.007957804	229/2023/81889/2597/3939/26471/5223/5230/7167/7416	10
ccRCC2	GO:1901028	regulation of mitochondrial outer membrane permeabilization involved in apoptotic signaling pathway	5/435	26/18614	0.000298659	0.008667417	0.007957804	10449/93974/400916/292/293	5
ccRCC2	GO:0000422	autophagy of mitochondrion	9/435	92/18614	0.000299614	0.008667417	0.007957804	93974/664/665/51024/10133/11315/292/54543/7416	9
ccRCC2	GO:0061726	mitochondrion disassembly	9/435	92/18614	0.000299614	0.008667417	0.007957804	93974/664/665/51024/10133/11315/292/54543/7416	9
ccRCC2	GO:0051348	negative regulation of transferase activity	17/435	279/18614	0.000323514	0.009275984	0.008516547	348/8815/55450/2950/4869/11315/29085/5478/10935/10399/6135/9349/6167/6125/6209/6224/6201	17
ccRCC2	GO:1904923	regulation of autophagy of mitochondrion in response to mitochondrial depolarization	4/435	15/18614	0.000327237	0.009300415	0.008538978	93974/10133/54543/7416	4
ccRCC2	GO:0000302	response to reactive oxygen species	14/435	205/18614	0.000345326	0.009729195	0.008932653	8644/348/664/2950/11315/7001/10935/25824/10399/140823/6188/6647/7168/7295	14
ccRCC2	GO:0006749	glutathione metabolic process	7/435	57/18614	0.000349916	0.009750972	0.008952647	2879/2938/2939/9446/2950/11315/6647	7
ccRCC2	GO:0046031	ADP metabolic process	9/435	94/18614	0.000352118	0.009750972	0.008952647	205/229/2023/2597/3939/26471/5223/5230/7167	9
ccRCC2	GO:0006414	translational elongation	7/435	58/18614	0.000390058	0.010710069	0.009833221	1915/1933/1936/1938/10399/6176/6181	7
ccRCC2	GO:0009185	ribonucleoside diphosphate metabolic process	10/435	116/18614	0.000393872	0.010723899	0.009845919	205/229/2023/2597/2987/3939/26471/5223/5230/7167	10
ccRCC2	GO:0006544	glycine metabolic process	4/435	16/18614	0.000428299	0.011564082	0.010617315	10249/10247/6470/6472	4
ccRCC2	GO:1903533	regulation of protein targeting	8/435	78/18614	0.000468127	0.012534973	0.011508718	93974/665/10519/51024/9141/54543/7332/59286	8
ccRCC2	GO:0006520	amino acid metabolic process	17/435	290/18614	0.000504002	0.013262022	0.012176242	38/130013/10295/635/1892/2109/10249/92292/23498/11112/3176/11315/5092/5860/10247/6470/6472	17
ccRCC2	GO:0034599	cellular response to oxidative stress	17/435	290/18614	0.000504002	0.013262022	0.012176242	8644/664/51142/4257/8996/11315/5478/7001/10935/25824/10399/140823/6188/6647/6780/7168/7295	17
ccRCC2	GO:0031396	regulation of protein ubiquitination	14/435	213/18614	0.000507559	0.013262022	0.012176242	201254/11315/10016/5478/6135/9349/6167/6125/6209/6187/6224/6188/6201/7332	14
ccRCC2	GO:1903214	regulation of protein targeting to mitochondrion	6/435	44/18614	0.00052359	0.013571455	0.012460342	93974/665/9141/54543/7332/59286	6
ccRCC2	GO:0046902	regulation of mitochondrial membrane permeability	7/435	62/18614	0.000588955	0.015144566	0.01390466	10449/93974/664/665/400916/292/293	7
ccRCC2	GO:0072655	establishment of protein localization to mitochondrion	10/435	123/18614	0.00062704	0.015996935	0.014687244	93974/665/808/51024/9141/140823/54543/9868/7332/59286	10
ccRCC2	GO:0034250	positive regulation of amide metabolic process	12/435	169/18614	0.000637484	0.016136314	0.014815212	28958/1938/29081/4869/5935/6154/6125/51065/6191/6451/7431/4904	12
ccRCC2	GO:0006165	nucleoside diphosphate phosphorylation	9/435	102/18614	0.000643774	0.016169205	0.01484541	205/229/2023/2597/3939/26471/5223/5230/7167	9
ccRCC2	GO:0090150	establishment of protein localization to membrane	16/435	271/18614	0.000676597	0.016862872	0.015482286	808/100133941/10519/51024/3875/4666/10133/9141/10399/140823/10952/23480/6727/54543/9868/10791	16
ccRCC2	GO:2001233	regulation of apoptotic signaling pathway	20/435	381/18614	0.000686437	0.016977534	0.015587561	10449/2023/51024/2950/4282/8996/26471/11315/5478/7001/27166/10399/6135/6154/6188/6201/292/293/6647/7178	20
ccRCC2	GO:0006626	protein targeting to mitochondrion	9/435	104/18614	0.000741326	0.018059379	0.016580834	93974/665/51024/9141/140823/54543/9868/7332/59286	9
ccRCC2	GO:0046939	nucleotide phosphorylation	9/435	104/18614	0.000741326	0.018059379	0.016580834	205/229/2023/2597/3939/26471/5223/5230/7167	9
ccRCC2	GO:0071456	cellular response to hypoxia	11/435	149/18614	0.000769286	0.018600656	0.017077796	10449/205/664/665/51142/2023/10397/8996/29997/5230/6392	11
ccRCC2	GO:0009062	fatty acid catabolic process	9/435	105/18614	0.000794437	0.019066483	0.017505485	10449/38/1666/26063/1891/1892/1632/1962/2109	9
ccRCC2	GO:0009072	aromatic amino acid metabolic process	5/435	32/18614	0.000814845	0.019270781	0.017693056	130013/23498/11315/5092/5860	5
ccRCC2	GO:0042558	pteridine-containing compound metabolic process	5/435	32/18614	0.000814845	0.019270781	0.017693056	5092/5860/6470/6472/7298	5
ccRCC2	GO:0006096	glycolytic process	8/435	85/18614	0.000833943	0.019579529	0.017976527	229/2023/2597/3939/26471/5223/5230/7167	8
ccRCC2	GO:1903051	negative regulation of proteolysis involved in protein catabolic process	7/435	66/18614	0.000861056	0.020070661	0.018427449	8667/29997/11315/6135/9349/6125/6201	7
ccRCC2	GO:0006757	ATP generation from ADP	8/435	86/18614	0.000901081	0.020853584	0.019146273	229/2023/2597/3939/26471/5223/5230/7167	8
ccRCC2	GO:0070585	protein localization to mitochondrion	10/435	130/18614	0.000964097	0.022153729	0.020339973	93974/665/808/51024/9141/140823/54543/9868/7332/59286	10
ccRCC2	GO:0006631	fatty acid metabolic process	20/435	394/18614	0.001035632	0.023629918	0.021695304	10449/38/128/8644/341/1622/1666/26063/1891/79746/1892/1632/1962/2109/2170/2879/2938/2950/4282/4706	20
ccRCC2	GO:1903747	regulation of establishment of protein localization to mitochondrion	6/435	50/18614	0.001047724	0.02366154	0.021724338	93974/665/9141/54543/7332/59286	6
ccRCC2	GO:0035795	negative regulation of mitochondrial membrane permeability	4/435	20/18614	0.001058815	0.02366154	0.021724338	10449/664/292/293	4
ccRCC2	GO:0043281	regulation of cysteine-type endopeptidase activity involved in apoptotic process	13/435	204/18614	0.001058927	0.02366154	0.021724338	27018/51024/3476/10542/8996/11315/9141/10016/10935/25824/10399/51065/6188	13
ccRCC2	GO:0033238	regulation of amine metabolic process	5/435	34/18614	0.001083626	0.024047594	0.022078786	130013/10295/635/4129/11315	5
ccRCC2	GO:1901605	alpha-amino acid metabolic process	13/435	206/18614	0.001157388	0.025509778	0.023421258	38/130013/635/10249/92292/23498/11112/11315/5092/5860/10247/6470/6472	13
ccRCC2	GO:0036294	cellular response to decreased oxygen levels	11/435	157/18614	0.0011819	0.025874032	0.02375569	10449/205/664/665/51142/2023/10397/8996/29997/5230/6392	11
ccRCC2	GO:0009132	nucleoside diphosphate metabolic process	10/435	134/18614	0.00121546	0.026430143	0.024266272	205/229/2023/2597/2987/3939/26471/5223/5230/7167	10
ccRCC2	GO:0051881	regulation of mitochondrial membrane potential	7/435	70/18614	0.001223811	0.026434308	0.024270095	93974/664/11315/10935/27166/10399/6647	7
ccRCC2	GO:0009083	branched-chain amino acid catabolic process	4/435	21/18614	0.001284012	0.027369721	0.025128926	38/10295/1892/11112	4
ccRCC2	GO:0098780	response to mitochondrial depolarisation	4/435	21/18614	0.001284012	0.027369721	0.025128926	93974/10133/54543/7416	4
ccRCC2	GO:0009113	purine nucleobase biosynthetic process	3/435	10/18614	0.00134584	0.028315083	0.025996889	353/6470/6472	3
ccRCC2	GO:0098779	positive regulation of mitophagy in response to mitochondrial depolarization	3/435	10/18614	0.00134584	0.028315083	0.025996889	10133/54543/7416	3
ccRCC2	GO:1990542	mitochondrial transmembrane transport	8/435	92/18614	0.001400399	0.029272855	0.026876247	25874/140823/6576/292/293/54543/9868/7416	8
ccRCC2	GO:0010823	negative regulation of mitochondrion organization	6/435	53/18614	0.001427284	0.029643593	0.027216633	10449/664/8996/27166/292/293	6
ccRCC2	GO:1901606	alpha-amino acid catabolic process	8/435	93/18614	0.001501614	0.030988716	0.028451629	38/130013/23498/11112/5860/10247/6470/6472	8
ccRCC2	GO:0046686	response to cadmium ion	6/435	54/18614	0.001574581	0.03228888	0.029645346	8644/23498/4494/4495/4521/6647	6
ccRCC2	GO:0090151	establishment of protein localization to mitochondrial membrane	5/435	37/18614	0.001602905	0.032458831	0.029801383	808/9141/140823/54543/9868	5
ccRCC2	GO:1903146	regulation of autophagy of mitochondrion	5/435	37/18614	0.001602905	0.032458831	0.029801383	664/665/11315/292/7416	5
ccRCC2	GO:0000462	maturation of SSU-rRNA from tricistronic rRNA transcript (SSU-rRNA	5.8S rRNA	LSU-rRNA)	5/435	38/18614	0.001810856	0.035927935	0.032986467	6208/6217/6223/6227/6202	5
ccRCC2	GO:0002183	cytoplasmic translational initiation	5/435	38/18614	0.001810856	0.035927935	0.032986467	8562/8667/27335/23521/6451	5
ccRCC2	GO:0090085	regulation of protein deubiquitination	3/435	11/18614	0.001818574	0.035927935	0.032986467	29997/11315/10318	3
ccRCC2	GO:0097250	mitochondrial respirasome assembly	3/435	11/18614	0.001818574	0.035927935	0.032986467	1346/1347/192286	3
ccRCC2	GO:1905709	negative regulation of membrane permeability	4/435	23/18614	0.001830924	0.035952694	0.033009199	10449/664/292/293	4
ccRCC2	GO:0009123	nucleoside monophosphate metabolic process	7/435	76/18614	0.001980659	0.038658653	0.035493617	205/102157402/353/10591/2987/6470/7298	7
ccRCC2	GO:0045730	respiratory burst	5/435	39/18614	0.002037891	0.039537533	0.036300542	100133941/5223/7001/5879/6223	5
ccRCC2	GO:0090559	regulation of membrane permeability	7/435	77/18614	0.002135854	0.041191474	0.037819073	10449/93974/664/665/400916/292/293	7
ccRCC2	GO:0001836	release of cytochrome c from mitochondria	6/435	58/18614	0.002282063	0.043549742	0.039984266	664/51024/79017/8996/9141/27166	6
ccRCC2	GO:0045454	cell redox homeostasis	5/435	40/18614	0.002285017	0.043549742	0.039984266	388962/7001/10935/25824/7295	5
ccRCC2	GO:0071453	cellular response to oxygen levels	11/435	172/18614	0.00244238	0.046276682	0.042487948	10449/205/664/665/51142/2023/10397/8996/29997/5230/6392	11
ccRCC2	GO:0045862	positive regulation of proteolysis	18/435	365/18614	0.002481761	0.046749444	0.042922004	348/93974/54998/27018/1601/6923/2023/51024/29997/26471/9141/10016/27166/10399/51065/6188/6281/10318	18
ccRCC3	GO:0043484	regulation of RNA splicing	40/1189	182/18614	3.81E-12	2.09E-08	1.83E-08	113146/8227/57018/81669/51755/10658/1207/10521/2521/3181/3191/3192/2648/4857/5430/5725/9991/58517/5935/9584/5936/10181/23064/7536/10262/6433/6625/6651/6426/10772/6429/6431/55578/6881/7072/6434/8295/23326/51341/27332	40
ccRCC3	GO:0008380	RNA splicing	68/1189	466/18614	1.25E-10	3.44E-07	3.01E-07	113146/8227/57018/81669/51755/8621/10658/1207/10521/7919/9879/2521/3181/220988/3191/3192/55677/2648/22889/3958/51691/51631/51747/23517/4857/94104/5411/5430/9129/8899/5725/9991/58517/5935/9584/5936/55285/10181/10180/55599/9169/23064/7536/10262/6421/6433/23020/6625/6651/140890/23524/6426/10772/6429/6431/10147/55578/6881/10915/57187/7072/6434/8295/23326/7490/51341/27332/9406	68
ccRCC3	GO:0006397	mRNA processing	67/1189	500/18614	6.29E-09	1.15E-05	1.01E-05	103/8227/51755/8621/10658/1207/10521/7919/9879/170506/3181/220988/3191/3192/55677/22889/3958/51691/51631/51747/23517/55421/4857/8106/94104/51585/5411/9129/8899/5725/9991/83448/58517/64062/5935/9584/5936/55285/10181/10180/55599/9667/9169/23064/7536/10262/6421/6433/23020/6625/6651/140890/23524/6426/10772/6429/6431/10147/8189/10915/167153/11044/57187/7072/6434/51341/9406	67
ccRCC3	GO:0048024	regulation of mRNA splicing	via spliceosome	24/1189	108/18614	6.10E-08	8.37E-05	7.33E-05	10658/1207/10521/3181/3191/3192/4857/5725/58517/5935/9584/5936/10181/7536/10262/6433/6625/6651/10772/6429/6431/7072/6434/51341	24
ccRCC3	GO:0010586	miRNA metabolic process	22/1189	97/18614	1.46E-07	0.000160916	0.000140805	27161/10521/129563/1956/10984/440823/9611/9612/5451/5460/5465/4088/6597/6720/6774/7003/167153/7040/23318/79670/7490/23053	22
ccRCC3	GO:0050684	regulation of mRNA processing	27/1189	139/18614	1.81E-07	0.000165604	0.000144907	10658/1207/10521/170506/3181/3191/3192/55677/4857/5725/58517/5935/9584/5936/10181/9667/7536/10262/6433/6625/6651/10772/6429/6431/7072/6434/51341	27
ccRCC3	GO:0000377	RNA splicing	via transesterification reactions with bulged adenosine as nucleophile	46/1189	325/18614	3.14E-07	0.000215418	0.000188495	8621/10658/1207/10521/7919/9879/3181/220988/3191/3192/22889/51691/51631/51747/23517/4857/94104/5411/9129/8899/5725/58517/5935/9584/5936/55285/10181/10180/55599/9169/23064/7536/10262/6421/6433/23020/6625/6651/23524/6426/10772/6429/6431/7072/6434/51341	46
ccRCC3	GO:0000398	mRNA splicing	via spliceosome	46/1189	325/18614	3.14E-07	0.000215418	0.000188495	8621/10658/1207/10521/7919/9879/3181/220988/3191/3192/22889/51691/51631/51747/23517/4857/94104/5411/9129/8899/5725/58517/5935/9584/5936/55285/10181/10180/55599/9169/23064/7536/10262/6421/6433/23020/6625/6651/23524/6426/10772/6429/6431/7072/6434/51341	46
ccRCC3	GO:0000375	RNA splicing	via transesterification reactions	46/1189	329/18614	4.48E-07	0.000273474	0.000239295	8621/10658/1207/10521/7919/9879/3181/220988/3191/3192/22889/51691/51631/51747/23517/4857/94104/5411/9129/8899/5725/58517/5935/9584/5936/55285/10181/10180/55599/9169/23064/7536/10262/6421/6433/23020/6625/6651/23524/6426/10772/6429/6431/7072/6434/51341	46
ccRCC3	GO:0018105	peptidyl-serine phosphorylation	43/1189	309/18614	1.20E-06	0.000659035	0.000576669	10142/10000/472/493/673/154043/1452/1453/1454/1457/8445/1956/1981/96459/3082/3551/3976/120892/5605/51776/5594/6300/51085/4690/8440/64324/5144/5585/139728/5578/253260/10110/23049/6789/6872/7037/7040/85456/146057/127933/8408/7422/7474	43
ccRCC3	GO:0000380	alternative mRNA splicing	via spliceosome	17/1189	72/18614	2.08E-06	0.001034463	0.000905177	8621/10658/10521/3191/3192/4857/5725/58517/5936/10181/6421/6433/6426/6431/7072/6434/51341	17
ccRCC3	GO:0018209	peptidyl-serine modification	44/1189	327/18614	2.26E-06	0.001034463	0.000905177	10142/10000/472/493/673/154043/1452/1453/1454/1457/8445/1956/1981/96459/2590/3082/3551/3976/120892/5605/51776/5594/6300/51085/4690/8440/64324/5144/5585/139728/5578/253260/10110/23049/6789/6872/7037/7040/85456/146057/127933/8408/7422/7474	44
ccRCC3	GO:0048638	regulation of developmental growth	44/1189	328/18614	2.45E-06	0.001036328	0.000906809	10551/375790/393/53335/2017/1525/7852/1785/1848/1946/2045/28982/2539/2803/6928/3897/23499/55777/84879/25836/55558/5465/5479/10743/22902/861/7869/10509/54437/57556/57698/6531/9043/6774/8614/6789/8408/7422/7474/7490/23286/55841/8531/118813	44
ccRCC3	GO:1903311	regulation of mRNA metabolic process	44/1189	329/18614	2.66E-06	0.001043886	0.000913423	27161/90806/10658/1207/10521/170506/129563/2521/3181/3191/3192/10643/55677/23367/4857/5578/5725/58517/5935/9584/5936/10181/9667/55095/7536/10262/6433/6625/6651/10772/6429/6431/11044/7072/85456/27327/23112/6434/7188/23318/79670/65110/8531/51341	44
ccRCC3	GO:0016925	protein sumoylation	16/1189	68/18614	4.33E-06	0.001586019	0.0013878	53335/51564/4193/84901/8554/9063/5371/5903/26054/55719/5987/10155/10475/57178/83637/26036	16
ccRCC3	GO:0016032	viral process	52/1189	426/18614	5.30E-06	0.001820259	0.001592766	103/9140/55054/8815/636/905/1105/9076/1452/1525/3576/7852/1642/6993/1956/8661/8662/8664/51495/3428/3482/3609/3669/3693/23367/3956/3965/4124/11320/54737/4684/5034/5125/5359/5465/5479/5725/949/6541/6590/6597/6667/6480/6772/7037/53373/81559/5987/10155/10475/81603/64848	52
ccRCC3	GO:0005996	monosaccharide metabolic process	36/1189	256/18614	6.83E-06	0.002208737	0.001932693	83440/2683/51363/1642/8445/2026/151176/2526/2539/2584/9563/283450/3074/3099/80201/3423/3486/3487/8660/2648/4124/4123/23417/11164/8473/5163/5209/5214/5465/57223/5903/6095/55829/6513/6515/23516	36
ccRCC3	GO:0034976	response to endoplasmic reticulum stress	36/1189	259/18614	8.91E-06	0.002718733	0.00237895	10551/240/55139/1388/488/837/1047/84699/58487/3576/79139/54788/54431/80267/1981/30001/81502/10525/3708/120892/4082/4690/8440/55666/5034/2923/9601/5371/84919/23753/55829/8614/91304/57761/7327/56886	36
ccRCC3	GO:2000628	regulation of miRNA metabolic process	17/1189	81/18614	1.14E-05	0.003227696	0.002824304	1956/10984/440823/9611/9612/5451/5460/5465/4088/6597/6720/6774/7003/167153/7040/7490/23053	17
ccRCC3	GO:0051960	regulation of nervous system development	54/1189	461/18614	1.17E-05	0.003227696	0.002824304	575/375790/302/393/443/79365/673/1523/7852/170506/1739/9231/6993/1946/2045/2803/3082/3213/3556/3897/163175/3976/23499/4124/5605/4192/4311/745/4673/4763/55695/8650/23363/55558/23654/23129/22902/7869/10509/54437/57556/5270/57698/8140/6653/6692/7040/7052/81559/1890/8408/7422/7474/118813	54
ccRCC3	GO:0001558	regulation of cell growth	50/1189	420/18614	1.59E-05	0.004158304	0.003638606	102/393/53335/10519/1457/2017/7852/780/1785/1946/1956/1981/2045/201163/2487/2539/2803/3484/3486/3487/3488/3872/3897/8425/23499/84879/4881/55558/5371/5465/253260/22902/7869/10509/54437/57556/5270/10110/57698/6494/4088/6597/9043/7003/7040/8408/7422/7474/7490/118813	50
ccRCC3	GO:0006403	RNA localization	29/1189	197/18614	2.20E-05	0.005350794	0.00468206	25909/472/6311/636/7203/22948/908/7919/170506/3181/220988/3192/10643/55677/3837/55421/54888/9818/8106/9883/100101267/5903/23049/9887/6426/57187/7175/65110/7514	29
ccRCC3	GO:0016049	cell growth	56/1189	495/18614	2.24E-05	0.005350794	0.00468206	102/11214/393/53335/10519/8904/1457/2017/7852/780/1785/1946/1956/1981/2045/201163/2487/2539/2803/3484/3486/3487/3488/3872/3897/8425/23499/84879/4692/4881/55558/5371/5465/3275/253260/22902/7869/10509/54437/57556/5270/10110/57698/6494/4088/6597/8470/9043/80208/7003/7040/8408/7422/7474/7490/118813	56
ccRCC3	GO:0033044	regulation of chromosome organization	34/1189	250/18614	2.49E-05	0.005689055	0.004978046	51433/51434/57492/196528/55729/472/546/9031/7203/22948/908/55743/170506/3181/3192/54891/5609/51776/5594/54737/4361/142/55274/5371/11284/5514/26054/55719/6597/23049/7175/10155/11065/7756	34
ccRCC3	GO:0030521	androgen receptor signaling pathway	12/1189	47/18614	2.82E-05	0.005981583	0.005234014	10521/55818/9611/9612/9063/5585/3275/9667/6597/7337/51341/57178	12
ccRCC3	GO:0140448	signaling receptor ligand precursor processing	11/1189	40/18614	2.85E-05	0.005981583	0.005234014	102/1363/1522/1889/30001/4311/5034/5125/5046/9159/64924	11
ccRCC3	GO:0050673	epithelial cell proliferation	55/1189	488/18614	2.94E-05	0.005981583	0.005234014	10000/240/2683/135228/1021/8837/9076/1295/1739/51162/1956/54206/201163/3082/6928/5654/3486/3487/3488/27152/8660/889/3911/3912/3915/4017/5605/5594/4192/56005/283131/4763/64332/4853/79400/10016/5314/5578/5796/5797/949/4088/6667/6690/6431/6772/6774/6778/6789/55959/7039/7040/7422/64743/7474	55
ccRCC3	GO:0061387	regulation of extent of cell growth	19/1189	105/18614	3.31E-05	0.00648583	0.005675241	393/2017/1785/1946/2045/2803/3897/23499/55558/22902/7869/10509/54437/57556/57698/8408/7422/7474/118813	19
ccRCC3	GO:0051056	regulation of small GTPase mediated signal transduction	38/1189	298/18614	3.68E-05	0.006970969	0.006099748	27/9289/11214/116985/55738/10564/57221/23092/9411/393/23365/9181/64283/10260/1785/10144/152273/201163/9815/3675/23189/10161/23263/4649/4763/4853/84033/8473/80243/253959/57148/10125/6494/57568/23380/50861/7052/7204	38
ccRCC3	GO:0000381	regulation of alternative mRNA splicing	via spliceosome	13/1189	56/18614	3.95E-05	0.007236645	0.006332221	10658/10521/3191/3192/4857/5725/58517/5936/10181/6431/7072/6434/51341	13
ccRCC3	GO:0050792	regulation of viral process	25/1189	165/18614	4.87E-05	0.008636208	0.007556868	103/9140/8815/3576/7852/1642/6993/51495/3428/3609/3669/23367/3956/3965/54737/5034/5359/5465/6590/6772/81559/5987/10155/10475/81603	25
ccRCC3	GO:0019318	hexose metabolic process	31/1189	228/18614	5.60E-05	0.009610452	0.008409352	83440/2683/51363/1642/8445/2026/151176/2526/2539/2584/9563/283450/3099/80201/3486/3487/8660/2648/4124/4123/23417/8473/5163/5209/5214/5465/57223/5903/6095/55829/23516	31
ccRCC3	GO:0016485	protein processing	33/1189	250/18614	5.93E-05	0.009875707	0.008641457	102/302/715/824/837/1362/1363/1522/1889/30001/2903/81502/3428/3816/120892/4311/4627/745/85409/8473/5034/142/5125/5046/9159/23761/861/5270/5345/64924/6687/331/10730	33
ccRCC3	GO:0006913	nucleocytoplasmic transport	40/1189	328/18614	6.41E-05	0.010058685	0.008801566	25909/11214/6310/7919/26263/2316/3181/3843/10527/55705/55677/3837/120892/10892/55421/9147/4763/54888/9818/8106/5371/9883/100101267/5514/5784/5903/5936/4088/23049/9887/80208/6774/6789/7040/57187/7175/10155/127933/23325/7514	40
ccRCC3	GO:0051169	nuclear transport	40/1189	328/18614	6.41E-05	0.010058685	0.008801566	25909/11214/6310/7919/26263/2316/3181/3843/10527/55705/55677/3837/120892/10892/55421/9147/4763/54888/9818/8106/5371/9883/100101267/5514/5784/5903/5936/4088/23049/9887/80208/6774/6789/7040/57187/7175/10155/127933/23325/7514	40
ccRCC3	GO:0001701	in utero embryonic development	46/1189	398/18614	7.08E-05	0.010540286	0.009222978	102/321/23250/57448/2186/824/1956/8894/1999/60681/201163/28982/81502/6928/9394/26173/2648/57498/3880/3976/10161/4124/5594/4242/4627/10443/4853/54888/11232/5460/5723/5801/5954/79621/9644/4088/92521/6692/6789/50861/6881/10155/65110/7422/8531/57178	46
ccRCC3	GO:0048588	developmental cell growth	31/1189	231/18614	7.18E-05	0.010540286	0.009222978	11214/393/53335/8904/2017/7852/780/1785/1946/2045/2539/2803/3897/23499/4692/55558/5465/3275/22902/7869/10509/54437/57556/57698/8470/9043/80208/8408/7422/7474/118813	31
ccRCC3	GO:2001252	positive regulation of chromosome organization	19/1189	111/18614	7.29E-05	0.010540286	0.009222978	55729/472/546/7203/22948/908/170506/3181/54891/5609/5594/54737/4361/5371/11284/5514/55719/7175/10155	19
ccRCC3	GO:0031346	positive regulation of cell projection organization	42/1189	353/18614	7.50E-05	0.010569022	0.009248122	10152/27/375790/116985/8874/673/9139/148170/8837/57175/1523/780/170506/1785/1946/2316/6624/2803/3082/3675/2648/57498/3897/23499/5605/4192/84299/4690/10787/23363/55558/23654/23129/23433/22902/23064/57698/8428/7422/100287171/7474/118813	42
ccRCC3	GO:0016486	peptide hormone processing	10/1189	37/18614	7.74E-05	0.010633248	0.009304321	102/1363/1522/1889/30001/5034/5125/5046/9159/64924	10
ccRCC3	GO:0006096	glycolytic process	16/1189	85/18614	8.31E-05	0.011132685	0.009741339	83440/2026/201163/2584/3099/80201/51085/9611/8473/5214/5465/51422/6774/7351/26137/51341	16
ccRCC3	GO:0000209	protein polyubiquitination	32/1189	244/18614	8.64E-05	0.01129832	0.009886273	51433/51434/25820/55743/1643/26263/57542/4193/23295/387921/9520/23532/10616/117584/27246/57674/54476/154214/257218/6872/7188/5987/10475/54765/81844/7267/11065/7327/7337/9690/26118/331	32
ccRCC3	GO:0006757	ATP generation from ADP	16/1189	86/18614	9.61E-05	0.011999952	0.010500217	83440/2026/201163/2584/3099/80201/51085/9611/8473/5214/5465/51422/6774/7351/26137/51341	16
ccRCC3	GO:0032204	regulation of telomere maintenance	18/1189	104/18614	9.65E-05	0.011999952	0.010500217	472/546/7203/22948/908/170506/3181/3192/54891/5609/5594/4361/142/5371/11284/5514/55719/23049	18
ccRCC3	GO:0016052	carbohydrate catabolic process	24/1189	162/18614	9.83E-05	0.011999952	0.010500217	83440/2026/201163/2526/2584/256356/3074/3099/80201/3423/4123/51085/9611/4758/11164/8473/5214/5465/79660/51422/6774/7351/26137/51341	24
ccRCC3	GO:0050767	regulation of neurogenesis	44/1189	381/18614	0.000102746	0.012228531	0.010700228	302/393/443/79365/673/1523/7852/170506/6993/1946/2045/2803/3213/3897/3976/23499/4124/5605/4192/4311/4673/4763/8650/23363/55558/23654/23129/22902/7869/10509/54437/57556/5270/57698/8140/6653/6692/7040/7052/81559/8408/7422/7474/118813	44
ccRCC3	GO:0006109	regulation of carbohydrate metabolic process	26/1189	183/18614	0.000104612	0.012228531	0.010700228	160/1642/8445/151176/201163/3486/3487/8660/2648/51085/23417/9611/8473/5163/5465/79660/5507/57223/51422/5903/6095/55829/6774/7040/26137/51341	26
ccRCC3	GO:0021543	pallium development	26/1189	184/18614	0.00011458	0.012754117	0.011160127	9289/55054/471/493/1021/114327/1956/93986/2618/3912/79143/4192/84879/4763/55695/55558/5455/6513/23380/23353/23224/167153/6434/25987/55236/57178	26
ccRCC3	GO:0032206	positive regulation of telomere maintenance	14/1189	70/18614	0.000115617	0.012754117	0.011160127	472/546/7203/22948/908/170506/3181/54891/5609/5594/4361/5371/11284/5514	14
ccRCC3	GO:0009895	negative regulation of catabolic process	40/1189	337/18614	0.000116073	0.012754117	0.011160127	575/90806/302/493/1457/5476/170506/1956/1981/201163/2316/2521/2903/3082/3192/10643/23367/120892/4194/84879/9611/54888/8473/5371/5465/5768/9554/5270/8140/4088/6625/6653/6774/6872/167153/11044/7188/65110/100287171/8531	40
ccRCC3	GO:0034504	protein localization to nucleus	37/1189	304/18614	0.000123657	0.013321056	0.011656211	29775/7203/22948/908/201163/2316/3192/3843/10527/55705/3837/3976/3985/120892/4193/4763/9818/4931/142/5371/9883/100101267/5514/5903/4088/80208/6774/6789/23353/23345/7037/7040/7175/10155/81603/7514/51341	37
ccRCC3	GO:0010587	miRNA catabolic process	6/1189	14/18614	0.000129008	0.013551442	0.011857804	129563/10984/440823/167153/23318/23053	6
ccRCC3	GO:0048640	negative regulation of developmental growth	19/1189	116/18614	0.000133968	0.013551442	0.011857804	393/53335/1525/2045/2539/55558/5465/10743/7869/10509/54437/57556/9043/8614/6789/8408/7474/23286/55841	19
ccRCC3	GO:0018205	peptidyl-lysine modification	43/1189	374/18614	0.00013546	0.013551442	0.011857804	55870/9031/53335/751071/9188/23181/57634/60681/201163/51564/55677/284058/2648/4297/9757/58508/3976/4017/4193/4302/84901/64332/8473/51230/8554/9063/5352/5371/5903/55183/26054/55719/55578/6881/5987/10155/10475/8295/23326/55689/57178/83637/26036	43
ccRCC3	GO:0032922	circadian regulation of gene expression	14/1189	71/18614	0.000135662	0.013551442	0.011857804	79365/1453/1454/6928/3192/4297/10135/8204/8473/5371/5465/10743/5936/6095	14
ccRCC3	GO:0045785	positive regulation of cell adhesion	52/1189	482/18614	0.000147981	0.014517989	0.012703553	27/9289/4301/10551/240/8943/8874/57492/196528/472/673/56477/1021/10519/1295/1785/201163/2316/342184/2526/2651/3119/3485/3606/3675/3912/3915/3956/3965/3976/10892/4192/4690/8440/64332/5034/55274/5578/10125/861/6288/5345/6541/4088/6597/6789/7037/7052/7422/8876/7474/57178	52
ccRCC3	GO:0030516	regulation of axon extension	16/1189	90/18614	0.000167776	0.016171277	0.014150216	393/2017/1785/2803/3897/23499/55558/22902/7869/10509/54437/57556/57698/7422/7474/118813	16
ccRCC3	GO:0051604	protein maturation	39/1189	332/18614	0.000174659	0.0165444	0.014476707	102/302/715/824/837/1362/1363/1522/1889/30001/2192/2316/2590/2903/81502/3428/3816/120892/4311/4627/745/80018/85409/8473/5034/142/5125/5046/9159/23761/861/5270/5345/871/64924/6653/6687/331/10730	39
ccRCC3	GO:0048675	axon extension	19/1189	119/18614	0.000189146	0.017612984	0.01541174	393/2017/1785/2803/3897/23499/4692/55558/22902/7869/10509/54437/57556/57698/80208/8408/7422/7474/118813	19
ccRCC3	GO:0033119	negative regulation of RNA splicing	8/1189	27/18614	0.000201181	0.018421496	0.016119206	3181/3191/5725/9991/6433/10772/6429/6431	8
ccRCC3	GO:0022604	regulation of cell morphogenesis	31/1189	245/18614	0.000213079	0.019191125	0.016792648	116985/8874/53335/54014/254065/148170/57175/1523/7852/170506/1739/1946/2035/152273/3074/23189/23499/84879/4289/4627/4649/23363/118987/55023/55558/23654/23129/23433/9043/7422/7474	31
ccRCC3	GO:0051028	mRNA transport	20/1189	130/18614	0.000217228	0.019249225	0.016843487	25909/7919/3181/220988/10643/55677/55421/54888/9818/8106/9883/100101267/5903/23049/9887/6426/57187/7175/65110/7514	20
ccRCC3	GO:0031589	cell-substrate adhesion	41/1189	359/18614	0.000221393	0.019306865	0.016893923	10551/8874/673/56477/1021/10519/23332/1295/2017/780/1785/1946/54749/2192/2316/342184/2651/3675/3693/3696/23189/3897/3911/3912/3915/23499/4192/4289/10232/4763/9480/5034/8394/5314/5796/4088/23380/6480/6789/54822/7422	41
ccRCC3	GO:0030198	extracellular matrix organization	37/1189	314/18614	0.000238064	0.020233418	0.017704677	102/302/2683/8837/23332/80781/85301/1282/1284/1295/1545/780/1999/30001/2192/60681/6624/3912/3915/4017/4035/4763/4791/23187/7837/5768/861/5345/871/4088/6692/55959/7040/79875/100287171/256764/7490	37
ccRCC3	GO:0048511	rhythmic process	36/1189	303/18614	0.000244494	0.020233418	0.017704677	79365/771/1453/1454/1457/1545/1642/10059/6928/3191/3192/4297/5602/4192/10135/9611/9612/4791/8204/8473/23596/142/59338/5371/5465/10743/5936/6095/6335/23064/6421/6667/6720/402055/7130/7337	36
ccRCC3	GO:0051054	positive regulation of DNA metabolic process	36/1189	303/18614	0.000244494	0.020233418	0.017704677	57492/196528/472/546/7203/22948/908/1545/170506/1956/57634/2521/3082/3181/54891/5609/5594/4361/4931/142/55274/5371/11284/23126/11232/5514/55183/55719/6597/6778/7037/7040/7158/10155/8295/7490	36
ccRCC3	GO:1990138	neuron projection extension	24/1189	172/18614	0.000250528	0.020233418	0.017704677	393/53335/8904/2017/7852/780/1785/2803/3897/23499/4692/55558/22902/7869/10509/54437/57556/57698/9043/80208/8408/7422/7474/118813	24
ccRCC3	GO:0043062	extracellular structure organization	37/1189	315/18614	0.000253583	0.020233418	0.017704677	102/302/2683/8837/23332/80781/85301/1282/1284/1295/1545/780/1999/30001/2192/60681/6624/3912/3915/4017/4035/4763/4791/23187/7837/5768/861/5345/871/4088/6692/55959/7040/79875/100287171/256764/7490	37
ccRCC3	GO:0006090	pyruvate metabolic process	18/1189	112/18614	0.000254115	0.020233418	0.017704677	83440/2026/201163/2584/3099/80201/51085/9611/8473/5163/5214/5465/51422/9123/6774/7351/26137/51341	18
ccRCC3	GO:0009150	purine ribonucleotide metabolic process	48/1189	445/18614	0.000263095	0.020582731	0.018010333	47/123876/348158/83440/471/514/10632/23181/1739/10059/2026/5169/84188/201163/2584/2618/2983/3099/80201/120892/51085/23417/9611/4726/4881/11164/8473/79646/142/10846/5144/5152/5163/5214/5465/51422/5744/23433/6095/6389/8034/6774/27233/7040/8459/7351/26137/51341	48
ccRCC3	GO:0060765	regulation of androgen receptor signaling pathway	8/1189	28/18614	0.000265995	0.020582731	0.018010333	9611/9612/9063/5585/3275/9667/6597/51341	8
ccRCC3	GO:0000245	spliceosomal complex assembly	16/1189	94/18614	0.000282059	0.020773348	0.018177128	10658/7919/9879/22889/51631/51747/10181/9169/23064/7536/10262/6433/23020/6426/10772/6431	16
ccRCC3	GO:0046031	ADP metabolic process	16/1189	94/18614	0.000282059	0.020773348	0.018177128	83440/2026/201163/2584/3099/80201/51085/9611/8473/5214/5465/51422/6774/7351/26137/51341	16
ccRCC3	GO:0051236	establishment of RNA localization	23/1189	163/18614	0.000283271	0.020773348	0.018177128	25909/472/6311/7919/3181/220988/10643/55677/3837/55421/54888/9818/8106/9883/100101267/5903/23049/9887/6426/57187/7175/65110/7514	23
ccRCC3	GO:0007264	small GTPase mediated signal transduction	51/1189	483/18614	0.000287028	0.020773348	0.018177128	10152/27/9289/11214/116985/55738/10564/57221/23092/9411/393/23365/9181/64283/9620/1122/10260/1785/10144/152273/201163/9815/51495/3675/23189/3837/889/8844/10161/23263/4649/10787/4763/4853/84033/8473/5337/80243/253959/57148/10125/9886/23433/171177/57698/6494/57568/23380/50861/7052/7204	51
ccRCC3	GO:0045229	external encapsulating structure organization	37/1189	317/18614	0.000287363	0.020773348	0.018177128	102/302/2683/8837/23332/80781/85301/1282/1284/1295/1545/780/1999/30001/2192/60681/6624/3912/3915/4017/4035/4763/4791/23187/7837/5768/861/5345/871/4088/6692/55959/7040/79875/100287171/256764/7490	37
ccRCC3	GO:0033135	regulation of peptidyl-serine phosphorylation	21/1189	143/18614	0.00029538	0.020920935	0.018306269	10142/493/673/154043/1956/1981/96459/3082/3976/51085/4690/8440/64324/5144/253260/6789/7037/7040/85456/7422/7474	21
ccRCC3	GO:0031122	cytoplasmic microtubule organization	12/1189	59/18614	0.000297021	0.020920935	0.018306269	23271/57562/10519/23332/6249/1739/1778/29911/3837/3985/50861/84942	12
ccRCC3	GO:0046939	nucleotide phosphorylation	17/1189	104/18614	0.000303794	0.021041059	0.01841138	83440/2026/201163/2584/3099/80201/51085/9611/8473/5214/11284/5465/51422/6774/7351/26137/51341	17
ccRCC3	GO:0071826	ribonucleoprotein complex subunit organization	30/1189	239/18614	0.000307218	0.021041059	0.01841138	103/27161/192669/472/10658/1207/7919/9879/8894/1968/8661/8662/8664/22889/3799/51631/51747/9129/10181/6223/6232/9169/23064/7536/10262/6433/23020/6426/10772/6431	30
ccRCC3	GO:0048025	negative regulation of mRNA splicing	via spliceosome	7/1189	22/18614	0.000310443	0.021041059	0.01841138	3181/3191/5725/6433/10772/6429/6431	7
ccRCC3	GO:0019693	ribose phosphate metabolic process	50/1189	473/18614	0.00031935	0.021041059	0.01841138	47/123876/348158/83440/471/514/10632/23181/1739/10059/2026/5169/84188/201163/2539/2584/2618/2983/3099/80201/120892/51085/23417/9611/4726/4881/11164/8473/79646/142/10846/5144/5152/5163/5214/5465/51422/5744/23433/79621/6095/6389/8034/6774/27233/7040/8459/7351/26137/51341	50
ccRCC3	GO:1902893	regulation of miRNA transcription	13/1189	68/18614	0.000321231	0.021041059	0.01841138	1956/9611/9612/5451/5460/5465/4088/6597/6720/6774/7003/7040/7490	13
ccRCC3	GO:0045069	regulation of viral genome replication	15/1189	86/18614	0.000329343	0.021041059	0.01841138	103/8815/3576/1642/51495/3428/3609/3669/23367/54737/5359/5465/6590/10155/10475	15
ccRCC3	GO:1900182	positive regulation of protein localization to nucleus	15/1189	86/18614	0.000329343	0.021041059	0.01841138	29775/7203/22948/908/2316/3843/3976/3985/142/4088/7037/7040/7175/10155/81603	15
ccRCC3	GO:2000630	positive regulation of miRNA metabolic process	12/1189	60/18614	0.000349996	0.021041059	0.01841138	1956/10984/440823/5451/4088/6597/6720/6774/7003/7040/7490/23053	12
ccRCC3	GO:0034975	protein folding in endoplasmic reticulum	5/1189	11/18614	0.000352003	0.021041059	0.01841138	54431/30001/56605/5034/2923	5
ccRCC3	GO:0045936	negative regulation of phosphate metabolic process	47/1189	439/18614	0.000359165	0.021041059	0.01841138	103/23141/23705/135228/10519/154043/54431/1848/1981/54206/2192/201163/3082/3192/25998/3486/3551/3623/3843/10527/8660/55243/3958/79888/4035/120892/51085/4690/8440/9611/4763/142/54625/5144/5585/5465/84919/51422/5524/6653/9043/6690/6774/7040/57761/5987/100287171	47
ccRCC3	GO:1903312	negative regulation of mRNA metabolic process	16/1189	96/18614	0.000360982	0.021041059	0.01841138	90806/2521/3181/3191/3192/10643/23367/5725/6433/10772/6429/6431/11044/7188/65110/8531	16
ccRCC3	GO:0071526	semaphorin-plexin signaling pathway	10/1189	44/18614	0.000366511	0.021041059	0.01841138	1889/2316/4684/55558/23654/23129/7869/10509/54437/57556	10
ccRCC3	GO:0061614	miRNA transcription	13/1189	69/18614	0.000373009	0.021041059	0.01841138	1956/9611/9612/5451/5460/5465/4088/6597/6720/6774/7003/7040/7490	13
ccRCC3	GO:0009259	ribonucleotide metabolic process	49/1189	464/18614	0.000373322	0.021041059	0.01841138	47/123876/348158/83440/471/514/10632/23181/1739/10059/2026/5169/84188/201163/2584/2618/2983/3099/80201/120892/51085/23417/9611/4726/4881/11164/8473/79646/142/10846/5144/5152/5163/5214/5465/51422/5744/23433/79621/6095/6389/8034/6774/27233/7040/8459/7351/26137/51341	49
ccRCC3	GO:0010232	vascular transport	15/1189	87/18614	0.000374855	0.021041059	0.01841138	8714/493/4035/84879/6584/6513/6515/81539/6508/6526/6533/6541/6542/8140/7037	15
ccRCC3	GO:0032092	positive regulation of protein binding	15/1189	87/18614	0.000374855	0.021041059	0.01841138	302/115908/79139/2035/889/4035/120892/4242/4931/23129/6789/6872/57761/10155/7474	15
ccRCC3	GO:0150104	transport across blood-brain barrier	15/1189	87/18614	0.000374855	0.021041059	0.01841138	8714/493/4035/84879/6584/6513/6515/81539/6508/6526/6533/6541/6542/8140/7037	15
ccRCC3	GO:0010975	regulation of neuron projection development	48/1189	452/18614	0.000375965	0.021041059	0.01841138	10152/27/393/53335/673/23271/9139/8837/10519/1523/780/170506/1946/2045/2316/2803/3082/3675/23189/57498/3897/120892/23499/5605/4192/84879/4690/23363/55558/23654/23129/5792/22902/7869/10509/54437/57556/23064/57698/8428/26115/23043/25987/7337/8408/7422/7474/118813	48
ccRCC3	GO:0010563	negative regulation of phosphorus metabolic process	47/1189	440/18614	0.000377931	0.021041059	0.01841138	103/23141/23705/135228/10519/154043/54431/1848/1981/54206/2192/201163/3082/3192/25998/3486/3551/3623/3843/10527/8660/55243/3958/79888/4035/120892/51085/4690/8440/9611/4763/142/54625/5144/5585/5465/84919/51422/5524/6653/9043/6690/6774/7040/57761/5987/100287171	47
ccRCC3	GO:0009135	purine nucleoside diphosphate metabolic process	17/1189	106/18614	0.000382756	0.021041059	0.01841138	83440/1739/2026/201163/2584/3099/80201/51085/9611/8473/5214/5465/51422/6774/7351/26137/51341	17
ccRCC3	GO:0009179	purine ribonucleoside diphosphate metabolic process	17/1189	106/18614	0.000382756	0.021041059	0.01841138	83440/1739/2026/201163/2584/3099/80201/51085/9611/8473/5214/5465/51422/6774/7351/26137/51341	17
ccRCC3	GO:0022618	ribonucleoprotein complex assembly	29/1189	231/18614	0.000382983	0.021041059	0.01841138	103/27161/192669/472/10658/1207/7919/9879/8894/1968/8661/8662/8664/22889/51631/51747/9129/10181/6223/6232/9169/23064/7536/10262/6433/23020/6426/10772/6431	29
ccRCC3	GO:0009185	ribonucleoside diphosphate metabolic process	18/1189	116/18614	0.000395659	0.021414247	0.018737927	83440/1739/2026/201163/2584/3099/80201/51085/9611/11164/8473/5214/5465/51422/6774/7351/26137/51341	18
ccRCC3	GO:0048732	gland development	47/1189	441/18614	0.000397571	0.021414247	0.018737927	55870/472/673/23705/8837/9076/1545/780/1956/1999/2487/3082/3099/6928/3213/3482/3488/8660/3911/4124/5605/5594/4192/9612/4763/4853/9480/7849/23129/5371/5589/5660/5270/6531/8140/4088/6778/55959/6881/7039/7040/7052/7337/7351/7422/7474/7490	47
ccRCC3	GO:0022029	telencephalon cell migration	12/1189	61/18614	0.000410748	0.021745419	0.01902771	9289/7852/114327/1956/3912/120892/79143/5455/23380/23353/23224/57178	12
ccRCC3	GO:0050769	positive regulation of neurogenesis	29/1189	232/18614	0.000411635	0.021745419	0.01902771	443/673/1523/7852/170506/1946/2803/3897/3976/23499/4124/5605/4192/4311/4673/8650/23363/55558/23654/23129/22902/5270/57698/8140/6692/7040/7052/7422/118813	29
ccRCC3	GO:1904358	positive regulation of telomere maintenance via telomere lengthening	9/1189	37/18614	0.000418752	0.021746723	0.019028852	472/7203/22948/908/170506/3181/5609/5594/11284	9
ccRCC3	GO:0007030	Golgi organization	22/1189	157/18614	0.000419576	0.021746723	0.019028852	10142/8874/23271/23332/22796/1452/1453/1785/400451/9648/440270/2804/120892/5605/5594/55666/23363/9554/23345/23423/81671/84272	22
ccRCC3	GO:0042326	negative regulation of phosphorylation	42/1189	383/18614	0.000442034	0.022696591	0.019860007	103/23141/23705/135228/10519/154043/54431/1848/1981/54206/2192/201163/3082/3192/25998/3486/3623/3843/10527/8660/55243/4035/120892/51085/4690/8440/9611/4763/54625/5144/5585/5465/84919/51422/6653/9043/6690/6774/7040/57761/5987/100287171	42
ccRCC3	GO:0048311	mitochondrion distribution	6/1189	17/18614	0.000450249	0.022904325	0.020041778	23277/10059/2648/3799/120892/80179	6
ccRCC3	GO:0009615	response to virus	44/1189	408/18614	0.000467891	0.023583423	0.020636003	103/9140/55054/8815/22948/1021/58487/7852/10521/9188/170506/55914/23151/5654/3428/10964/3460/3551/3609/3661/3669/3696/3964/3965/55421/4828/55666/51251/5359/5371/54476/256987/146857/4088/6772/6773/81559/5987/10155/10475/54765/84851/81844/81603	44
ccRCC3	GO:0060560	developmental growth involved in morphogenesis	29/1189	234/18614	0.000474673	0.023707774	0.020744813	393/53335/8904/2017/7852/780/1785/1946/2045/342184/2803/6928/3897/23499/4692/55558/22902/7869/10509/54437/57556/57698/9043/80208/10155/8408/7422/7474/118813	29
ccRCC3	GO:0051962	positive regulation of nervous system development	33/1189	280/18614	0.000502433	0.024646153	0.021565915	575/375790/443/673/1523/7852/170506/9231/1946/2803/3556/3897/3976/23499/4124/5605/4192/4311/4673/8650/23363/55558/23654/23129/22902/5270/57698/8140/6692/7040/7052/7422/118813	33
ccRCC3	GO:0071559	response to transforming growth factor beta	33/1189	280/18614	0.000502433	0.024646153	0.021565915	135228/8837/9076/1284/1785/201163/2651/5654/3675/3693/3696/4054/8425/25878/64332/9315/8473/9480/142/5371/5465/5796/4088/4090/55553/6774/7040/8287/7474/51341/9839/57178/26036	33
ccRCC3	GO:2001222	regulation of neuron migration	10/1189	46/18614	0.000535971	0.025705683	0.022493027	9289/9181/4192/25836/23654/57556/57698/23380/6774/23060	10
ccRCC3	GO:0010466	negative regulation of peptidase activity	29/1189	236/18614	0.000546069	0.025705683	0.022493027	330/57448/135228/1457/1476/96459/3082/3428/26173/80760/4035/4671/5266/117584/5269/5272/5270/5345/871/6590/6653/6690/153218/6692/7035/7422/10406/140686/331	29
ccRCC3	GO:0050657	nucleic acid transport	22/1189	160/18614	0.000546552	0.025705683	0.022493027	25909/6311/7919/3181/220988/10643/55677/3837/55421/54888/9818/8106/9883/100101267/5903/23049/9887/6426/57187/7175/65110/7514	22
ccRCC3	GO:0050658	RNA transport	22/1189	160/18614	0.000546552	0.025705683	0.022493027	25909/6311/7919/3181/220988/10643/55677/3837/55421/54888/9818/8106/9883/100101267/5903/23049/9887/6426/57187/7175/65110/7514	22
ccRCC3	GO:0032970	regulation of actin filament-based process	42/1189	387/18614	0.000547427	0.025705683	0.022493027	10152/27/58527/11214/10142/116985/488/673/148170/9620/23332/1265/57175/2017/1739/1946/2316/342184/6624/23189/55243/4035/4192/4627/4690/8440/10787/4853/5144/130271/23433/253260/85477/5345/6522/4088/6711/11346/57551/5987/100287171/23325	42
ccRCC3	GO:0050686	negative regulation of mRNA processing	7/1189	24/18614	0.00056291	0.026208706	0.022933182	3181/3191/5725/6433/10772/6429/6431	7
ccRCC3	GO:0019080	viral gene expression	16/1189	100/18614	0.000577172	0.026646915	0.023316625	9140/905/1105/1452/8661/8662/8664/4124/11320/5725/6597/6667/6480/81559/5987/81603	16
ccRCC3	GO:0048193	Golgi vesicle transport	34/1189	294/18614	0.000587072	0.02687812	0.023518934	160/8943/10564/374868/55297/22796/1314/1453/1785/57222/51614/60412/9648/26088/2803/10525/11015/120892/23499/4253/375056/23041/85409/5034/10016/5872/9554/6653/6711/261729/23423/23230/54832/84272	34
ccRCC3	GO:0007163	establishment or maintenance of cell polarity	28/1189	226/18614	0.000592013	0.026880342	0.023520878	27/115701/23332/1739/9231/667/6993/55914/2195/55691/6624/23189/889/23255/4627/4649/10207/5314/9886/23433/171177/253260/22902/57698/6494/10312/7474/23286	28
ccRCC3	GO:0060149	negative regulation of post-transcriptional gene silencing	6/1189	18/18614	0.000639065	0.027572011	0.024126104	103/10984/283131/5460/6774/7040	6
ccRCC3	GO:0060967	negative regulation of gene silencing by RNA	6/1189	18/18614	0.000639065	0.027572011	0.024126104	103/10984/283131/5460/6774/7040	6
ccRCC3	GO:1900369	negative regulation of post-transcriptional gene silencing by RNA	6/1189	18/18614	0.000639065	0.027572011	0.024126104	103/10984/283131/5460/6774/7040	6
ccRCC3	GO:2001224	positive regulation of neuron migration	6/1189	18/18614	0.000639065	0.027572011	0.024126104	9181/4192/25836/57556/57698/23060	6
ccRCC3	GO:0045727	positive regulation of translation	20/1189	141/18614	0.000642332	0.027572011	0.024126104	1545/170506/1938/8664/1981/3191/3192/3872/23367/4690/8440/55695/5337/23654/5935/5936/11044/127933/65110/8531	20
ccRCC3	GO:0006984	ER-nucleus signaling pathway	10/1189	47/18614	0.000642377	0.027572011	0.024126104	10551/1388/488/58487/51141/4690/8440/84919/55829/6720	10
ccRCC3	GO:0035196	miRNA processing	10/1189	47/18614	0.000642377	0.027572011	0.024126104	103/27161/192669/54487/3181/4088/6774/7040/23318/79670	10
ccRCC3	GO:0021885	forebrain cell migration	12/1189	64/18614	0.000648874	0.027634999	0.02418122	9289/7852/114327/1956/3912/120892/79143/5455/23380/23353/23224/57178	12
ccRCC3	GO:0031334	positive regulation of protein-containing complex assembly	25/1189	195/18614	0.000689047	0.029120203	0.025480805	10142/472/50632/55832/148170/23332/6249/2017/1739/1981/342184/96459/6624/23379/55243/3958/4690/8440/10787/5336/253260/55719/7037/7040/7422	25
ccRCC3	GO:0031330	negative regulation of cellular catabolic process	30/1189	251/18614	0.000702674	0.029469377	0.02578634	90806/302/493/1457/5476/170506/1981/2521/3082/3192/10643/23367/120892/84879/54888/8473/5371/5768/9554/8140/6625/6653/6774/6872/167153/11044/7188/65110/100287171/8531	30
ccRCC3	GO:0071560	cellular response to transforming growth factor beta stimulus	32/1189	274/18614	0.000709283	0.029521218	0.025831702	135228/8837/9076/1284/1785/201163/2651/5654/3675/3693/3696/4054/8425/64332/9315/8473/9480/142/5371/5465/5796/4088/4090/55553/6774/7040/8287/7474/51341/9839/57178/26036	32
ccRCC3	GO:0006165	nucleoside diphosphate phosphorylation	16/1189	102/18614	0.000721583	0.029807346	0.02608207	83440/2026/201163/2584/3099/80201/51085/9611/8473/5214/5465/51422/6774/7351/26137/51341	16
ccRCC3	GO:0007623	circadian rhythm	26/1189	207/18614	0.000743222	0.030082829	0.026323123	79365/1453/1454/1642/6928/3191/3192/4297/5602/10135/9611/8204/8473/23596/142/5371/5465/10743/5936/6095/6335/23064/6421/6720/402055/7337	26
ccRCC3	GO:0051098	regulation of binding	40/1189	369/18614	0.00074984	0.030082829	0.026323123	302/8874/488/9044/9236/8904/1452/1454/115908/1522/79139/8664/1981/2035/3191/3428/889/3976/4035/120892/4242/64324/4931/142/23129/5465/5792/6590/4088/6653/6789/8189/6872/6881/7040/57761/10155/146057/7474/51341	40
ccRCC3	GO:0032886	regulation of microtubule-based process	30/1189	252/18614	0.000750154	0.030082829	0.026323123	10142/9181/8874/636/50632/23271/57018/81669/10519/23332/6249/1672/8701/1778/1946/50810/3192/2648/57542/23499/10207/23187/5314/26054/50861/57551/7175/146057/79809/7514	30
ccRCC3	GO:0045926	negative regulation of growth	30/1189	252/18614	0.000750154	0.030082829	0.026323123	393/53335/1525/2045/201163/2487/2539/3488/4881/55558/5371/5465/10743/7869/10509/54437/57556/5270/6494/4088/6597/9043/8614/6789/7040/8408/7474/7490/23286/55841	30
ccRCC3	GO:0021795	cerebral cortex cell migration	10/1189	48/18614	0.000765627	0.030439539	0.026635252	9289/114327/1956/3912/79143/5455/23380/23353/23224/57178	10
ccRCC3	GO:1903900	regulation of viral life cycle	20/1189	143/18614	0.00077013	0.030439539	0.026635252	103/8815/3576/1642/51495/3428/3609/3669/23367/3956/3965/54737/5034/5359/5465/6590/81559/10155/10475/81603	20
ccRCC3	GO:0006457	protein folding	27/1189	220/18614	0.000849751	0.033346652	0.029179039	7203/22948/908/1047/1457/54788/54431/134218/30001/56605/60681/11328/10525/8425/4820/5034/2923/9601/10954/5202/5479/5480/5768/5903/23753/6625/56886	27
ccRCC3	GO:0006006	glucose metabolic process	24/1189	187/18614	0.000859731	0.033499033	0.029312376	83440/1642/8445/2026/151176/2539/9563/283450/3099/80201/3486/3487/8660/2648/23417/8473/5163/5214/5465/57223/5903/6095/55829/23516	24
ccRCC3	GO:1900180	regulation of protein localization to nucleus	19/1189	134/18614	0.000871148	0.033704848	0.029492469	29775/7203/22948/908/201163/2316/3843/3976/3985/4763/9818/4931/142/4088/7037/7040/7175/10155/81603	19
ccRCC3	GO:0050770	regulation of axonogenesis	21/1189	155/18614	0.000878028	0.033733485	0.029517527	393/673/1946/2045/2803/3897/23499/5605/55558/23654/23129/22902/7869/10509/54437/57556/57698/8408/7422/7474/118813	21
ccRCC3	GO:0051168	nuclear export	22/1189	166/18614	0.000903602	0.034124266	0.029859468	11214/6310/7919/3181/55677/10892/55421/9147/54888/8106/9883/100101267/5784/5903/23049/9887/7040/57187/7175/127933/23325/7514	22
ccRCC3	GO:0006376	mRNA splice site selection	10/1189	49/18614	0.000907687	0.034124266	0.029859468	10658/22889/51631/51747/23064/7536/6433/6426/10772/6431	10
ccRCC3	GO:0015931	nucleobase-containing compound transport	27/1189	221/18614	0.000910601	0.034124266	0.029859468	25909/6311/7919/3181/220988/10643/55677/3837/55421/54888/9818/8106/9883/100101267/5903/8034/55186/293/51006/55508/23049/9887/6426/57187/7175/65110/7514	27
ccRCC3	GO:0032102	negative regulation of response to external stimulus	46/1189	446/18614	0.000918092	0.034124266	0.029859468	103/240/302/384/55870/9140/8815/135228/23332/57175/5169/55914/23151/3082/5654/3428/3965/4192/55666/90268/142/54625/55558/5465/6095/6223/6288/55829/7869/10509/54437/57556/5272/5270/5345/59307/6531/4088/80763/6480/6773/7035/7040/7130/10475/7474	46
ccRCC3	GO:0061008	hepaticobiliary system development	20/1189	145/18614	0.000919256	0.034124266	0.029859468	23705/8837/9076/2487/3082/6928/3482/4124/4192/4763/25836/4853/9480/5589/8140/4088/55959/6881/7039/7351	20
ccRCC3	GO:0000723	telomere maintenance	21/1189	156/18614	0.000954969	0.035020141	0.030643378	472/546/7203/22948/908/170506/3181/3192/54891/5609/5594/4361/142/5371/11284/5514/5892/55183/55719/23049/85456	21
ccRCC3	GO:0007026	negative regulation of microtubule depolymerization	7/1189	26/18614	0.000956138	0.035020141	0.030643378	9181/23271/10519/23332/50810/57551/146057	7
ccRCC3	GO:0050772	positive regulation of axonogenesis	13/1189	76/18614	0.000973845	0.035230562	0.030827501	673/1946/2803/3897/23499/5605/55558/23654/23129/22902/57698/7422/118813	13
ccRCC3	GO:0010810	regulation of cell-substrate adhesion	27/1189	222/18614	0.000975208	0.035230562	0.030827501	10551/8874/673/56477/1021/10519/23332/1295/780/1785/1946/2192/2316/342184/2651/3675/23189/23499/4192/4763/9480/5034/5314/4088/6480/6789/7422	27
ccRCC3	GO:0002832	negative regulation of response to biotic stimulus	18/1189	125/18614	0.00098112	0.035230562	0.030827501	103/384/9140/8815/55914/23151/5654/3428/3965/55666/142/54625/6223/5272/59307/6773/7040/10475	18
ccRCC3	GO:0032869	cellular response to insulin stimulus	26/1189	211/18614	0.000989069	0.035285368	0.030875457	8837/151176/54206/3484/51141/8660/23189/64900/5594/4641/4690/8473/142/55023/5872/5936/23433/55829/6464/23516/6653/6667/6720/6772/57761/7351	26
ccRCC3	GO:0051607	defense response to virus	34/1189	303/18614	0.000999841	0.035439516	0.03101034	103/9140/55054/10521/9188/170506/55914/23151/5654/3428/10964/3460/3609/3661/3669/55421/4828/55666/51251/5359/5371/54476/256987/146857/6772/6773/81559/5987/10155/10475/54765/84851/81844/81603	34
ccRCC3	GO:0034612	response to tumor necrosis factor	30/1189	257/18614	0.001032176	0.036351133	0.031808025	102/9590/9181/330/837/6364/1116/10519/9076/8904/3576/1545/55914/3551/2648/120892/5609/5594/4671/90268/117584/6095/6584/84888/56928/6772/7188/331/8531/64848	30
ccRCC3	GO:0140546	defense response to symbiont	34/1189	304/18614	0.001058572	0.037043262	0.032413652	103/9140/55054/10521/9188/170506/55914/23151/5654/3428/10964/3460/3609/3661/3669/55421/4828/55666/51251/5359/5371/54476/256987/146857/6772/6773/81559/5987/10155/10475/54765/84851/81844/81603	34
ccRCC3	GO:0048009	insulin-like growth factor receptor signaling pathway	10/1189	50/18614	0.001070659	0.037229102	0.032576267	3482/3484/3485/3486/3487/3488/5605/5594/55023/6464	10
ccRCC3	GO:0021987	cerebral cortex development	18/1189	126/18614	0.00107782	0.037242405	0.032587907	9289/471/114327/1956/93986/2618/3912/79143/4192/4763/55695/5455/6513/23380/23353/23224/6434/57178	18
ccRCC3	GO:0000289	nuclear-transcribed mRNA poly(A) tail shortening	8/1189	34/18614	0.001103612	0.037895285	0.033159191	27161/55095/11044/85456/27327/23112/23318/79670	8
ccRCC3	GO:0021537	telencephalon development	31/1189	270/18614	0.00112794	0.038326248	0.033536293	9289/55054/471/493/1021/7852/114327/1956/93986/2618/2648/3912/120892/79143/4192/84879/4763/55695/8650/55558/5455/6513/23380/23353/23224/167153/6434/25987/55236/7474/57178	31
ccRCC3	GO:1903053	regulation of extracellular matrix organization	11/1189	59/18614	0.001131441	0.038326248	0.033536293	8837/23332/780/6624/3912/3915/4035/23187/861/4088/7040	11
ccRCC3	GO:1904377	positive regulation of protein localization to cell periphery	12/1189	68/18614	0.001137091	0.038326248	0.033536293	10551/493/10519/1739/1956/2035/3675/3799/3958/4035/85409/6711	12
ccRCC3	GO:0034250	positive regulation of amide metabolic process	22/1189	169/18614	0.001147624	0.038445411	0.033640563	1454/1545/170506/1938/8664/1981/3191/3192/3872/23367/4690/8440/55695/5337/23654/5935/5936/6667/11044/127933/65110/8531	22
ccRCC3	GO:0021801	cerebral cortex radial glia-guided migration	7/1189	27/18614	0.001220373	0.040389923	0.035342053	9289/3912/79143/23380/23353/23224/57178	7
ccRCC3	GO:0022030	telencephalon glial cell migration	7/1189	27/18614	0.001220373	0.040389923	0.035342053	9289/3912/79143/23380/23353/23224/57178	7
ccRCC3	GO:1901342	regulation of vasculature development	38/1189	355/18614	0.001265283	0.041454523	0.036273601	102/575/27161/10000/240/493/718/23670/1116/1284/3576/7852/1545/51752/2969/3082/9146/3099/3696/889/4192/56005/128240/4763/4881/10016/23129/5371/5578/5797/861/6271/57556/6667/6772/6774/7422/7474	38
ccRCC3	GO:0032868	response to insulin	31/1189	272/18614	0.001271471	0.041454523	0.036273601	8837/151176/54206/3484/51141/8660/23189/64900/5594/4641/4690/8473/142/55023/5465/5872/5936/23433/55829/6464/6513/23516/6653/6667/6720/6429/6431/6772/57761/7351/54832	31
ccRCC3	GO:1904375	regulation of protein localization to cell periphery	18/1189	128/18614	0.001295746	0.041454523	0.036273601	102/10551/493/10519/1739/1956/2035/3675/3799/3958/4035/85409/8650/8473/23433/6711/8417/7040	18
ccRCC3	GO:0046598	positive regulation of viral entry into host cell	5/1189	14/18614	0.001297812	0.041454523	0.036273601	3956/3965/5034/81559/10475	5
ccRCC3	GO:0051127	positive regulation of actin nucleation	5/1189	14/18614	0.001297812	0.041454523	0.036273601	10152/342184/10787/85477/5987	5
ccRCC3	GO:0075294	positive regulation by symbiont of entry into host	5/1189	14/18614	0.001297812	0.041454523	0.036273601	3956/3965/5034/81559/10475	5
ccRCC3	GO:1903078	positive regulation of protein localization to plasma membrane	11/1189	60/18614	0.001306867	0.041502467	0.036315553	10551/493/10519/1739/1956/3675/3799/3958/4035/85409/6711	11
ccRCC3	GO:0031058	positive regulation of histone modification	14/1189	88/18614	0.001317848	0.041610685	0.036410246	9031/11176/9188/284058/2648/3976/120892/25836/8473/94104/51230/55183/6720/7422	14
ccRCC3	GO:0019058	viral life cycle	35/1189	320/18614	0.00133257	0.041835078	0.036606595	103/55054/8815/9076/1525/3576/7852/1642/6993/1956/51495/3428/3609/3669/3693/23367/3956/3965/54737/4684/5034/5125/5359/5465/5479/949/6541/6590/7037/53373/81559/10155/10475/81603/64848	35
ccRCC3	GO:2000736	regulation of stem cell differentiation	13/1189	79/18614	0.001409675	0.044004276	0.03850469	51755/8621/1021/1107/1108/170506/3192/55818/4054/10443/54888/55553/6774	13
ccRCC3	GO:0019079	viral genome replication	18/1189	129/18614	0.001418041	0.04401535	0.03851438	103/55054/8815/3576/1642/51495/3428/3609/3669/23367/54737/5359/5465/5479/6590/10155/10475/64848	18
ccRCC3	GO:1900024	regulation of substrate adhesion-dependent cell spreading	11/1189	61/18614	0.001504013	0.045917986	0.040179228	8874/673/10519/1785/1946/2192/2316/23189/4192/5034/6480	11
ccRCC3	GO:1904356	regulation of telomere maintenance via telomere lengthening	11/1189	61/18614	0.001504013	0.045917986	0.040179228	472/7203/22948/908/170506/3181/3192/5609/5594/142/11284	11
ccRCC3	GO:0010720	positive regulation of cell development	44/1189	432/18614	0.001504412	0.045917986	0.040179228	8943/57492/196528/443/673/1523/7852/170506/1946/2803/3606/3897/3965/3976/23499/10892/4124/5605/4192/4311/4673/64332/4853/8650/23363/55274/55558/23654/23129/5578/10125/22902/861/5270/57698/8140/6597/6692/7040/7052/7422/8876/118813/57178	44
ccRCC3	GO:1903055	positive regulation of extracellular matrix organization	7/1189	28/18614	0.001538499	0.046698959	0.040862596	8837/23332/6624/23187/861/4088/7040	7
ccRCC3	GO:0007266	Rho protein signal transduction	18/1189	130/18614	0.001549976	0.046788823	0.040941229	27/9289/11214/9411/393/23365/9181/64283/9620/201163/51495/3675/23189/10161/23263/9886/171177/57698	18
ccRCC3	GO:2001020	regulation of response to DNA damage stimulus	34/1189	311/18614	0.00156095	0.04686262	0.041005802	57007/57492/196528/472/9031/9774/7919/1956/57634/2521/54891/2648/51776/4193/142/55274/22925/5371/11284/23126/5514/57223/5883/55183/79621/55719/6597/23049/55578/6881/7158/10155/8295/23326	34
ccRCC3	GO:0007179	transforming growth factor beta receptor signaling pathway	26/1189	218/18614	0.001590867	0.047501219	0.04156459	135228/1785/201163/2651/5654/3675/3693/3696/4054/8425/9315/8473/9480/142/5371/5465/5796/4088/4090/6774/7040/8287/51341/9839/57178/26036	26
ccRCC3	GO:0001667	ameboidal-type cell migration	49/1189	496/18614	0.001605531	0.047679919	0.041720957	575/27161/9590/10000/393/8874/493/673/29775/10519/23332/57175/114757/1545/51564/8660/3675/23189/889/3911/3964/4017/23499/375056/4627/4763/10016/8394/5585/5336/23129/5371/5578/5797/5801/5872/117584/949/7869/10509/54437/57556/6667/23380/7040/7145/7422/7474/9839	49
ccRCC3	GO:0021799	cerebral cortex radially oriented cell migration	8/1189	36/18614	0.001641807	0.048495082	0.042434242	9289/3912/79143/5455/23380/23353/23224/57178	8
ccRCC3	GO:0010675	regulation of cellular carbohydrate metabolic process	20/1189	152/18614	0.001652295	0.048543902	0.042476961	1642/8445/151176/201163/3486/3487/8660/2648/23417/9611/8473/5163/5465/79660/5507/57223/5903/6095/55829/6774	20
ccRCC3	GO:0034446	substrate adhesion-dependent cell spreading	15/1189	100/18614	0.001661628	0.048558423	0.042489667	8874/673/10519/1785/1946/2192/2316/23189/3911/3912/3915/4192/5034/23380/6480	15
ccRCC3	GO:0097300	programmed necrotic cell death	10/1189	53/18614	0.00170813	0.049506486	0.043319243	9181/330/8837/10059/3661/8473/142/10616/54822/8531	10
ccRCC3	GO:0042176	regulation of protein catabolic process	38/1189	361/18614	0.001712092	0.049506486	0.043319243	575/302/25820/55743/1452/1453/1454/1457/5476/1642/1956/26263/2316/26088/2903/9146/79888/4035/120892/4193/4194/85409/8473/8554/5707/79589/154214/9554/5270/4088/6625/6653/6872/91304/57761/29062/7474/7514	38
ccRCC3	GO:0045765	regulation of angiogenesis	37/1189	349/18614	0.001724994	0.04961842	0.043417187	575/27161/10000/240/493/718/23670/1116/1284/3576/7852/1545/51752/2969/3082/9146/3099/3696/889/4192/56005/128240/4763/4881/10016/23129/5371/5578/5797/861/6271/57556/6667/6772/6774/7422/7474	37
ccRCC4	GO:0007059	chromosome segregation	96/760	435/18614	1.10E-43	2.85E-40	2.50E-40	60/51529/25906/259266/6790/9212/9274/332/672/699/701/9184/891/9133/991/990/113130/55143/81620/1062/1063/64946/64105/55839/387103/201254/9787/79980/1894/157570/26271/55355/3550/3832/9928/3835/9493/3796/11004/24137/3833/387893/57082/90417/3837/4085/10459/22919/54069/4288/84057/4605/440145/8260/9918/23310/64151/54892/29781/10403/4751/83540/51203/11339/9055/56984/9232/8766/29127/5885/5889/5901/6188/2…	96
ccRCC4	GO:0140014	mitotic nuclear division	79/760	286/18614	1.26E-43	2.85E-40	2.50E-40	51529/25906/54443/6790/54998/9212/8815/332/699/701/9184/891/991/995/113130/55143/81620/1062/1063/64105/1111/9787/79980/157570/26271/3550/3832/9928/9585/3835/9493/3796/11004/24137/3833/387893/90417/3837/4085/10459/22919/4288/4605/440145/8260/9918/23310/64151/54892/29781/10403/4751/83540/51203/11331/5300/9088/9055/56984/8766/29127/5885/5901/5902/151648/8243/10592/9126/10051/147841/57405/54908/22974…	79
ccRCC4	GO:0000819	sister chromatid segregation	73/760	250/18614	3.56E-42	5.38E-39	4.71E-39	60/51529/25906/9212/9274/332/699/701/9184/891/991/990/113130/55143/81620/1062/1063/64105/9787/79980/157570/26271/3550/3832/9928/3835/9493/3796/11004/24137/3833/387893/90417/3837/4085/10459/22919/4605/440145/8260/9918/23310/64151/54892/29781/10403/4751/83540/51203/9055/56984/8766/29127/5885/5889/5901/151648/151246/8243/10592/9126/10051/147841/57405/54908/10460/7153/22974/9319/7272/7283/11065/11130	73
ccRCC4	GO:0000070	mitotic sister chromatid segregation	65/760	199/18614	5.29E-41	6.00E-38	5.25E-38	51529/25906/9212/332/699/701/9184/891/991/113130/55143/81620/1062/1063/64105/9787/79980/157570/26271/3550/3832/9928/3835/9493/3796/11004/24137/3833/387893/90417/3837/4085/10459/22919/4605/440145/8260/9918/23310/64151/54892/29781/10403/4751/83540/51203/9055/56984/8766/29127/5885/5901/151648/8243/10592/9126/10051/147841/57405/54908/22974/9319/7272/7283/11130	65
ccRCC4	GO:0098813	nuclear chromosome segregation	82/760	339/18614	1.70E-40	1.54E-37	1.35E-37	60/51529/25906/259266/6790/9212/9274/332/699/701/9184/891/9133/991/990/113130/55143/81620/1062/1063/64105/201254/9787/79980/1894/157570/26271/3550/3832/9928/3835/9493/3796/11004/24137/3833/387893/57082/90417/3837/4085/10459/22919/84057/4605/440145/8260/9918/23310/64151/54892/29781/10403/4751/83540/51203/9055/56984/9232/8766/29127/5885/5889/5901/151648/151246/8243/10592/9126/10051/147841/57405/549…	82
ccRCC4	GO:0000280	nuclear division	93/760	450/18614	8.62E-40	6.52E-37	5.70E-37	51529/25906/54443/259266/6790/54998/9212/8815/332/675/699/701/9184/891/9133/991/995/113130/55143/81620/1062/1063/64105/201254/1111/1164/9787/79980/157570/26271/3550/3832/9928/9585/3835/9493/3796/11004/24137/3833/387893/90417/3837/4085/10459/22919/4288/84057/4605/440145/8260/9918/23310/64151/54892/29781/10403/4751/83540/51203/11331/5300/9088/9055/5719/56984/9232/8766/29127/5885/10635/5889/5901/590…	93
ccRCC4	GO:0048285	organelle fission	94/760	497/18614	7.21E-37	4.67E-34	4.09E-34	51529/25906/54443/259266/6790/54998/9212/8815/332/675/699/701/9184/891/9133/991/995/113130/55143/81620/1062/1063/64105/201254/1111/1164/9787/79980/157570/26271/3550/3832/9928/9585/3835/9493/3796/11004/24137/3833/387893/90417/3837/4085/10459/22919/4288/84057/4605/440145/8260/9918/23310/64151/54892/29781/10403/4751/83540/51203/11331/5300/9088/9055/5719/56984/9232/8766/29127/5885/10635/5889/5901/590…	94
ccRCC4	GO:1905818	regulation of chromosome separation	34/760	73/18614	4.74E-28	2.69E-25	2.35E-25	51529/25906/9212/332/699/701/9184/891/991/55143/81620/1063/9787/26271/3550/4085/10459/9918/23310/64151/54892/29781/10403/83540/56984/5885/10592/10051/147841/57405/54908/9319/7272/11130	34
ccRCC4	GO:0051304	chromosome separation	34/760	79/18614	1.28E-26	6.46E-24	5.65E-24	51529/25906/9212/332/699/701/9184/891/991/55143/81620/1063/9787/26271/3550/4085/10459/9918/23310/64151/54892/29781/10403/83540/56984/5885/10592/10051/147841/57405/54908/9319/7272/11130	34
ccRCC4	GO:0051983	regulation of chromosome segregation	42/760	131/18614	1.79E-26	8.12E-24	7.10E-24	60/51529/25906/9212/9274/332/699/701/9184/891/991/990/55143/81620/1062/1063/9787/26271/3550/11004/4085/10459/4288/9918/23310/64151/54892/29781/10403/83540/56984/5885/10592/10051/147841/57405/54908/10460/9319/7272/11065/11130	42
ccRCC4	GO:0044772	mitotic cell cycle phase transition	77/760	467/18614	3.48E-26	1.43E-23	1.25E-23	60/51529/25906/54443/79915/6790/9212/580/9274/332/672/699/701/9184/805/808/890/891/9133/991/995/990/113130/55143/983/10263/1019/1029/1031/1033/81620/1062/1063/1111/1163/1164/63967/10926/9787/51514/1869/1978/2146/26271/2305/51512/3550/128239/9928/4085/10459/9833/10403/83540/11331/9088/5720/5721/56984/8766/5885/5889/5962/79621/6240/6241/147841/57405/54908/10460/6881/7157/9319/7272/11065/27338/11130	77
ccRCC4	GO:0033044	regulation of chromosome organization	55/760	250/18614	3.38E-25	1.28E-22	1.12E-22	60/51529/25906/9212/9274/332/699/701/9184/891/7203/22948/908/10694/991/990/113130/55143/81620/1062/1063/9787/1786/26271/2237/3181/3184/3550/4085/10459/8260/9918/23310/64151/54892/29781/10403/4751/83540/142/56984/5885/10856/10592/10051/147841/57405/54908/10460/7153/10155/9319/7272/11065/11130	55
ccRCC4	GO:0007088	regulation of mitotic nuclear division	37/760	117/18614	3.14E-23	1.10E-20	9.58E-21	51529/25906/6790/54998/9212/332/699/701/9184/891/991/995/55143/81620/1063/1111/9787/26271/3550/9585/4085/10459/4288/10403/4751/83540/51203/5300/9088/56984/5885/147841/57405/54908/9319/7272/11130	37
ccRCC4	GO:0051306	mitotic sister chromatid separation	28/760	61/18614	4.21E-23	1.36E-20	1.19E-20	51529/25906/9212/332/699/701/9184/891/991/55143/81620/1063/9787/26271/3550/4085/10459/29781/10403/83540/56984/5885/147841/57405/54908/9319/7272/11130	28
ccRCC4	GO:0045839	negative regulation of mitotic nuclear division	27/760	56/18614	4.80E-23	1.45E-20	1.27E-20	25906/54998/9212/332/699/701/9184/891/991/55143/81620/1063/1111/26271/3550/4085/10459/10403/83540/56984/5885/147841/57405/54908/9319/7272/11130	27
ccRCC4	GO:0010965	regulation of mitotic sister chromatid separation	27/760	58/18614	1.58E-22	3.69E-20	3.23E-20	51529/25906/9212/332/699/701/9184/891/991/55143/81620/1063/9787/26271/3550/4085/10459/10403/83540/56984/5885/147841/57405/54908/9319/7272/11130	27
ccRCC4	GO:0033046	negative regulation of sister chromatid segregation	25/760	48/18614	1.63E-22	3.69E-20	3.23E-20	25906/9212/332/699/701/9184/891/991/55143/81620/1063/26271/3550/4085/10459/10403/83540/56984/5885/147841/57405/54908/9319/7272/11130	25
ccRCC4	GO:0033048	negative regulation of mitotic sister chromatid segregation	25/760	48/18614	1.63E-22	3.69E-20	3.23E-20	25906/9212/332/699/701/9184/891/991/55143/81620/1063/26271/3550/4085/10459/10403/83540/56984/5885/147841/57405/54908/9319/7272/11130	25
ccRCC4	GO:0045841	negative regulation of mitotic metaphase/anaphase transition	25/760	48/18614	1.63E-22	3.69E-20	3.23E-20	25906/9212/332/699/701/9184/891/991/55143/81620/1063/26271/3550/4085/10459/10403/83540/56984/5885/147841/57405/54908/9319/7272/11130	25
ccRCC4	GO:2000816	negative regulation of mitotic sister chromatid separation	25/760	48/18614	1.63E-22	3.69E-20	3.23E-20	25906/9212/332/699/701/9184/891/991/55143/81620/1063/26271/3550/4085/10459/10403/83540/56984/5885/147841/57405/54908/9319/7272/11130	25
ccRCC4	GO:0007091	metaphase/anaphase transition of mitotic cell cycle	33/760	95/18614	2.53E-22	5.46E-20	4.78E-20	60/51529/25906/9212/9274/332/699/701/9184/891/991/990/55143/81620/1062/1063/9787/26271/3550/4085/10459/10403/83540/56984/5885/147841/57405/54908/10460/9319/7272/11065/11130	33
ccRCC4	GO:0051985	negative regulation of chromosome segregation	25/760	50/18614	6.15E-22	1.16E-19	1.02E-19	25906/9212/332/699/701/9184/891/991/55143/81620/1063/26271/3550/4085/10459/10403/83540/56984/5885/147841/57405/54908/9319/7272/11130	25
ccRCC4	GO:1902100	negative regulation of metaphase/anaphase transition of cell cycle	25/760	50/18614	6.15E-22	1.16E-19	1.02E-19	25906/9212/332/699/701/9184/891/991/55143/81620/1063/26271/3550/4085/10459/10403/83540/56984/5885/147841/57405/54908/9319/7272/11130	25
ccRCC4	GO:1905819	negative regulation of chromosome separation	25/760	50/18614	6.15E-22	1.16E-19	1.02E-19	25906/9212/332/699/701/9184/891/991/55143/81620/1063/26271/3550/4085/10459/10403/83540/56984/5885/147841/57405/54908/9319/7272/11130	25
ccRCC4	GO:0030071	regulation of mitotic metaphase/anaphase transition	32/760	91/18614	7.10E-22	1.29E-19	1.13E-19	60/51529/25906/9212/9274/332/699/701/9184/891/991/990/55143/81620/1062/1063/9787/26271/3550/4085/10459/10403/83540/56984/5885/147841/57405/54908/9319/7272/11065/11130	32
ccRCC4	GO:0044784	metaphase/anaphase transition of cell cycle	33/760	98/18614	7.84E-22	1.37E-19	1.20E-19	60/51529/25906/9212/9274/332/699/701/9184/891/991/990/55143/81620/1062/1063/9787/26271/3550/4085/10459/10403/83540/56984/5885/147841/57405/54908/10460/9319/7272/11065/11130	33
ccRCC4	GO:1901990	regulation of mitotic cell cycle phase transition	61/760	357/18614	9.88E-22	1.66E-19	1.45E-19	60/51529/25906/54443/79915/6790/9212/580/9274/332/672/699/701/9184/891/991/995/990/113130/55143/983/10263/1019/1029/1031/81620/1062/1063/1111/63967/9787/51514/1869/2146/26271/51512/3550/9928/4085/10459/10403/83540/11331/5720/5721/56984/8766/5885/5889/5962/79621/6240/6241/147841/57405/54908/7157/9319/7272/11065/11130	61
ccRCC4	GO:0051783	regulation of nuclear division	39/760	145/18614	1.49E-21	2.41E-19	2.11E-19	51529/25906/6790/54998/9212/332/699/701/9184/891/991/995/55143/81620/1063/1111/9787/26271/3550/9585/4085/10459/4288/10403/4751/83540/51203/5300/9088/56984/5885/10635/147841/57405/54908/9319/7272/7474/11130	39
ccRCC4	GO:1902099	regulation of metaphase/anaphase transition of cell cycle	32/760	94/18614	2.24E-21	3.50E-19	3.06E-19	60/51529/25906/9212/9274/332/699/701/9184/891/991/990/55143/81620/1062/1063/9787/26271/3550/4085/10459/10403/83540/56984/5885/147841/57405/54908/9319/7272/11065/11130	32
ccRCC4	GO:0051784	negative regulation of nuclear division	27/760	63/18614	2.43E-21	3.67E-19	3.21E-19	25906/54998/9212/332/699/701/9184/891/991/55143/81620/1063/1111/26271/3550/4085/10459/10403/83540/56984/5885/147841/57405/54908/9319/7272/11130	27
ccRCC4	GO:0033047	regulation of mitotic sister chromatid segregation	25/760	53/18614	3.92E-21	5.73E-19	5.01E-19	25906/9212/332/699/701/9184/891/991/55143/81620/1063/26271/3550/4085/10459/10403/83540/56984/5885/147841/57405/54908/9319/7272/11130	25
ccRCC4	GO:0033045	regulation of sister chromatid segregation	33/760	104/18614	6.58E-21	9.33E-19	8.16E-19	60/51529/25906/9212/9274/332/699/701/9184/891/991/990/55143/81620/1062/1063/9787/26271/3550/4085/10459/10403/83540/56984/5885/147841/57405/54908/10460/9319/7272/11065/11130	33
ccRCC4	GO:0007094	mitotic spindle assembly checkpoint signaling	23/760	46/18614	2.76E-20	3.58E-18	3.13E-18	25906/9212/332/699/701/9184/891/991/55143/81620/1063/3550/4085/10459/10403/83540/56984/147841/57405/54908/9319/7272/11130	23
ccRCC4	GO:0071173	spindle assembly checkpoint signaling	23/760	46/18614	2.76E-20	3.58E-18	3.13E-18	25906/9212/332/699/701/9184/891/991/55143/81620/1063/3550/4085/10459/10403/83540/56984/147841/57405/54908/9319/7272/11130	23
ccRCC4	GO:0071174	mitotic spindle checkpoint signaling	23/760	46/18614	2.76E-20	3.58E-18	3.13E-18	25906/9212/332/699/701/9184/891/991/55143/81620/1063/3550/4085/10459/10403/83540/56984/147841/57405/54908/9319/7272/11130	23
ccRCC4	GO:0031577	spindle checkpoint signaling	23/760	47/18614	5.20E-20	6.56E-18	5.73E-18	25906/9212/332/699/701/9184/891/991/55143/81620/1063/3550/4085/10459/10403/83540/56984/147841/57405/54908/9319/7272/11130	23
ccRCC4	GO:1902850	microtubule cytoskeleton organization involved in mitosis	39/760	161/18614	8.78E-20	1.08E-17	9.41E-18	6790/9212/332/891/991/55143/1058/1062/64946/9793/9787/6993/3832/9493/3796/24137/3833/3837/4085/22919/4605/440145/10403/4751/83540/51203/9055/8766/29127/5901/8243/9126/57405/54908/3925/10460/22974/7272/7283	39
ccRCC4	GO:0006260	DNA replication	51/760	278/18614	9.89E-20	1.18E-17	1.03E-17	10189/79915/580/672/675/890/990/983/81620/201254/10036/1111/10926/51514/1854/157570/63901/374393/26271/2237/51659/51053/3978/4172/4173/4174/4175/4176/4673/4678/64710/23594/142/9768/5111/10714/54107/5763/5931/5982/5983/5984/6119/6240/6241/51507/10856/6282/9126/6749/7157	51
ccRCC4	GO:1901987	regulation of cell cycle phase transition	66/760	457/18614	2.26E-19	2.63E-17	2.30E-17	60/51529/25906/54443/79915/6790/9212/580/9274/332/672/675/699/701/9184/891/991/995/990/113130/55143/983/10263/1019/1029/1031/81620/1062/1063/1111/63967/10926/9787/51514/1869/2146/26271/51512/3550/9928/4085/10459/10403/4869/83540/11331/5720/5721/56984/8766/5885/5889/5962/83695/79621/6240/6241/147841/57405/54908/7157/9319/7272/11065/79968/11130	66
ccRCC4	GO:0007051	spindle organization	42/760	198/18614	6.95E-19	7.88E-17	6.89E-17	259266/6790/9212/332/891/9133/991/55143/1062/64946/9793/9787/26271/3832/9493/3796/24137/3833/90417/3837/22919/4605/4627/440145/10403/4751/83540/9055/8766/29127/5901/6188/29901/8243/9126/57405/3925/10460/22974/7272/203068/7283	42
ccRCC4	GO:0006119	oxidative phosphorylation	36/760	148/18614	2.01E-18	2.22E-16	1.94E-16	506/509/513/514/521/9551/10632/10476/522/539/891/983/51142/388753/1327/9377/1329/1337/1340/1349/1351/4695/4700/4707/4709/4710/4726/4728/6389/6472/84300/790955/29796/10975/7386/27089	36
ccRCC4	GO:0090068	positive regulation of cell cycle process	47/760	262/18614	7.20E-18	7.78E-16	6.80E-16	51529/79915/6790/9212/332/891/995/990/113130/55143/983/1019/81620/10926/9787/51514/1894/2146/26271/2237/9928/9585/9493/4085/9918/23310/64151/54892/29781/10403/4869/51203/11331/8766/29127/5885/10635/5889/5902/5962/83695/6240/6241/10592/10051/11065/7474	47
ccRCC4	GO:0007052	mitotic spindle organization	33/760	130/18614	1.33E-17	1.41E-15	1.23E-15	6790/9212/332/891/991/55143/1062/64946/9793/9787/3832/9493/3796/24137/3833/3837/4605/440145/10403/4751/83540/9055/8766/29127/5901/8243/9126/57405/3925/10460/22974/7272/7283	33
ccRCC4	GO:2001251	negative regulation of chromosome organization	28/760	93/18614	2.92E-17	3.01E-15	2.64E-15	25906/9212/332/699/701/9184/891/991/55143/81620/1063/26271/3550/4085/10459/8260/10403/83540/142/56984/5885/147841/57405/54908/7153/9319/7272/11130	28
ccRCC4	GO:0140694	non-membrane-bounded organelle assembly	55/760	390/18614	7.39E-16	7.45E-14	6.52E-14	71/54443/259266/6790/9212/636/332/672/708/9133/991/55143/1058/1062/1063/64946/64105/55839/387103/201254/22995/1466/9787/3692/26271/3832/9493/3796/24137/3833/3837/27258/25804/22919/64963/4605/10398/440145/10403/4751/4869/9055/8766/29127/6175/6209/6223/6228/6188/3921/29901/8243/9126/22974/203068	55
ccRCC4	GO:0009060	aerobic respiration	38/760	196/18614	7.77E-16	7.66E-14	6.70E-14	47/506/509/513/514/521/9551/10632/10476/522/539/891/983/51142/388753/1327/9377/1329/1337/1340/1349/1351/3418/4695/4700/4707/4709/4710/4726/4728/6389/6472/84300/790955/29796/10975/7386/27089	38
ccRCC4	GO:0008608	attachment of spindle microtubules to kinetochore	19/760	43/18614	1.04E-15	1.00E-13	8.74E-14	9212/332/9184/891/55143/81620/1062/1894/11004/57082/90417/22919/10403/4751/83540/29127/151648/147841/57405	19
ccRCC4	GO:0007093	mitotic cell cycle checkpoint signaling	32/760	140/18614	1.11E-15	1.05E-13	9.15E-14	25906/9212/580/332/672/699/701/9184/891/991/990/55143/983/81620/1063/1111/63967/51514/51512/3550/4085/10459/10403/83540/56984/147841/57405/54908/7157/9319/7272/11130	32
ccRCC4	GO:0000075	cell cycle checkpoint signaling	37/760	188/18614	1.13E-15	1.05E-13	9.15E-14	25906/9212/580/332/672/675/699/701/9184/891/991/990/55143/983/81620/1063/1111/63967/51514/1869/51512/3550/4085/10459/10403/83540/56984/83695/79621/147841/57405/54908/7157/9319/7272/79968/11130	37
ccRCC4	GO:0002181	cytoplasmic translation	34/760	159/18614	1.21E-15	1.10E-13	9.59E-14	8894/8662/8665/3184/5315/10399/23521/200916/51121/6155/6157/6158/6167/6124/6175/6176/6181/6206/6209/6217/6218/6222/6223/6227/6228/6229/6231/6188/6191/3921/51389/7884/7311/4904	34
ccRCC4	GO:0045787	positive regulation of cell cycle	51/760	354/18614	3.60E-15	3.20E-13	2.80E-13	51529/79915/6790/9212/332/675/891/995/990/113130/55143/983/1019/81620/1111/10926/9787/51514/1894/1978/2146/26271/2237/9928/9585/9493/4085/9918/23310/64151/54892/29781/10403/4869/51203/11331/8766/29127/5885/5886/10635/5889/5902/5962/83695/6240/6241/10592/10051/11065/7474	51
ccRCC4	GO:0051383	kinetochore organization	14/760	22/18614	7.51E-15	6.55E-13	5.73E-13	81620/1058/1062/1063/64946/64105/55839/387103/201254/9787/10403/83540/10592/10051	14
ccRCC4	GO:1901991	negative regulation of mitotic cell cycle phase transition	36/760	194/18614	1.87E-14	1.60E-12	1.40E-12	25906/9212/580/332/672/699/701/9184/891/991/990/55143/983/10263/81620/1063/1111/63967/51514/2146/26271/51512/3550/4085/10459/10403/83540/56984/5885/147841/57405/54908/7157/9319/7272/11130	36
ccRCC4	GO:0045333	cellular respiration	40/760	243/18614	4.28E-14	3.60E-12	3.15E-12	47/506/509/513/514/521/9551/10632/10476/522/539/891/983/51142/388753/1327/9377/1329/1337/1340/1349/1351/3418/4695/4700/4707/4709/4710/4726/4728/23596/27166/6389/6472/84300/790955/29796/10975/7386/27089	40
ccRCC4	GO:0009141	nucleoside triphosphate metabolic process	42/760	269/18614	6.41E-14	5.29E-12	4.63E-12	506/509/513/514/93974/516/517/518/521/9551/10632/10476/522/539/1841/1854/3692/2023/2584/2597/2821/3939/4695/4700/4707/4709/4710/4726/4728/4830/11164/142/5214/5223/5315/5901/6389/7040/7167/7298/7351/790955	42
ccRCC4	GO:0044839	cell cycle G2/M phase transition	31/760	151/18614	7.19E-14	5.83E-12	5.09E-12	79915/6790/9212/580/672/805/808/890/891/9133/995/990/983/1019/1063/1111/63967/51514/26271/2305/9928/9833/10403/4869/9088/8766/5885/5889/79621/6240/7157	31
ccRCC4	GO:0046034	ATP metabolic process	37/760	219/18614	1.71E-13	1.36E-11	1.19E-11	506/509/513/514/93974/516/517/518/521/9551/10632/10476/522/539/3692/2023/2584/2597/2821/3939/4695/4700/4707/4709/4710/4726/4728/11164/142/5214/5223/5315/6389/7040/7167/7351/790955	37
ccRCC4	GO:0009205	purine ribonucleoside triphosphate metabolic process	39/760	244/18614	2.37E-13	1.86E-11	1.62E-11	506/509/513/514/93974/516/517/518/521/9551/10632/10476/522/539/3692/2023/2584/2597/2821/3939/4695/4700/4707/4709/4710/4726/4728/4830/11164/142/5214/5223/5315/5901/6389/7040/7167/7351/790955	39
ccRCC4	GO:0010948	negative regulation of cell cycle process	45/760	317/18614	2.69E-13	2.07E-11	1.81E-11	25906/54998/9212/580/332/672/675/699/701/9184/891/991/990/55143/983/10263/81620/1063/1111/63967/51514/1869/2146/26271/51512/3550/4085/10459/8260/10403/4751/4869/83540/56984/5885/83695/79621/147841/57405/54908/7157/9319/7272/79968/11130	45
ccRCC4	GO:0006261	DNA-templated DNA replication	31/760	160/18614	3.73E-13	2.82E-11	2.47E-11	10189/79915/580/672/675/990/81620/201254/10926/63901/26271/2237/51659/51053/3978/4172/4173/4174/4175/4176/64710/23594/142/5111/10714/54107/5982/5983/5984/6240/51507	31
ccRCC4	GO:0051225	spindle assembly	28/760	131/18614	4.09E-13	3.04E-11	2.66E-11	259266/6790/9212/332/9133/991/55143/26271/3832/9493/3796/24137/3833/3837/22919/4605/440145/10403/4751/9055/8766/29127/6188/29901/8243/9126/22974/203068	28
ccRCC4	GO:0009144	purine nucleoside triphosphate metabolic process	39/760	249/18614	4.62E-13	3.38E-11	2.95E-11	506/509/513/514/93974/516/517/518/521/9551/10632/10476/522/539/3692/2023/2584/2597/2821/3939/4695/4700/4707/4709/4710/4726/4728/4830/11164/142/5214/5223/5315/5901/6389/7040/7167/7351/790955	39
ccRCC4	GO:1901988	negative regulation of cell cycle phase transition	41/760	274/18614	5.44E-13	3.92E-11	3.43E-11	25906/9212/580/332/672/675/699/701/9184/891/991/990/55143/983/10263/81620/1063/1111/63967/51514/1869/2146/26271/51512/3550/4085/10459/10403/83540/56984/5885/83695/79621/147841/57405/54908/7157/9319/7272/79968/11130	41
ccRCC4	GO:0009199	ribonucleoside triphosphate metabolic process	39/760	251/18614	5.99E-13	4.25E-11	3.72E-11	506/509/513/514/93974/516/517/518/521/9551/10632/10476/522/539/3692/2023/2584/2597/2821/3939/4695/4700/4707/4709/4710/4726/4728/4830/11164/142/5214/5223/5315/5901/6389/7040/7167/7351/790955	39
ccRCC4	GO:0006754	ATP biosynthetic process	25/760	106/18614	7.09E-13	4.95E-11	4.33E-11	506/509/513/514/516/517/518/521/9551/10632/10476/522/539/2023/4695/4700/4707/4709/4710/4726/4728/142/6389/7040/790955	25
ccRCC4	GO:0009142	nucleoside triphosphate biosynthetic process	28/760	134/18614	7.39E-13	5.08E-11	4.44E-11	506/509/513/514/516/517/518/521/9551/10632/10476/522/539/1841/2023/4695/4700/4707/4709/4710/4726/4728/4830/142/6389/7040/7298/790955	28
ccRCC4	GO:0045930	negative regulation of mitotic cell cycle	38/760	243/18614	9.72E-13	6.58E-11	5.76E-11	25906/54998/9212/580/332/672/10950/699/701/9184/891/991/990/55143/983/10263/81620/1063/1111/63967/51514/2146/26271/51512/3550/4085/10459/10403/83540/56984/5885/147841/57405/54908/7157/9319/7272/11130	38
ccRCC4	GO:0009206	purine ribonucleoside triphosphate biosynthetic process	26/760	117/18614	1.09E-12	7.24E-11	6.33E-11	506/509/513/514/516/517/518/521/9551/10632/10476/522/539/2023/4695/4700/4707/4709/4710/4726/4728/4830/142/6389/7040/790955	26
ccRCC4	GO:0009145	purine nucleoside triphosphate biosynthetic process	26/760	118/18614	1.34E-12	8.81E-11	7.70E-11	506/509/513/514/516/517/518/521/9551/10632/10476/522/539/2023/4695/4700/4707/4709/4710/4726/4728/4830/142/6389/7040/790955	26
ccRCC4	GO:0034508	centromere complex assembly	14/760	29/18614	1.40E-12	9.05E-11	7.91E-11	1058/1062/1063/64946/64105/55839/387103/201254/9787/3070/55355/54069/4678/11339	14
ccRCC4	GO:0015986	proton motive force-driven ATP synthesis	21/760	76/18614	1.80E-12	1.15E-10	1.00E-10	506/509/513/514/516/517/518/521/9551/10632/10476/522/539/4695/4700/4707/4709/4710/4726/4728/6389	21
ccRCC4	GO:0042773	ATP synthesis coupled electron transport	24/760	102/18614	2.16E-12	1.34E-10	1.18E-10	891/983/51142/388753/1327/9377/1329/1337/1340/1349/1351/4695/4700/4707/4709/4710/4726/4728/6389/790955/29796/10975/7386/27089	24
ccRCC4	GO:0042775	mitochondrial ATP synthesis coupled electron transport	24/760	102/18614	2.16E-12	1.34E-10	1.18E-10	891/983/51142/388753/1327/9377/1329/1337/1340/1349/1351/4695/4700/4707/4709/4710/4726/4728/6389/790955/29796/10975/7386/27089	24
ccRCC4	GO:1903046	meiotic cell cycle process	35/760	215/18614	2.36E-12	1.45E-10	1.27E-10	259266/6790/675/699/701/9133/991/995/201254/1164/26271/84057/4627/9918/23310/29781/10403/83540/5719/9232/5885/10635/5889/151648/151246/8243/10592/9126/10051/100130958/7153/9319/7272/7283/7474	35
ccRCC4	GO:0045786	negative regulation of cell cycle	50/760	404/18614	2.58E-12	1.56E-10	1.36E-10	25906/54998/9212/580/332/672/675/10950/699/701/9184/891/991/990/55143/983/10263/1029/1031/81620/1063/1111/63967/51514/1869/2146/26271/51053/51512/3550/4085/10459/8260/10403/4751/4869/83540/56984/5885/83695/79621/147841/57405/54908/7040/7157/9319/7272/79968/11130	50
ccRCC4	GO:0009201	ribonucleoside triphosphate biosynthetic process	26/760	123/18614	3.70E-12	2.21E-10	1.93E-10	506/509/513/514/516/517/518/521/9551/10632/10476/522/539/2023/4695/4700/4707/4709/4710/4726/4728/4830/142/6389/7040/790955	26
ccRCC4	GO:0051321	meiotic cell cycle	40/760	284/18614	7.49E-12	4.41E-10	3.86E-10	51529/25906/259266/6790/675/699/701/9184/9133/991/995/201254/1164/26271/84057/55329/4627/9918/23310/29781/10403/4751/83540/5719/9232/5885/10635/5889/151648/151246/8243/10592/9126/10051/100130958/7153/9319/7272/7283/7474	40
ccRCC4	GO:0010639	negative regulation of organelle organization	46/760	362/18614	7.89E-12	4.59E-10	4.01E-10	25906/54998/9212/332/672/699/701/9184/891/991/55143/81620/1063/1111/10519/26586/57175/26271/2665/3550/4085/10459/22919/8260/10403/4869/83540/142/5216/27166/56984/5885/5962/292/147841/57405/54908/3925/9168/7153/7157/22974/11078/9319/7272/11130	46
ccRCC4	GO:0051984	positive regulation of chromosome segregation	13/760	27/18614	9.36E-12	5.37E-10	4.70E-10	9212/332/891/990/55143/81620/9918/23310/64151/54892/29781/10592/10051	13
ccRCC4	GO:0045132	meiotic chromosome segregation	24/760	109/18614	9.96E-12	5.65E-10	4.94E-10	259266/6790/699/701/9133/201254/26271/84057/29781/10403/83540/9232/5885/5889/151648/151246/8243/10592/9126/10051/100130958/7153/9319/7272	24
ccRCC4	GO:1905820	positive regulation of chromosome separation	13/760	28/18614	1.68E-11	9.42E-10	8.24E-10	51529/9212/332/55143/81620/9787/9918/23310/64151/54892/29781/10592/10051	13
ccRCC4	GO:0015980	energy derivation by oxidation of organic compounds	43/760	337/18614	3.36E-11	1.86E-09	1.63E-09	47/506/509/513/514/521/9551/10632/10476/522/539/112464/891/983/51142/388753/1327/9377/1329/1337/1340/1349/1351/3418/4695/4700/4707/4709/4710/4726/4728/23596/5499/27166/6389/6472/7157/84300/790955/29796/10975/7386/27089	43
ccRCC4	GO:0000086	G2/M transition of mitotic cell cycle	26/760	136/18614	4.08E-11	2.20E-09	1.93E-09	6790/9212/580/672/805/808/890/891/995/990/983/1019/1063/1111/63967/51514/26271/2305/9928/9833/9088/8766/5885/5889/79621/6240	26
ccRCC4	GO:0006275	regulation of DNA replication	26/760	136/18614	4.08E-11	2.20E-09	1.93E-09	79915/675/890/990/983/81620/10926/157570/26271/51659/51053/4172/4173/4174/4175/4176/64710/5111/54107/5982/5983/5984/10856/6282/9126/7157	26
ccRCC4	GO:0090307	mitotic spindle assembly	19/760	72/18614	4.99E-11	2.66E-09	2.33E-09	9212/332/991/55143/3832/9493/3796/24137/3833/3837/4605/440145/4751/9055/8766/29127/8243/9126/22974	19
ccRCC4	GO:0007080	mitotic metaphase plate congression	17/760	57/18614	6.16E-11	3.25E-09	2.84E-09	9212/332/891/113130/55143/81620/1062/9928/3835/11004/3833/3837/22919/10403/83540/8766/54908	17
ccRCC4	GO:0042776	proton motive force-driven mitochondrial ATP synthesis	18/760	67/18614	1.16E-10	6.07E-09	5.31E-09	506/509/513/514/521/9551/10632/10476/522/539/4695/4700/4707/4709/4710/4726/4728/6389	18
ccRCC4	GO:0071897	DNA biosynthetic process	31/760	198/18614	1.19E-10	6.12E-09	5.35E-09	9212/7203/22948/908/10694/1063/1111/1545/51514/199990/51659/3181/3184/3978/4015/10459/4751/55651/55505/9768/5111/10714/54107/5982/5983/5984/6240/7083/7157/7298/7398	31
ccRCC4	GO:1902749	regulation of cell cycle G2/M phase transition	23/760	112/18614	1.21E-10	6.16E-09	5.39E-09	79915/6790/9212/580/672/891/995/990/983/1019/1063/1111/63967/51514/26271/9928/4869/8766/5885/5889/79621/6240/7157	23
ccRCC4	GO:0022904	respiratory electron transport chain	24/760	124/18614	1.76E-10	8.85E-09	7.74E-09	891/983/51142/388753/1327/9377/1329/1337/1340/1349/1351/4695/4700/4707/4709/4710/4726/4728/6389/790955/29796/10975/7386/27089	24
ccRCC4	GO:0140013	meiotic nuclear division	30/760	196/18614	4.17E-10	2.08E-08	1.82E-08	259266/6790/675/699/701/9133/991/201254/1164/26271/84057/29781/10403/83540/5719/9232/5885/10635/5889/151648/151246/8243/10592/9126/10051/100130958/7153/9319/7272/7474	30
ccRCC4	GO:0051310	metaphase plate congression	18/760	72/18614	4.25E-10	2.10E-08	1.83E-08	9212/332/891/113130/55143/81620/1062/1063/9928/3835/11004/3833/3837/22919/10403/83540/8766/54908	18
ccRCC4	GO:1901293	nucleoside phosphate biosynthetic process	38/760	297/18614	4.39E-10	2.14E-08	1.87E-08	47/102157402/471/506/509/513/514/516/517/518/521/9551/10632/10476/522/539/1841/1854/2023/8833/2987/4695/4700/4707/4709/4710/4726/4728/4830/142/6240/6241/6389/6576/7040/7083/7298/790955	38
ccRCC4	GO:1902600	proton transmembrane transport	25/760	143/18614	7.05E-10	3.40E-08	2.97E-08	506/509/513/514/516/517/518/521/9551/10632/10476/522/539/10063/1327/9377/1329/1340/1349/1351/11331/292/7351/29796/7386	25
ccRCC4	GO:0022900	electron transport chain	28/760	177/18614	7.39E-10	3.53E-08	3.09E-08	231/891/983/51142/388753/1327/9377/1329/1337/1340/1349/1351/1535/8560/4695/4700/4707/4709/4710/4726/4728/26227/6389/790955/29796/10975/7386/27089	28
ccRCC4	GO:0019646	aerobic electron transport chain	20/760	94/18614	1.01E-09	4.79E-08	4.18E-08	1327/9377/1329/1337/1340/1349/1351/4695/4700/4707/4709/4710/4726/4728/6389/790955/29796/10975/7386/27089	20
ccRCC4	GO:0006271	DNA strand elongation involved in DNA replication	9/760	15/18614	1.21E-09	5.65E-08	4.94E-08	3978/4172/4173/4176/5111/10714/54107/5983/5984	9
ccRCC4	GO:0009165	nucleotide biosynthetic process	37/760	295/18614	1.31E-09	6.05E-08	5.29E-08	47/102157402/471/506/509/513/514/516/517/518/521/9551/10632/10476/522/539/1841/1854/2023/8833/2987/4695/4700/4707/4709/4710/4726/4728/4830/142/6240/6241/6389/6576/7040/7298/790955	37
ccRCC4	GO:0034502	protein localization to chromosome	22/760	116/18614	1.51E-09	6.92E-08	6.05E-08	9212/675/701/9184/7203/22948/908/10694/113130/983/81620/1058/157570/2146/3550/57082/10403/55011/5885/10856/54908/7272	22
ccRCC4	GO:0000910	cytokinesis	28/760	185/18614	2.07E-09	9.40E-08	8.22E-08	54443/375/6790/9212/332/675/805/808/990/55143/1058/55165/1072/26586/1894/9928/10112/9585/9493/24137/4627/51203/5300/9055/8766/29127/389/3925	28
ccRCC4	GO:0006310	DNA recombination	39/760	332/18614	3.13E-09	1.40E-07	1.23E-07	60/10189/79915/580/672/675/201254/1111/78996/2237/51659/3146/3148/3149/3838/10459/4172/4173/4174/4175/4176/84057/4841/7468/64710/142/10213/5885/10635/5889/83695/6119/10856/7040/7153/9319/7374/2547/8089	39
ccRCC4	GO:2001252	positive regulation of chromosome organization	21/760	111/18614	3.72E-09	1.66E-07	1.45E-07	9212/7203/22948/908/10694/81620/1786/2237/3181/3184/9918/23310/64151/54892/29781/4751/5885/10856/10592/10051/10155	21
ccRCC4	GO:0010389	regulation of G2/M transition of mitotic cell cycle	20/760	101/18614	3.83E-09	1.69E-07	1.47E-07	6790/9212/580/672/891/995/990/983/1019/1063/1111/63967/51514/26271/9928/8766/5885/5889/79621/6240	20
ccRCC4	GO:0050000	chromosome localization	19/760	92/18614	4.49E-09	1.96E-07	1.71E-07	9212/332/891/113130/55143/81620/1062/1063/9787/9928/3835/11004/3833/3837/22919/10403/83540/8766/54908	19
ccRCC4	GO:0009152	purine ribonucleotide biosynthetic process	30/760	217/18614	4.97E-09	2.15E-07	1.88E-07	47/471/506/509/513/514/516/517/518/521/9551/10632/10476/522/539/2023/8833/4695/4700/4707/4709/4710/4726/4728/4830/142/6389/6576/7040/790955	30
ccRCC4	GO:0051382	kinetochore assembly	9/760	17/18614	5.45E-09	2.33E-07	2.04E-07	1058/1062/1063/64946/64105/55839/387103/201254/9787	9
ccRCC4	GO:0000281	mitotic cytokinesis	18/760	84/18614	6.15E-09	2.59E-07	2.26E-07	54443/375/9212/332/55143/1058/55165/1072/26586/1894/10112/9585/9493/24137/51203/29127/389/3925	18
ccRCC4	GO:0051303	establishment of chromosome localization	18/760	84/18614	6.15E-09	2.59E-07	2.26E-07	9212/332/891/113130/55143/81620/1062/1063/9928/3835/11004/3833/3837/22919/10403/83540/8766/54908	18
ccRCC4	GO:0090329	regulation of DNA-templated DNA replication	15/760	58/18614	7.36E-09	3.07E-07	2.68E-07	675/81620/10926/26271/51659/51053/4172/4173/4174/4175/4176/5111/5982/5983/5984	15
ccRCC4	GO:0044786	cell cycle DNA replication	13/760	43/18614	9.31E-09	3.84E-07	3.36E-07	79915/675/81620/10926/26271/2237/51053/3978/4172/4173/4175/5111/51507	13
ccRCC4	GO:0007062	sister chromatid cohesion	15/760	59/18614	9.51E-09	3.89E-07	3.40E-07	699/701/991/113130/157570/2237/3835/8260/11331/5885/5889/151648/151246/8243/9126	15
ccRCC4	GO:0034501	protein localization to kinetochore	9/760	18/18614	1.05E-08	4.22E-07	3.69E-07	9212/9184/983/81620/3550/57082/10403/54908/7272	9
ccRCC4	GO:1903083	protein localization to condensed chromosome	9/760	18/18614	1.05E-08	4.22E-07	3.69E-07	9212/9184/983/81620/3550/57082/10403/54908/7272	9
ccRCC4	GO:0051231	spindle elongation	8/760	14/18614	1.80E-08	7.15E-07	6.26E-07	9212/332/55143/3832/9493/24137/9055/29127	8
ccRCC4	GO:0032543	mitochondrial translation	22/760	132/18614	1.84E-08	7.25E-07	6.34E-07	54998/708/7818/90480/55699/65003/6182/64928/54948/63875/6150/11222/64979/51258/122704/78988/64963/6183/51021/64968/6472/84300	22
ccRCC4	GO:1901989	positive regulation of cell cycle phase transition	21/760	121/18614	1.85E-08	7.25E-07	6.34E-07	51529/79915/891/995/990/113130/983/1019/81620/9787/51514/2146/26271/4869/11331/8766/5889/5962/6240/6241/11065	21
ccRCC4	GO:0007076	mitotic chromosome condensation	9/760	19/18614	1.92E-08	7.46E-07	6.52E-07	113130/387893/9918/23310/64151/29781/51203/10592/10051	9
ccRCC4	GO:1902751	positive regulation of cell cycle G2/M phase transition	11/760	31/18614	1.96E-08	7.54E-07	6.59E-07	79915/891/995/983/1019/51514/26271/4869/8766/5889/6240	11
ccRCC4	GO:0033260	nuclear DNA replication	12/760	38/18614	2.00E-08	7.64E-07	6.68E-07	79915/675/81620/10926/2237/51053/3978/4172/4173/4175/5111/51507	12
ccRCC4	GO:0009150	purine ribonucleotide metabolic process	45/760	445/18614	2.13E-08	8.07E-07	7.06E-07	47/471/506/509/513/514/93974/516/517/518/521/9551/10632/10476/522/539/3692/2023/2584/2597/8833/2821/2987/3094/3939/4695/4700/4707/4709/4710/4726/4728/4830/11164/142/5214/5223/5315/5901/6389/6576/7040/7167/7351/790955	45
ccRCC4	GO:0009260	ribonucleotide biosynthetic process	30/760	231/18614	2.15E-08	8.08E-07	7.06E-07	47/471/506/509/513/514/516/517/518/521/9551/10632/10476/522/539/2023/8833/4695/4700/4707/4709/4710/4726/4728/4830/142/6389/6576/7040/790955	30
ccRCC4	GO:0009259	ribonucleotide metabolic process	46/760	464/18614	2.72E-08	1.01E-06	8.85E-07	47/471/506/509/513/514/93974/516/517/518/521/9551/10632/10476/522/539/3692/2023/2584/2597/8833/2821/2987/3094/3939/4695/4700/4707/4709/4710/4726/4728/4830/11164/142/5214/5223/5315/5901/79621/6389/6576/7040/7167/7351/790955	46
ccRCC4	GO:1901976	regulation of cell cycle checkpoint	13/760	47/18614	3.08E-08	1.12E-06	9.84E-07	25906/9212/580/332/672/675/891/55143/81620/4085/10403/79621/79968	13
ccRCC4	GO:0006302	double-strand break repair	35/760	303/18614	3.10E-08	1.12E-06	9.84E-07	60/9274/672/675/113130/1111/10519/78996/7913/157570/2237/2305/51659/3146/3148/10459/4172/4173/4174/4175/4176/7468/64710/142/286257/10213/5885/10635/5889/6119/10856/7157/9319/2547/8089	35
ccRCC4	GO:0051054	positive regulation of DNA metabolic process	35/760	303/18614	3.10E-08	1.12E-06	9.84E-07	60/79915/9212/581/9274/672/7203/22948/908/10694/983/81620/1545/10926/2305/51659/3146/3181/3182/3184/10459/4751/7468/142/5111/10635/5982/5983/5984/6188/10856/7040/10155/7398/8089	35
ccRCC4	GO:0006403	RNA localization	27/760	197/18614	3.50E-08	1.26E-06	1.10E-06	10189/636/7203/22948/908/10694/9793/10212/2091/3181/220988/3182/10643/8570/3837/55110/55651/55505/4869/10762/10204/55011/5901/10856/7884/84321/4904	27
ccRCC4	GO:0046390	ribose phosphate biosynthetic process	30/760	238/18614	4.27E-08	1.53E-06	1.33E-06	47/471/506/509/513/514/516/517/518/521/9551/10632/10476/522/539/2023/8833/4695/4700/4707/4709/4710/4726/4728/4830/142/6389/6576/7040/790955	30
ccRCC4	GO:0051302	regulation of cell division	26/760	187/18614	4.65E-08	1.65E-06	1.44E-06	259266/6790/9212/332/675/805/808/990/55143/10263/10519/1894/9270/9928/10112/9585/9493/4192/23594/5300/9055/8766/29127/10399/7040/4904	26
ccRCC4	GO:0019693	ribose phosphate metabolic process	46/760	473/18614	4.86E-08	1.71E-06	1.49E-06	47/471/506/509/513/514/93974/516/517/518/521/9551/10632/10476/522/539/3692/2023/2584/2597/8833/2821/2987/3094/3939/4695/4700/4707/4709/4710/4726/4728/4830/11164/142/5214/5223/5315/5901/79621/6389/6576/7040/7167/7351/790955	46
ccRCC4	GO:0051256	mitotic spindle midzone assembly	7/760	11/18614	5.26E-08	1.82E-06	1.59E-06	9212/332/55143/9493/24137/9055/29127	7
ccRCC4	GO:0060623	regulation of chromosome condensation	7/760	11/18614	5.26E-08	1.82E-06	1.59E-06	9918/23310/64151/54892/29781/10592/10051	7
ccRCC4	GO:0051315	attachment of mitotic spindle microtubules to kinetochore	9/760	21/18614	5.68E-08	1.95E-06	1.71E-06	9212/332/55143/81620/1062/11004/22919/10403/83540	9
ccRCC4	GO:0045931	positive regulation of mitotic cell cycle	21/760	129/18614	5.90E-08	2.01E-06	1.76E-06	51529/6790/675/891/995/990/113130/983/1019/81620/9787/51514/1978/26271/11331/8766/5889/5962/6240/6241/11065	21
ccRCC4	GO:0065004	protein-DNA complex assembly	30/760	242/18614	6.23E-08	2.11E-06	1.85E-06	10541/55723/81620/1058/1062/1063/64946/64105/55839/387103/201254/10036/9787/23234/51053/3070/55355/3146/3148/54069/4673/4678/4869/11339/55011/54107/5889/6749/6881/7157	30
ccRCC4	GO:0072522	purine-containing compound biosynthetic process	32/760	271/18614	7.22E-08	2.43E-06	2.12E-06	47/471/506/509/513/514/516/517/518/521/9551/10632/10476/522/539/2023/8833/2987/4695/4700/4707/4709/4710/4726/4728/4830/142/6389/6472/6576/7040/790955	32
ccRCC4	GO:1901992	positive regulation of mitotic cell cycle phase transition	18/760	99/18614	9.16E-08	3.05E-06	2.67E-06	51529/891/995/990/113130/983/1019/81620/9787/51514/26271/11331/8766/5889/5962/6240/6241/11065	18
ccRCC4	GO:0006164	purine nucleotide biosynthetic process	31/760	262/18614	1.10E-07	3.65E-06	3.19E-06	47/471/506/509/513/514/516/517/518/521/9551/10632/10476/522/539/2023/8833/2987/4695/4700/4707/4709/4710/4726/4728/4830/142/6389/6576/7040/790955	31
ccRCC4	GO:0000022	mitotic spindle elongation	7/760	12/18614	1.22E-07	4.01E-06	3.50E-06	9212/332/55143/9493/24137/9055/29127	7
ccRCC4	GO:0030261	chromosome condensation	12/760	44/18614	1.25E-07	4.07E-06	3.55E-06	113130/983/387893/9918/23310/64151/54892/29781/51203/10592/10051/7153	12
ccRCC4	GO:0022613	ribonucleoprotein complex biogenesis	45/760	475/18614	1.46E-07	4.73E-06	4.13E-06	114049/708/8894/8662/8665/3692/2091/2971/3669/57819/25804/64979/64963/55651/55505/4869/5036/55011/10248/11168/5901/23521/51121/6155/6175/6209/6217/6218/6223/6227/6229/3921/10856/8175/10992/6628/6631/6632/6633/6634/6635/6636/6637/4809/9277	45
ccRCC4	GO:0022616	DNA strand elongation	11/760	37/18614	1.58E-07	5.09E-06	4.45E-06	3978/4172/4173/4176/64710/5111/10714/54107/5983/5984/10856	11
ccRCC4	GO:0032465	regulation of cytokinesis	17/760	93/18614	1.92E-07	6.13E-06	5.36E-06	6790/9212/332/675/805/808/990/55143/1894/9928/10112/9585/9493/5300/9055/8766/29127	17
ccRCC4	GO:0032392	DNA geometric change	16/760	83/18614	2.04E-07	6.48E-06	5.66E-06	51659/3146/3148/3149/3181/4172/4173/4174/4175/4176/5982/5983/5984/10856/7153/2547	16
ccRCC4	GO:0010755	regulation of plasminogen activation	8/760	18/18614	2.26E-07	7.04E-06	6.15E-06	302/1522/2023/2161/6281/5054/5270/5345	8
ccRCC4	GO:0051988	regulation of attachment of spindle microtubules to kinetochore	8/760	18/18614	2.26E-07	7.04E-06	6.15E-06	9212/332/891/55143/1894/90417/4751/29127	8
ccRCC4	GO:1903241	U2-type prespliceosome assembly	9/760	24/18614	2.26E-07	7.04E-06	6.15E-06	8175/10992/6628/6632/6633/6634/6635/6636/6637	9
ccRCC4	GO:0140053	mitochondrial gene expression	23/760	164/18614	2.35E-07	7.26E-06	6.35E-06	54998/708/7818/90480/3028/55699/65003/6182/64928/54948/63875/6150/11222/64979/51258/122704/78988/64963/6183/51021/64968/6472/84300	23
ccRCC4	GO:0000375	RNA splicing	via transesterification reactions	35/760	329/18614	2.39E-07	7.31E-06	6.39E-06	10189/708/10212/3181/220988/3185/10236/3550/8570/57819/27258/25804/23658/51690/51691/55110/4691/11168/22913/84991/5935/8175/10992/79622/6626/6628/6631/6632/6633/6634/6635/6636/6637/4809/59286	35
ccRCC4	GO:0071478	cellular response to radiation	25/760	191/18614	2.75E-07	8.38E-06	7.33E-06	9212/580/581/672/675/1111/150678/1535/1894/3428/4311/4869/64710/23596/142/55872/5111/10714/10635/9978/83695/10856/7076/7157/2547	25
ccRCC4	GO:0070192	chromosome organization involved in meiotic cell cycle	15/760	75/18614	2.96E-07	8.94E-06	7.82E-06	699/701/84057/9918/23310/29781/5885/5889/151246/8243/10592/9126/10051/100130958/9319	15
ccRCC4	GO:0009411	response to UV	22/760	154/18614	3.09E-07	9.29E-06	8.13E-06	9212/581/675/1111/150678/51514/2237/3150/4311/4869/23596/142/55872/9768/5111/10714/9978/83695/10856/7076/7157/7398	22
ccRCC4	GO:0071824	protein-DNA complex subunit organization	30/760	263/18614	3.92E-07	1.17E-05	1.02E-05	10541/55723/81620/1058/1062/1063/64946/64105/55839/387103/201254/10036/9787/23234/51053/3070/55355/3146/3148/54069/4673/4678/4869/11339/55011/54107/5889/6749/6881/7157	30
ccRCC4	GO:0051098	regulation of binding	37/760	369/18614	4.77E-07	1.42E-05	1.24E-05	60/302/6790/9212/581/805/808/857/81620/1460/1522/1869/51053/55355/3146/3148/3428/9270/4015/10459/22919/4751/4830/64710/142/5300/23129/5499/10399/5901/6281/3925/6881/7040/10155/7295/7474	37
ccRCC4	GO:0045144	meiotic sister chromatid segregation	7/760	14/18614	4.91E-07	1.43E-05	1.25E-05	699/701/5885/5889/151246/8243/9126	7
ccRCC4	GO:0051177	meiotic sister chromatid cohesion	7/760	14/18614	4.91E-07	1.43E-05	1.25E-05	699/701/5885/5889/151246/8243/9126	7
ccRCC4	GO:0051255	spindle midzone assembly	7/760	14/18614	4.91E-07	1.43E-05	1.25E-05	9212/332/55143/9493/24137/9055/29127	7
ccRCC4	GO:0000377	RNA splicing	via transesterification reactions with bulged adenosine as nucleophile	34/760	325/18614	5.24E-07	1.50E-05	1.32E-05	10189/708/10212/3181/220988/3185/10236/3550/57819/27258/25804/23658/51690/51691/55110/4691/11168/22913/84991/5935/8175/10992/79622/6626/6628/6631/6632/6633/6634/6635/6636/6637/4809/59286	34
ccRCC4	GO:0000398	mRNA splicing	via spliceosome	34/760	325/18614	5.24E-07	1.50E-05	1.32E-05	10189/708/10212/3181/220988/3185/10236/3550/57819/27258/25804/23658/51690/51691/55110/4691/11168/22913/84991/5935/8175/10992/79622/6626/6628/6631/6632/6633/6634/6635/6636/6637/4809/59286	34
ccRCC4	GO:0071103	DNA conformation change	16/760	90/18614	6.49E-07	1.85E-05	1.62E-05	51659/3146/3148/3149/3181/4172/4173/4174/4175/4176/5982/5983/5984/10856/7153/2547	16
ccRCC4	GO:0061640	cytoskeleton-dependent cytokinesis	18/760	113/18614	7.19E-07	2.04E-05	1.78E-05	54443/375/9212/332/55143/1058/55165/1072/26586/1894/10112/9585/9493/24137/51203/29127/389/3925	18
ccRCC4	GO:0000725	recombinational repair	23/760	175/18614	7.62E-07	2.15E-05	1.88E-05	60/672/675/1111/2237/51659/10459/4172/4173/4174/4175/4176/64710/142/10213/5885/10635/5889/83695/6119/10856/2547/8089	23
ccRCC4	GO:0071459	protein localization to chromosome	centromeric region	11/760	43/18614	8.50E-07	2.38E-05	2.08E-05	9212/701/9184/983/81620/1058/3550/57082/10403/54908/7272	11
ccRCC4	GO:0007135	meiosis II	7/760	15/18614	8.89E-07	2.43E-05	2.12E-05	699/701/5885/5889/151246/8243/9126	7
ccRCC4	GO:0030174	regulation of DNA-templated DNA replication initiation	7/760	15/18614	8.89E-07	2.43E-05	2.12E-05	81620/51053/4172/4173/4174/4175/4176	7
ccRCC4	GO:0061983	meiosis II cell cycle process	7/760	15/18614	8.89E-07	2.43E-05	2.12E-05	699/701/5885/5889/151246/8243/9126	7
ccRCC4	GO:1904874	positive regulation of telomerase RNA localization to Cajal body	7/760	15/18614	8.89E-07	2.43E-05	2.12E-05	7203/22948/908/10694/55651/55505/10856	7
ccRCC4	GO:0090231	regulation of spindle checkpoint	8/760	21/18614	9.44E-07	2.53E-05	2.22E-05	25906/9212/332/891/55143/81620/4085/10403	8
ccRCC4	GO:0090266	regulation of mitotic cell cycle spindle assembly checkpoint	8/760	21/18614	9.44E-07	2.53E-05	2.22E-05	25906/9212/332/891/55143/81620/4085/10403	8
ccRCC4	GO:1903504	regulation of mitotic spindle checkpoint	8/760	21/18614	9.44E-07	2.53E-05	2.22E-05	25906/9212/332/891/55143/81620/4085/10403	8
ccRCC4	GO:0034644	cellular response to UV	16/760	93/18614	1.03E-06	2.74E-05	2.40E-05	9212/581/1111/150678/4311/4869/23596/142/55872/5111/10714/9978/83695/10856/7076/7157	16
ccRCC4	GO:0010971	positive regulation of G2/M transition of mitotic cell cycle	9/760	28/18614	1.03E-06	2.74E-05	2.40E-05	891/995/983/1019/51514/26271/8766/5889/6240	9
ccRCC4	GO:0008380	RNA splicing	42/760	466/18614	1.42E-06	3.75E-05	3.28E-05	10189/708/10212/3181/220988/3185/10236/3550/8570/3958/57819/27258/25804/23658/51690/51691/55110/4691/4841/11168/22913/84991/5935/6231/8175/10992/79622/6626/6628/6631/6632/6633/6634/6635/6636/6637/4809/6881/84321/59286/4904/85437	42
ccRCC4	GO:0051444	negative regulation of ubiquitin-protein transferase activity	8/760	22/18614	1.43E-06	3.75E-05	3.28E-05	701/9184/991/26271/4085/10459/6167/6209	8
ccRCC4	GO:0000212	meiotic spindle organization	7/760	16/18614	1.52E-06	3.97E-05	3.48E-05	259266/6790/9133/26271/4627/10403/7283	7
ccRCC4	GO:0071826	ribonucleoprotein complex subunit organization	27/760	239/18614	1.79E-06	4.64E-05	4.06E-05	8894/8662/8665/3692/3799/57819/25804/64963/55011/11168/23521/6175/6209/6223/3921/10856/8175/10992/6628/6631/6632/6633/6634/6635/6636/6637/4809	27
ccRCC4	GO:0022618	ribonucleoprotein complex assembly	26/760	231/18614	2.97E-06	7.65E-05	6.69E-05	8894/8662/8665/3692/57819/25804/64963/55011/11168/23521/6175/6209/6223/3921/10856/8175/10992/6628/6631/6632/6633/6634/6635/6636/6637/4809	26
ccRCC4	GO:0000727	double-strand break repair via break-induced replication	6/760	12/18614	3.40E-06	8.71E-05	7.62E-05	51659/4172/4173/4174/4175/4176	6
ccRCC4	GO:0051438	regulation of ubiquitin-protein transferase activity	12/760	59/18614	3.77E-06	9.60E-05	8.39E-05	701/9184/991/26271/4085/10459/5300/6167/6209/11065/7332/27338	12
ccRCC4	GO:1904872	regulation of telomerase RNA localization to Cajal body	7/760	18/18614	3.95E-06	0.000100044	8.75E-05	7203/22948/908/10694/55651/55505/10856	7
ccRCC4	GO:0090670	RNA localization to Cajal body	7/760	19/18614	6.03E-06	0.00014899	0.000130284	7203/22948/908/10694/55651/55505/10856	7
ccRCC4	GO:0090671	telomerase RNA localization to Cajal body	7/760	19/18614	6.03E-06	0.00014899	0.000130284	7203/22948/908/10694/55651/55505/10856	7
ccRCC4	GO:0090672	telomerase RNA localization	7/760	19/18614	6.03E-06	0.00014899	0.000130284	7203/22948/908/10694/55651/55505/10856	7
ccRCC4	GO:0090685	RNA localization to nucleus	7/760	19/18614	6.03E-06	0.00014899	0.000130284	7203/22948/908/10694/55651/55505/10856	7
ccRCC4	GO:0031639	plasminogen activation	8/760	26/18614	6.04E-06	0.00014899	0.000130284	302/1522/2023/2161/6281/5054/5270/5345	8
ccRCC4	GO:0000724	double-strand break repair via homologous recombination	21/760	171/18614	6.79E-06	0.000166589	0.000145674	60/672/675/1111/2237/51659/10459/4172/4173/4174/4175/4176/64710/142/10213/5885/10635/5889/6119/10856/8089	21
ccRCC4	GO:0051101	regulation of DNA binding	17/760	120/18614	7.54E-06	0.000183935	0.000160842	805/808/81620/1460/1869/55355/3146/3148/3428/10459/4751/4830/142/6881/7040/10155/7295	17
ccRCC4	GO:0007143	female meiotic nuclear division	9/760	35/18614	8.16E-06	0.000198038	0.000173174	6790/9133/26271/29781/10403/5889/7153/9319/7272	9
ccRCC4	GO:2000573	positive regulation of DNA biosynthetic process	13/760	74/18614	8.28E-06	0.000198775	0.000173819	9212/7203/22948/908/10694/1545/51659/4751/5111/5982/5983/5984/7398	13
ccRCC4	GO:1904666	regulation of ubiquitin protein ligase activity	8/760	27/18614	8.28E-06	0.000198775	0.000173819	991/26271/4085/10459/6167/6209/11065/27338	8
ccRCC4	GO:2000278	regulation of DNA biosynthetic process	17/760	121/18614	8.45E-06	0.000201673	0.000176352	9212/7203/22948/908/10694/1111/1545/51659/3181/3184/4751/5111/5982/5983/5984/7157/7398	17
ccRCC4	GO:0036260	RNA capping	7/760	20/18614	8.95E-06	0.000212599	0.000185906	6628/6632/6633/6634/6635/6636/6637	7
ccRCC4	GO:1902969	mitotic DNA replication	6/760	14/18614	1.03E-05	0.000243288	0.000212743	675/3978/4172/4173/4175/51507	6
ccRCC4	GO:0006457	protein folding	24/760	220/18614	1.21E-05	0.000283318	0.000247747	81611/821/7203/22948/908/10694/60681/11328/7184/8570/5034/9141/2923/9601/10130/5202/5203/5478/5479/5480/5768/10856/23753/7411	24
ccRCC4	GO:0006270	DNA replication initiation	9/760	37/18614	1.34E-05	0.000312566	0.000273323	990/81620/51053/4172/4173/4174/4175/4176/23594	9
ccRCC4	GO:0051656	establishment of organelle localization	38/760	445/18614	1.55E-05	0.000360704	0.000315417	10053/9212/636/332/891/113130/55143/81620/1058/1062/1063/1072/6993/3692/9928/3835/11004/3799/3833/3837/4001/84823/4085/22919/4627/10403/4869/83540/51203/10016/8766/5901/6209/6284/54908/54732/58485/8409	38
ccRCC4	GO:0031109	microtubule polymerization or depolymerization	17/760	127/18614	1.62E-05	0.000373949	0.000326999	10519/26586/9793/26271/3796/11004/22919/440145/121441/6188/348235/221150/8636/3925/50861/22974/7283	17
ccRCC4	GO:0009263	deoxyribonucleotide biosynthetic process	6/760	15/18614	1.66E-05	0.000373949	0.000326999	1841/1854/2987/6240/6241/7298	6
ccRCC4	GO:0009265	2'-deoxyribonucleotide biosynthetic process	6/760	15/18614	1.66E-05	0.000373949	0.000326999	1841/1854/2987/6240/6241/7298	6
ccRCC4	GO:0046385	deoxyribose phosphate biosynthetic process	6/760	15/18614	1.66E-05	0.000373949	0.000326999	1841/1854/2987/6240/6241/7298	6
ccRCC4	GO:0098760	response to interleukin-7	6/760	15/18614	1.66E-05	0.000373949	0.000326999	471/506/3068/5034/2923/4904	6
ccRCC4	GO:0098761	cellular response to interleukin-7	6/760	15/18614	1.66E-05	0.000373949	0.000326999	471/506/3068/5034/2923/4904	6
ccRCC4	GO:0048144	fibroblast proliferation	15/760	103/18614	1.83E-05	0.000411398	0.000359746	581/857/890/891/990/983/1019/1163/1164/1869/2950/4282/79621/7157/7474	15
ccRCC4	GO:0006397	mRNA processing	41/760	500/18614	1.89E-05	0.000421923	0.000368949	10189/580/708/10212/3181/220988/3185/10236/3550/8570/3958/57819/27258/25804/23658/51690/51691/55110/4691/4841/11168/22913/84991/5935/8175/10992/7884/79622/6626/6628/6631/6632/6633/6634/6635/6636/6637/4809/84321/59286/4904	41
ccRCC4	GO:0007064	mitotic sister chromatid cohesion	8/760	30/18614	1.96E-05	0.000435475	0.0003808	991/113130/157570/8260/5885/151648/8243/9126	8
ccRCC4	GO:0000723	telomere maintenance	19/760	156/18614	2.07E-05	0.000458803	0.000401199	9212/675/7203/22948/908/10694/2237/3181/3184/10459/4751/55651/55505/142/5111/5889/6119/10856/2547	19
ccRCC4	GO:0006338	chromatin remodeling	35/760	402/18614	2.23E-05	0.000490287	0.00042873	60/10541/55723/9274/11335/1058/387103/10036/1111/7913/23234/1786/2146/3070/55355/3146/3148/4001/84823/54069/4673/4678/4869/11164/11339/55011/54107/5931/10856/90378/6749/23512/7157/10155/8089	35
ccRCC4	GO:0000731	DNA synthesis involved in DNA repair	9/760	40/18614	2.63E-05	0.000574135	0.000502051	51514/199990/10459/9768/5111/10714/5983/6240/7398	9
ccRCC4	GO:0032506	cytokinetic process	9/760	40/18614	2.63E-05	0.000574135	0.000502051	54443/375/9212/55165/1894/10112/9585/4627/29127	9
ccRCC4	GO:0051653	spindle localization	11/760	61/18614	3.16E-05	0.000686551	0.000600353	259266/1058/1072/6993/3837/4085/22919/4627/10403/51203/54908	11
ccRCC4	GO:0009132	nucleoside diphosphate metabolic process	17/760	134/18614	3.29E-05	0.000707586	0.000618747	1841/3692/2023/2584/2597/2821/2987/3939/4830/11164/5214/5223/5315/6240/6241/7167/7351	17
ccRCC4	GO:0061982	meiosis I cell cycle process	17/760	134/18614	3.29E-05	0.000707586	0.000618747	6790/675/9133/995/201254/1164/26271/84057/10403/5719/9232/5885/10635/5889/100130958/7153/9319	17
ccRCC4	GO:0051099	positive regulation of binding	20/760	176/18614	3.51E-05	0.000751423	0.00065708	302/805/808/857/81620/51053/3146/3148/22919/4830/142/5300/23129/5901/6281/3925/7040/10155/7295/7474	20
ccRCC4	GO:0090399	replicative senescence	6/760	17/18614	3.82E-05	0.000809623	0.000707973	1029/1111/4311/140823/5054/7157	6
ccRCC4	GO:1901970	positive regulation of mitotic sister chromatid separation	6/760	17/18614	3.82E-05	0.000809623	0.000707973	51529/9212/332/55143/81620/9787	6
ccRCC4	GO:0000387	spliceosomal snRNP assembly	10/760	52/18614	4.05E-05	0.000854316	0.000747055	57819/25804/6628/6631/6632/6633/6634/6635/6636/6637	10
ccRCC4	GO:0006123	mitochondrial electron transport	cytochrome c to oxygen	7/760	25/18614	4.64E-05	0.000970467	0.000848622	1327/9377/1329/1337/1340/1349/1351	7
ccRCC4	GO:0019985	translesion synthesis	7/760	25/18614	4.64E-05	0.000970467	0.000848622	51514/199990/10459/9768/5111/10714/7398	7
ccRCC4	GO:0033108	mitochondrial respiratory chain complex assembly	14/760	99/18614	4.83E-05	0.001004761	0.000878611	10063/4695/4700/25915/284184/4707/4709/4710/4728/100131801/647087/84300/790955/7386	14
ccRCC4	GO:0016072	rRNA metabolic process	25/760	257/18614	5.59E-05	0.001158142	0.001012734	114049/3692/2091/2971/3669/64963/4691/55651/55505/5036/55011/10248/6155/6209/6217/6218/6223/6227/6229/146857/4809/6949/7157/79002/9277	25
ccRCC4	GO:0071482	cellular response to light stimulus	16/760	127/18614	6.06E-05	0.001250169	0.001093208	9212/581/1111/150678/4311/4869/23596/142/55872/5111/10714/9978/83695/10856/7076/7157	16
ccRCC4	GO:0032508	DNA duplex unwinding	12/760	77/18614	6.31E-05	0.001295327	0.001132695	51659/4172/4173/4174/4175/4176/5982/5983/5984/10856/7153/2547	12
ccRCC4	GO:0006301	postreplication repair	8/760	35/18614	6.57E-05	0.001342847	0.001174249	672/51514/199990/10459/9768/5111/10714/7398	8
ccRCC4	GO:0043248	proteasome assembly	5/760	12/18614	6.98E-05	0.001401229	0.001225302	11047/51371/8624/56984/84262	5
ccRCC4	GO:0090232	positive regulation of spindle checkpoint	5/760	12/18614	6.98E-05	0.001401229	0.001225302	9212/332/55143/4085/10403	5
ccRCC4	GO:0090267	positive regulation of mitotic cell cycle spindle assembly checkpoint	5/760	12/18614	6.98E-05	0.001401229	0.001225302	9212/332/55143/4085/10403	5
ccRCC4	GO:1904667	negative regulation of ubiquitin protein ligase activity	5/760	12/18614	6.98E-05	0.001401229	0.001225302	26271/4085/10459/6167/6209	5
ccRCC4	GO:0007127	meiosis I	16/760	129/18614	7.33E-05	0.001465548	0.001281545	6790/675/9133/201254/1164/26271/84057/10403/5719/9232/5885/10635/5889/100130958/7153/9319	16
ccRCC4	GO:0009185	ribonucleoside diphosphate metabolic process	15/760	116/18614	7.56E-05	0.001504089	0.001315247	3692/2023/2584/2597/2821/2987/3939/11164/5214/5223/5315/6240/6241/7167/7351	15
ccRCC4	GO:0051293	establishment of spindle localization	10/760	56/18614	7.86E-05	0.00155803	0.001362415	1058/1072/6993/3837/4085/22919/4627/10403/51203/54908	10
ccRCC4	GO:2001020	regulation of response to DNA damage stimulus	28/760	311/18614	8.11E-05	0.001599907	0.001399035	60/79915/580/9274/672/675/1111/78996/7913/26271/2305/3146/387893/10459/4282/7468/142/5111/10635/79621/6188/10856/6881/7157/10155/7398/79968/8089	28
ccRCC4	GO:0032200	telomere organization	20/760	187/18614	8.30E-05	0.001631096	0.001426308	9212/675/7203/22948/908/10694/2146/2237/3181/3184/10459/4751/55651/55505/142/5111/5889/6119/10856/2547	20
ccRCC4	GO:0031297	replication fork processing	9/760	46/18614	8.52E-05	0.001658533	0.0014503	10189/580/672/675/201254/63901/64710/142/5111	9
ccRCC4	GO:0032467	positive regulation of cytokinesis	9/760	46/18614	8.52E-05	0.001658533	0.0014503	9212/332/990/55143/1894/9928/9585/9493/29127	9
ccRCC4	GO:0042254	ribosome biogenesis	27/760	298/18614	9.72E-05	0.001884201	0.001647635	114049/708/3692/2091/2971/3669/64979/64963/55651/55505/4869/5036/55011/10248/5901/51121/6155/6175/6209/6217/6218/6223/6227/6229/3921/4809/9277	27
ccRCC4	GO:0051781	positive regulation of cell division	13/760	93/18614	0.000100664	0.001943452	0.001699446	9212/332/990/55143/1894/9270/9928/9585/9493/4192/29127/7040/4904	13
ccRCC4	GO:0070199	establishment of protein localization to chromosome	7/760	28/18614	0.000102733	0.001975001	0.001727035	675/7203/22948/908/10694/55011/10856	7
ccRCC4	GO:0007144	female meiosis I	5/760	13/18614	0.000109615	0.002080844	0.001819589	6790/9133/26271/10403/9319	5
ccRCC4	GO:1900262	regulation of DNA-directed DNA polymerase activity	5/760	13/18614	0.000109615	0.002080844	0.001819589	51659/5111/5982/5983/5984	5
ccRCC4	GO:1900264	positive regulation of DNA-directed DNA polymerase activity	5/760	13/18614	0.000109615	0.002080844	0.001819589	51659/5111/5982/5983/5984	5
ccRCC4	GO:1903320	regulation of protein modification by small protein conjugation or removal	24/760	255/18614	0.00013066	0.002470014	0.002159897	7965/672/701/9184/857/991/201254/10980/150678/55215/26271/4085/10459/10016/5300/5478/9978/6167/6209/6188/10055/11065/7332/27338	24
ccRCC4	GO:0043161	proteasome-mediated ubiquitin-dependent protein catabolic process	35/760	439/18614	0.000132267	0.00249002	0.002177392	11047/51529/25906/6790/821/857/991/51514/6923/7184/9928/55872/5682/5685/5688/5689/5691/5692/5694/5702/5704/5705/5719/10213/5708/5714/10399/5886/10616/9978/6613/83590/11065/27338/7353	35
ccRCC4	GO:0007098	centrosome cycle	16/760	136/18614	0.000138061	0.002588351	0.002263378	6790/672/675/983/22995/1111/9793/3832/10403/4751/4869/9768/5902/29901/151648/8409	16
ccRCC4	GO:0006268	DNA unwinding involved in DNA replication	6/760	21/18614	0.000145554	0.002706471	0.002366667	51659/4172/4173/4174/4175/4176	6
ccRCC4	GO:0009070	serine family amino acid biosynthetic process	6/760	21/18614	0.000145554	0.002706471	0.002366667	1719/26227/29968/5723/22929/6472	6
ccRCC4	GO:0017004	cytochrome complex assembly	8/760	39/18614	0.000148666	0.002741867	0.002397619	388753/10063/1535/100131801/647087/84300/790955/7386	8
ccRCC4	GO:0040001	establishment of mitotic spindle localization	8/760	39/18614	0.000148666	0.002741867	0.002397619	1058/6993/3837/4085/22919/10403/51203/54908	8
ccRCC4	GO:0006122	mitochondrial electron transport	ubiquinol to cytochrome c	5/760	14/18614	0.000164792	0.003014762	0.002636251	790955/29796/10975/7386/27089	5
ccRCC4	GO:0007100	mitotic centrosome separation	5/760	14/18614	0.000164792	0.003014762	0.002636251	6790/1111/3832/4751/5902	5
ccRCC4	GO:1900024	regulation of substrate adhesion-dependent cell spreading	10/760	61/18614	0.000165717	0.003019517	0.002640409	10109/708/10519/1946/2192/9270/4192/5034/6281/11078	10
ccRCC4	GO:0031396	regulation of protein ubiquitination	21/760	213/18614	0.000178048	0.00323122	0.002825533	7965/672/701/9184/857/991/201254/55215/26271/4085/10459/10016/5300/5478/9978/6167/6209/6188/11065/7332/27338	21
ccRCC4	GO:0032069	regulation of nuclease activity	6/760	22/18614	0.000193263	0.003493363	0.003054762	3146/3148/4869/4940/5111/6188	6
ccRCC4	GO:0048145	regulation of fibroblast proliferation	12/760	87/18614	0.00020988	0.00377868	0.003304257	581/857/890/891/990/1019/1869/2950/4282/79621/7157/7474	12
ccRCC4	GO:0031638	zymogen activation	10/760	63/18614	0.000218238	0.003913614	0.00342225	302/1522/2023/2161/3428/29108/6281/5054/5270/5345	10
ccRCC4	GO:0071479	cellular response to ionizing radiation	11/760	75/18614	0.000220609	0.003940569	0.003445821	580/672/675/1535/1894/3428/64710/10635/83695/7157/2547	11
ccRCC4	GO:0009314	response to radiation	35/760	452/18614	0.000231539	0.004119572	0.003602349	9212/580/581/672/675/1111/150678/1535/51514/83658/1894/2237/3150/3428/121457/4311/4869/64710/23596/142/55872/9768/5111/10714/5499/10635/9978/83695/10856/8243/7076/7157/7295/7398/2547	35
ccRCC4	GO:0045862	positive regulation of proteolysis	30/760	365/18614	0.000232818	0.004126161	0.003608111	10541/302/93974/6790/54998/581/27018/857/991/6923/2023/2161/3146/3428/4627/9141/10016/27166/5702/5704/5705/5720/5721/29108/10399/5886/9978/6188/6281/6613	30
ccRCC4	GO:0051299	centrosome separation	5/760	15/18614	0.000238904	0.004217546	0.003688023	6790/1111/3832/4751/5902	5
ccRCC4	GO:0072594	establishment of protein localization to organelle	35/760	453/18614	0.000241413	0.004245306	0.003712297	93974/581/675/808/7203/22948/908/10694/983/1434/1894/3838/3837/54492/10762/10204/9141/11331/55011/8766/5901/140823/10856/10055/29927/6726/6747/7040/26519/26521/10452/7157/10155/7332/59286	35
ccRCC4	GO:0035825	homologous recombination	10/760	64/18614	0.000249333	0.004350858	0.003804597	580/672/201254/84057/64710/5885/10635/5889/7153/9319	10
ccRCC4	GO:0051445	regulation of meiotic cell cycle	10/760	64/18614	0.000249333	0.004350858	0.003804597	51529/25906/259266/991/995/26271/10635/9319/7272/7474	10
ccRCC4	GO:0006298	mismatch repair	7/760	32/18614	0.000253303	0.004386391	0.003835668	3146/3978/5111/10714/79621/84153/6119	7
ccRCC4	GO:0008156	negative regulation of DNA replication	7/760	32/18614	0.000253303	0.004386391	0.003835668	675/990/81620/26271/51053/6282/7157	7
ccRCC4	GO:0072331	signal transduction by p53 class mediator	18/760	173/18614	0.000261149	0.004505063	0.003939441	79915/6790/9212/581/675/1111/1869/1984/2305/51512/3094/3428/387893/4282/29108/6167/6209/7157	18
ccRCC4	GO:0042274	ribosomal small subunit biogenesis	11/760	78/18614	0.000313596	0.005389338	0.004712693	64963/4869/6209/6217/6218/6223/6227/6229/3921/4809/9277	11
ccRCC4	GO:0031570	DNA integrity checkpoint signaling	15/760	132/18614	0.00032378	0.005543366	0.004847383	580/672/675/990/983/81620/1111/63967/51514/1869/51512/83695/79621/7157/79968	15
ccRCC4	GO:0016032	viral process	33/760	426/18614	0.000343385	0.005856916	0.005121565	8815/636/821/857/983/1072/7913/6993/8662/8665/63901/51495/3146/3428/3609/3669/90861/3838/3956/64710/4940/5034/5478/5479/5702/5886/5901/3921/10572/6772/7153/7157/10155	33
ccRCC4	GO:0009262	deoxyribonucleotide metabolic process	8/760	44/18614	0.000357694	0.006032926	0.005275477	51071/1841/1854/2987/6240/6241/7298/7374	8
ccRCC4	GO:0019692	deoxyribose phosphate metabolic process	8/760	44/18614	0.000357694	0.006032926	0.005275477	51071/1841/1854/2987/6240/6241/7298/7374	8
ccRCC4	GO:0021762	substantia nigra development	8/760	44/18614	0.000357694	0.006032926	0.005275477	60/522/805/808/1340/8655/6271/7533	8
ccRCC4	GO:0070613	regulation of protein processing	10/760	67/18614	0.000365691	0.006144963	0.005373447	302/83596/1522/2023/2161/4627/6281/5054/5270/5345	10
ccRCC4	GO:0045005	DNA-templated DNA replication maintenance of fidelity	9/760	56/18614	0.000406967	0.00681331	0.005957882	10189/580/672/675/201254/63901/64710/142/5111	9
ccRCC4	GO:0007019	microtubule depolymerization	8/760	45/18614	0.000419669	0.007000148	0.006121262	10519/26586/9793/3796/11004/3925/50861/22974	8
ccRCC4	GO:0050792	regulation of viral process	17/760	165/18614	0.000429681	0.007140883	0.006244327	8815/6993/63901/51495/3146/3428/3609/3669/3838/3956/4940/5034/5478/5886/6772/7153/10155	17
ccRCC4	GO:0070200	establishment of protein localization to telomere	5/760	17/18614	0.000459896	0.007615145	0.006659044	675/7203/22948/908/10694	5
ccRCC4	GO:0043388	positive regulation of DNA binding	9/760	57/18614	0.000466037	0.007688755	0.006723413	805/808/3146/3148/4830/142/7040/10155/7295	9
ccRCC4	GO:0017062	respiratory chain complex III assembly	4/760	10/18614	0.000475368	0.007702658	0.006735571	647087/84300/790955/7386	4
ccRCC4	GO:0032070	regulation of deoxyribonuclease activity	4/760	10/18614	0.000475368	0.007702658	0.006735571	3146/4869/5111/6188	4
ccRCC4	GO:0034551	mitochondrial respiratory chain complex III assembly	4/760	10/18614	0.000475368	0.007702658	0.006735571	647087/84300/790955/7386	4
ccRCC4	GO:1902412	regulation of mitotic cytokinesis	4/760	10/18614	0.000475368	0.007702658	0.006735571	9212/332/55143/9585	4
ccRCC4	GO:1904851	positive regulation of establishment of protein localization to telomere	4/760	10/18614	0.000475368	0.007702658	0.006735571	7203/22948/908/10694	4
ccRCC4	GO:0006979	response to oxidative stress	33/760	434/18614	0.000477331	0.007706942	0.006739316	475/8815/983/51142/1545/1719/1894/2146/2879/2950/9833/4257/4700/4710/4728/4841/4521/5034/142/5111/5478/10935/25824/11168/10399/140823/6188/51389/6772/8428/7157/7295/7351	33
ccRCC4	GO:0031023	microtubule organizing center organization	16/760	152/18614	0.000494618	0.007957737	0.006958624	6790/672/675/983/22995/1111/9793/3832/10403/4751/4869/9768/5902/29901/151648/8409	16
ccRCC4	GO:0006282	regulation of DNA repair	20/760	214/18614	0.000505379	0.008102137	0.007084893	60/580/9274/672/1111/78996/7913/2305/3146/10459/7468/142/5111/10635/6188/10856/6881/10155/7398/8089	20
ccRCC4	GO:1901607	alpha-amino acid biosynthetic process	10/760	70/18614	0.000524112	0.008372881	0.007321645	5832/1719/2805/5092/26227/5352/29968/5723/22929/6472	10
ccRCC4	GO:0044843	cell cycle G1/S phase transition	24/760	281/18614	0.000551795	0.008764647	0.007664224	60/9274/890/990/10263/1019/1029/1031/1033/10926/1869/1978/2146/51512/128239/9928/11331/5720/5721/5962/6240/6241/6881/7157	24
ccRCC4	GO:0042770	signal transduction in response to DNA damage	18/760	184/18614	0.000552499	0.008764647	0.007664224	79915/580/672/675/983/1111/63967/51514/1869/2305/51512/387893/10459/4282/83695/79621/7157/79968	18
ccRCC4	GO:1903321	negative regulation of protein modification by small protein conjugation or removal	12/760	97/18614	0.000582004	0.009200538	0.008045387	701/9184/857/991/150678/26271/4085/10459/5478/6167/6209/6188	12
ccRCC4	GO:1903317	regulation of protein maturation	10/760	71/18614	0.000588113	0.009264828	0.008101606	302/83596/1522/2023/2161/4627/6281/5054/5270/5345	10
ccRCC4	GO:0007063	regulation of sister chromatid cohesion	5/760	18/18614	0.000615507	0.00959641	0.008391557	699/113130/2237/8260/5885	5
ccRCC4	GO:0061620	glycolytic process through glucose-6-phosphate	5/760	18/18614	0.000615507	0.00959641	0.008391557	2023/2584/5214/5315/7167	5
ccRCC4	GO:1901978	positive regulation of cell cycle checkpoint	5/760	18/18614	0.000615507	0.00959641	0.008391557	9212/332/55143/4085/10403	5
ccRCC4	GO:0006090	pyruvate metabolic process	13/760	112/18614	0.000648412	0.010013587	0.008756356	3692/2023/2584/2597/2821/3939/5214/5223/5315/9123/7167/7351/7416	13
ccRCC4	GO:0090151	establishment of protein localization to mitochondrial membrane	7/760	37/18614	0.000648886	0.010013587	0.008756356	581/808/9141/140823/26519/26521/10452	7
ccRCC4	GO:1904358	positive regulation of telomere maintenance via telomere lengthening	7/760	37/18614	0.000648886	0.010013587	0.008756356	9212/7203/22948/908/10694/3181/4751	7
ccRCC4	GO:0000082	G1/S transition of mitotic cell cycle	22/760	251/18614	0.000653976	0.010057927	0.008795129	60/9274/990/10263/1019/1029/1031/1033/10926/1869/1978/2146/51512/128239/9928/5720/5721/5962/6240/6241/6881/7157	22
ccRCC4	GO:0052548	regulation of endopeptidase activity	27/760	336/18614	0.000663605	0.010116462	0.008846315	10541/23204/581/83596/27018/332/2597/2821/3146/3428/9141/10016/55011/10935/25824/27166/5698/5720/5721/29108/10399/6188/5054/5270/5345/6690/7076	27
ccRCC4	GO:0006096	glycolytic process	11/760	85/18614	0.000664471	0.010116462	0.008846315	3692/2023/2584/2597/2821/3939/5214/5223/5315/7167/7351	11
ccRCC4	GO:0031397	negative regulation of protein ubiquitination	11/760	85/18614	0.000664471	0.010116462	0.008846315	701/9184/857/991/26271/4085/10459/5478/6167/6209/6188	11
ccRCC4	GO:0034975	protein folding in endoplasmic reticulum	4/760	11/18614	0.000722931	0.010718755	0.009372988	821/7184/5034/2923	4
ccRCC4	GO:0044771	meiotic cell cycle phase transition	4/760	11/18614	0.000722931	0.010718755	0.009372988	9133/995/10403/7272	4
ccRCC4	GO:0051987	positive regulation of attachment of spindle microtubules to kinetochore	4/760	11/18614	0.000722931	0.010718755	0.009372988	9212/332/891/55143	4
ccRCC4	GO:0070203	regulation of establishment of protein localization to telomere	4/760	11/18614	0.000722931	0.010718755	0.009372988	7203/22948/908/10694	4
ccRCC4	GO:0070601	centromeric sister chromatid cohesion	4/760	11/18614	0.000722931	0.010718755	0.009372988	699/701/8260/151648	4
ccRCC4	GO:0097250	mitochondrial respirasome assembly	4/760	11/18614	0.000722931	0.010718755	0.009372988	25994/192286/55969/647087	4
ccRCC4	GO:1904869	regulation of protein localization to Cajal body	4/760	11/18614	0.000722931	0.010718755	0.009372988	7203/22948/908/10694	4
ccRCC4	GO:1904871	positive regulation of protein localization to Cajal body	4/760	11/18614	0.000722931	0.010718755	0.009372988	7203/22948/908/10694	4
ccRCC4	GO:0006757	ATP generation from ADP	11/760	86/18614	0.000734385	0.010817877	0.009459666	3692/2023/2584/2597/2821/3939/5214/5223/5315/7167/7351	11
ccRCC4	GO:0045069	regulation of viral genome replication	11/760	86/18614	0.000734385	0.010817877	0.009459666	8815/63901/51495/3428/3609/3669/4940/5478/5886/7153/10155	11
ccRCC4	GO:0071214	cellular response to abiotic stimulus	27/760	339/18614	0.000759254	0.011089704	0.009697364	231/9212/580/581/672/675/1111/150678/1535/1894/3428/4311/4869/64710/23596/142/55872/5111/10714/29108/10635/9978/83695/10856/7076/7157/2547	27
ccRCC4	GO:0104004	cellular response to environmental stimulus	27/760	339/18614	0.000759254	0.011089704	0.009697364	231/9212/580/581/672/675/1111/150678/1535/1894/3428/4311/4869/64710/23596/142/55872/5111/10714/29108/10635/9978/83695/10856/7076/7157/2547	27
ccRCC4	GO:1903900	regulation of viral life cycle	15/760	143/18614	0.000760171	0.011089704	0.009697364	8815/63901/51495/3146/3428/3609/3669/3838/3956/4940/5034/5478/5886/7153/10155	15
ccRCC4	GO:0019079	viral genome replication	14/760	129/18614	0.000804777	0.011702802	0.010233486	8815/7913/63901/51495/3428/3609/3669/64710/4940/5478/5479/5886/7153/10155	14
ccRCC4	GO:0061615	glycolytic process through fructose-6-phosphate	5/760	19/18614	0.000807455	0.011704228	0.010234733	2023/2584/5214/5315/7167	5
ccRCC4	GO:0050657	nucleic acid transport	16/760	160/18614	0.000867544	0.012474447	0.01090825	10189/9793/10212/3181/220988/10643/8570/3837/55110/4869/10762/10204/5901/7884/84321/4904	16
ccRCC4	GO:0050658	RNA transport	16/760	160/18614	0.000867544	0.012474447	0.01090825	10189/9793/10212/3181/220988/10643/8570/3837/55110/4869/10762/10204/5901/7884/84321/4904	16
ccRCC4	GO:0045739	positive regulation of DNA repair	14/760	130/18614	0.00086884	0.012474447	0.01090825	60/9274/672/2305/3146/10459/142/5111/10635/6188/10856/10155/7398/8089	14
ccRCC4	GO:0006165	nucleoside diphosphate phosphorylation	12/760	102/18614	0.000916594	0.013118567	0.011471499	3692/2023/2584/2597/2821/3939/4830/5214/5223/5315/7167/7351	12
ccRCC4	GO:2001233	regulation of apoptotic signaling pathway	29/760	381/18614	0.001009794	0.014407029	0.012598191	79915/581/83596/672/857/1495/1984/2023/2950/3070/3148/3958/4150/4282/4841/5034/142/2923/55011/5478/5499/27166/29108/10399/10616/6188/5054/292/7157	29
ccRCC4	GO:0070202	regulation of establishment of protein localization to chromosome	4/760	12/18614	0.001049497	0.014787483	0.012930878	7203/22948/908/10694	4
ccRCC4	GO:1903405	protein localization to nuclear body	4/760	12/18614	0.001049497	0.014787483	0.012930878	7203/22948/908/10694	4
ccRCC4	GO:1904816	positive regulation of protein localization to chromosome	telomeric region	4/760	12/18614	0.001049497	0.014787483	0.012930878	7203/22948/908/10694	4
ccRCC4	GO:1904867	protein localization to Cajal body	4/760	12/18614	0.001049497	0.014787483	0.012930878	7203/22948/908/10694	4
ccRCC4	GO:0051236	establishment of RNA localization	16/760	163/18614	0.001058764	0.014871866	0.013004667	10189/9793/10212/3181/220988/10643/8570/3837/55110/4869/10762/10204/5901/7884/84321/4904	16
ccRCC4	GO:0046939	nucleotide phosphorylation	12/760	104/18614	0.001089168	0.015251717	0.013336826	3692/2023/2584/2597/2821/3939/4830/5214/5223/5315/7167/7351	12
ccRCC4	GO:0006303	double-strand break repair via nonhomologous end joining	9/760	64/18614	0.001106944	0.015452934	0.01351278	78996/7913/3146/3148/10459/7468/286257/10213/2547	9
ccRCC4	GO:0097421	liver regeneration	6/760	30/18614	0.001164062	0.016200451	0.014166444	6790/2146/5111/6209/7298/7351	6
ccRCC4	GO:0010972	negative regulation of G2/M transition of mitotic cell cycle	9/760	65/18614	0.001239194	0.017120111	0.014970638	9212/580/672/990/983/1111/63967/51514/5885	9
ccRCC4	GO:0008652	amino acid biosynthetic process	10/760	78/18614	0.001241071	0.017120111	0.014970638	5832/1719/2805/5092/26227/5352/29968/5723/22929/6472	10
ccRCC4	GO:0007006	mitochondrial membrane organization	13/760	120/18614	0.001241463	0.017120111	0.014970638	93974/581/808/54927/23593/9141/140823/292/26519/26521/10452/7157/790955	13
ccRCC4	GO:0043467	regulation of generation of precursor metabolites and energy	14/760	135/18614	0.001257333	0.017286421	0.015116068	112464/891/983/51142/10063/3692/23596/5223/11331/5499/27166/6472/7157/84300	14
ccRCC4	GO:0009135	purine nucleoside diphosphate metabolic process	12/760	106/18614	0.001287886	0.01759981	0.01539011	3692/2023/2584/2597/2821/2987/3939/5214/5223/5315/7167/7351	12
ccRCC4	GO:0009179	purine ribonucleoside diphosphate metabolic process	12/760	106/18614	0.001287886	0.01759981	0.01539011	3692/2023/2584/2597/2821/2987/3939/5214/5223/5315/7167/7351	12
ccRCC4	GO:0048146	positive regulation of fibroblast proliferation	8/760	53/18614	0.001295212	0.017646781	0.015431184	890/891/990/1019/1869/4282/79621/7474	8
ccRCC4	GO:0052547	regulation of peptidase activity	31/760	425/18614	0.001369443	0.01860228	0.016266718	10541/23204/581/83596/27018/332/857/1476/2597/2821/3146/3428/9141/10016/5266/55011/10935/25824/27166/5698/5720/5721/29108/10399/6188/5054/5270/5345/6690/7980/7076	31
ccRCC4	GO:0031100	animal organ regeneration	9/760	66/18614	0.0013839	0.018742545	0.016389372	471/6790/890/983/2146/5111/6209/7298/7351	9
ccRCC4	GO:0006563	L-serine metabolic process	4/760	13/18614	0.001467223	0.019753088	0.017273039	26227/29968/5723/6472	4
ccRCC4	GO:0034085	establishment of sister chromatid cohesion	4/760	13/18614	0.001467223	0.019753088	0.017273039	113130/5885/8243/9126	4
ccRCC4	GO:1902750	negative regulation of cell cycle G2/M phase transition	9/760	67/18614	0.001541898	0.020610709	0.018022983	9212/580/672/990/983/1111/63967/51514/5885	9
ccRCC4	GO:0000245	spliceosomal complex assembly	11/760	94/18614	0.001544554	0.020610709	0.018022983	11168/8175/10992/6628/6631/6632/6633/6634/6635/6636/6637	11
ccRCC4	GO:0046031	ADP metabolic process	11/760	94/18614	0.001544554	0.020610709	0.018022983	3692/2023/2584/2597/2821/3939/5214/5223/5315/7167/7351	11
ccRCC4	GO:0000077	DNA damage checkpoint signaling	13/760	123/18614	0.001557315	0.020720051	0.018118597	580/672/675/983/1111/63967/51514/1869/51512/83695/79621/7157/79968	13
ccRCC4	GO:0006364	rRNA processing	19/760	218/18614	0.001583996	0.021013416	0.018375129	114049/3692/2091/3669/64963/55651/55505/5036/55011/10248/6155/6209/6217/6218/6223/6227/6229/4809/9277	19
ccRCC4	GO:0034504	protein localization to nucleus	24/760	304/18614	0.00163768	0.021605859	0.01889319	580/7203/22948/908/10694/983/1434/1495/1894/3068/3838/3837/4001/84823/10762/10204/142/11331/5300/5901/7040/7157/10155/7295	24
ccRCC4	GO:0045814	negative regulation of gene expression	epigenetic	12/760	109/18614	0.001641467	0.021605859	0.01889319	11335/1786/2146/3070/3146/4001/84823/54107/90378/23512/10155/29128	12
ccRCC4	GO:0009394	2'-deoxyribonucleotide metabolic process	7/760	43/18614	0.001642941	0.021605859	0.01889319	1841/1854/2987/6240/6241/7298/7374	7
ccRCC4	GO:0042558	pteridine-containing compound metabolic process	6/760	32/18614	0.001657513	0.021713884	0.018987652	471/1719/8836/5092/6472/7298	6
ccRCC4	GO:0010833	telomere maintenance via telomere lengthening	10/760	81/18614	0.001660727	0.021713884	0.018987652	9212/7203/22948/908/10694/3181/4751/55651/55505/142	10
ccRCC4	GO:0031507	heterochromatin formation	11/760	96/18614	0.001833304	0.023901436	0.020900552	11335/1786/2146/3070/3146/4001/84823/54107/90378/23512/10155	11
ccRCC4	GO:1900026	positive regulation of substrate adhesion-dependent cell spreading	7/760	44/18614	0.001886095	0.02451924	0.021440788	10109/708/10519/4192/5034/6281/11078	7
ccRCC4	GO:0042176	regulation of protein catabolic process	27/760	361/18614	0.001907086	0.024721286	0.021617468	302/6790/580/857/991/51514/6923/4085/10459/4946/55872/5300/5702/5704/5705/10213/5708/5720/5721/10399/5886/9978/5962/5270/6613/7076/7474	27
ccRCC4	GO:0051204	protein insertion into mitochondrial membrane	6/760	33/18614	0.001956898	0.025294719	0.022118904	581/9141/140823/26519/26521/10452	6
ccRCC4	GO:1904814	regulation of protein localization to chromosome	telomeric region	4/760	14/18614	0.001988195	0.025553662	0.022345336	7203/22948/908/10694	4
ccRCC4	GO:1990173	protein localization to nucleoplasm	4/760	14/18614	0.001988195	0.025553662	0.022345336	7203/22948/908/10694	4
ccRCC4	GO:0072332	intrinsic apoptotic signaling pathway by p53 class mediator	10/760	83/18614	0.00199943	0.025625461	0.022408121	79915/581/675/1869/1984/3094/3428/4282/29108/7157	10
ccRCC4	GO:2000241	regulation of reproductive process	18/760	206/18614	0.002019529	0.025810149	0.022569621	51529/25906/259266/6790/581/708/991/995/10519/26271/4627/5047/10635/6690/7076/9319/7272/7474	18
ccRCC4	GO:0032206	positive regulation of telomere maintenance	9/760	70/18614	0.00210445	0.026744784	0.02338691	9212/7203/22948/908/10694/3181/3184/4751/10856	9
ccRCC4	GO:0051881	regulation of mitochondrial membrane potential	9/760	70/18614	0.00210445	0.026744784	0.02338691	93974/581/1192/23593/142/10935/27166/10399/7351	9
ccRCC4	GO:0006913	nucleocytoplasmic transport	25/760	328/18614	0.002141411	0.027062896	0.023665082	10189/8125/10541/580/983/1434/10212/1894/3692/3181/3838/3837/55110/4869/10762/10204/11331/5901/5902/6209/7040/84321/7157/10155/7295	25
ccRCC4	GO:0051169	nuclear transport	25/760	328/18614	0.002141411	0.027062896	0.023665082	10189/8125/10541/580/983/1434/10212/1894/3692/3181/3838/3837/55110/4869/10762/10204/11331/5901/5902/6209/7040/84321/7157/10155/7295	25
ccRCC4	GO:0008631	intrinsic apoptotic signaling pathway in response to oxidative stress	7/760	45/18614	0.002156226	0.027174443	0.023762624	1545/9833/4841/5034/142/5478/8428	7
ccRCC4	GO:0010212	response to ionizing radiation	14/760	143/18614	0.002175517	0.027341614	0.023908806	580/581/672/675/1535/1894/3428/121457/64710/142/10635/83695/7157/2547	14
ccRCC4	GO:0051258	protein polymerization	22/760	276/18614	0.002226715	0.027849368	0.024352811	10109/10094/10092/9793/81624/26271/2879/22919/440145/121441/5216/29108/5962/6188/8636/3925/9168/22974/11078/7283/11065/27338	22
ccRCC4	GO:0032259	methylation	27/760	365/18614	0.002228195	0.027849368	0.024352811	672/114049/118881/55352/1786/2146/2091/3070/3028/387893/54069/7936/7468/54904/142/26147/55011/6628/6632/6633/6634/6635/6636/6637/23512/10155/7298	27
ccRCC4	GO:0000132	establishment of mitotic spindle orientation	6/760	34/18614	0.002295426	0.028532463	0.024950142	1058/6993/4085/22919/10403/54908	6
ccRCC4	GO:0032212	positive regulation of telomere maintenance via telomerase	6/760	34/18614	0.002295426	0.028532463	0.024950142	9212/7203/22948/908/10694/4751	6
ccRCC4	GO:0062197	cellular response to chemical stress	26/760	349/18614	0.002418161	0.029975943	0.026212389	231/857/983/51142/1545/1719/1894/2146/9833/4257/4841/5034/142/5111/5478/10935/25824/29108/10399/9978/140823/6188/51389/8428/7157/7295	26
ccRCC4	GO:0031145	anaphase-promoting complex-dependent catabolic process	5/760	24/18614	0.002492204	0.030809615	0.026941392	51529/25906/991/11065/27338	5
ccRCC4	GO:0097191	extrinsic apoptotic signaling pathway	19/760	227/18614	0.002512663	0.030978128	0.027088748	581/83596/27018/672/857/970/10519/1495/2950/3148/3875/3958/2923/5499/29108/10616/5054/10572/7040	19
ccRCC4	GO:0034446	substrate adhesion-dependent cell spreading	11/760	100/18614	0.002542853	0.031198785	0.0272817	10109/708/10519/1946/2192/9270/9928/4192/5034/6281/11078	11
ccRCC4	GO:0051348	negative regulation of transferase activity	22/760	279/18614	0.002544314	0.031198785	0.0272817	8815/701/9184/857/991/1029/1031/26271/2950/9270/4085/10459/54892/4869/5478/10935/29108/10399/6167/6209/7070/7157	22
ccRCC4	GO:0045911	positive regulation of DNA recombination	9/760	72/18614	0.00256258	0.03133808	0.027403506	60/79915/10459/7468/142/10635/10856/7040/8089	9
ccRCC4	GO:1900182	positive regulation of protein localization to nucleus	10/760	86/18614	0.002609794	0.031498557	0.027543835	7203/22948/908/10694/983/1894/142/5901/7040/10155	10
ccRCC4	GO:0010257	NADH dehydrogenase complex assembly	8/760	59/18614	0.002615383	0.031498557	0.027543835	4695/4700/25915/284184/4707/4709/4710/4728	8
ccRCC4	GO:0032981	mitochondrial respiratory chain complex I assembly	8/760	59/18614	0.002615383	0.031498557	0.027543835	4695/4700/25915/284184/4707/4709/4710/4728	8
ccRCC4	GO:0000054	ribosomal subunit export from nucleus	4/760	15/18614	0.002624301	0.031498557	0.027543835	3692/4869/5901/6209	4
ccRCC4	GO:0033599	regulation of mammary gland epithelial cell proliferation	4/760	15/18614	0.002624301	0.031498557	0.027543835	581/675/128239/11331	4
ccRCC4	GO:0033750	ribosome localization	4/760	15/18614	0.002624301	0.031498557	0.027543835	3692/4869/5901/6209	4
ccRCC4	GO:0046653	tetrahydrofolate metabolic process	4/760	15/18614	0.002624301	0.031498557	0.027543835	471/1719/6472/7298	4
ccRCC4	GO:0016052	carbohydrate catabolic process	15/760	162/18614	0.00265964	0.031838483	0.027841082	51071/3692/2023/2584/2597/2821/3939/11164/5214/5223/5315/5499/7157/7167/7351	15
ccRCC4	GO:0070527	platelet aggregation	9/760	73/18614	0.002819505	0.033663403	0.029436879	60/71/1192/9158/2778/4627/10398/5478/5270	9
ccRCC4	GO:0046785	microtubule polymerization	10/760	87/18614	0.002843495	0.033860721	0.029609424	9793/26271/22919/440145/121441/6188/8636/3925/22974/7283	10
ccRCC4	GO:0042255	ribosome assembly	8/760	60/18614	0.002912085	0.034586724	0.030244275	708/3692/64963/4869/6175/6209/6223/3921	8
ccRCC4	GO:0006007	glucose catabolic process	5/760	25/18614	0.003011971	0.035494322	0.031037922	2023/5214/5315/7157/7167	5
ccRCC4	GO:0006760	folic acid-containing compound metabolic process	5/760	25/18614	0.003011971	0.035494322	0.031037922	471/1719/8836/6472/7298	5
ccRCC4	GO:2000001	regulation of DNA damage checkpoint	5/760	25/18614	0.003011971	0.035494322	0.031037922	580/672/675/79621/79968	5
ccRCC4	GO:0097193	intrinsic apoptotic signaling pathway	23/760	301/18614	0.003059675	0.035963072	0.031447819	79915/581/672/675/857/1545/1869/1984/2023/3070/3094/3428/9833/4282/4841/5034/142/5478/29108/10399/6188/8428/7157	23
ccRCC4	GO:0031110	regulation of microtubule polymerization or depolymerization	10/760	88/18614	0.003093608	0.036267961	0.031714429	10519/26586/9793/22919/6188/348235/221150/3925/50861/22974	10
ccRCC4	GO:0019058	viral life cycle	24/760	320/18614	0.003196895	0.037286155	0.032604786	8815/857/983/7913/6993/63901/51495/3146/3428/3609/3669/90861/3838/3956/64710/4940/5034/5478/5479/5886/3921/10572/7153/10155	24
ccRCC4	GO:0043414	macromolecule methylation	24/760	320/18614	0.003196895	0.037286155	0.032604786	672/114049/55352/1786/2146/2091/3070/3028/387893/54069/7936/7468/142/26147/55011/6628/6632/6633/6634/6635/6636/6637/23512/10155	24
ccRCC4	GO:1904356	regulation of telomere maintenance via telomere lengthening	8/760	61/18614	0.00323436	0.03762639	0.032902303	9212/7203/22948/908/10694/3181/4751/142	8
ccRCC4	GO:0051168	nuclear export	15/760	166/18614	0.003358317	0.038611391	0.033763635	10189/10541/580/1434/10212/3692/3181/55110/4869/10204/5901/6209/7040/84321/7295	15
ccRCC4	GO:0006266	DNA ligation	4/760	16/18614	0.003387113	0.038611391	0.033763635	3146/3978/7153/2547	4
ccRCC4	GO:0006735	NADH regeneration	4/760	16/18614	0.003387113	0.038611391	0.033763635	2023/5214/5315/7167	4
ccRCC4	GO:0044849	estrous cycle	4/760	16/18614	0.003387113	0.038611391	0.033763635	771/1545/4192/5111	4
ccRCC4	GO:0061621	canonical glycolysis	4/760	16/18614	0.003387113	0.038611391	0.033763635	2023/5214/5315/7167	4
ccRCC4	GO:0061718	glucose catabolic process to pyruvate	4/760	16/18614	0.003387113	0.038611391	0.033763635	2023/5214/5315/7167	4
ccRCC4	GO:0070230	positive regulation of lymphocyte apoptotic process	4/760	16/18614	0.003387113	0.038611391	0.033763635	581/27166/7157/7474	4
ccRCC4	GO:2000104	negative regulation of DNA-templated DNA replication	4/760	16/18614	0.003387113	0.038611391	0.033763635	675/81620/26271/51053	4
ccRCC4	GO:0009416	response to light stimulus	24/760	323/18614	0.003597828	0.04079465	0.035672781	9212/581/675/1111/150678/51514/83658/2237/3150/4311/4869/23596/142/55872/9768/5111/10714/5499/9978/83695/10856/7076/7157/7398	24
ccRCC4	GO:0010954	positive regulation of protein processing	5/760	26/18614	0.00360561	0.04079465	0.035672781	302/2023/2161/4627/6281	5
ccRCC4	GO:0033598	mammary gland epithelial cell proliferation	5/760	26/18614	0.00360561	0.04079465	0.035672781	581/675/128239/11331/7474	5
ccRCC4	GO:0001510	RNA methylation	10/760	90/18614	0.0036463	0.041152391	0.035985606	114049/2091/3028/6628/6632/6633/6634/6635/6636/6637	10
ccRCC4	GO:0043393	regulation of protein binding	17/760	201/18614	0.00371358	0.041807725	0.036558661	60/302/6790/9212/581/857/1522/9270/4015/22919/5300/23129/5499/10399/5901/10155/7474	17
ccRCC4	GO:0070828	heterochromatin organization	11/760	105/18614	0.003725575	0.041838948	0.036585964	11335/1786/2146/3070/3146/4001/84823/54107/90378/23512/10155	11
ccRCC4	GO:0031398	positive regulation of protein ubiquitination	12/760	121/18614	0.003940533	0.044143695	0.038601345	7965/672/857/991/201254/55215/10016/5300/9978/11065/7332/27338	12
ccRCC4	GO:0030901	midbrain development	10/760	91/18614	0.003950532	0.044146703	0.038603975	60/522/805/808/1340/8655/6271/27089/7474/7533	10
ccRCC4	GO:0046365	monosaccharide catabolic process	7/760	50/18614	0.003981139	0.044379433	0.038807485	2023/2584/11164/5214/5315/7157/7167	7
ccRCC4	GO:0034599	cellular response to oxidative stress	22/760	290/18614	0.004055622	0.045098913	0.039436632	983/51142/1545/1719/1894/2146/9833/4257/4841/5034/142/5111/5478/10935/25824/10399/140823/6188/51389/8428/7157/7295	22
ccRCC4	GO:2000045	regulation of G1/S transition of mitotic cell cycle	16/760	186/18614	0.004070342	0.045151935	0.039482998	60/9274/990/10263/1029/1031/1869/2146/51512/9928/5720/5721/5962/6240/6241/7157	16
ccRCC4	GO:0007020	microtubule nucleation	6/760	38/18614	0.004104116	0.045415546	0.039713512	9793/440145/121441/8636/22974/7283	6
ccRCC4	GO:2000108	positive regulation of leukocyte apoptotic process	5/760	27/18614	0.004278688	0.047232133	0.041302021	581/1029/27166/7157/7474	5
ccRCC4	GO:0048524	positive regulation of viral process	8/760	64/18614	0.004369233	0.048114591	0.042073685	51495/3146/3838/3956/5034/5478/5886/7153	8
ccRCC4	GO:0006120	mitochondrial electron transport	NADH to ubiquinone	7/760	51/18614	0.004455476	0.048827279	0.042696894	4695/4700/4707/4709/4710/4726/4728	7
ccRCC4	GO:0044818	mitotic G2/M transition checkpoint	7/760	51/18614	0.004455476	0.048827279	0.042696894	580/672/990/983/1111/63967/51514	7
ccRCC4	GO:0040029	epigenetic regulation of gene expression	16/760	188/18614	0.004514857	0.049352472	0.043156147	672/11335/1111/1786/2146/3070/3146/3428/4001/84823/54107/90378/23512/7157/10155/29128	16
ccRCC4	GO:0070507	regulation of microtubule cytoskeleton organization	14/760	155/18614	0.004536033	0.049352472	0.043156147	636/10263/10519/26586/9793/1946/22919/6188/348235/221150/3925/50861/10460/22974	14
ccRCC4	GO:0090316	positive regulation of intracellular protein transport	14/760	155/18614	0.004536033	0.049352472	0.043156147	10541/983/10519/1894/9270/9585/4946/9141/5901/10055/7040/10155/7332/59286	14
ccRCC4	GO:1903322	positive regulation of protein modification by small protein conjugation or removal	13/760	139/18614	0.004565674	0.049556128	0.043334234	7965/672/857/991/201254/55215/10016/5300/9978/10055/11065/7332/27338	13
ccRCC5	GO:0007159	leukocyte cell-cell adhesion	54/394	415/18614	3.47E-27	1.48E-23	1.01E-23	60/199/567/920/972/9308/942/11151/1445/1524/81704/2213/83706/10875/10457/84868/3108/3109/3113/3115/3117/3118/3119/3122/3123/3127/3133/3606/3553/3676/3689/7805/3965/10288/11006/4067/4478/3071/84807/114548/8013/4973/5175/5777/5788/29108/5880/6093/6279/6280/58515/10673/11326/64115	54
ccRCC5	GO:0002495	antigen processing and presentation of peptide antigen via MHC class II	21/394	35/18614	7.18E-27	1.53E-23	1.05E-23	567/972/1509/1514/1520/2207/2213/3108/3109/3113/3115/3117/3118/3119/3122/3123/3127/10437/5641/29108/54209	21
ccRCC5	GO:0050867	positive regulation of cell activation	52/394	394/18614	1.71E-26	2.43E-23	1.67E-23	59/60/199/558/567/6348/920/972/9308/942/64581/11151/1445/1075/81704/2214/1880/84868/3108/3109/3113/3115/3117/3118/3119/3122/3123/3127/3133/3606/3553/3689/3965/10288/11006/4067/4208/3071/84807/114548/8013/5341/5777/5788/29108/58515/30011/6688/10673/54209/7305/64115	52
ccRCC5	GO:0002504	antigen processing and presentation of peptide or polysaccharide antigen via MHC class II	21/394	37/18614	3.83E-26	3.42E-23	2.34E-23	567/972/1509/1514/1520/2207/2213/3108/3109/3113/3115/3117/3118/3119/3122/3123/3127/10437/5641/29108/54209	21
ccRCC5	GO:0002443	leukocyte mediated immunity	52/394	401/18614	4.01E-26	3.42E-23	2.34E-23	409/567/684/712/713/714/6348/972/8832/64581/11151/1075/1512/1524/2207/2209/2213/2214/84868/3107/3108/3109/3113/3115/3117/3118/3119/3122/3123/3127/3133/3162/3606/3553/3689/7462/3965/11006/4067/3071/4818/114548/8013/5777/5788/5880/5272/6688/7133/54209/7305/7454	52
ccRCC5	GO:0019882	antigen processing and presentation	31/394	114/18614	6.09E-26	4.33E-23	2.96E-23	567/968/972/1509/1512/1514/1520/2207/2209/2213/10875/3107/3108/3109/3113/3115/3117/3118/3119/3122/3123/3127/3133/10437/5641/10288/29108/51762/6556/54209/7454	31
ccRCC5	GO:0002696	positive regulation of leukocyte activation	50/394	377/18614	1.36E-25	8.29E-23	5.68E-23	60/199/558/567/6348/920/972/9308/942/64581/11151/1445/1075/81704/2214/1880/84868/3108/3109/3113/3115/3117/3118/3119/3122/3123/3127/3133/3606/3553/3689/3965/10288/11006/4067/4208/3071/84807/114548/8013/5777/5788/29108/58515/30011/6688/10673/54209/7305/64115	50
ccRCC5	GO:0002478	antigen processing and presentation of exogenous peptide antigen	21/394	40/18614	3.69E-25	1.96E-22	1.35E-22	567/972/1509/1514/1520/2207/2209/2213/3108/3109/3113/3115/3117/3118/3119/3122/3123/3127/3133/10437/5641	21
ccRCC5	GO:0019886	antigen processing and presentation of exogenous peptide antigen via MHC class II	19/394	31/18614	1.12E-24	5.30E-22	3.63E-22	567/972/1509/1514/1520/2207/2213/3108/3109/3113/3115/3117/3118/3119/3122/3123/3127/10437/5641	19
ccRCC5	GO:0048002	antigen processing and presentation of peptide antigen	25/394	71/18614	2.65E-24	1.13E-21	7.75E-22	567/972/1509/1514/1520/2207/2209/2213/3107/3108/3109/3113/3115/3117/3118/3119/3122/3123/3127/3133/10437/5641/29108/6556/54209	25
ccRCC5	GO:0051251	positive regulation of lymphocyte activation	45/394	327/18614	9.00E-24	3.49E-21	2.39E-21	60/199/558/567/920/972/9308/942/64581/11151/1445/81704/2214/1880/84868/3108/3109/3113/3115/3117/3118/3119/3122/3123/3127/3133/3606/3553/3965/10288/11006/4067/4208/3071/84807/114548/5777/5788/29108/58515/30011/6688/10673/7305/64115	45
ccRCC5	GO:0019884	antigen processing and presentation of exogenous antigen	21/394	49/18614	9.22E-23	3.27E-20	2.24E-20	567/972/1509/1514/1520/2207/2209/2213/3108/3109/3113/3115/3117/3118/3119/3122/3123/3127/3133/10437/5641	21
ccRCC5	GO:1903039	positive regulation of leukocyte cell-cell adhesion	40/394	273/18614	2.99E-22	9.80E-20	6.71E-20	60/199/567/920/972/9308/942/11151/1445/81704/84868/3108/3109/3113/3115/3117/3118/3119/3122/3123/3127/3133/3606/3553/3676/3689/3965/10288/11006/4067/3071/84807/114548/8013/5777/5788/29108/58515/10673/64115	40
ccRCC5	GO:0050863	regulation of T cell activation	46/394	377/18614	4.61E-22	1.40E-19	9.62E-20	60/199/567/637/920/972/9308/942/11151/1445/81704/2213/10875/10457/84868/3108/3109/3113/3115/3117/3118/3119/3122/3123/3127/3133/3606/3553/7805/3965/10288/11006/4067/3071/84807/114548/639/5777/5788/29108/5880/58515/7133/10673/11326/64115	46
ccRCC5	GO:0002366	leukocyte activation involved in immune response	41/394	296/18614	7.69E-22	2.10E-19	1.44E-19	54518/6348/972/8832/942/11151/1524/55619/1794/2207/2213/2214/10875/1880/2896/84868/3109/3122/3123/3162/3606/3394/3689/7462/3936/3965/4067/3071/84807/4818/114548/8013/5734/5777/5788/29108/5880/6556/6688/54209/7305	41
ccRCC5	GO:0002253	activation of immune response	52/394	495/18614	7.88E-22	2.10E-19	1.44E-19	2/409/712/713/714/719/728/834/929/1675/64581/1445/1520/1535/2207/2213/2357/2359/2533/2885/84868/3055/3115/3119/3123/3553/7805/7462/3937/11006/23643/4067/4208/4332/3071/4792/84807/4814/114548/8013/5142/5777/5788/29108/28984/51296/9473/7097/7128/54209/7305/11326	52
ccRCC5	GO:0070661	leukocyte proliferation	44/394	348/18614	9.28E-22	2.33E-19	1.59E-19	199/637/684/972/942/11151/1436/1438/1794/81704/2213/2214/10457/1880/84868/3109/3113/3115/3123/3133/3606/3553/3965/10288/11006/7940/4067/4208/4332/4478/3071/5777/5788/29108/5880/58515/6556/7128/7133/10673/54209/7305/11326/64115	44
ccRCC5	GO:0002263	cell activation involved in immune response	41/394	300/18614	1.29E-21	2.95E-19	2.02E-19	54518/6348/972/8832/942/11151/1524/55619/1794/2207/2213/2214/10875/1880/2896/84868/3109/3122/3123/3162/3606/3394/3689/7462/3936/3965/4067/3071/84807/4818/114548/8013/5734/5777/5788/29108/5880/6556/6688/54209/7305	41
ccRCC5	GO:0070663	regulation of leukocyte proliferation	39/394	268/18614	1.31E-21	2.95E-19	2.02E-19	199/637/684/972/942/11151/1436/1438/2213/2214/10457/1880/84868/3109/3113/3115/3123/3133/3606/3553/3965/10288/11006/7940/4067/4208/4332/3071/5777/5788/29108/5880/58515/7128/7133/10673/7305/11326/64115	39
ccRCC5	GO:0002274	myeloid leukocyte activation	37/394	240/18614	1.96E-21	4.18E-19	2.87E-19	199/712/728/6348/972/8832/1075/1524/3576/1794/2207/2213/2214/2335/2896/84868/3162/3459/3606/3689/7462/3937/3965/11006/4067/4495/8013/5777/5788/29108/5880/6556/6688/7097/54209/7305/11326	37
ccRCC5	GO:0022409	positive regulation of cell-cell adhesion	42/394	321/18614	2.20E-21	4.47E-19	3.06E-19	60/199/567/920/972/9308/942/11151/1445/81704/84034/84868/3108/3109/3113/3115/3117/3118/3119/3122/3123/3127/3133/3606/3553/3676/3689/3965/10288/11006/4067/3071/84807/114548/8013/5329/5777/5788/29108/58515/10673/64115	42
ccRCC5	GO:0001819	positive regulation of cytokine production	51/394	489/18614	2.79E-21	5.40E-19	3.70E-19	199/567/719/728/834/6348/929/920/972/9308/8832/942/64581/1436/1535/1536/2207/2214/63940/84868/3091/3113/3115/3133/3162/3459/3606/3553/3394/9636/7805/3965/10288/23643/4332/114548/8013/5008/5142/5295/5452/5734/5743/5788/29108/28984/58515/6556/7097/54209/7305	51
ccRCC5	GO:0022407	regulation of cell-cell adhesion	51/394	491/18614	3.35E-21	6.20E-19	4.25E-19	60/199/567/920/972/9308/942/11151/1445/81704/84034/2213/83706/10875/53827/10457/84868/3108/3109/3113/3115/3117/3118/3119/3122/3123/3127/3133/3606/3553/3676/3689/7805/3965/10288/11006/4067/3071/84807/114548/8013/5329/5777/5788/29108/28984/58515/6688/10673/11326/64115	51
ccRCC5	GO:1903037	regulation of leukocyte cell-cell adhesion	45/394	378/18614	3.66E-21	6.51E-19	4.46E-19	60/199/567/920/972/9308/942/11151/1445/81704/2213/10875/10457/84868/3108/3109/3113/3115/3117/3118/3119/3122/3123/3127/3133/3606/3553/3676/3689/7805/3965/10288/11006/4067/3071/84807/114548/8013/5777/5788/29108/58515/10673/11326/64115	45
ccRCC5	GO:0002460	adaptive immune response based on somatic recombination of immune receptors built from immunoglobulin superfamily domains	41/394	311/18614	5.09E-21	8.68E-19	5.94E-19	567/712/713/714/920/972/64581/1075/1512/2207/2209/2213/2214/84868/3107/3108/3109/3113/3115/3117/3118/3119/3122/3123/3127/3133/3606/3553/11006/4208/3071/84807/114548/5777/5788/6556/7128/7133/10673/54209/7454	41
ccRCC5	GO:0002697	regulation of immune effector process	45/394	384/18614	6.95E-21	1.14E-18	7.81E-19	2/54/409/558/567/684/972/8832/942/64581/1524/2209/2213/10875/2896/84868/3107/3109/3122/3123/3133/3162/3606/3553/3689/7805/3965/11006/4067/653361/3071/84807/114548/8013/5777/5788/29108/5880/5272/6688/7133/54209/7305/11326/7454	45
ccRCC5	GO:0050870	positive regulation of T cell activation	37/394	249/18614	7.22E-21	1.14E-18	7.81E-19	60/199/567/920/972/9308/942/11151/1445/81704/84868/3108/3109/3113/3115/3117/3118/3119/3122/3123/3127/3133/3606/3553/3965/10288/11006/4067/3071/84807/114548/5777/5788/29108/58515/10673/64115	37
ccRCC5	GO:0002764	immune response-regulating signaling pathway	48/394	450/18614	1.77E-20	2.69E-18	1.84E-18	409/719/728/834/929/64581/1445/1512/1520/1535/2207/2209/2213/2214/2357/2359/2533/2885/84868/3055/3115/3119/3123/7805/7462/3937/10288/11006/23643/4067/4208/4332/3071/4792/84807/4814/114548/8013/5142/5777/5788/29108/51296/9473/7097/7128/54209/7305	48
ccRCC5	GO:0045785	positive regulation of cell adhesion	49/394	482/18614	5.37E-20	7.89E-18	5.40E-18	60/199/54518/10109/567/920/972/9308/942/11151/1445/1601/81704/84034/2335/84868/3108/3109/3113/3115/3117/3118/3119/3122/3123/3127/3133/3606/3553/3676/3689/3965/10288/11006/3987/4067/3071/84807/114548/8013/8829/5329/5777/5788/29108/6093/58515/10673/64115	49
ccRCC5	GO:0002449	lymphocyte mediated immunity	39/394	300/18614	8.06E-20	1.14E-17	7.84E-18	409/567/712/713/714/972/11151/1075/1512/2207/2209/2213/2214/84868/3107/3108/3109/3113/3115/3117/3118/3119/3122/3123/3127/3133/3606/3553/3965/11006/3071/4818/114548/5777/5788/5272/7133/54209/7454	39
ccRCC5	GO:0006909	phagocytosis	35/394	236/18614	9.11E-20	1.25E-17	8.58E-18	19/199/558/51411/929/9936/64581/11151/1445/1535/1794/2207/2209/2213/2934/3055/3553/3394/3689/4067/4481/4627/4688/4689/3071/5175/122618/5788/29108/55647/11031/6556/7097/54209/7305	35
ccRCC5	GO:0050900	leukocyte migration	44/394	393/18614	1.17E-19	1.56E-17	1.07E-17	199/719/728/6348/6349/6351/972/51192/11151/1436/1524/58191/3576/7852/81704/1910/2207/1880/63940/3055/3162/3553/3676/3689/120425/3965/5641/4067/4478/4627/3071/4814/5142/5175/5295/5734/29108/5880/6093/6279/6280/58515/6688/54209	44
ccRCC5	GO:0050670	regulation of lymphocyte proliferation	35/394	239/18614	1.39E-19	1.79E-17	1.23E-17	199/637/972/942/11151/2213/2214/10457/1880/84868/3109/3113/3115/3123/3133/3606/3553/3965/10288/11006/7940/4067/4208/4332/3071/5777/5788/29108/5880/58515/7133/10673/7305/11326/64115	35
ccRCC5	GO:0046651	lymphocyte proliferation	39/394	306/18614	1.64E-19	2.06E-17	1.41E-17	199/637/972/942/11151/1794/81704/2213/2214/10457/1880/84868/3109/3113/3115/3123/3133/3606/3553/3965/10288/11006/7940/4067/4208/4332/4478/3071/5777/5788/29108/5880/58515/6556/7133/10673/7305/11326/64115	39
ccRCC5	GO:0032944	regulation of mononuclear cell proliferation	35/394	243/18614	2.40E-19	2.93E-17	2.00E-17	199/637/972/942/11151/2213/2214/10457/1880/84868/3109/3113/3115/3123/3133/3606/3553/3965/10288/11006/7940/4067/4208/4332/3071/5777/5788/29108/5880/58515/7133/10673/7305/11326/64115	35
ccRCC5	GO:0002237	response to molecule of bacterial origin	42/394	366/18614	3.33E-19	3.94E-17	2.70E-17	19/54/558/567/728/114769/834/6348/929/968/942/1524/3576/1910/2213/84868/3055/3587/3606/3553/3394/3965/10288/9450/23643/4067/4208/4360/4792/114548/5142/5734/5743/29108/6279/6280/6556/6688/7097/7128/7133/54209	42
ccRCC5	GO:0032943	mononuclear cell proliferation	39/394	313/18614	3.68E-19	4.24E-17	2.91E-17	199/637/972/942/11151/1794/81704/2213/2214/10457/1880/84868/3109/3113/3115/3123/3133/3606/3553/3965/10288/11006/7940/4067/4208/4332/4478/3071/5777/5788/29108/5880/58515/6556/7133/10673/7305/11326/64115	39
ccRCC5	GO:0002757	immune response-activating signaling pathway	44/394	423/18614	2.04E-18	2.28E-16	1.57E-16	409/719/728/834/929/64581/1445/1520/1535/2207/2213/2357/2359/2533/2885/84868/3055/3115/3119/3123/7805/7462/3937/11006/23643/4067/4208/4332/3071/4792/84807/4814/114548/8013/5142/5777/5788/29108/51296/9473/7097/7128/54209/7305	44
ccRCC5	GO:0002768	immune response-regulating cell surface receptor signaling pathway	39/394	329/18614	2.15E-18	2.35E-16	1.61E-16	719/728/929/64581/1445/1535/2207/2209/2213/2214/2357/2359/2533/2885/3055/3115/3119/3123/7805/7462/3937/10288/11006/23643/4067/4208/4332/3071/4792/84807/4814/8013/5142/5777/5788/9473/7128/54209/7305	39
ccRCC5	GO:0032496	response to lipopolysaccharide	39/394	345/18614	1.13E-17	1.21E-15	8.27E-16	19/54/558/114769/834/6348/929/968/942/1524/3576/1910/84868/3055/3587/3606/3553/3394/3965/10288/9450/23643/4067/4208/4360/4792/114548/5142/5734/5743/29108/6279/6280/6556/6688/7097/7128/7133/54209	39
ccRCC5	GO:0002683	negative regulation of immune system process	46/394	487/18614	1.48E-17	1.54E-15	1.05E-15	2/54/325/409/558/684/714/6348/968/972/8832/942/1524/2213/10875/2335/10457/2896/84868/3055/3123/3133/3162/9636/7805/3965/10288/11006/7940/4067/9935/4332/3071/5295/5734/5777/5788/25939/64092/5272/6688/7128/54209/7305/11326/64115	46
ccRCC5	GO:0060326	cell chemotaxis	37/394	312/18614	1.65E-17	1.68E-15	1.15E-15	199/409/51411/719/728/6348/6349/6351/972/51192/11151/1436/1524/58191/3576/7852/9732/1910/2207/1880/63940/3553/3689/120425/3965/5641/4067/3071/4814/8829/5142/5880/391/6279/6280/6688/7114	37
ccRCC5	GO:0071216	cellular response to biotic stimulus	34/394	264/18614	2.77E-17	2.75E-15	1.88E-15	19/558/114769/834/6348/929/968/942/64581/1524/3576/1910/2213/84868/3055/3606/3553/3394/10288/9450/23643/4067/4208/4360/4792/114548/5142/29108/8243/6688/7097/7128/7133/54209	34
ccRCC5	GO:0002429	immune response-activating cell surface receptor signaling pathway	36/394	302/18614	3.90E-17	3.77E-15	2.59E-15	719/728/929/64581/1445/1535/2207/2213/2357/2359/2533/2885/3055/3115/3119/3123/7805/7462/3937/11006/23643/4067/4208/4332/3071/4792/84807/4814/8013/5142/5777/5788/9473/7128/54209/7305	36
ccRCC5	GO:0071219	cellular response to molecule of bacterial origin	32/394	237/18614	6.12E-17	5.79E-15	3.97E-15	19/558/114769/834/6348/929/968/942/1524/3576/1910/2213/84868/3055/3606/3553/3394/10288/9450/23643/4067/4208/4360/4792/114548/5142/29108/6688/7097/7128/7133/54209	32
ccRCC5	GO:0071706	tumor necrosis factor superfamily cytokine production	29/394	190/18614	6.46E-17	5.86E-15	4.02E-15	54/409/558/6348/929/8832/942/64581/1524/1535/1536/2214/10457/84868/3133/3459/3965/11006/23643/5295/5777/5788/29108/58515/7097/7128/54209/7305/64115	29
ccRCC5	GO:1903555	regulation of tumor necrosis factor superfamily cytokine production	29/394	190/18614	6.46E-17	5.86E-15	4.02E-15	54/409/558/6348/929/8832/942/64581/1524/1535/1536/2214/10457/84868/3133/3459/3965/11006/23643/5295/5777/5788/29108/58515/7097/7128/54209/7305/64115	29
ccRCC5	GO:0042098	T cell proliferation	30/394	213/18614	1.82E-16	1.61E-14	1.11E-14	199/637/942/11151/1794/81704/10457/84868/3109/3113/3115/3123/3133/3606/3553/3965/10288/11006/4478/3071/5777/5788/29108/5880/58515/6556/7133/10673/11326/64115	30
ccRCC5	GO:0032640	tumor necrosis factor production	28/394	185/18614	2.82E-16	2.41E-14	1.65E-14	54/409/558/6348/929/8832/64581/1524/1535/1536/2214/10457/84868/3133/3459/3965/11006/23643/5295/5777/5788/29108/58515/7097/7128/54209/7305/64115	28
ccRCC5	GO:0032680	regulation of tumor necrosis factor production	28/394	185/18614	2.82E-16	2.41E-14	1.65E-14	54/409/558/6348/929/8832/64581/1524/1535/1536/2214/10457/84868/3133/3459/3965/11006/23643/5295/5777/5788/29108/58515/7097/7128/54209/7305/64115	28
ccRCC5	GO:0007015	actin filament organization	42/394	442/18614	3.36E-16	2.81E-14	1.92E-14	10097/199/93663/10095/10109/10094/10093/10092/800/832/55704/11151/23406/9535/8477/2885/2934/3055/3059/10788/3936/80774/4082/4542/3071/8829/221692/5295/5341/5734/29108/5880/28984/391/6093/30011/57698/7114/7170/7171/7408/7454	42
ccRCC5	GO:0071222	cellular response to lipopolysaccharide	30/394	224/18614	7.44E-16	6.10E-14	4.18E-14	19/558/114769/834/6348/929/968/942/1524/3576/1910/84868/3055/3606/3553/3394/10288/9450/23643/4067/4208/4360/4792/114548/5142/29108/6688/7097/7128/7133	30
ccRCC5	GO:0030595	leukocyte chemotaxis	31/394	241/18614	7.65E-16	6.15E-14	4.21E-14	199/719/728/6348/6349/6351/972/51192/11151/1436/1524/58191/3576/7852/1910/2207/1880/63940/3553/3689/120425/3965/5641/4067/3071/4814/5142/5880/6279/6280/6688	31
ccRCC5	GO:1903131	mononuclear cell differentiation	43/394	474/18614	7.83E-16	6.18E-14	4.23E-14	60/325/558/567/920/972/9308/942/1436/1514/55619/1794/2207/2213/10875/1880/3122/3123/10320/3606/3553/3394/3676/3965/10288/11006/4067/9935/4495/4627/3071/84807/114548/5295/639/5734/5777/5788/6688/10673/54209/64115/678	43
ccRCC5	GO:0050866	negative regulation of cell activation	30/394	225/18614	8.42E-16	6.53E-14	4.47E-14	348/558/972/8832/942/2213/10875/2335/10457/2896/84868/3123/3162/7805/3965/10288/11006/7940/4067/4332/3071/5777/5788/64092/6688/7128/54209/7305/11326/64115	30
ccRCC5	GO:0002399	MHC class II protein complex assembly	11/394	16/18614	1.32E-15	9.89E-14	6.77E-14	567/3108/3109/3113/3115/3117/3118/3119/3122/3123/3127	11
ccRCC5	GO:0002503	peptide antigen assembly with MHC class II protein complex	11/394	16/18614	1.32E-15	9.89E-14	6.77E-14	567/3108/3109/3113/3115/3117/3118/3119/3122/3123/3127	11
ccRCC5	GO:0002703	regulation of leukocyte mediated immunity	31/394	246/18614	1.37E-15	1.01E-13	6.90E-14	409/567/684/8832/64581/1524/2209/2213/84868/3107/3122/3123/3133/3162/3606/3553/3689/3965/11006/4067/3071/114548/5777/5788/5880/5272/6688/7133/54209/7305/7454	31
ccRCC5	GO:0070665	positive regulation of leukocyte proliferation	26/394	166/18614	1.43E-15	1.03E-13	7.09E-14	199/684/972/942/11151/1436/1438/2214/1880/84868/3109/3113/3115/3133/3606/3553/3965/10288/4067/4208/3071/5788/29108/5880/58515/10673	26
ccRCC5	GO:0002695	negative regulation of leukocyte activation	28/394	202/18614	2.88E-15	2.05E-13	1.40E-13	558/972/8832/942/2213/10875/2335/10457/2896/84868/3123/3162/7805/3965/10288/11006/7940/4067/4332/3071/5777/5788/64092/6688/7128/7305/11326/64115	28
ccRCC5	GO:0042129	regulation of T cell proliferation	26/394	183/18614	1.59E-14	1.11E-12	7.62E-13	199/637/942/11151/10457/84868/3109/3113/3115/3123/3133/3606/3553/3965/10288/11006/3071/5777/5788/29108/5880/58515/7133/10673/11326/64115	26
ccRCC5	GO:0001909	leukocyte mediated cytotoxicity	23/394	139/18614	1.90E-14	1.30E-12	8.93E-13	409/567/11151/1075/1512/1524/2209/2213/2214/84868/3107/3122/3123/3133/3606/3965/3071/4818/5777/5788/5272/6688/7305	23
ccRCC5	GO:0045730	respiratory burst	14/394	39/18614	2.69E-14	1.82E-12	1.25E-12	1043/64581/1535/1536/2896/3055/3643/653361/4688/4689/5880/58515/6556/54209	14
ccRCC5	GO:0050727	regulation of inflammatory response	38/394	414/18614	2.86E-14	1.91E-12	1.31E-12	54/241/313/325/348/114769/834/6348/1075/1910/2209/2213/63940/2896/3055/3123/3133/3606/3553/4067/284207/653361/4792/4814/4818/114548/5008/5734/5743/5788/29108/6279/6280/7097/7114/7128/7133/54209	38
ccRCC5	GO:1903706	regulation of hemopoiesis	38/394	415/18614	3.09E-14	2.03E-12	1.39E-12	60/325/558/567/714/6348/920/972/9308/942/2124/2213/10875/3059/3091/3122/3123/3606/9636/3965/10288/11006/4067/9935/4208/3071/4792/84807/114548/5295/639/5777/5788/6688/54209/7305/64115/678	38
ccRCC5	GO:0002819	regulation of adaptive immune response	27/394	205/18614	3.30E-14	2.13E-12	1.46E-12	567/920/64581/2209/2213/84868/3107/3122/3123/3133/3606/3553/11006/4208/3071/84807/114548/5777/5788/29108/64092/6556/7128/7133/10673/54209/7454	27
ccRCC5	GO:0097529	myeloid leukocyte migration	29/394	241/18614	3.93E-14	2.50E-12	1.71E-12	199/719/728/6348/6349/6351/972/51192/1436/1524/3576/1910/2207/3553/3689/120425/5641/4067/3071/5142/5175/5295/5734/5880/6279/6280/58515/6688/54209	29
ccRCC5	GO:0002831	regulation of response to biotic stimulus	40/394	463/18614	4.32E-14	2.71E-12	1.85E-12	2/348/409/114769/834/929/64581/1520/1535/84034/2213/10875/2896/84868/3055/3123/3133/3553/9636/3965/9450/23643/4067/4332/653361/4792/4814/114548/5777/29108/25939/58515/5272/51296/6688/7097/7128/54209/7305/11326	40
ccRCC5	GO:0002396	MHC protein complex assembly	11/394	20/18614	4.71E-14	2.87E-12	1.97E-12	567/3108/3109/3113/3115/3117/3118/3119/3122/3123/3127	11
ccRCC5	GO:0002501	peptide antigen assembly with MHC protein complex	11/394	20/18614	4.71E-14	2.87E-12	1.97E-12	567/3108/3109/3113/3115/3117/3118/3119/3122/3123/3127	11
ccRCC5	GO:0016064	immunoglobulin mediated immune response	23/394	145/18614	4.86E-14	2.91E-12	2.00E-12	567/712/713/714/972/2207/2209/2213/2214/3108/3109/3113/3115/3117/3118/3119/3122/3123/3127/3133/5777/5788/54209	23
ccRCC5	GO:1902105	regulation of leukocyte differentiation	33/394	319/18614	5.32E-14	3.15E-12	2.16E-12	60/325/558/714/6348/920/972/9308/942/2124/2213/10875/3059/3122/3123/3606/3965/10288/11006/4067/9935/3071/84807/114548/5295/639/5777/5788/6688/54209/7305/64115/678	33
ccRCC5	GO:0019724	B cell mediated immunity	23/394	148/18614	7.63E-14	4.46E-12	3.05E-12	567/712/713/714/972/2207/2209/2213/2214/3108/3109/3113/3115/3117/3118/3119/3122/3123/3127/3133/5777/5788/54209	23
ccRCC5	GO:0002698	negative regulation of immune effector process	21/394	122/18614	1.18E-13	6.79E-12	4.65E-12	2/54/409/558/684/8832/1524/2213/10875/2896/84868/3133/3162/3965/11006/3071/5777/5788/5272/6688/11326	21
ccRCC5	GO:0042116	macrophage activation	20/394	109/18614	1.30E-13	7.36E-12	5.04E-12	199/712/728/6348/972/8832/1075/1524/2213/2214/2896/84868/3459/3689/5788/6556/7097/54209/7305/11326	20
ccRCC5	GO:0034341	response to type II interferon	22/394	139/18614	1.83E-13	1.02E-11	7.01E-12	10097/199/684/834/6348/6349/6351/972/4261/58191/115361/2934/3055/3113/3459/3394/3965/4360/55647/6556/7097/7454	22
ccRCC5	GO:0002275	myeloid cell activation involved in immune response	19/394	98/18614	1.88E-13	1.04E-11	7.13E-12	6348/8832/1524/1794/2207/2896/84868/3162/3689/7462/3965/4067/8013/5777/29108/5880/6688/54209/7305	19
ccRCC5	GO:0031349	positive regulation of defense response	38/394	441/18614	2.10E-13	1.15E-11	7.88E-12	241/409/834/6348/929/64581/1075/1520/1535/84034/2209/63940/2896/84868/3055/3133/3606/3553/23643/4067/4208/4332/4792/4814/4818/114548/5008/5734/5743/29108/6279/6280/51296/6688/7097/7128/54209/7305	38
ccRCC5	GO:0030098	lymphocyte differentiation	37/394	422/18614	2.62E-13	1.41E-11	9.67E-12	60/558/567/920/972/9308/942/1514/55619/1794/2207/2213/10875/1880/3122/3123/10320/3606/3553/3394/3676/3965/10288/11006/9935/3071/84807/114548/5295/639/5734/5777/5788/6688/10673/64115/678	37
ccRCC5	GO:0150076	neuroinflammatory response	17/394	76/18614	2.98E-13	1.59E-11	1.09E-11	199/712/728/6348/1075/1524/2896/3459/3606/3553/3689/5743/5788/7097/7133/54209/7305	17
ccRCC5	GO:0002822	regulation of adaptive immune response based on somatic recombination of immune receptors built from immunoglobulin superfamily domains	25/394	190/18614	3.08E-13	1.62E-11	1.11E-11	567/920/64581/2209/2213/84868/3107/3122/3123/3133/3606/3553/11006/4208/3071/84807/114548/5777/5788/6556/7128/7133/10673/54209/7454	25
ccRCC5	GO:0002285	lymphocyte activation involved in immune response	26/394	208/18614	3.47E-13	1.78E-11	1.22E-11	54518/972/942/11151/55619/2207/2213/2214/10875/1880/84868/3109/3122/3123/3606/3394/3936/3965/3071/84807/4818/114548/5734/5788/6556/6688	26
ccRCC5	GO:0050777	negative regulation of immune response	25/394	191/18614	3.47E-13	1.78E-11	1.22E-11	2/409/8832/2213/10875/2896/84868/3055/3123/3133/3162/9636/3965/11006/4067/3071/5777/5788/25939/64092/5272/6688/7128/54209/11326	25
ccRCC5	GO:0002687	positive regulation of leukocyte migration	22/394	147/18614	5.92E-13	3.00E-11	2.06E-11	199/719/728/6348/6351/972/11151/1436/1524/3576/81704/63940/3676/3965/5641/3071/5295/29108/5880/58515/6688/54209	22
ccRCC5	GO:0001906	cell killing	25/394	197/18614	7.06E-13	3.54E-11	2.43E-11	409/567/64581/11151/1075/1512/1524/2209/2213/2214/84868/3107/3122/3123/3133/3606/3965/4069/3071/4818/5777/5788/5272/6688/7305	25
ccRCC5	GO:0001818	negative regulation of cytokine production	34/394	371/18614	7.29E-13	3.61E-11	2.47E-11	54/409/558/684/114769/9308/8832/1445/1524/2213/2335/10457/84868/3123/3162/7805/3965/11006/3071/114548/5734/5777/5788/29108/5966/28984/6556/5552/7114/7128/54209/7305/11326/64115	34
ccRCC5	GO:0006898	receptor-mediated endocytosis	28/394	256/18614	1.19E-12	5.82E-11	3.99E-11	1175/341/348/409/567/55589/821/10487/929/1514/8029/58191/3576/1601/2207/2209/2213/2885/3643/3676/3689/11006/4036/4360/4481/5538/11031/23166	28
ccRCC5	GO:1903557	positive regulation of tumor necrosis factor superfamily cytokine production	19/394	109/18614	1.40E-12	6.78E-11	4.65E-11	6348/929/8832/942/64581/1535/1536/2214/84868/3133/3459/3965/23643/5295/5788/29108/58515/7097/7305	19
ccRCC5	GO:0050729	positive regulation of inflammatory response	22/394	154/18614	1.56E-12	7.46E-11	5.11E-11	241/834/6348/1075/2209/63940/2896/3133/3606/3553/4792/4814/4818/114548/5008/5734/5743/29108/6279/6280/7097/54209	22
ccRCC5	GO:0010720	positive regulation of cell development	36/394	432/18614	2.50E-12	1.19E-10	8.13E-11	60/558/920/972/9308/942/64581/1524/7852/2124/2335/3059/3091/3122/3123/3606/3553/3965/10288/11006/4036/4067/23499/3071/84807/114548/4898/8829/5788/57698/6688/7097/7133/54209/7305/64115	36
ccRCC5	GO:0002685	regulation of leukocyte migration	26/394	227/18614	2.69E-12	1.26E-10	8.62E-11	199/719/728/6348/6351/972/11151/1436/1524/3576/81704/63940/3162/3676/3965/5641/4067/4478/3071/5295/5734/29108/5880/58515/6688/54209	26
ccRCC5	GO:0002699	positive regulation of immune effector process	28/394	267/18614	3.33E-12	1.54E-10	1.06E-10	567/972/8832/942/64581/2209/3107/3109/3122/3123/3133/3162/3606/3553/3689/7805/3965/4067/84807/114548/8013/5777/5788/29108/5880/6688/54209/7305	28
ccRCC5	GO:0050671	positive regulation of lymphocyte proliferation	21/394	145/18614	3.85E-12	1.77E-10	1.21E-10	199/972/942/11151/2214/1880/84868/3109/3113/3115/3133/3606/3553/3965/10288/4208/3071/5788/29108/58515/10673	21
ccRCC5	GO:0045088	regulation of innate immune response	33/394	373/18614	4.24E-12	1.92E-10	1.32E-10	2/348/409/834/929/64581/1520/1535/2213/2896/84868/3055/3133/9636/3965/23643/4067/4332/653361/4792/4814/114548/5777/29108/25939/5272/51296/6688/7097/7128/54209/7305/11326	33
ccRCC5	GO:0061900	glial cell activation	14/394	55/18614	5.70E-12	2.56E-10	1.75E-10	199/712/728/6348/1075/1524/2896/3459/3553/3689/5788/7097/54209/7305	14
ccRCC5	GO:0032946	positive regulation of mononuclear cell proliferation	21/394	148/18614	5.77E-12	2.56E-10	1.76E-10	199/972/942/11151/2214/1880/84868/3109/3113/3115/3133/3606/3553/3965/10288/4208/3071/5788/29108/58515/10673	21
ccRCC5	GO:0002286	T cell activation involved in immune response	19/394	119/18614	7.10E-12	3.12E-10	2.14E-10	54518/972/942/2207/2213/10875/1880/84868/3109/3122/3123/3606/3936/3965/3071/84807/114548/5734/6556	19
ccRCC5	GO:0032760	positive regulation of tumor necrosis factor production	18/394	105/18614	7.37E-12	3.20E-10	2.20E-10	6348/929/8832/64581/1535/1536/2214/84868/3133/3459/3965/23643/5295/5788/29108/58515/7097/7305	18
ccRCC5	GO:0071674	mononuclear cell migration	24/394	202/18614	8.63E-12	3.71E-10	2.55E-10	199/719/728/6348/6349/6351/51192/11151/1436/1524/58191/7852/81704/1880/3676/120425/3965/5641/4067/4478/5175/29108/58515/6688	24
ccRCC5	GO:0051250	negative regulation of lymphocyte activation	22/394	168/18614	9.24E-12	3.94E-10	2.70E-10	558/972/942/2213/10875/10457/84868/3123/7805/3965/10288/11006/7940/4067/4332/3071/5777/64092/7128/7305/11326/64115	22
ccRCC5	GO:0002704	negative regulation of leukocyte mediated immunity	15/394	68/18614	9.41E-12	3.97E-10	2.72E-10	409/684/8832/1524/2213/84868/3133/3162/3965/11006/3071/5777/5788/5272/6688	15
ccRCC5	GO:0030217	T cell differentiation	29/394	300/18614	1.03E-11	4.27E-10	2.92E-10	60/567/920/972/9308/942/1514/1794/2207/10875/1880/3122/3123/3606/3553/3965/10288/11006/9935/3071/84807/114548/5295/639/5734/5788/6688/64115/678	29
ccRCC5	GO:0001774	microglial cell activation	13/394	47/18614	1.03E-11	4.27E-10	2.92E-10	199/712/728/6348/1075/1524/2896/3459/3689/5788/7097/54209/7305	13
ccRCC5	GO:0043299	leukocyte degranulation	16/394	81/18614	1.15E-11	4.68E-10	3.21E-10	6348/8832/11151/2213/2214/3055/3162/3689/7462/3965/4067/3071/4818/8013/5880/6688	16
ccRCC5	GO:0032970	regulation of actin filament-based process	33/394	387/18614	1.15E-11	4.68E-10	3.21E-10	59/93663/397/10109/10094/10092/684/832/55704/11151/23406/1436/9535/8477/2885/2934/3055/3059/10788/4627/3071/8829/5142/5295/5341/5734/29108/28984/391/6093/7114/7408/7454	33
ccRCC5	GO:0097530	granulocyte migration	21/394	156/18614	1.62E-11	6.51E-10	4.46E-10	719/728/6348/6349/6351/972/51192/1436/3576/2207/3553/3689/120425/3071/5142/5175/5734/5880/6279/6280/58515	21
ccRCC5	GO:0002440	production of molecular mediator of immune response	30/394	328/18614	1.82E-11	7.23E-10	4.95E-10	54/558/567/684/972/942/64581/2213/3108/3109/3113/3115/3117/3118/3119/3122/3123/3127/3133/3162/3606/3553/7805/11006/114548/8013/5788/29108/25939/7133	30
ccRCC5	GO:0002269	leukocyte activation involved in inflammatory response	13/394	50/18614	2.46E-11	9.69E-10	6.64E-10	199/712/728/6348/1075/1524/2896/3459/3689/5788/7097/54209/7305	13
ccRCC5	GO:0019221	cytokine-mediated signaling pathway	37/394	492/18614	2.53E-11	9.91E-10	6.79E-10	558/114769/834/6348/6349/6351/920/972/1436/1438/1524/3576/7852/2207/3055/3091/3459/3606/3553/9636/7805/10288/11006/3987/4067/4792/5008/5777/5788/29108/25939/6688/7114/7128/7133/10673/54209	37
ccRCC5	GO:1990266	neutrophil migration	19/394	128/18614	2.67E-11	1.03E-09	7.08E-10	719/728/6348/6349/6351/972/51192/3576/2207/3553/3689/120425/3071/5142/5175/5880/6279/6280/58515	19
ccRCC5	GO:0032609	type II interferon production	18/394	118/18614	5.61E-11	2.13E-09	1.46E-09	558/929/64581/84868/3113/3115/3123/3606/3553/3394/9636/7805/3965/11006/5142/29108/6556/64115	18
ccRCC5	GO:0032649	regulation of type II interferon production	18/394	118/18614	5.61E-11	2.13E-09	1.46E-09	558/929/64581/84868/3113/3115/3123/3606/3553/3394/9636/7805/3965/11006/5142/29108/6556/64115	18
ccRCC5	GO:1902107	positive regulation of leukocyte differentiation	22/394	184/18614	5.72E-11	2.14E-09	1.46E-09	60/558/920/972/9308/942/2124/3059/3122/3123/3606/3965/10288/11006/3071/84807/114548/5788/6688/54209/7305/64115	22
ccRCC5	GO:1903708	positive regulation of hemopoiesis	22/394	184/18614	5.72E-11	2.14E-09	1.46E-09	60/558/920/972/9308/942/2124/3059/3122/3123/3606/3965/10288/11006/3071/84807/114548/5788/6688/54209/7305/64115	22
ccRCC5	GO:0032956	regulation of actin cytoskeleton organization	30/394	346/18614	6.85E-11	2.54E-09	1.74E-09	93663/397/10109/10094/10092/684/832/55704/11151/23406/1436/9535/8477/2885/2934/3055/3059/10788/3071/8829/5295/5341/5734/29108/28984/391/6093/7114/7408/7454	30
ccRCC5	GO:0042102	positive regulation of T cell proliferation	17/394	105/18614	7.30E-11	2.68E-09	1.84E-09	199/942/11151/84868/3109/3113/3115/3133/3606/3553/3965/10288/3071/5788/29108/58515/10673	17
ccRCC5	GO:0030593	neutrophil chemotaxis	17/394	107/18614	9.95E-11	3.62E-09	2.48E-09	719/728/6348/6349/6351/972/51192/3576/2207/3553/3689/120425/3071/5142/5880/6279/6280	17
ccRCC5	GO:0002577	regulation of antigen processing and presentation	9/394	20/18614	1.06E-10	3.85E-09	2.63E-09	968/972/2213/10875/10288/29108/6556/54209/7454	9
ccRCC5	GO:0002444	myeloid leukocyte mediated immunity	17/394	110/18614	1.56E-10	5.59E-09	3.83E-09	6348/8832/1524/2209/2213/2214/3133/3162/3689/7462/3965/4067/8013/5880/5272/6688/7305	17
ccRCC5	GO:0070664	negative regulation of leukocyte proliferation	16/394	96/18614	1.70E-10	6.03E-09	4.13E-09	942/2213/10457/84868/3123/3965/10288/11006/7940/4067/4332/5777/7128/7305/11326/64115	16
ccRCC5	GO:0032722	positive regulation of chemokine production	14/394	70/18614	1.90E-10	6.68E-09	4.57E-09	199/972/8832/64581/1436/84868/3091/3162/3606/3553/3965/29108/58515/7097	14
ccRCC5	GO:0050921	positive regulation of chemotaxis	19/394	143/18614	1.91E-10	6.68E-09	4.57E-09	199/719/728/6348/6351/972/1436/1524/3576/7852/63940/3965/5641/3071/8829/5880/6688/7114/54209	19
ccRCC5	GO:0032635	interleukin-6 production	21/394	178/18614	2.02E-10	6.96E-09	4.77E-09	199/409/972/8832/64581/1445/1535/84868/3553/3965/10288/11006/3071/5452/5777/29108/58515/7097/7128/54209/7305	21
ccRCC5	GO:0032675	regulation of interleukin-6 production	21/394	178/18614	2.02E-10	6.96E-09	4.77E-09	199/409/972/8832/64581/1445/1535/84868/3553/3965/10288/11006/3071/5452/5777/29108/58515/7097/7128/54209/7305	21
ccRCC5	GO:0070371	ERK1 and ERK2 cascade	29/394	341/18614	2.28E-10	7.77E-09	5.32E-09	59/348/409/728/6348/6349/6351/920/972/1436/1445/1512/1601/2335/2771/10457/1880/84868/3123/3553/3965/4067/8829/5734/5777/5788/29108/54209/678	29
ccRCC5	GO:0032642	regulation of chemokine production	16/394	98/18614	2.34E-10	7.91E-09	5.42E-09	199/972/8832/64581/1436/84868/3091/3162/3606/3553/3965/11006/29108/58515/7097/54209	16
ccRCC5	GO:0032602	chemokine production	16/394	99/18614	2.73E-10	9.18E-09	6.29E-09	199/972/8832/64581/1436/84868/3091/3162/3606/3553/3965/11006/29108/58515/7097/54209	16
ccRCC5	GO:0050864	regulation of B cell activation	18/394	130/18614	2.90E-10	9.66E-09	6.62E-09	972/2213/1880/7805/4067/4208/4332/3071/5777/5788/64092/30011/6688/9473/7128/10673/7305/678	18
ccRCC5	GO:0006911	phagocytosis	engulfment	12/394	49/18614	3.12E-10	1.03E-08	7.06E-09	19/199/51411/2209/2213/2934/3689/4481/4627/3071/11031/54209	12
ccRCC5	GO:0071621	granulocyte chemotaxis	18/394	131/18614	3.30E-10	1.08E-08	7.41E-09	719/728/6348/6349/6351/972/51192/1436/3576/2207/3553/3689/120425/3071/5142/5880/6279/6280	18
ccRCC5	GO:0071346	cellular response to type II interferon	17/394	116/18614	3.68E-10	1.20E-08	8.21E-09	10097/199/834/6348/6349/6351/115361/2934/3055/3113/3459/3394/3965/4360/55647/7097/7454	17
ccRCC5	GO:0050764	regulation of phagocytosis	16/394	101/18614	3.72E-10	1.20E-08	8.23E-09	64581/1445/1535/1794/2207/2209/2213/3055/3553/3071/5788/29108/11031/6556/7097/54209	16
ccRCC5	GO:0002706	regulation of lymphocyte mediated immunity	21/394	184/18614	3.77E-10	1.21E-08	8.28E-09	409/567/2209/2213/84868/3107/3122/3123/3133/3606/3553/3965/11006/3071/114548/5777/5788/5272/7133/54209/7454	21
ccRCC5	GO:0031348	negative regulation of defense response	26/394	284/18614	4.11E-10	1.31E-08	8.95E-09	2/54/313/325/348/409/2213/10875/2896/84868/3055/3123/3133/9636/3965/4067/284207/114548/5734/5788/25939/5272/7128/7133/54209/11326	26
ccRCC5	GO:0050672	negative regulation of lymphocyte proliferation	15/394	88/18614	4.58E-10	1.45E-08	9.90E-09	942/2213/10457/84868/3123/3965/10288/11006/7940/4067/4332/5777/7305/11326/64115	15
ccRCC5	GO:0032945	negative regulation of mononuclear cell proliferation	15/394	89/18614	5.40E-10	1.69E-08	1.16E-08	942/2213/10457/84868/3123/3965/10288/11006/7940/4067/4332/5777/7305/11326/64115	15
ccRCC5	GO:0052547	regulation of peptidase activity	32/394	425/18614	5.80E-10	1.81E-08	1.24E-08	2/409/637/114769/834/64581/1471/1475/1508/1509/1512/1514/1520/2896/2934/7805/3965/5641/4067/114548/4898/5329/5721/5743/29108/6279/6280/5265/5272/6582/7077/64115	32
ccRCC5	GO:0110053	regulation of actin filament organization	25/394	268/18614	6.07E-10	1.87E-08	1.28E-08	93663/10109/10094/10092/832/55704/11151/23406/9535/8477/2885/2934/3055/3059/3071/8829/5295/5341/5734/29108/28984/6093/7114/7408/7454	25
ccRCC5	GO:0006959	humoral immune response	24/394	250/18614	7.54E-10	2.31E-08	1.58E-08	2/712/713/714/9308/1675/3576/2213/1880/3119/3123/3133/3553/4069/4208/5452/5777/5788/28984/6039/6280/6556/54209/11326	24
ccRCC5	GO:0071675	regulation of mononuclear cell migration	17/394	122/18614	8.24E-10	2.51E-08	1.72E-08	199/719/728/6348/6351/11151/1436/1524/81704/3676/3965/5641/4067/4478/29108/58515/6688	17
ccRCC5	GO:0031663	lipopolysaccharide-mediated signaling pathway	13/394	65/18614	8.53E-10	2.58E-08	1.77E-08	114769/6348/929/3055/3606/3553/9450/23643/4067/4792/6688/7097/7128	13
ccRCC5	GO:0045862	positive regulation of proteolysis	29/394	365/18614	1.12E-09	3.35E-08	2.29E-08	348/637/834/64581/1075/1509/1512/1514/1520/1601/2896/2934/9709/3553/7805/3965/5641/4067/4627/114548/4898/5721/29108/6279/6280/6582/7133/54209/64115	29
ccRCC5	GO:0042113	B cell activation	25/394	276/18614	1.12E-09	3.35E-08	2.29E-08	684/972/942/55619/2213/1880/3394/3676/7805/7462/4067/4208/4332/3071/5295/5777/5788/64092/30011/6688/9473/7128/10673/7305/678	25
ccRCC5	GO:0031341	regulation of cell killing	16/394	110/18614	1.37E-09	4.04E-08	2.77E-08	409/567/64581/1524/2213/84868/3107/3122/3123/3133/3965/3071/5788/5272/6688/7305	16
ccRCC5	GO:0001910	regulation of leukocyte mediated cytotoxicity	15/394	95/18614	1.39E-09	4.09E-08	2.80E-08	409/567/1524/2213/84868/3107/3122/3123/3133/3965/3071/5788/5272/6688/7305	15
ccRCC5	GO:0002690	positive regulation of leukocyte chemotaxis	15/394	96/18614	1.62E-09	4.72E-08	3.24E-08	199/719/728/6348/6351/972/1436/1524/3576/63940/3965/5641/3071/5880/6688	15
ccRCC5	GO:0001911	negative regulation of leukocyte mediated cytotoxicity	9/394	26/18614	1.77E-09	5.13E-08	3.52E-08	409/1524/2213/84868/3133/3965/3071/5788/5272	9
ccRCC5	GO:0030099	myeloid cell differentiation	31/394	421/18614	1.87E-09	5.37E-08	3.68E-08	325/567/714/6348/920/972/1436/2124/1880/3059/3091/3123/10320/3394/9636/11006/4067/9935/4208/4495/4627/3071/4792/8761/5295/5777/6688/7097/54209/7305/7351	31
ccRCC5	GO:0050851	antigen receptor-mediated signaling pathway	21/394	201/18614	1.93E-09	5.51E-08	3.77E-08	1445/2213/2533/2885/3115/3119/3123/7805/7462/3937/11006/4067/4208/4332/3071/4792/84807/5142/5777/5788/9473	21
ccRCC5	GO:0002821	positive regulation of adaptive immune response	17/394	129/18614	1.99E-09	5.64E-08	3.87E-08	567/920/64581/2209/3107/3122/3123/3133/3606/3553/84807/114548/5788/29108/6556/10673/54209	17
ccRCC5	GO:0045621	positive regulation of lymphocyte differentiation	17/394	130/18614	2.24E-09	6.33E-08	4.33E-08	60/558/972/9308/942/3122/3123/3606/3965/10288/11006/3071/84807/114548/5788/6688/64115	17
ccRCC5	GO:0002526	acute inflammatory response	16/394	114/18614	2.34E-09	6.55E-08	4.49E-08	2/241/325/9332/1910/2209/2213/2214/2335/3133/3553/114548/5008/5743/6279/5265	16
ccRCC5	GO:0099024	plasma membrane invagination	12/394	58/18614	2.54E-09	7.07E-08	4.84E-08	19/199/51411/2209/2213/2934/3689/4481/4627/3071/11031/54209	12
ccRCC5	GO:0010952	positive regulation of peptidase activity	20/394	185/18614	2.59E-09	7.16E-08	4.91E-08	637/834/64581/1509/1512/1514/1520/2896/2934/7805/3965/5641/4067/114548/5721/29108/6279/6280/6582/64115	20
ccRCC5	GO:0052548	regulation of endopeptidase activity	27/394	336/18614	3.34E-09	9.19E-08	6.30E-08	2/409/637/114769/834/64581/1471/1509/1512/2934/7805/3965/5641/4067/114548/4898/5329/5721/5743/29108/6279/6280/5265/5272/6582/7077/64115	27
ccRCC5	GO:0042742	defense response to bacterium	26/394	314/18614	3.52E-09	9.60E-08	6.58E-08	54/728/920/1535/84034/2207/2209/115361/2896/84868/3133/3606/3553/3394/9636/4069/219972/29108/6035/6039/6279/6280/6556/23166/7097/54209	26
ccRCC5	GO:0070372	regulation of ERK1 and ERK2 cascade	26/394	315/18614	3.76E-09	1.02E-07	6.99E-08	59/348/409/728/6348/6349/6351/920/972/1436/1445/1601/2335/2771/10457/1880/84868/3123/3553/3965/4067/8829/5777/5788/29108/54209	26
ccRCC5	GO:0002886	regulation of myeloid leukocyte mediated immunity	12/394	60/18614	3.83E-09	1.03E-07	7.06E-08	8832/1524/2209/2213/3133/3162/3689/3965/4067/5880/6688/7305	12
ccRCC5	GO:0050766	positive regulation of phagocytosis	13/394	73/18614	3.84E-09	1.03E-07	7.06E-08	64581/1535/1794/2207/2209/2213/3553/3071/5788/29108/11031/6556/54209	13
ccRCC5	GO:0050920	regulation of chemotaxis	22/394	230/18614	4.17E-09	1.11E-07	7.61E-08	199/719/728/6348/6351/972/1436/1524/3576/7852/1880/63940/3965/5641/4067/23077/3071/8829/5880/6688/7114/54209	22
ccRCC5	GO:0002718	regulation of cytokine production involved in immune response	16/394	119/18614	4.43E-09	1.17E-07	8.03E-08	54/558/567/684/972/64581/3133/3162/3606/3553/7805/11006/114548/8013/29108/7133	16
ccRCC5	GO:0045619	regulation of lymphocyte differentiation	21/394	212/18614	5.05E-09	1.33E-07	9.10E-08	60/558/972/9308/942/10875/3122/3123/3606/3965/10288/11006/3071/84807/114548/639/5777/5788/6688/64115/678	21
ccRCC5	GO:0031342	negative regulation of cell killing	9/394	29/18614	5.36E-09	1.40E-07	9.61E-08	409/1524/2213/84868/3133/3965/3071/5788/5272	9
ccRCC5	GO:0002367	cytokine production involved in immune response	16/394	121/18614	5.66E-09	1.47E-07	1.01E-07	54/558/567/684/972/64581/3133/3162/3606/3553/7805/11006/114548/8013/29108/7133	16
ccRCC5	GO:0045637	regulation of myeloid cell differentiation	21/394	214/18614	5.98E-09	1.54E-07	1.06E-07	325/567/714/6348/920/972/2124/3059/3091/3123/9636/11006/4067/9935/4208/3071/4792/5295/6688/54209/7305	21
ccRCC5	GO:0046631	alpha-beta T cell activation	19/394	175/18614	6.06E-09	1.55E-07	1.07E-07	9308/942/1514/1794/1880/3122/3123/3133/3606/3965/11006/3071/84807/4818/114548/639/5734/5788/64115	19
ccRCC5	GO:0032623	interleukin-2 production	12/394	63/18614	6.90E-09	1.75E-07	1.20E-07	920/9308/942/64581/84868/3553/7805/11006/5142/5788/7128/11326	12
ccRCC5	GO:0032663	regulation of interleukin-2 production	12/394	63/18614	6.90E-09	1.75E-07	1.20E-07	920/9308/942/64581/84868/3553/7805/11006/5142/5788/7128/11326	12
ccRCC5	GO:0002824	positive regulation of adaptive immune response based on somatic recombination of immune receptors built from immunoglobulin superfamily domains	16/394	123/18614	7.21E-09	1.82E-07	1.25E-07	567/920/64581/2209/3107/3122/3123/3133/3606/3553/84807/114548/5788/6556/10673/54209	16
ccRCC5	GO:0032729	positive regulation of type II interferon production	13/394	77/18614	7.58E-09	1.90E-07	1.30E-07	929/64581/84868/3113/3115/3606/3553/3394/9636/3965/5142/29108/6556	13
ccRCC5	GO:0002833	positive regulation of response to biotic stimulus	26/394	327/18614	8.20E-09	2.03E-07	1.39E-07	409/834/929/64581/1520/1535/84034/2896/84868/3055/3123/3133/9450/23643/4067/4332/4792/4814/114548/29108/51296/6688/7097/7128/54209/7305	26
ccRCC5	GO:1901214	regulation of neuron death	26/394	327/18614	8.20E-09	2.03E-07	1.39E-07	348/409/558/7832/712/6348/11151/1522/1524/2213/10457/2896/3091/3162/3689/5641/4208/4929/8013/8829/5538/6093/58533/7133/54209/7305	26
ccRCC5	GO:0002456	T cell mediated immunity	16/394	125/18614	9.13E-09	2.25E-07	1.54E-07	567/1075/1512/2213/3107/3122/3123/3133/3606/3553/11006/3071/114548/5788/7133/7454	16
ccRCC5	GO:0010324	membrane invagination	12/394	65/18614	1.00E-08	2.44E-07	1.67E-07	19/199/51411/2209/2213/2934/3689/4481/4627/3071/11031/54209	12
ccRCC5	GO:0002468	dendritic cell antigen processing and presentation	7/394	15/18614	1.00E-08	2.44E-07	1.67E-07	968/972/2213/10875/3122/3123/6556	7
ccRCC5	GO:0002688	regulation of leukocyte chemotaxis	16/394	126/18614	1.03E-08	2.49E-07	1.70E-07	199/719/728/6348/6351/972/1436/1524/3576/63940/3965/5641/4067/3071/5880/6688	16
ccRCC5	GO:0030041	actin filament polymerization	18/394	162/18614	1.06E-08	2.55E-07	1.75E-07	199/93663/10109/10094/10093/10092/832/11151/23406/2885/2934/3055/3059/3071/29108/7114/7408/7454	18
ccRCC5	GO:0032613	interleukin-10 production	12/394	66/18614	1.20E-08	2.86E-07	1.96E-07	9308/64581/2213/3123/9636/3965/11006/29108/7097/54209/7305/64115	12
ccRCC5	GO:0032653	regulation of interleukin-10 production	12/394	66/18614	1.20E-08	2.86E-07	1.96E-07	9308/64581/2213/3123/9636/3965/11006/29108/7097/54209/7305/64115	12
ccRCC5	GO:0032611	interleukin-1 beta production	15/394	112/18614	1.43E-08	3.36E-07	2.30E-07	54/409/114769/834/6348/64581/1524/3965/11006/4332/114548/29108/7128/54209/7305	15
ccRCC5	GO:0032651	regulation of interleukin-1 beta production	15/394	112/18614	1.43E-08	3.36E-07	2.30E-07	54/409/114769/834/6348/64581/1524/3965/11006/4332/114548/29108/7128/54209/7305	15
ccRCC5	GO:0002709	regulation of T cell mediated immunity	14/394	97/18614	1.64E-08	3.83E-07	2.62E-07	567/2213/3107/3122/3123/3133/3606/3553/11006/3071/114548/5788/7133/7454	14
ccRCC5	GO:0042554	superoxide anion generation	10/394	43/18614	1.66E-08	3.86E-07	2.64E-07	54/64581/1535/1536/2771/3689/653361/4688/4689/7305	10
ccRCC5	GO:0002573	myeloid leukocyte differentiation	21/394	227/18614	1.70E-08	3.94E-07	2.70E-07	325/714/6348/920/972/1436/2124/1880/3059/3123/11006/4067/9935/4495/4627/5295/6688/7097/54209/7305/7351	21
ccRCC5	GO:0032612	interleukin-1 production	16/394	131/18614	1.81E-08	4.14E-07	2.84E-07	54/409/114769/834/6348/64581/1524/84868/3965/11006/4332/114548/29108/7128/54209/7305	16
ccRCC5	GO:0032652	regulation of interleukin-1 production	16/394	131/18614	1.81E-08	4.14E-07	2.84E-07	54/409/114769/834/6348/64581/1524/84868/3965/11006/4332/114548/29108/7128/54209/7305	16
ccRCC5	GO:0008064	regulation of actin polymerization or depolymerization	17/394	149/18614	1.83E-08	4.16E-07	2.85E-07	93663/10109/10094/10092/832/11151/23406/2885/2934/3055/3059/3071/5341/29108/7114/7408/7454	17
ccRCC5	GO:0002700	regulation of production of molecular mediator of immune response	19/394	189/18614	2.16E-08	4.89E-07	3.35E-07	54/558/567/684/972/942/64581/2213/3133/3162/3606/3553/7805/11006/114548/8013/5788/29108/7133	19
ccRCC5	GO:0045582	positive regulation of T cell differentiation	15/394	116/18614	2.32E-08	5.23E-07	3.58E-07	60/972/9308/942/3122/3123/3606/3965/10288/11006/3071/84807/114548/5788/64115	15
ccRCC5	GO:0030832	regulation of actin filament length	17/394	152/18614	2.47E-08	5.53E-07	3.79E-07	93663/10109/10094/10092/832/11151/23406/2885/2934/3055/3059/3071/5341/29108/7114/7408/7454	17
ccRCC5	GO:0043372	positive regulation of CD4-positive	alpha-beta T cell differentiation	9/394	34/18614	2.56E-08	5.71E-07	3.91E-07	9308/942/3122/3123/3606/3965/3071/84807/114548	9
ccRCC5	GO:0032102	negative regulation of response to external stimulus	30/394	446/18614	2.71E-08	6.02E-07	4.13E-07	2/54/199/313/325/348/409/114769/2213/10875/2896/84868/3055/3123/3133/9636/3965/4067/284207/114548/8829/5329/5734/5788/25939/5272/7128/7133/54209/11326	30
ccRCC5	GO:0008154	actin polymerization or depolymerization	19/394	192/18614	2.78E-08	6.15E-07	4.21E-07	199/93663/10109/10094/10093/10092/832/11151/23406/2885/2934/3055/3059/3071/5341/29108/7114/7408/7454	19
ccRCC5	GO:0070997	neuron death	27/394	373/18614	3.06E-08	6.72E-07	4.60E-07	348/409/558/637/7832/712/6348/11151/1522/1524/2213/10457/2896/3091/3162/3689/5641/4208/4929/8013/8829/5538/6093/58533/7133/54209/7305	27
ccRCC5	GO:0046635	positive regulation of alpha-beta T cell activation	12/394	72/18614	3.35E-08	7.28E-07	4.99E-07	9308/942/3122/3123/3133/3606/3965/11006/3071/84807/114548/5788	12
ccRCC5	GO:0071677	positive regulation of mononuclear cell migration	12/394	72/18614	3.35E-08	7.28E-07	4.99E-07	199/6348/6351/11151/1524/81704/3676/3965/5641/29108/58515/6688	12
ccRCC5	GO:0001776	leukocyte homeostasis	14/394	103/18614	3.59E-08	7.76E-07	5.32E-07	558/972/11151/55619/1880/3091/3965/3988/4067/4208/3071/5142/7128/10673	14
ccRCC5	GO:1902903	regulation of supramolecular fiber organization	27/394	376/18614	3.61E-08	7.77E-07	5.33E-07	348/93663/10109/10094/10092/832/55704/11151/23406/9535/8477/2885/2934/3055/3059/3071/8829/5295/5341/5734/29108/28984/6093/7114/54209/7408/7454	27
ccRCC5	GO:0002673	regulation of acute inflammatory response	10/394	48/18614	5.14E-08	1.10E-06	7.55E-07	241/325/1910/2209/2213/3133/3553/114548/5008/5743	10
ccRCC5	GO:0002381	immunoglobulin production involved in immunoglobulin-mediated immune response	12/394	75/18614	5.38E-08	1.15E-06	7.85E-07	567/3108/3109/3113/3115/3117/3118/3119/3122/3123/3127/5788	12
ccRCC5	GO:0070374	positive regulation of ERK1 and ERK2 cascade	20/394	222/18614	5.83E-08	1.24E-06	8.47E-07	59/348/409/728/6348/6349/6351/920/972/1436/2771/10457/1880/84868/3123/3965/8829/5788/29108/54209	20
ccRCC5	GO:0044403	biological process involved in symbiotic interaction	24/394	313/18614	6.20E-08	1.31E-06	8.96E-07	325/348/558/6348/6351/920/972/942/57132/4261/1436/1508/1514/1524/3576/7852/2335/2934/3123/3643/3965/219972/4360/8829	24
ccRCC5	GO:0042060	wound healing	29/394	439/18614	6.88E-08	1.45E-06	9.90E-07	59/60/325/348/558/57132/64581/7852/84034/2162/2207/83706/3091/3162/120425/4067/23499/4627/8761/5329/5341/5777/5912/6279/5265/6556/7094/7128/7454	29
ccRCC5	GO:0002887	negative regulation of myeloid leukocyte mediated immunity	6/394	12/18614	7.18E-08	1.50E-06	1.03E-06	8832/1524/2213/3162/3965/6688	6
ccRCC5	GO:0043410	positive regulation of MAPK cascade	31/394	495/18614	8.03E-08	1.67E-06	1.14E-06	59/348/409/728/6348/6349/6351/920/972/1436/1445/2213/2771/10457/1880/84868/3123/3553/3643/7805/3965/4208/653361/8829/5008/5788/29108/6093/6688/51347/54209	31
ccRCC5	GO:1901222	regulation of NIK/NF-kappaB signaling	14/394	110/18614	8.37E-08	1.73E-06	1.19E-06	929/942/84868/3606/3553/7805/3965/3987/4792/114548/6688/7097/7114/54209	14
ccRCC5	GO:0045055	regulated exocytosis	20/394	228/18614	9.06E-08	1.87E-06	1.28E-06	6348/8832/11151/2213/2214/2771/3055/3162/3689/7462/3965/4067/4627/3071/4818/8013/5341/11031/5880/6688	20
ccRCC5	GO:0097242	amyloid-beta clearance	9/394	39/18614	9.41E-08	1.93E-06	1.32E-06	348/728/3459/3643/3689/4036/4481/6093/54209	9
ccRCC5	GO:0002758	innate immune response-activating signaling pathway	19/394	209/18614	1.09E-07	2.21E-06	1.51E-06	409/834/929/64581/1520/1535/84868/3055/23643/4067/4792/4814/114548/29108/51296/7097/7128/54209/7305	19
ccRCC5	GO:0030833	regulation of actin filament polymerization	15/394	130/18614	1.09E-07	2.21E-06	1.51E-06	93663/10109/10094/10092/832/11151/23406/2885/2934/3055/3059/3071/29108/7114/7408	15
ccRCC5	GO:0051235	maintenance of location	25/394	347/18614	1.10E-07	2.22E-06	1.52E-06	19/348/55704/6348/920/11151/1535/2512/2934/3192/3553/3638/3709/4067/4481/4792/123/5777/5788/6279/6280/6546/5552/7114/54209	25
ccRCC5	GO:0046638	positive regulation of alpha-beta T cell differentiation	10/394	52/18614	1.15E-07	2.32E-06	1.59E-06	9308/942/3122/3123/3606/3965/11006/3071/84807/114548	10
ccRCC5	GO:0050868	negative regulation of T cell activation	15/394	131/18614	1.21E-07	2.41E-06	1.65E-06	972/942/2213/10875/10457/84868/3123/7805/3965/10288/11006/3071/5777/11326/64115	15
ccRCC5	GO:0050730	regulation of peptidyl-tyrosine phosphorylation	21/394	255/18614	1.27E-07	2.53E-06	1.73E-06	374/409/920/972/1436/2209/3059/3606/3689/11006/4067/653361/8829/5008/5175/5777/5788/5912/64092/58533/54209	21
ccRCC5	GO:0002218	activation of innate immune response	20/394	233/18614	1.29E-07	2.56E-06	1.76E-06	409/834/929/64581/1520/1535/84868/3055/23643/4067/4332/4792/4814/114548/29108/51296/7097/7128/54209/7305	20
ccRCC5	GO:0070486	leukocyte aggregation	6/394	13/18614	1.31E-07	2.59E-06	1.77E-06	3553/4478/8013/5880/6279/6280	6
ccRCC5	GO:0046634	regulation of alpha-beta T cell activation	14/394	114/18614	1.32E-07	2.59E-06	1.78E-06	9308/942/3122/3123/3133/3606/3965/11006/3071/84807/114548/639/5788/64115	14
ccRCC5	GO:2000116	regulation of cysteine-type endopeptidase activity	20/394	234/18614	1.39E-07	2.71E-06	1.86E-06	409/637/114769/834/64581/1471/1509/1512/2934/7805/3965/5641/114548/5329/5743/29108/6279/6280/5272/6582	20
ccRCC5	GO:0010950	positive regulation of endopeptidase activity	17/394	171/18614	1.41E-07	2.74E-06	1.88E-06	637/834/64581/1509/1512/2934/7805/3965/5641/4067/114548/5721/29108/6279/6280/6582/64115	17
ccRCC5	GO:0035710	CD4-positive	alpha-beta T cell activation	14/394	115/18614	1.47E-07	2.86E-06	1.96E-06	9308/942/1514/1880/3122/3123/3606/3965/3071/84807/4818/114548/5734/64115	14
ccRCC5	GO:0150077	regulation of neuroinflammatory response	9/394	41/18614	1.50E-07	2.89E-06	1.98E-06	6348/1075/2896/3606/3553/5743/5788/7133/54209	9
ccRCC5	GO:0043524	negative regulation of neuron apoptotic process	16/394	155/18614	1.96E-07	3.76E-06	2.58E-06	348/409/558/7832/11151/1524/2896/3091/3162/5641/4208/4929/8829/5538/6093/58533	16
ccRCC5	GO:0043301	negative regulation of leukocyte degranulation	6/394	14/18614	2.25E-07	4.28E-06	2.93E-06	8832/2213/3162/3965/3071/6688	6
ccRCC5	GO:0043523	regulation of neuron apoptotic process	19/394	219/18614	2.26E-07	4.28E-06	2.93E-06	348/409/558/7832/6348/11151/1524/2896/3091/3162/5641/4208/4929/8829/5538/6093/58533/54209/7305	19
ccRCC5	GO:1901215	negative regulation of neuron death	19/394	219/18614	2.26E-07	4.28E-06	2.93E-06	348/409/558/7832/11151/1524/10457/2896/3091/3162/5641/4208/4929/8013/8829/5538/6093/58533/7133	19
ccRCC5	GO:0046632	alpha-beta T cell differentiation	14/394	119/18614	2.27E-07	4.28E-06	2.93E-06	9308/942/1514/1880/3122/3123/3606/3965/11006/3071/84807/114548/639/5734	14
ccRCC5	GO:0090066	regulation of anatomical structure size	30/394	492/18614	2.33E-07	4.37E-06	3.00E-06	348/93663/10109/10094/10092/832/11151/23406/9732/1910/2335/2885/2934/3055/3059/23499/4478/3071/8829/5341/5743/29108/5997/6093/57698/6546/6916/7114/7408/7454	30
ccRCC5	GO:0008360	regulation of cell shape	15/394	138/18614	2.40E-07	4.48E-06	3.07E-06	93663/6348/11151/1436/23136/752/2335/3055/3689/7940/4478/4627/51177/391/30011	15
ccRCC5	GO:0002707	negative regulation of lymphocyte mediated immunity	10/394	56/18614	2.41E-07	4.48E-06	3.07E-06	409/2213/84868/3133/3965/11006/3071/5777/5788/5272	10
ccRCC5	GO:0045010	actin nucleation	10/394	57/18614	2.87E-07	5.29E-06	3.62E-06	10097/10095/10109/10094/10093/10092/11151/9535/2934/10788	10
ccRCC5	GO:2000516	positive regulation of CD4-positive	alpha-beta T cell activation	9/394	44/18614	2.87E-07	5.29E-06	3.62E-06	9308/942/3122/3123/3606/3965/3071/84807/114548	9
ccRCC5	GO:0045580	regulation of T cell differentiation	17/394	180/18614	2.96E-07	5.43E-06	3.72E-06	60/972/9308/942/10875/3122/3123/3606/3965/10288/11006/3071/84807/114548/639/5788/64115	17
ccRCC5	GO:0044409	entry into host	16/394	160/18614	3.03E-07	5.55E-06	3.80E-06	325/558/920/972/942/4261/1508/1514/3576/7852/2934/3123/3643/3965/4360/8829	16
ccRCC5	GO:0002761	regulation of myeloid leukocyte differentiation	14/394	123/18614	3.43E-07	6.25E-06	4.28E-06	325/714/6348/920/972/2124/3059/3123/11006/4067/9935/5295/54209/7305	14
ccRCC5	GO:0038061	NIK/NF-kappaB signaling	15/394	142/18614	3.50E-07	6.34E-06	4.35E-06	929/942/84868/3606/3553/7805/3965/3987/4792/114548/5966/6688/7097/7114/54209	15
ccRCC5	GO:0046637	regulation of alpha-beta T cell differentiation	11/394	73/18614	3.65E-07	6.59E-06	4.51E-06	9308/942/3122/3123/3606/3965/11006/3071/84807/114548/639	11
ccRCC5	GO:0043281	regulation of cysteine-type endopeptidase activity involved in apoptotic process	18/394	204/18614	3.67E-07	6.60E-06	4.52E-06	409/637/114769/834/64581/1509/1512/2934/7805/3965/114548/5329/5743/29108/6279/6280/5272/6582	18
ccRCC5	GO:0018108	peptidyl-tyrosine phosphorylation	25/394	370/18614	3.71E-07	6.64E-06	4.55E-06	374/409/558/920/972/1436/1445/2209/3055/3059/3606/3643/3689/11006/4067/653361/8829/5008/5175/5777/5788/5912/64092/58533/54209	25
ccRCC5	GO:0043367	CD4-positive	alpha-beta T cell differentiation	12/394	89/18614	3.74E-07	6.67E-06	4.57E-06	9308/942/1514/1880/3122/3123/3606/3965/3071/84807/114548/5734	12
ccRCC5	GO:0022408	negative regulation of cell-cell adhesion	18/394	205/18614	3.95E-07	7.01E-06	4.80E-06	972/942/2213/10875/53827/10457/84868/3123/7805/3965/10288/11006/3071/5777/28984/6688/11326/64115	18
ccRCC5	GO:0001913	T cell mediated cytotoxicity	10/394	59/18614	4.02E-07	7.10E-06	4.87E-06	567/1075/1512/2213/3107/3122/3123/3133/3071/5788	10
ccRCC5	GO:0018212	peptidyl-tyrosine modification	25/394	372/18614	4.10E-07	7.22E-06	4.94E-06	374/409/558/920/972/1436/1445/2209/3055/3059/3606/3643/3689/11006/4067/653361/8829/5008/5175/5777/5788/5912/64092/58533/54209	25
ccRCC5	GO:0001782	B cell homeostasis	8/394	34/18614	4.21E-07	7.38E-06	5.06E-06	972/55619/3091/4067/4208/3071/7128/10673	8
ccRCC5	GO:0044000	movement in host	17/394	185/18614	4.37E-07	7.63E-06	5.23E-06	325/558/920/972/942/57132/4261/1508/1514/3576/7852/2934/3123/3643/3965/4360/8829	17
ccRCC5	GO:0061572	actin filament bundle organization	16/394	165/18614	4.62E-07	8.03E-06	5.50E-06	199/800/55704/8477/3936/80774/4082/8829/221692/5295/5341/5734/28984/6093/57698/7454	16
ccRCC5	GO:0045765	regulation of angiogenesis	24/394	349/18614	4.64E-07	8.03E-06	5.50E-06	719/728/23670/1512/1524/3576/7852/1536/84034/2022/2752/10457/2896/3091/3162/3553/3687/4814/8829/28984/6093/6678/23166/7128	24
ccRCC5	GO:0045089	positive regulation of innate immune response	22/394	300/18614	4.76E-07	8.22E-06	5.63E-06	409/834/929/64581/1520/1535/84868/3055/3133/23643/4067/4332/4792/4814/114548/29108/51296/6688/7097/7128/54209/7305	22
ccRCC5	GO:0032633	interleukin-4 production	8/394	35/18614	5.36E-07	9.17E-06	6.28E-06	9308/942/2207/84868/3123/3133/3965/114548	8
ccRCC5	GO:0032673	regulation of interleukin-4 production	8/394	35/18614	5.36E-07	9.17E-06	6.28E-06	9308/942/2207/84868/3123/3133/3965/114548	8
ccRCC5	GO:0051651	maintenance of location in cell	19/394	233/18614	5.89E-07	1.00E-05	6.88E-06	348/55704/6348/920/11151/1535/2512/2934/3192/3638/3709/4067/5777/5788/6279/6280/6546/5552/7114	19
ccRCC5	GO:0048872	homeostasis of number of cells	22/394	304/18614	5.96E-07	1.01E-05	6.94E-06	558/567/972/11151/1524/55619/1880/3059/3091/3162/10320/9636/3965/3988/4067/9935/4208/3071/5142/6688/7128/10673	22
ccRCC5	GO:0002705	positive regulation of leukocyte mediated immunity	15/394	148/18614	5.99E-07	1.01E-05	6.94E-06	567/64581/2209/3107/3122/3123/3133/3606/3553/3689/114548/5788/6688/54209/7305	15
ccRCC5	GO:0034612	response to tumor necrosis factor	20/394	257/18614	6.26E-07	1.04E-05	7.16E-06	427/114769/834/6348/6349/6351/929/58191/3576/1535/7805/3987/4792/5743/29108/7114/7128/7133/10673/678	20
ccRCC5	GO:0030865	cortical cytoskeleton organization	9/394	48/18614	6.29E-07	1.04E-05	7.16E-06	2037/23136/752/3936/3071/5341/391/6093/7094	9
ccRCC5	GO:0036230	granulocyte activation	9/394	48/18614	6.29E-07	1.04E-05	7.16E-06	6348/3576/2207/2213/2896/3606/3689/6688/7305	9
ccRCC5	GO:0043300	regulation of leukocyte degranulation	9/394	48/18614	6.29E-07	1.04E-05	7.16E-06	8832/2213/3162/3689/3965/4067/3071/5880/6688	9
ccRCC5	GO:1901342	regulation of vasculature development	24/394	355/18614	6.30E-07	1.04E-05	7.16E-06	719/728/23670/1512/1524/3576/7852/1536/84034/2022/2752/10457/2896/3091/3162/3553/3687/4814/8829/28984/6093/6678/23166/7128	24
ccRCC5	GO:0043030	regulation of macrophage activation	10/394	62/18614	6.50E-07	1.07E-05	7.35E-06	6348/972/8832/1075/2213/2896/84868/5788/54209/11326	10
ccRCC5	GO:0051402	neuron apoptotic process	20/394	259/18614	7.08E-07	1.17E-05	7.98E-06	348/409/558/637/7832/6348/11151/1524/2896/3091/3162/5641/4208/4929/8829/5538/6093/58533/54209/7305	20
ccRCC5	GO:1903038	negative regulation of leukocyte cell-cell adhesion	15/394	150/18614	7.12E-07	1.17E-05	7.99E-06	972/942/2213/10875/10457/84868/3123/7805/3965/10288/11006/3071/5777/11326/64115	15
ccRCC5	GO:0007229	integrin-mediated signaling pathway	13/394	112/18614	7.18E-07	1.17E-05	8.04E-06	83706/2335/2533/3055/9636/3676/3687/3689/3987/4627/8829/5341/7094	13
ccRCC5	GO:0032720	negative regulation of tumor necrosis factor production	11/394	78/18614	7.25E-07	1.18E-05	8.05E-06	54/409/558/10457/84868/3965/11006/5777/7128/54209/64115	11
ccRCC5	GO:0045824	negative regulation of innate immune response	11/394	78/18614	7.25E-07	1.18E-05	8.05E-06	2/409/2896/84868/3133/9636/3965/25939/5272/7128/11326	11
ccRCC5	GO:1903306	negative regulation of regulated secretory pathway	7/394	26/18614	8.39E-07	1.35E-05	9.28E-06	8832/2213/2771/3162/3965/3071/6688	7
ccRCC5	GO:0031532	actin cytoskeleton reorganization	13/394	114/18614	8.82E-07	1.42E-05	9.72E-06	397/1436/8477/2885/2934/3055/3059/10788/4627/8829/64098/221692/5341	13
ccRCC5	GO:0046718	viral entry into host cell	15/394	153/18614	9.18E-07	1.47E-05	1.01E-05	325/558/920/972/942/4261/1508/1514/7852/2934/3123/3643/3965/4360/8829	15
ccRCC5	GO:0002292	T cell differentiation involved in immune response	11/394	80/18614	9.41E-07	1.50E-05	1.03E-05	942/2207/10875/1880/3122/3123/3606/3965/84807/114548/5734	11
ccRCC5	GO:1903556	negative regulation of tumor necrosis factor superfamily cytokine production	11/394	80/18614	9.41E-07	1.50E-05	1.03E-05	54/409/558/10457/84868/3965/11006/5777/7128/54209/64115	11
ccRCC5	GO:0002291	T cell activation via T cell receptor contact with antigen bound to MHC molecule on antigen presenting cell	5/394	10/18614	9.57E-07	1.52E-05	1.04E-05	54518/10875/84868/3109/3965	5
ccRCC5	GO:0030888	regulation of B cell proliferation	10/394	65/18614	1.02E-06	1.61E-05	1.11E-05	972/2213/1880/4067/4208/4332/3071/5788/10673/7305	10
ccRCC5	GO:0007249	I-kappaB kinase/NF-kappaB signaling	21/394	293/18614	1.26E-06	1.98E-05	1.35E-05	684/114769/834/920/972/64581/1524/1910/3123/3162/3553/3965/11006/4792/29108/5966/6093/6275/7097/7128/54209	21
ccRCC5	GO:0022604	regulation of cell morphogenesis	19/394	245/18614	1.26E-06	1.98E-05	1.35E-05	93663/832/6348/11151/1436/7852/23136/752/2335/3055/3689/7940/23499/4478/4627/51177/391/30011/6678	19
ccRCC5	GO:0006968	cellular defense response	9/394	52/18614	1.28E-06	2.00E-05	1.37E-05	728/1524/10288/4046/23643/4332/653361/4688/7305	9
ccRCC5	GO:0050830	defense response to Gram-positive bacterium	13/394	118/18614	1.31E-06	2.04E-05	1.40E-05	54/728/115361/84868/3133/3606/3553/4069/219972/29108/6035/6039/7097	13
ccRCC5	GO:0032755	positive regulation of interleukin-6 production	12/394	100/18614	1.34E-06	2.08E-05	1.43E-05	199/972/64581/1535/3553/3965/10288/5452/29108/58515/7097/7305	12
ccRCC5	GO:1901224	positive regulation of NIK/NF-kappaB signaling	10/394	67/18614	1.36E-06	2.11E-05	1.44E-05	929/942/84868/3606/3553/7805/3965/3987/7097/54209	10
ccRCC5	GO:0016032	viral process	26/394	426/18614	1.49E-06	2.29E-05	1.57E-05	325/348/558/684/821/6348/6351/920/972/942/57132/4261/1436/1508/1514/3576/7852/2589/2934/3123/3643/9636/3965/4360/8829/26986	26
ccRCC5	GO:0030866	cortical actin cytoskeleton organization	8/394	40/18614	1.60E-06	2.45E-05	1.68E-05	2037/23136/752/3936/3071/5341/6093/7094	8
ccRCC5	GO:0002532	production of molecular mediator involved in inflammatory response	12/394	102/18614	1.66E-06	2.54E-05	1.74E-05	241/64581/63940/2896/3091/11006/4067/653361/23646/122618/29108/54209	12
ccRCC5	GO:0002604	regulation of dendritic cell antigen processing and presentation	5/394	11/18614	1.72E-06	2.62E-05	1.80E-05	968/972/2213/10875/6556	5
ccRCC5	GO:0051017	actin filament bundle assembly	15/394	161/18614	1.75E-06	2.66E-05	1.82E-05	199/800/55704/8477/3936/80774/4082/8829/221692/5295/5341/5734/28984/6093/7454	15
ccRCC5	GO:0072676	lymphocyte migration	13/394	122/18614	1.92E-06	2.90E-05	1.99E-05	199/6348/6349/6351/51192/11151/58191/81704/1880/3676/4478/29108/58515	13
ccRCC5	GO:2000403	positive regulation of lymphocyte migration	8/394	41/18614	1.95E-06	2.93E-05	2.01E-05	199/6348/6351/11151/81704/3676/29108/58515	8
ccRCC5	GO:0051701	biological process involved in interaction with host	17/394	206/18614	1.96E-06	2.95E-05	2.02E-05	325/558/920/972/942/57132/4261/1508/1514/3576/7852/2934/3123/3643/3965/4360/8829	17
ccRCC5	GO:2001056	positive regulation of cysteine-type endopeptidase activity	14/394	142/18614	1.98E-06	2.96E-05	2.03E-05	637/834/64581/1509/1512/2934/7805/3965/5641/114548/29108/6279/6280/6582	14
ccRCC5	GO:0043370	regulation of CD4-positive	alpha-beta T cell differentiation	9/394	55/18614	2.09E-06	3.12E-05	2.14E-05	9308/942/3122/3123/3606/3965/3071/84807/114548	9
ccRCC5	GO:0032535	regulation of cellular component size	23/394	354/18614	2.13E-06	3.15E-05	2.16E-05	348/93663/10109/10094/10092/832/11151/23406/2335/2885/2934/3055/3059/23499/4478/3071/8829/5341/29108/57698/7114/7408/7454	23
ccRCC5	GO:0045766	positive regulation of angiogenesis	16/394	185/18614	2.13E-06	3.15E-05	2.16E-05	719/728/1512/1524/3576/7852/1536/84034/2022/2896/3091/3162/3553/3687/4814/8829	16
ccRCC5	GO:1904018	positive regulation of vasculature development	16/394	185/18614	2.13E-06	3.15E-05	2.16E-05	719/728/1512/1524/3576/7852/1536/84034/2022/2896/3091/3162/3553/3687/4814/8829	16
ccRCC5	GO:0043280	positive regulation of cysteine-type endopeptidase activity involved in apoptotic process	13/394	124/18614	2.31E-06	3.39E-05	2.32E-05	637/834/64581/1509/1512/2934/7805/3965/114548/29108/6279/6280/6582	13
ccRCC5	GO:0043254	regulation of protein-containing complex assembly	25/394	409/18614	2.31E-06	3.39E-05	2.32E-05	19/348/93663/10109/10094/10092/637/832/64581/11151/23406/2885/2934/3055/3059/9636/3936/4478/3071/5341/5734/29108/7114/54209/7408	25
ccRCC5	GO:0072678	T cell migration	10/394	71/18614	2.36E-06	3.43E-05	2.35E-05	199/6348/11151/58191/81704/1880/3676/4478/29108/58515	10
ccRCC5	GO:0042119	neutrophil activation	8/394	42/18614	2.36E-06	3.43E-05	2.35E-05	3576/2207/2213/2896/3606/3689/6688/7305	8
ccRCC5	GO:0002507	tolerance induction	7/394	30/18614	2.41E-06	3.50E-05	2.40E-05	84868/3133/3965/10288/11006/4067/7128	7
ccRCC5	GO:0050728	negative regulation of inflammatory response	16/394	187/18614	2.46E-06	3.55E-05	2.43E-05	54/313/325/348/2213/2896/3055/3123/4067/284207/114548/5734/5788/7128/7133/54209	16
ccRCC5	GO:0002832	negative regulation of response to biotic stimulus	13/394	125/18614	2.53E-06	3.64E-05	2.49E-05	2/409/114769/10875/2896/84868/3133/9636/3965/25939/5272/7128/11326	13
ccRCC5	GO:0002260	lymphocyte homeostasis	10/394	72/18614	2.68E-06	3.84E-05	2.63E-05	972/11151/55619/3091/3965/4067/4208/3071/7128/10673	10
ccRCC5	GO:0042130	negative regulation of T cell proliferation	10/394	72/18614	2.68E-06	3.84E-05	2.63E-05	942/10457/84868/3123/3965/10288/11006/5777/11326/64115	10
ccRCC5	GO:0002221	pattern recognition receptor signaling pathway	16/394	189/18614	2.82E-06	4.02E-05	2.76E-05	409/834/929/1520/1535/84868/23643/4067/4792/4814/114548/29108/51296/7097/7128/54209	16
ccRCC5	GO:0014002	astrocyte development	8/394	43/18614	2.85E-06	4.04E-05	2.77E-05	712/728/2896/3459/3553/6279/6280/54209	8
ccRCC5	GO:0006956	complement activation	9/394	58/18614	3.32E-06	4.69E-05	3.22E-05	2/712/713/714/1675/3553/28984/54209/11326	9
ccRCC5	GO:0032691	negative regulation of interleukin-1 beta production	8/394	44/18614	3.41E-06	4.80E-05	3.29E-05	54/409/114769/1524/11006/114548/7128/54209	8
ccRCC5	GO:0007162	negative regulation of cell adhesion	21/394	312/18614	3.42E-06	4.80E-05	3.29E-05	972/942/2213/10875/53827/10457/84868/3123/7805/3965/10288/11006/3071/5295/5777/5788/28984/6688/7045/11326/64115	21
ccRCC5	GO:0006801	superoxide metabolic process	10/394	74/18614	3.46E-06	4.86E-05	3.33E-05	54/64581/1535/1536/2771/3689/653361/4688/4689/7305	10
ccRCC5	GO:0033619	membrane protein proteolysis	9/394	59/18614	3.84E-06	5.36E-05	3.67E-05	348/1512/3553/4627/9476/4898/6093/7077/7133	9
ccRCC5	GO:0002431	Fc receptor mediated stimulatory signaling pathway	7/394	32/18614	3.85E-06	5.36E-05	3.67E-05	1445/2207/2213/3055/4067/8013/5788	7
ccRCC5	GO:0097028	dendritic cell differentiation	8/394	45/18614	4.08E-06	5.66E-05	3.88E-05	558/2213/3394/3965/10288/4067/6688/54209	8
ccRCC5	GO:0042267	natural killer cell mediated cytotoxicity	10/394	76/18614	4.43E-06	6.13E-05	4.20E-05	409/11151/2214/84868/3133/3606/3965/4818/5777/5272	10
ccRCC5	GO:0038094	Fc-gamma receptor signaling pathway	7/394	33/18614	4.79E-06	6.61E-05	4.53E-05	2207/2209/2213/2214/3055/4067/5788	7
ccRCC5	GO:0034314	Arp2/3 complex-mediated actin nucleation	8/394	46/18614	4.85E-06	6.64E-05	4.55E-05	10097/10095/10109/10094/10093/10092/9535/10788	8
ccRCC5	GO:0032928	regulation of superoxide anion generation	6/394	22/18614	4.85E-06	6.64E-05	4.55E-05	54/64581/1535/2771/3689/7305	6
ccRCC5	GO:0050853	B cell receptor signaling pathway	10/394	77/18614	5.00E-06	6.81E-05	4.66E-05	2213/2885/7462/4067/4208/4332/3071/4792/5777/5788	10
ccRCC5	GO:2000514	regulation of CD4-positive	alpha-beta T cell activation	10/394	77/18614	5.00E-06	6.81E-05	4.66E-05	9308/942/3122/3123/3606/3965/3071/84807/114548/64115	10
ccRCC5	GO:0019058	viral life cycle	21/394	320/18614	5.07E-06	6.88E-05	4.71E-05	325/348/558/684/920/972/942/57132/4261/1508/1514/3576/7852/2934/3123/3643/9636/3965/4360/8829/26986	21
ccRCC5	GO:0046456	icosanoid biosynthetic process	9/394	61/18614	5.10E-06	6.91E-05	4.73E-05	241/834/972/2171/3553/4056/5743/29108/6916	9
ccRCC5	GO:0002220	innate immune response activating cell surface receptor signaling pathway	10/394	78/18614	5.63E-06	7.57E-05	5.18E-05	929/64581/1535/23643/4067/4792/4814/7128/54209/7305	10
ccRCC5	GO:0002437	inflammatory response to antigenic stimulus	10/394	78/18614	5.63E-06	7.57E-05	5.18E-05	2/968/2209/2213/2214/3055/3123/3133/4067/54209	10
ccRCC5	GO:0060759	regulation of response to cytokine stimulus	15/394	177/18614	5.69E-06	7.63E-05	5.23E-05	558/114769/834/972/7852/3091/9636/7805/5777/5788/29108/25939/7097/7128/54209	15
ccRCC5	GO:0045807	positive regulation of endocytosis	11/394	96/18614	5.85E-06	7.82E-05	5.36E-05	348/409/558/567/929/1601/3643/3071/5538/11031/54209	11
ccRCC5	GO:0032743	positive regulation of interleukin-2 production	7/394	34/18614	5.93E-06	7.85E-05	5.38E-05	920/9308/942/64581/3553/5142/5788	7
ccRCC5	GO:0050869	negative regulation of B cell activation	7/394	34/18614	5.93E-06	7.85E-05	5.38E-05	2213/7805/4067/4332/64092/7128/7305	7
ccRCC5	GO:1902624	positive regulation of neutrophil migration	7/394	34/18614	5.93E-06	7.85E-05	5.38E-05	719/728/972/3576/3071/5880/58515	7
ccRCC5	GO:0007596	blood coagulation	17/394	224/18614	6.10E-06	8.05E-05	5.52E-05	60/348/558/84034/2162/2207/83706/4067/4627/8761/5329/5341/5777/5912/5265/7094/7454	17
ccRCC5	GO:0006887	exocytosis	22/394	351/18614	6.32E-06	8.29E-05	5.68E-05	6348/8832/11151/2213/2214/2771/3055/3162/3689/7462/3965/4067/4627/3071/4818/8013/5341/11031/51762/5880/6688/7127	22
ccRCC5	GO:0002228	natural killer cell mediated immunity	10/394	79/18614	6.32E-06	8.29E-05	5.68E-05	409/11151/2214/84868/3133/3606/3965/4818/5777/5272	10
ccRCC5	GO:0045591	positive regulation of regulatory T cell differentiation	6/394	23/18614	6.44E-06	8.42E-05	5.77E-05	3122/3123/3965/10288/11006/64115	6
ccRCC5	GO:0006953	acute-phase response	8/394	48/18614	6.75E-06	8.80E-05	6.03E-05	2/325/9332/1910/2335/3553/5743/5265	8
ccRCC5	GO:0002720	positive regulation of cytokine production involved in immune response	10/394	80/18614	7.09E-06	9.21E-05	6.31E-05	567/972/64581/3133/3606/3553/7805/114548/8013/29108	10
ccRCC5	GO:2001233	regulation of apoptotic signaling pathway	23/394	381/18614	7.22E-06	9.36E-05	6.41E-05	409/637/972/1075/1512/1514/1520/1524/2771/9709/3091/3162/3553/4929/8829/5329/5743/5788/29108/6279/6280/7128/54209	23
ccRCC5	GO:0050731	positive regulation of peptidyl-tyrosine phosphorylation	15/394	181/18614	7.47E-06	9.65E-05	6.61E-05	374/409/920/972/1436/2209/3059/3606/4067/653361/8829/5008/5175/5788/54209	15
ccRCC5	GO:0001667	ameboidal-type cell migration	27/394	496/18614	7.92E-06	0.000101711	6.97E-05	59/348/397/498/10487/11151/1512/1910/2335/2752/2896/3091/3162/3676/5641/23499/4208/4627/8829/5743/28984/6093/6280/6546/6678/7114/9839	27
ccRCC5	GO:0140895	cell surface toll-like receptor signaling pathway	8/394	49/18614	7.92E-06	0.000101711	6.97E-05	929/1535/23643/4067/4792/4814/7128/54209	8
ccRCC5	GO:0050817	coagulation	17/394	229/18614	8.18E-06	0.000104736	7.18E-05	60/348/558/84034/2162/2207/83706/4067/4627/8761/5329/5341/5777/5912/5265/7094/7454	17
ccRCC5	GO:0048143	astrocyte activation	6/394	24/18614	8.44E-06	0.000107327	7.35E-05	712/728/2896/3459/3553/54209	6
ccRCC5	GO:0051043	regulation of membrane protein ectodomain proteolysis	6/394	24/18614	8.44E-06	0.000107327	7.35E-05	348/3553/4898/6093/7077/7133	6
ccRCC5	GO:0007599	hemostasis	17/394	230/18614	8.67E-06	0.000109951	7.53E-05	60/348/558/84034/2162/2207/83706/4067/4627/8761/5329/5341/5777/5912/5265/7094/7454	17
ccRCC5	GO:0030224	monocyte differentiation	7/394	36/18614	8.87E-06	0.00011217	7.69E-05	325/920/972/1436/3123/4495/4627	7
ccRCC5	GO:0050852	T cell receptor signaling pathway	13/394	140/18614	8.90E-06	0.000112194	7.69E-05	1445/2533/3115/3119/3123/7805/3937/11006/84807/5142/5777/5788/9473	13
ccRCC5	GO:0001914	regulation of T cell mediated cytotoxicity	8/394	50/18614	9.26E-06	0.000116415	7.98E-05	567/2213/3107/3122/3123/3133/3071/5788	8
ccRCC5	GO:0050878	regulation of body fluid levels	22/394	361/18614	9.85E-06	0.000123434	8.46E-05	60/348/558/1535/1910/84034/2162/2207/83706/2771/3091/4067/4627/8761/5329/5341/5777/5912/5265/6582/7094/7454	22
ccRCC5	GO:0002679	respiratory burst involved in defense response	5/394	15/18614	1.04E-05	0.000129768	8.89E-05	2896/3055/653361/58515/54209	5
ccRCC5	GO:0071639	positive regulation of monocyte chemotactic protein-1 production	5/394	15/18614	1.04E-05	0.000129768	8.89E-05	8832/64581/3553/3965/58515	5
ccRCC5	GO:0098883	synapse pruning	5/394	15/18614	1.04E-05	0.000129768	8.89E-05	712/713/714/1524/54209	5
ccRCC5	GO:0045920	negative regulation of exocytosis	7/394	37/18614	1.07E-05	0.000133081	9.12E-05	8832/2213/2771/3162/3965/3071/6688	7
ccRCC5	GO:0090023	positive regulation of neutrophil chemotaxis	6/394	25/18614	1.09E-05	0.000134691	9.23E-05	719/728/972/3576/3071/5880	6
ccRCC5	GO:0001959	regulation of cytokine-mediated signaling pathway	14/394	165/18614	1.15E-05	0.000141249	9.68E-05	558/114769/834/972/7852/3091/9636/7805/5777/5788/29108/25939/7128/54209	14
ccRCC5	GO:0071356	cellular response to tumor necrosis factor	17/394	235/18614	1.15E-05	0.000141249	9.68E-05	427/114769/834/6348/6349/6351/3576/1535/7805/3987/4792/29108/7114/7128/7133/10673/678	17
ccRCC5	GO:0002377	immunoglobulin production	16/394	212/18614	1.23E-05	0.000150113	0.000102846	567/942/2213/3108/3109/3113/3115/3117/3118/3119/3122/3123/3127/3133/5788/25939	16
ccRCC5	GO:0032692	negative regulation of interleukin-1 production	8/394	52/18614	1.25E-05	0.00015276	0.00010466	54/409/114769/1524/11006/114548/7128/54209	8
ccRCC5	GO:2000401	regulation of lymphocyte migration	9/394	68/18614	1.27E-05	0.000155048	0.000106227	199/6348/6351/11151/81704/3676/4478/29108/58515	9
ccRCC5	GO:0030100	regulation of endocytosis	16/394	214/18614	1.38E-05	0.000167374	0.000114672	60/1175/341/348/409/558/567/55589/929/1601/3643/3071/5538/11031/6093/54209	16
ccRCC5	GO:1905523	positive regulation of macrophage migration	6/394	26/18614	1.39E-05	0.00016857	0.000115491	719/728/6348/1436/1524/54209	6
ccRCC5	GO:0006690	icosanoid metabolic process	12/394	125/18614	1.40E-05	0.000169279	0.000115977	241/834/972/8824/2171/2938/3553/4056/5743/29108/6916/7097	12
ccRCC5	GO:0032271	regulation of protein polymerization	15/394	191/18614	1.43E-05	0.000171865	0.000117749	93663/10109/10094/10092/832/11151/23406/2885/2934/3055/3059/3071/29108/7114/7408	15
ccRCC5	GO:0002711	positive regulation of T cell mediated immunity	9/394	69/18614	1.44E-05	0.000172066	0.000117887	567/3107/3122/3123/3133/3606/3553/114548/5788	9
ccRCC5	GO:0045576	mast cell activation	9/394	69/18614	1.44E-05	0.000172066	0.000117887	8832/3162/7462/3937/3965/4067/8013/5777/5880	9
ccRCC5	GO:0038093	Fc receptor signaling pathway	8/394	54/18614	1.67E-05	0.000198997	0.000136338	2207/2209/2213/2214/3055/4067/8013/5788	8
ccRCC5	GO:0032753	positive regulation of interleukin-4 production	6/394	27/18614	1.76E-05	0.000209318	0.000143409	942/2207/84868/3133/3965/114548	6
ccRCC5	GO:1901653	cellular response to peptide	22/394	375/18614	1.78E-05	0.000211173	0.00014468	1445/1509/1535/2213/2771/2885/3553/3638/3643/3676/5641/4067/4929/8013/5295/5791/11031/6093/58533/54209/7351/64397	22
ccRCC5	GO:0002294	CD4-positive	alpha-beta T cell differentiation involved in immune response	9/394	71/18614	1.82E-05	0.000215431	0.000147597	942/1880/3122/3123/3606/3965/84807/114548/5734	9
ccRCC5	GO:0052372	modulation by symbiont of entry into host	8/394	55/18614	1.91E-05	0.000226082	0.000154894	325/920/972/4261/3576/2934/3123/3965	8
ccRCC5	GO:0002287	alpha-beta T cell activation involved in immune response	9/394	72/18614	2.04E-05	0.000239671	0.000164204	942/1880/3122/3123/3606/3965/84807/114548/5734	9
ccRCC5	GO:0002293	alpha-beta T cell differentiation involved in immune response	9/394	72/18614	2.04E-05	0.000239671	0.000164204	942/1880/3122/3123/3606/3965/84807/114548/5734	9
ccRCC5	GO:0032488	Cdc42 protein signal transduction	5/394	17/18614	2.08E-05	0.000243314	0.0001667	19/348/8829/57698/7454	5
ccRCC5	GO:0002279	mast cell activation involved in immune response	8/394	56/18614	2.19E-05	0.000253191	0.000173467	8832/3162/7462/3965/4067/8013/5777/5880	8
ccRCC5	GO:0002752	cell surface pattern recognition receptor signaling pathway	8/394	56/18614	2.19E-05	0.000253191	0.000173467	929/1535/23643/4067/4792/4814/7128/54209	8
ccRCC5	GO:0002675	positive regulation of acute inflammatory response	6/394	28/18614	2.20E-05	0.000253191	0.000173467	241/2209/3133/3553/5008/5743	6
ccRCC5	GO:0032703	negative regulation of interleukin-2 production	6/394	28/18614	2.20E-05	0.000253191	0.000173467	84868/7805/11006/5788/7128/11326	6
ccRCC5	GO:0071624	positive regulation of granulocyte chemotaxis	6/394	28/18614	2.20E-05	0.000253191	0.000173467	719/728/972/3576/3071/5880	6
ccRCC5	GO:0150146	cell junction disassembly	6/394	28/18614	2.20E-05	0.000253191	0.000173467	712/713/714/1524/5295/54209	6
ccRCC5	GO:0070527	platelet aggregation	9/394	73/18614	2.29E-05	0.000262549	0.000179879	60/84034/83706/4067/4627/5341/5777/5912/7094	9
ccRCC5	GO:0002448	mast cell mediated immunity	8/394	57/18614	2.50E-05	0.000286978	0.000196615	8832/3162/7462/3965/4067/8013/5880/5272	8
ccRCC5	GO:0031343	positive regulation of cell killing	9/394	74/18614	2.55E-05	0.00029104	0.000199398	567/64581/3107/3122/3123/3133/5788/6688/7305	9
ccRCC5	GO:0032732	positive regulation of interleukin-1 production	9/394	74/18614	2.55E-05	0.00029104	0.000199398	834/6348/64581/84868/3965/4332/114548/29108/7305	9
ccRCC5	GO:0032733	positive regulation of interleukin-10 production	7/394	42/18614	2.57E-05	0.000292056	0.000200095	9308/64581/9636/3965/29108/7097/54209	7
ccRCC5	GO:0051258	protein polymerization	18/394	276/18614	2.60E-05	0.000294749	0.00020194	199/93663/10109/10094/10093/10092/832/11151/23406/2885/2934/3055/3059/3071/29108/7114/7408/7454	18
ccRCC5	GO:0030168	platelet activation	12/394	133/18614	2.62E-05	0.000296606	0.000203212	60/348/558/84034/2207/83706/4067/4627/5341/5777/5912/7094	12
ccRCC5	GO:0060263	regulation of respiratory burst	5/394	18/18614	2.83E-05	0.000316313	0.000216714	64581/2896/3643/653361/5880	5
ccRCC5	GO:0097067	cellular response to thyroid hormone stimulus	5/394	18/18614	2.83E-05	0.000316313	0.000216714	1508/1512/1514/1520/4005	5
ccRCC5	GO:0150078	positive regulation of neuroinflammatory response	5/394	18/18614	2.83E-05	0.000316313	0.000216714	6348/1075/3606/3553/54209	5
ccRCC5	GO:0002702	positive regulation of production of molecular mediator of immune response	12/394	134/18614	2.83E-05	0.000316313	0.000216714	567/972/942/64581/3133/3606/3553/7805/114548/8013/5788/29108	12
ccRCC5	GO:0030225	macrophage differentiation	8/394	58/18614	2.85E-05	0.000318262	0.000218049	714/920/1436/3059/3123/6688/7097/7351	8
ccRCC5	GO:0032689	negative regulation of type II interferon production	7/394	43/18614	3.01E-05	0.000333658	0.000228597	558/84868/3123/7805/3965/11006/64115	7
ccRCC5	GO:0032814	regulation of natural killer cell activation	7/394	43/18614	3.01E-05	0.000333658	0.000228597	558/2214/84868/3133/3606/639/7305	7
ccRCC5	GO:0034142	toll-like receptor 4 signaling pathway	7/394	43/18614	3.01E-05	0.000333658	0.000228597	929/23643/4067/4792/4814/7128/54209	7
ccRCC5	GO:0006509	membrane protein ectodomain proteolysis	7/394	44/18614	3.52E-05	0.000387617	0.000265566	348/3553/4627/4898/6093/7077/7133	7
ccRCC5	GO:0033003	regulation of mast cell activation	7/394	44/18614	3.52E-05	0.000387617	0.000265566	8832/3162/3965/4067/8013/5777/5880	7
ccRCC5	GO:0033007	negative regulation of mast cell activation involved in immune response	4/394	10/18614	3.75E-05	0.000411029	0.000281606	8832/3162/3965/5777	4
ccRCC5	GO:0002281	macrophage activation involved in immune response	5/394	19/18614	3.77E-05	0.000411029	0.000281606	1524/2896/84868/54209/7305	5
ccRCC5	GO:0032930	positive regulation of superoxide anion generation	5/394	19/18614	3.77E-05	0.000411029	0.000281606	64581/1535/2771/3689/7305	5
ccRCC5	GO:0071800	podosome assembly	5/394	19/18614	3.77E-05	0.000411029	0.000281606	51411/2934/3055/3936/4478	5
ccRCC5	GO:0034109	homotypic cell-cell adhesion	10/394	97/18614	3.94E-05	0.000428188	0.000293362	60/84034/83706/4067/4627/5329/5341/5777/5912/7094	10
ccRCC5	GO:0031295	T cell costimulation	7/394	45/18614	4.09E-05	0.00044274	0.000303332	942/1445/10288/11006/4067/5777/10673	7
ccRCC5	GO:1902622	regulation of neutrophil migration	7/394	45/18614	4.09E-05	0.00044274	0.000303332	719/728/972/3576/3071/5880/58515	7
ccRCC5	GO:0043903	regulation of biological process involved in symbiotic interaction	8/394	61/18614	4.15E-05	0.000445995	0.000305562	325/920/972/4261/3576/2934/3123/3965	8
ccRCC5	GO:1905517	macrophage migration	8/394	61/18614	4.15E-05	0.000445995	0.000305562	719/728/6348/51192/1436/1524/1910/54209	8
ccRCC5	GO:0010721	negative regulation of cell development	18/394	286/18614	4.15E-05	0.000445995	0.000305562	325/567/7832/714/6348/972/1910/2213/10875/3553/11006/4067/9935/8829/5108/5295/54209/7533	18
ccRCC5	GO:0043434	response to peptide hormone	23/394	427/18614	4.40E-05	0.000471001	0.000322694	374/7832/1445/1509/1535/1536/1910/2771/2885/3553/3638/3643/4067/4929/8013/5295/5743/5791/11031/6093/7097/7351/64397	23
ccRCC5	GO:0019722	calcium-mediated signaling	14/394	187/18614	4.66E-05	0.000497743	0.000341016	6348/6351/920/64581/3576/7852/1910/2214/7462/5341/5788/58515/6546/54209	14
ccRCC5	GO:1990868	response to chemokine	10/394	99/18614	4.70E-05	0.000499464	0.000342195	6348/6349/6351/1524/3576/7852/81704/3091/4067/54209	10
ccRCC5	GO:1990869	cellular response to chemokine	10/394	99/18614	4.70E-05	0.000499464	0.000342195	6348/6349/6351/1524/3576/7852/81704/3091/4067/54209	10
ccRCC5	GO:0002455	humoral immune response mediated by circulating immunoglobulin	7/394	46/18614	4.74E-05	0.000502594	0.000344339	712/713/714/2213/5777/5788/54209	7
ccRCC5	GO:0030500	regulation of bone mineralization	9/394	80/18614	4.79E-05	0.000506901	0.00034729	55589/6348/3091/9636/4208/4256/6546/5552/55603	9
ccRCC5	GO:0019883	antigen processing and presentation of endogenous antigen	6/394	32/18614	4.92E-05	0.000518658	0.000355345	567/972/3107/3122/3123/3133	6
ccRCC5	GO:0045953	negative regulation of natural killer cell mediated cytotoxicity	5/394	20/18614	4.94E-05	0.000518658	0.000355345	409/84868/3133/3965/5272	5
ccRCC5	GO:1903978	regulation of microglial cell activation	5/394	20/18614	4.94E-05	0.000518658	0.000355345	6348/1075/2896/5788/54209	5
ccRCC5	GO:0050792	regulation of viral process	13/394	165/18614	5.12E-05	0.000534015	0.000365867	325/558/684/920/972/4261/3576/7852/2934/3123/9636/3965/26986	13
ccRCC5	GO:0030101	natural killer cell activation	10/394	100/18614	5.12E-05	0.000534015	0.000365867	558/11151/2214/84868/3133/3606/4818/639/5788/7305	10
ccRCC5	GO:0034446	substrate adhesion-dependent cell spreading	10/394	100/18614	5.12E-05	0.000534015	0.000365867	10109/558/1601/83706/2335/3676/3987/8829/64098/5295	10
ccRCC5	GO:0032731	positive regulation of interleukin-1 beta production	8/394	63/18614	5.26E-05	0.000546443	0.000374382	834/6348/64581/3965/4332/114548/29108/7305	8
ccRCC5	GO:1903900	regulation of viral life cycle	12/394	143/18614	5.38E-05	0.000557512	0.000381965	325/558/684/920/972/4261/3576/2934/3123/9636/3965/26986	12
ccRCC5	GO:0019932	second-messenger-mediated signaling	18/394	292/18614	5.44E-05	0.000560396	0.000383941	348/10487/6348/6351/920/64581/3576/7852/1910/2214/2357/3709/7462/5341/5788/58515/6546/54209	18
ccRCC5	GO:0002861	regulation of inflammatory response to antigenic stimulus	7/394	47/18614	5.47E-05	0.000560396	0.000383941	2209/2213/3055/3123/3133/4067/54209	7
ccRCC5	GO:0002920	regulation of humoral immune response	7/394	47/18614	5.47E-05	0.000560396	0.000383941	2/2213/3553/5777/5788/54209/11326	7
ccRCC5	GO:0031294	lymphocyte costimulation	7/394	47/18614	5.47E-05	0.000560396	0.000383941	942/1445/10288/11006/4067/5777/10673	7
ccRCC5	GO:0045646	regulation of erythrocyte differentiation	7/394	47/18614	5.47E-05	0.000560396	0.000383941	567/3091/9636/4067/9935/3071/6688	7
ccRCC5	GO:0070167	regulation of biomineral tissue development	10/394	101/18614	5.58E-05	0.00057055	0.000390898	55589/6348/3091/9636/4208/4256/6093/6546/5552/55603	10
ccRCC5	GO:0042063	gliogenesis	19/394	320/18614	5.63E-05	0.00057436	0.000393508	374/712/728/6348/1436/1445/1524/7852/1880/2896/3459/3553/4036/4067/6279/6280/7097/7133/54209	19
ccRCC5	GO:0033006	regulation of mast cell activation involved in immune response	6/394	33/18614	5.91E-05	0.000601082	0.000411816	8832/3162/3965/4067/5777/5880	6
ccRCC5	GO:0046596	regulation of viral entry into host cell	7/394	48/18614	6.29E-05	0.000637557	0.000436806	325/920/972/4261/2934/3123/3965	7
ccRCC5	GO:0090130	tissue migration	21/394	379/18614	6.30E-05	0.000637557	0.000436806	59/348/498/11151/1512/2752/2896/3091/3162/5641/23499/4208/4627/8829/5743/28984/6093/6280/6678/7114/9839	21
ccRCC5	GO:0009615	response to virus	22/394	408/18614	6.33E-05	0.000637557	0.000436806	59/684/834/6351/7852/10875/3091/3459/3553/9636/3687/3965/114548/10577/5452/5788/29108/6039/25939/58515/7097/7128	22
ccRCC5	GO:0002716	negative regulation of natural killer cell mediated immunity	5/394	21/18614	6.37E-05	0.000637557	0.000436806	409/84868/3133/3965/5272	5
ccRCC5	GO:0002888	positive regulation of myeloid leukocyte mediated immunity	5/394	21/18614	6.37E-05	0.000637557	0.000436806	2209/3133/3689/6688/7305	5
ccRCC5	GO:0071605	monocyte chemotactic protein-1 production	5/394	21/18614	6.37E-05	0.000637557	0.000436806	8832/64581/3553/3965/58515	5
ccRCC5	GO:0071637	regulation of monocyte chemotactic protein-1 production	5/394	21/18614	6.37E-05	0.000637557	0.000436806	8832/64581/3553/3965/58515	5
ccRCC5	GO:0014068	positive regulation of phosphatidylinositol 3-kinase signaling	9/394	83/18614	6.43E-05	0.000641343	0.0004394	2335/3059/10870/3606/3643/653361/5008/5777/54209	9
ccRCC5	GO:0042100	B cell proliferation	10/394	103/18614	6.60E-05	0.000655977	0.000449425	972/2213/1880/4067/4208/4332/3071/5788/10673/7305	10
ccRCC5	GO:0045639	positive regulation of myeloid cell differentiation	10/394	103/18614	6.60E-05	0.000655977	0.000449425	920/972/2124/3059/3091/3123/9636/3071/54209/7305	10
ccRCC5	GO:0055094	response to lipoprotein particle	6/394	34/18614	7.05E-05	0.000693783	0.000475327	19/348/968/2207/3689/54209	6
ccRCC5	GO:0090022	regulation of neutrophil chemotaxis	6/394	34/18614	7.05E-05	0.000693783	0.000475327	719/728/972/3576/3071/5880	6
ccRCC5	GO:0090322	regulation of superoxide metabolic process	6/394	34/18614	7.05E-05	0.000693783	0.000475327	54/64581/1535/2771/3689/7305	6
ccRCC5	GO:2000406	positive regulation of T cell migration	6/394	34/18614	7.05E-05	0.000693783	0.000475327	199/11151/81704/3676/29108/58515	6
ccRCC5	GO:0060760	positive regulation of response to cytokine stimulus	8/394	66/18614	7.38E-05	0.000722976	0.000495329	558/834/972/7852/3091/7805/7097/54209	8
ccRCC5	GO:0002262	myeloid cell homeostasis	13/394	171/18614	7.40E-05	0.000722976	0.000495329	558/567/3059/3091/3162/10320/9636/3988/4067/9935/3071/5142/6688	13
ccRCC5	GO:1902905	positive regulation of supramolecular fiber organization	13/394	171/18614	7.40E-05	0.000722976	0.000495329	348/10109/55704/8477/2885/2934/3055/3071/8829/5341/29108/28984/7408	13
ccRCC5	GO:0002708	positive regulation of lymphocyte mediated immunity	11/394	126/18614	7.66E-05	0.000746855	0.000511688	567/2209/3107/3122/3123/3133/3606/3553/114548/5788/54209	11
ccRCC5	GO:0001912	positive regulation of leukocyte mediated cytotoxicity	8/394	67/18614	8.23E-05	0.00079685	0.000545942	567/3107/3122/3123/3133/5788/6688/7305	8
ccRCC5	GO:0006692	prostanoid metabolic process	7/394	50/18614	8.23E-05	0.00079685	0.000545942	972/8824/2171/2938/3553/5743/6916	7
ccRCC5	GO:0006693	prostaglandin metabolic process	7/394	50/18614	8.23E-05	0.00079685	0.000545942	972/8824/2171/2938/3553/5743/6916	7
ccRCC5	GO:0034135	regulation of toll-like receptor 2 signaling pathway	4/394	12/18614	8.55E-05	0.000826628	0.000566343	1535/4067/7128/54209	4
ccRCC5	GO:0097006	regulation of plasma lipoprotein particle levels	9/394	87/18614	9.31E-05	0.000897653	0.000615004	19/341/348/1445/3162/3988/4481/5360/54209	9
ccRCC5	GO:0061082	myeloid leukocyte cytokine production	7/394	51/18614	9.36E-05	0.000900865	0.000617205	54/558/972/3162/7805/8013/29108	7
ccRCC5	GO:0002474	antigen processing and presentation of peptide antigen via MHC class I	6/394	36/18614	9.85E-05	0.000943241	0.000646237	567/2207/2209/3107/3133/10437	6
ccRCC5	GO:0045589	regulation of regulatory T cell differentiation	6/394	36/18614	9.85E-05	0.000943241	0.000646237	3122/3123/3965/10288/11006/64115	6
ccRCC5	GO:0032963	collagen metabolic process	10/394	108/18614	9.87E-05	0.000943241	0.000646237	409/4261/1471/1508/1514/1520/2022/3091/28984/64115	10
ccRCC5	GO:0048017	inositol lipid-mediated signaling	13/394	176/18614	9.92E-05	0.00094563	0.000647874	55803/1436/2214/2335/3059/10870/3606/3643/653361/5008/5295/5777/54209	13
ccRCC5	GO:0042093	T-helper cell differentiation	8/394	69/18614	0.000101637	0.000966909	0.000662453	942/1880/3122/3123/3606/84807/114548/5734	8
ccRCC5	GO:0030183	B cell differentiation	12/394	153/18614	0.000103386	0.000981361	0.000672354	55619/2213/1880/3394/3676/3071/5295/5777/5788/6688/10673/678	12
ccRCC5	GO:0007264	small GTPase mediated signal transduction	24/394	483/18614	0.000106211	0.001003538	0.000687548	19/199/348/93663/257106/397/55704/27128/55619/1794/9732/81704/8477/2885/3162/8829/5912/153020/10287/391/6093/57698/117289/7454	24
ccRCC5	GO:0002762	negative regulation of myeloid leukocyte differentiation	7/394	52/18614	0.000106258	0.001003538	0.000687548	325/714/6348/11006/4067/9935/5295	7
ccRCC5	GO:0033209	tumor necrosis factor-mediated signaling pathway	10/394	109/18614	0.000106664	0.001003538	0.000687548	114769/834/7805/3987/4792/29108/7114/7128/7133/10673	10
ccRCC5	GO:1902106	negative regulation of leukocyte differentiation	10/394	109/18614	0.000106664	0.001003538	0.000687548	325/714/6348/972/2213/10875/11006/4067/9935/5295	10
ccRCC5	GO:0071402	cellular response to lipoprotein particle stimulus	6/394	37/18614	0.000115487	0.001084157	0.000742783	19/348/968/2207/3689/54209	6
ccRCC5	GO:0071622	regulation of granulocyte chemotaxis	7/394	53/18614	0.000120226	0.001126163	0.000771562	719/728/972/1436/3576/3071/5880	7
ccRCC5	GO:0002430	complement receptor mediated signaling pathway	4/394	13/18614	0.000121488	0.001128065	0.000772865	719/728/2357/2359	4
ccRCC5	GO:0002524	hypersensitivity	4/394	13/18614	0.000121488	0.001128065	0.000772865	2209/2213/2214/3133	4
ccRCC5	GO:0031392	regulation of prostaglandin biosynthetic process	4/394	13/18614	0.000121488	0.001128065	0.000772865	972/2171/3553/5743	4
ccRCC5	GO:0071801	regulation of podosome assembly	4/394	13/18614	0.000121488	0.001128065	0.000772865	2934/3055/3936/4478	4
ccRCC5	GO:0051048	negative regulation of secretion	13/394	180/18614	0.000124402	0.00115014	0.000787989	348/972/8832/2213/2771/3162/3553/3965/3071/5008/6688/7133/7351	13
ccRCC5	GO:1903531	negative regulation of secretion by cell	12/394	156/18614	0.000124405	0.00115014	0.000787989	348/8832/2213/2771/3162/3553/3965/3071/5008/6688/7133/7351	12
ccRCC5	GO:0098581	detection of external biotic stimulus	5/394	24/18614	0.000126326	0.001162855	0.0007967	64581/3123/23643/7097/54209	5
ccRCC5	GO:1903902	positive regulation of viral life cycle	5/394	24/18614	0.000126326	0.001162855	0.0007967	558/920/972/3123/3965	5
ccRCC5	GO:0043122	regulation of I-kappaB kinase/NF-kappaB signaling	16/394	258/18614	0.000130637	0.001199944	0.000822111	684/114769/834/920/972/64581/3123/3162/3553/3965/11006/29108/5966/6275/7128/54209	16
ccRCC5	GO:0048771	tissue remodeling	13/394	181/18614	0.000131511	0.001205375	0.000825832	54/558/1436/1445/1471/10457/3091/3606/3988/4208/6093/7128/1200	13
ccRCC5	GO:0070098	chemokine-mediated signaling pathway	9/394	91/18614	0.000132081	0.001208002	0.000827632	6348/6349/6351/1524/3576/7852/3091/4067/54209	9
ccRCC5	GO:0002369	T cell cytokine production	6/394	38/18614	0.000134717	0.001224231	0.000838751	567/3606/3553/11006/114548/7133	6
ccRCC5	GO:0002724	regulation of T cell cytokine production	6/394	38/18614	0.000134717	0.001224231	0.000838751	567/3606/3553/11006/114548/7133	6
ccRCC5	GO:0009595	detection of biotic stimulus	6/394	38/18614	0.000134717	0.001224231	0.000838751	64581/3123/23643/114548/7097/54209	6
ccRCC5	GO:0033674	positive regulation of kinase activity	22/394	430/18614	0.0001355	0.001227471	0.00084097	374/558/55704/920/972/942/1436/1445/2209/3123/3606/3553/3643/3937/4067/4208/653361/5788/28984/6556/51347/54209	22
ccRCC5	GO:0043303	mast cell degranulation	7/394	54/18614	0.00013565	0.001227471	0.00084097	8832/3162/7462/3965/4067/8013/5880	7
ccRCC5	GO:0010631	epithelial cell migration	20/394	371/18614	0.000136019	0.001228204	0.000841473	348/498/11151/1512/2752/2896/3091/3162/5641/23499/4208/4627/8829/5743/28984/6093/6280/6678/7114/9839	20
ccRCC5	GO:0032715	negative regulation of interleukin-6 production	8/394	72/18614	0.000137688	0.00124065	0.000849999	409/8832/1445/84868/11006/3071/5777/7128	8
ccRCC5	GO:0043409	negative regulation of MAPK cascade	13/394	183/18614	0.000146784	0.001319818	0.00090424	348/1445/1601/1844/3553/11006/4067/5777/5788/5997/284996/51347/54209	13
ccRCC5	GO:0090132	epithelium migration	20/394	374/18614	0.000151465	0.00135904	0.000931112	348/498/11151/1512/2752/2896/3091/3162/5641/23499/4208/4627/8829/5743/28984/6093/6280/6678/7114/9839	20
ccRCC5	GO:0034381	plasma lipoprotein particle clearance	7/394	55/18614	0.000152639	0.001366699	0.000936358	341/348/1445/3162/3988/4481/54209	7
ccRCC5	GO:0002483	antigen processing and presentation of endogenous peptide antigen	5/394	25/18614	0.000155182	0.001386552	0.00094996	567/3107/3122/3123/3133	5
ccRCC5	GO:0045066	regulatory T cell differentiation	6/394	39/18614	0.000156398	0.001394493	0.000955401	3122/3123/3965/10288/11006/64115	6
ccRCC5	GO:1903707	negative regulation of hemopoiesis	10/394	115/18614	0.000166717	0.00147887	0.00101321	325/714/6348/972/2213/10875/11006/4067/9935/5295	10
ccRCC5	GO:0033004	negative regulation of mast cell activation	4/394	14/18614	0.000167249	0.00147887	0.00101321	8832/3162/3965/5777	4
ccRCC5	GO:0046598	positive regulation of viral entry into host cell	4/394	14/18614	0.000167249	0.00147887	0.00101321	920/972/3123/3965	4
ccRCC5	GO:0075294	positive regulation by symbiont of entry into host	4/394	14/18614	0.000167249	0.00147887	0.00101321	920/972/3123/3965	4
ccRCC5	GO:0072593	reactive oxygen species metabolic process	15/394	237/18614	0.000168707	0.001488676	0.001019928	54/64581/1535/1536/2771/2878/2885/3091/3689/653361/4688/4689/5880/7305/7351	15
ccRCC5	GO:0001916	positive regulation of T cell mediated cytotoxicity	6/394	40/18614	0.000180748	0.001591624	0.00109046	567/3107/3122/3123/3133/5788	6
ccRCC5	GO:0034101	erythrocyte homeostasis	11/394	139/18614	0.000184416	0.001620584	0.001110301	558/567/3059/3091/3162/10320/9636/4067/9935/3071/6688	11
ccRCC5	GO:0002438	acute inflammatory response to antigenic stimulus	5/394	26/18614	0.000188815	0.001649037	0.001129795	2/2209/2213/2214/3133	5
ccRCC5	GO:0032816	positive regulation of natural killer cell activation	5/394	26/18614	0.000188815	0.001649037	0.001129795	558/2214/3133/3606/7305	5
ccRCC5	GO:0033622	integrin activation	5/394	26/18614	0.000188815	0.001649037	0.001129795	83706/2335/5341/5734/7094	5
ccRCC5	GO:0051897	positive regulation of protein kinase B signaling	10/394	118/18614	0.000206099	0.001796307	0.001230693	409/558/6348/1524/2022/3059/3606/3643/4036/5008	10
ccRCC5	GO:0048246	macrophage chemotaxis	6/394	41/18614	0.000207994	0.001809127	0.001239477	719/728/6348/51192/1436/1910	6
ccRCC5	GO:0051495	positive regulation of cytoskeleton organization	13/394	190/18614	0.000212881	0.001847856	0.001266011	10109/55704/8477/2885/2934/3055/3059/3071/8829/5341/29108/28984/7408	13
ccRCC5	GO:0021782	glial cell development	10/394	119/18614	0.000220848	0.001909238	0.001308065	712/728/2896/3459/3553/4067/6279/6280/7097/54209	10
ccRCC5	GO:0030278	regulation of ossification	10/394	119/18614	0.000220848	0.001909238	0.001308065	55589/6348/3091/9636/4208/4256/5734/6546/5552/55603	10
ccRCC5	GO:0001768	establishment of T cell polarity	4/394	15/18614	0.000224269	0.001919348	0.001314992	1794/81704/2934/4627	4
ccRCC5	GO:0001771	immunological synapse formation	4/394	15/18614	0.000224269	0.001919348	0.001314992	1794/81704/84868/4478	4
ccRCC5	GO:1900426	positive regulation of defense response to bacterium	4/394	15/18614	0.000224269	0.001919348	0.001314992	1535/84034/2896/84868	4
ccRCC5	GO:1902563	regulation of neutrophil activation	4/394	15/18614	0.000224269	0.001919348	0.001314992	2213/2896/3689/6688	4
ccRCC5	GO:2001279	regulation of unsaturated fatty acid biosynthetic process	4/394	15/18614	0.000224269	0.001919348	0.001314992	972/2171/3553/5743	4
ccRCC5	GO:0071496	cellular response to external stimulus	18/394	327/18614	0.000225952	0.001929876	0.001322205	199/558/834/968/1535/2022/2350/2752/3162/3553/3676/4067/4929/123/5734/5743/5788/7351	18
ccRCC5	GO:0010875	positive regulation of cholesterol efflux	5/394	27/18614	0.000227732	0.001933451	0.001324654	19/348/4792/5360/54209	5
ccRCC5	GO:0034143	regulation of toll-like receptor 4 signaling pathway	5/394	27/18614	0.000227732	0.001933451	0.001324654	929/4067/4814/7128/54209	5
ccRCC5	GO:0042832	defense response to protozoan	5/394	27/18614	0.000227732	0.001933451	0.001324654	64581/115361/3394/4818/6556	5
ccRCC5	GO:0010591	regulation of lamellipodium assembly	6/394	42/18614	0.000238377	0.002010299	0.001377305	10097/10109/832/5295/5880/7454	6
ccRCC5	GO:0045622	regulation of T-helper cell differentiation	6/394	42/18614	0.000238377	0.002010299	0.001377305	942/3122/3123/3606/84807/114548	6
ccRCC5	GO:0001961	positive regulation of cytokine-mediated signaling pathway	7/394	59/18614	0.00023867	0.002010299	0.001377305	558/834/972/7852/3091/7805/54209	7
ccRCC5	GO:0002763	positive regulation of myeloid leukocyte differentiation	7/394	59/18614	0.00023867	0.002010299	0.001377305	920/972/2124/3059/3123/54209/7305	7
ccRCC5	GO:0002534	cytokine production involved in inflammatory response	8/394	78/18614	0.000241611	0.002027061	0.001388789	64581/63940/3091/11006/23646/122618/29108/54209	8
ccRCC5	GO:1900015	regulation of cytokine production involved in inflammatory response	8/394	78/18614	0.000241611	0.002027061	0.001388789	64581/63940/3091/11006/23646/122618/29108/54209	8
ccRCC5	GO:0014065	phosphatidylinositol 3-kinase signaling	11/394	144/18614	0.000251271	0.002103959	0.001441474	2214/2335/3059/10870/3606/3643/653361/5008/5295/5777/54209	11
ccRCC5	GO:0030282	bone mineralization	10/394	121/18614	0.000253013	0.002108031	0.001444264	55589/6348/3091/9636/4208/4256/5743/6546/5552/55603	10
ccRCC5	GO:0043500	muscle adaptation	10/394	121/18614	0.000253013	0.002108031	0.001444264	199/1535/2934/3162/3553/4205/8013/5997/6093/7133	10
ccRCC5	GO:0050678	regulation of epithelial cell proliferation	21/394	419/18614	0.000253241	0.002108031	0.001444264	348/374/498/567/637/728/1535/1601/1910/2752/2896/3091/3162/3676/120425/4208/8013/8829/28984/6678/7128	21
ccRCC5	GO:0031664	regulation of lipopolysaccharide-mediated signaling pathway	5/394	28/18614	0.00027246	0.002263597	0.001550846	114769/929/9450/23643/7128	5
ccRCC5	GO:0031334	positive regulation of protein-containing complex assembly	13/394	195/18614	0.000274436	0.002275578	0.001559054	19/10109/637/64581/2885/3055/9636/3936/4478/3071/5341/29108/7408	13
ccRCC5	GO:0001767	establishment of lymphocyte polarity	4/394	16/18614	0.00029405	0.002412671	0.00165298	1794/81704/2934/4627	4
ccRCC5	GO:0034134	toll-like receptor 2 signaling pathway	4/394	16/18614	0.00029405	0.002412671	0.00165298	1535/4067/7128/54209	4
ccRCC5	GO:0051014	actin filament severing	4/394	16/18614	0.00029405	0.002412671	0.00165298	752/9535/2934/4627	4
ccRCC5	GO:0051044	positive regulation of membrane protein ectodomain proteolysis	4/394	16/18614	0.00029405	0.002412671	0.00165298	348/3553/4898/7133	4
ccRCC5	GO:0002820	negative regulation of adaptive immune response	7/394	61/18614	0.000294366	0.002412671	0.00165298	2213/84868/11006/3071/5777/5788/64092	7
ccRCC5	GO:0034113	heterotypic cell-cell adhesion	7/394	61/18614	0.000294366	0.002412671	0.00165298	3553/3676/3687/3689/10288/4814/5788	7
ccRCC5	GO:0048015	phosphatidylinositol-mediated signaling	12/394	172/18614	0.000309389	0.002522634	0.001728318	1436/2214/2335/3059/10870/3606/3643/653361/5008/5295/5777/54209	12
ccRCC5	GO:1905521	regulation of macrophage migration	6/394	44/18614	0.000309558	0.002522634	0.001728318	719/728/6348/1436/1524/54209	6
ccRCC5	GO:2000249	regulation of actin cytoskeleton reorganization	6/394	44/18614	0.000309558	0.002522634	0.001728318	397/1436/3055/3059/10788/8829	6
ccRCC5	GO:0001562	response to protozoan	5/394	29/18614	0.000323551	0.002626621	0.001799562	64581/115361/3394/4818/6556	5
ccRCC5	GO:0010575	positive regulation of vascular endothelial growth factor production	5/394	29/18614	0.000323551	0.002626621	0.001799562	719/728/3091/3553/5743	5
ccRCC5	GO:0071375	cellular response to peptide hormone stimulus	17/394	308/18614	0.000324981	0.002633209	0.001804076	1445/1509/1535/2771/2885/3553/3638/3643/4067/4929/8013/5295/5791/11031/6093/7351/64397	17
ccRCC5	GO:0045428	regulation of nitric oxide biosynthetic process	7/394	62/18614	0.000325882	0.002635499	0.001805644	54/199/64581/1524/3553/3643/5743	7
ccRCC5	GO:0032677	regulation of interleukin-8 production	9/394	103/18614	0.000338673	0.002733757	0.001872964	929/972/64581/3553/3965/5788/29108/7097/7114	9
ccRCC5	GO:0061097	regulation of protein tyrosine kinase activity	8/394	82/18614	0.000341316	0.002749883	0.001884012	374/1436/2209/11006/653361/5788/5912/58533	8
ccRCC5	GO:0007163	establishment or maintenance of cell polarity	14/394	226/18614	0.000343549	0.002762655	0.001892762	60/10097/10487/6351/1794/81704/2934/4478/4627/3071/64098/391/6093/57698	14
ccRCC5	GO:0030890	positive regulation of B cell proliferation	6/394	45/18614	0.000350886	0.002816339	0.001929542	972/1880/4208/3071/5788/10673	6
ccRCC5	GO:0031638	zymogen activation	7/394	63/18614	0.000360046	0.002879017	0.001972485	1512/1514/1522/5641/5329/29108/64115	7
ccRCC5	GO:0032757	positive regulation of interleukin-8 production	7/394	63/18614	0.000360046	0.002879017	0.001972485	929/972/64581/3553/3965/29108/7097	7
ccRCC5	GO:0032637	interleukin-8 production	9/394	104/18614	0.000363965	0.002904905	0.001990221	929/972/64581/3553/3965/5788/29108/7097/7114	9
ccRCC5	GO:0046209	nitric oxide metabolic process	8/394	83/18614	0.000370869	0.002948962	0.002020406	54/199/64581/1524/3553/3643/5743/7097	8
ccRCC5	GO:0050871	positive regulation of B cell activation	8/394	83/18614	0.000370869	0.002948962	0.002020406	972/1880/4208/3071/5788/30011/6688/10673	8
ccRCC5	GO:0002921	negative regulation of humoral immune response	4/394	17/18614	0.000378133	0.002989985	0.002048512	2/2213/5777/11326	4
ccRCC5	GO:0030889	negative regulation of B cell proliferation	4/394	17/18614	0.000378133	0.002989985	0.002048512	2213/4067/4332/7305	4
ccRCC5	GO:0055119	relaxation of cardiac muscle	4/394	17/18614	0.000378133	0.002989985	0.002048512	2934/5142/5997/6546	4
ccRCC5	GO:0097066	response to thyroid hormone	5/394	30/18614	0.000381577	0.003011628	0.00206334	1508/1512/1514/1520/4005	5
ccRCC5	GO:0031032	actomyosin structure organization	13/394	202/18614	0.000385749	0.00303893	0.002082045	55704/2037/23136/8477/4205/4627/8829/221692/5295/5734/28984/6093/7454	13
ccRCC5	GO:0010712	regulation of collagen metabolic process	6/394	46/18614	0.000396408	0.003110467	0.002131057	409/4261/1471/2022/28984/64115	6
ccRCC5	GO:0032615	interleukin-12 production	7/394	64/18614	0.000397019	0.003110467	0.002131057	54/409/64581/3394/7805/3965/7097	7
ccRCC5	GO:0032655	regulation of interleukin-12 production	7/394	64/18614	0.000397019	0.003110467	0.002131057	54/409/64581/3394/7805/3965/7097	7
ccRCC5	GO:0051090	regulation of DNA-binding transcription factor activity	22/394	465/18614	0.000402308	0.00314164	0.002152414	409/114769/64581/1524/84868/3055/3059/3162/3606/3553/3965/4792/114548/29108/28984/6279/6280/6446/6688/7097/7114/7128	22
ccRCC5	GO:2001057	reactive nitrogen species metabolic process	8/394	84/18614	0.000402472	0.00314164	0.002152414	54/199/64581/1524/3553/3643/5743/7097	8
ccRCC5	GO:0032507	maintenance of protein location in cell	7/394	65/18614	0.000436965	0.003398442	0.002328355	55704/920/2934/3192/3638/5552/7114	7
ccRCC5	GO:0080164	regulation of nitric oxide metabolic process	7/394	65/18614	0.000436965	0.003398442	0.002328355	54/199/64581/1524/3553/3643/5743	7
ccRCC5	GO:0002701	negative regulation of production of molecular mediator of immune response	6/394	47/18614	0.000446414	0.003452276	0.002365238	54/558/684/2213/3162/11006	6
ccRCC5	GO:0046633	alpha-beta T cell proliferation	6/394	47/18614	0.000446414	0.003452276	0.002365238	1794/3133/3606/3965/5788/64115	6
ccRCC5	GO:0043304	regulation of mast cell degranulation	5/394	31/18614	0.000447127	0.003452276	0.002365238	8832/3162/3965/4067/5880	5
ccRCC5	GO:0071276	cellular response to cadmium ion	5/394	31/18614	0.000447127	0.003452276	0.002365238	1536/3162/4495/4496/653361	5
ccRCC5	GO:0062207	regulation of pattern recognition receptor signaling pathway	9/394	107/18614	0.000449354	0.003463196	0.00237272	409/929/1535/4067/4814/51296/7097/7128/54209	9
ccRCC5	GO:1903305	regulation of regulated secretory pathway	10/394	130/18614	0.000450472	0.003465544	0.002374329	8832/2213/2771/3162/3689/3965/4067/3071/5880/6688	10
ccRCC5	GO:2001234	negative regulation of apoptotic signaling pathway	14/394	233/18614	0.00046688	0.003585304	0.002456379	409/637/972/1524/2771/9709/3091/3162/3553/4929/8829/5329/5743/7128	14
ccRCC5	GO:0045936	negative regulation of phosphate metabolic process	21/394	439/18614	0.000469625	0.003599899	0.002466378	341/348/409/1445/2022/2771/3192/3553/11006/4067/3071/5341/5777/5788/29108/5997/6093/64092/6546/58533/7128	21
ccRCC5	GO:0032418	lysosome localization	8/394	86/18614	0.000472251	0.003604046	0.00246922	8832/3162/7462/3965/4067/4627/8013/5880	8
ccRCC5	GO:1990849	vacuolar localization	8/394	86/18614	0.000472251	0.003604046	0.00246922	8832/3162/7462/3965/4067/4627/8013/5880	8
ccRCC5	GO:0008037	cell recognition	11/394	155/18614	0.000472703	0.003604046	0.00246922	64581/7852/1794/81704/2209/2350/84868/4478/8829/5175/54209	11
ccRCC5	GO:0002830	positive regulation of type 2 immune response	4/394	18/18614	0.000478092	0.003625676	0.002484039	972/942/3606/114548	4
ccRCC5	GO:0002923	regulation of humoral immune response mediated by circulating immunoglobulin	4/394	18/18614	0.000478092	0.003625676	0.002484039	2213/5777/5788/54209	4
ccRCC5	GO:0150079	negative regulation of neuroinflammatory response	4/394	18/18614	0.000478092	0.003625676	0.002484039	2896/5788/7133/54209	4
ccRCC5	GO:0032231	regulation of actin filament bundle assembly	9/394	108/18614	0.000481231	0.003642998	0.002495907	55704/8477/8829/5295/5341/5734/28984/6093/7454	9
ccRCC5	GO:0010563	negative regulation of phosphorus metabolic process	21/394	440/18614	0.000483759	0.003655643	0.00250457	341/348/409/1445/2022/2771/3192/3553/11006/4067/3071/5341/5777/5788/29108/5997/6093/64092/6546/58533/7128	21
ccRCC5	GO:2000404	regulation of T cell migration	6/394	48/18614	0.000501204	0.003780766	0.002590295	199/11151/81704/3676/29108/58515	6
ccRCC5	GO:0033627	cell adhesion mediated by integrin	8/394	87/18614	0.000510646	0.003838402	0.002629783	84034/83706/3676/3687/3689/4067/3071/5777	8
ccRCC5	GO:0048708	astrocyte differentiation	8/394	87/18614	0.000510646	0.003838402	0.002629783	712/728/2896/3459/3553/6279/6280/54209	8
ccRCC5	GO:0030038	contractile actin filament bundle assembly	9/394	109/18614	0.000514942	0.00385709	0.002642586	55704/8477/8829/221692/5295/5734/28984/6093/7454	9
ccRCC5	GO:0043149	stress fiber assembly	9/394	109/18614	0.000514942	0.00385709	0.002642586	55704/8477/8829/221692/5295/5734/28984/6093/7454	9
ccRCC5	GO:0001516	prostaglandin biosynthetic process	5/394	32/18614	0.000520814	0.003867087	0.002649436	972/2171/3553/5743/6916	5
ccRCC5	GO:0002313	mature B cell differentiation involved in immune response	5/394	32/18614	0.000520814	0.003867087	0.002649436	55619/2213/1880/3394/6688	5
ccRCC5	GO:0002862	negative regulation of inflammatory response to antigenic stimulus	5/394	32/18614	0.000520814	0.003867087	0.002649436	2213/3055/3123/4067/54209	5
ccRCC5	GO:0046457	prostanoid biosynthetic process	5/394	32/18614	0.000520814	0.003867087	0.002649436	972/2171/3553/5743/6916	5
ccRCC5	GO:0140058	neuron projection arborization	5/394	32/18614	0.000520814	0.003867087	0.002649436	4036/23499/8829/221692/6093	5
ccRCC5	GO:0030838	positive regulation of actin filament polymerization	6/394	49/18614	0.000561087	0.004158875	0.002849347	10109/2885/3055/3071/29108/7408	6
ccRCC5	GO:0051924	regulation of calcium ion transport	15/394	266/18614	0.000576772	0.004267713	0.002923914	409/6348/6351/920/8832/11151/7852/1535/2771/10288/4067/5142/5743/5777/6546	15
ccRCC5	GO:0051092	positive regulation of NF-kappaB transcription factor activity	11/394	159/18614	0.000585915	0.004327849	0.002965115	114769/64581/1524/3606/3553/3965/114548/29108/6279/6280/7097	11
ccRCC5	GO:0002283	neutrophil activation involved in immune response	4/394	19/18614	0.000595528	0.004383663	0.003003354	2207/3689/6688/7305	4
ccRCC5	GO:0043031	negative regulation of macrophage activation	4/394	19/18614	0.000595528	0.004383663	0.003003354	2213/2896/5788/11326	4
ccRCC5	GO:0036336	dendritic cell migration	5/394	33/18614	0.000603264	0.00442532	0.003031894	7852/81704/1880/3965/6688	5
ccRCC5	GO:0071404	cellular response to low-density lipoprotein particle stimulus	5/394	33/18614	0.000603264	0.00442532	0.003031894	19/968/2207/3689/54209	5
ccRCC5	GO:0042304	regulation of fatty acid biosynthetic process	6/394	50/18614	0.000626381	0.004582256	0.003139415	341/972/2171/3553/3638/5743	6
ccRCC5	GO:0014066	regulation of phosphatidylinositol 3-kinase signaling	9/394	112/18614	0.000627883	0.004582256	0.003139415	2335/3059/10870/3606/3643/653361/5008/5777/54209	9
ccRCC5	GO:1905954	positive regulation of lipid localization	9/394	112/18614	0.000627883	0.004582256	0.003139415	19/348/1601/3553/4481/4792/123/5360/54209	9
ccRCC5	GO:2000106	regulation of leukocyte apoptotic process	8/394	90/18614	0.000641247	0.004671787	0.003200755	558/972/81704/3059/3091/3965/4067/4208	8
ccRCC5	GO:0051051	negative regulation of transport	22/394	483/18614	0.000668462	0.004861753	0.003330905	341/348/972/8832/11151/1445/2171/2213/2771/3162/3553/3638/3965/10288/3071/5008/5743/5997/6688/7097/7133/7351	22
ccRCC5	GO:0097581	lamellipodium organization	8/394	91/18614	0.000690323	0.005012195	0.003433977	10097/10109/832/55704/5295/51177/5880/7454	8
ccRCC5	GO:0051100	negative regulation of binding	11/394	163/18614	0.000720896	0.005225272	0.003579961	60/409/567/114769/1522/1601/3162/3676/4792/6093/7114	11
ccRCC5	GO:0045655	regulation of monocyte differentiation	4/394	20/18614	0.000732058	0.005270325	0.003610828	325/920/972/3123	4
ccRCC5	GO:1900221	regulation of amyloid-beta clearance	4/394	20/18614	0.000732058	0.005270325	0.003610828	348/3459/6093/54209	4
ccRCC5	GO:1903975	regulation of glial cell migration	4/394	20/18614	0.000732058	0.005270325	0.003610828	6348/1524/1880/54209	4
ccRCC5	GO:2001185	regulation of CD8-positive	alpha-beta T cell activation	4/394	20/18614	0.000732058	0.005270325	0.003610828	3133/11006/3071/64115	4
ccRCC5	GO:0010959	regulation of metal ion transport	20/394	423/18614	0.000735831	0.005288551	0.003623315	409/483/567/6348/6351/920/8832/11151/7852/1535/53827/2771/10288/4067/5142/5743/5777/6546/54209/7533	20
ccRCC5	GO:0045185	maintenance of protein location	8/394	92/18614	0.000742381	0.005326649	0.003649417	55704/920/2934/3192/3638/4792/5552/7114	8
ccRCC5	GO:0002548	monocyte chemotaxis	7/394	71/18614	0.000749014	0.005356207	0.003669668	199/6348/6349/6351/1524/5641/4067	7
ccRCC5	GO:0033344	cholesterol efflux	7/394	71/18614	0.000749014	0.005356207	0.003669668	19/341/348/4792/10577/5360/54209	7
ccRCC5	GO:0050673	epithelial cell proliferation	22/394	488/18614	0.000765317	0.005463621	0.00374326	348/374/498/567/637/728/1535/1601/1910/2752/2896/3091/3162/3676/120425/3988/4208/8013/8829/28984/6678/7128	22
ccRCC5	GO:0002719	negative regulation of cytokine production involved in immune response	5/394	35/18614	0.000797049	0.005680639	0.003891944	54/558/684/3162/11006	5
ccRCC5	GO:0043123	positive regulation of I-kappaB kinase/NF-kappaB signaling	12/394	192/18614	0.000828699	0.005896351	0.004039733	684/114769/834/920/972/64581/3123/3162/3553/3965/5966/6275	12
ccRCC5	GO:0031960	response to corticosteroid	11/394	166/18614	0.00083829	0.005954655	0.004079679	2/199/374/498/1535/1536/2022/3192/5743/6446/678	11
ccRCC5	GO:0051492	regulation of stress fiber assembly	8/394	94/18614	0.00085597	0.006070127	0.004158792	55704/8477/8829/5295/5734/28984/6093/7454	8
ccRCC5	GO:0045744	negative regulation of G protein-coupled receptor signaling pathway	6/394	53/18614	0.000858048	0.00607475	0.004161959	409/3576/2771/5142/5341/5997	6
ccRCC5	GO:0071887	leukocyte apoptotic process	9/394	117/18614	0.000860621	0.006082861	0.004167516	558/972/1514/81704/3059/3091/3965/4067/4208	9
ccRCC5	GO:0051960	regulation of nervous system development	21/394	461/18614	0.000879198	0.006203876	0.004250427	567/7832/1075/1524/7852/2335/3091/3553/3687/4036/4067/23499/4898/8829/5108/57698/7097/7133/54209/1890/7533	21
ccRCC5	GO:0030032	lamellipodium assembly	7/394	73/18614	0.000885171	0.006235698	0.004272228	10097/10109/832/55704/5295/5880/7454	7
ccRCC5	GO:0097062	dendritic spine maintenance	4/394	21/18614	0.000889313	0.006254541	0.004285138	348/2213/3643/54209	4
ccRCC5	GO:0045638	negative regulation of myeloid cell differentiation	8/394	95/18614	0.000917773	0.00644407	0.004414989	325/714/6348/11006/4067/9935/4792/5295	8
ccRCC5	GO:0016485	protein processing	14/394	250/18614	0.000931897	0.006532475	0.004475558	114769/834/1512/1514/1520/1522/2934/5641/9935/4627/5329/29108/5552/64115	14
ccRCC5	GO:1902743	regulation of lamellipodium organization	6/394	54/18614	0.000948348	0.006636875	0.004547085	10097/10109/832/5295/5880/7454	6
ccRCC5	GO:0032088	negative regulation of NF-kappaB transcription factor activity	8/394	96/18614	0.000983102	0.006857578	0.004698294	409/84868/4792/114548/29108/6688/7114/7128	8
ccRCC5	GO:0032091	negative regulation of protein binding	8/394	96/18614	0.000983102	0.006857578	0.004698294	60/409/567/114769/1522/1601/3676/6093	8
ccRCC5	GO:0050808	synapse organization	21/394	466/18614	0.001006697	0.00693899	0.004754071	60/348/712/713/714/728/1524/55619/2213/3587/3643/5641/10288/4208/23077/8829/8496/6093/8404/7097/54209	21
ccRCC5	GO:0001915	negative regulation of T cell mediated cytotoxicity	3/394	10/18614	0.001011054	0.00693899	0.004754071	2213/3071/5788	3
ccRCC5	GO:0002361	CD4-positive	CD25-positive	alpha-beta regulatory T cell differentiation	3/394	10/18614	0.001011054	0.00693899	0.004754071	3122/3123/3965	3
ccRCC5	GO:0031666	positive regulation of lipopolysaccharide-mediated signaling pathway	3/394	10/18614	0.001011054	0.00693899	0.004754071	929/9450/23643	3
ccRCC5	GO:0032819	positive regulation of natural killer cell proliferation	3/394	10/18614	0.001011054	0.00693899	0.004754071	2214/3133/3606	3
ccRCC5	GO:0045657	positive regulation of monocyte differentiation	3/394	10/18614	0.001011054	0.00693899	0.004754071	920/972/3123	3
ccRCC5	GO:0060368	regulation of Fc receptor mediated stimulatory signaling pathway	3/394	10/18614	0.001011054	0.00693899	0.004754071	1445/4067/5788	3
ccRCC5	GO:0070391	response to lipoteichoic acid	3/394	10/18614	0.001011054	0.00693899	0.004754071	929/7097/54209	3
ccRCC5	GO:0071223	cellular response to lipoteichoic acid	3/394	10/18614	0.001011054	0.00693899	0.004754071	929/7097/54209	3
ccRCC5	GO:1903980	positive regulation of microglial cell activation	3/394	10/18614	0.001011054	0.00693899	0.004754071	6348/1075/54209	3
ccRCC5	GO:0010934	macrophage cytokine production	5/394	37/18614	0.001033816	0.007072432	0.004845495	54/558/972/7805/29108	5
ccRCC5	GO:0010935	regulation of macrophage cytokine production	5/394	37/18614	0.001033816	0.007072432	0.004845495	54/558/972/7805/29108	5
ccRCC5	GO:0006907	pinocytosis	4/394	22/18614	0.001068929	0.007265986	0.004978104	558/1794/5538/29108	4
ccRCC5	GO:0030449	regulation of complement activation	4/394	22/18614	0.001068929	0.007265986	0.004978104	2/3553/54209/11326	4
ccRCC5	GO:0045624	positive regulation of T-helper cell differentiation	4/394	22/18614	0.001068929	0.007265986	0.004978104	942/3606/84807/114548	4
ccRCC5	GO:1900424	regulation of defense response to bacterium	4/394	22/18614	0.001068929	0.007265986	0.004978104	1535/84034/2896/84868	4
ccRCC5	GO:0043542	endothelial cell migration	15/394	283/18614	0.001083629	0.00735418	0.005038528	348/498/2752/2896/3091/3162/5641/4208/4627/8829/5743/28984/6280/6678/7114	15
ccRCC5	GO:0062013	positive regulation of small molecule metabolic process	10/394	146/18614	0.001111345	0.007530291	0.005159186	348/972/1601/3091/3553/3643/8013/5743/7114/54209	10
ccRCC5	GO:0006919	activation of cysteine-type endopeptidase activity involved in apoptotic process	7/394	76/18614	0.001125196	0.007612041	0.005215195	637/1512/7805/29108/6279/6280/6582	7
ccRCC5	GO:0002823	negative regulation of adaptive immune response based on somatic recombination of immune receptors built from immunoglobulin superfamily domains	6/394	56/18614	0.001150718	0.00776006	0.005316606	2213/84868/11006/3071/5777/5788	6
ccRCC5	GO:0050832	defense response to fungus	6/394	56/18614	0.001150718	0.00776006	0.005316606	64581/23406/1524/6279/6280/6688	6
ccRCC5	GO:0051346	negative regulation of hydrolase activity	17/394	345/18614	0.001157456	0.007793171	0.005339291	2/325/341/409/114769/1471/1475/1508/2771/3071/5329/5743/5997/6093/5265/5272/7077	17
ccRCC5	GO:0002335	mature B cell differentiation	5/394	38/18614	0.001170043	0.007828454	0.005363464	55619/2213/1880/3394/6688	5
ccRCC5	GO:0010742	macrophage derived foam cell differentiation	5/394	38/18614	0.001170043	0.007828454	0.005363464	19/3606/4481/4792/58515	5
ccRCC5	GO:0032373	positive regulation of sterol transport	5/394	38/18614	0.001170043	0.007828454	0.005363464	19/348/4792/5360/54209	5
ccRCC5	GO:0032376	positive regulation of cholesterol transport	5/394	38/18614	0.001170043	0.007828454	0.005363464	19/348/4792/5360/54209	5
ccRCC5	GO:0031214	biomineral tissue development	11/394	173/18614	0.001174815	0.007848059	0.005376896	55589/6348/3091/9636/4208/4256/5743/6093/6546/5552/55603	11
ccRCC5	GO:0048661	positive regulation of smooth muscle cell proliferation	8/394	99/18614	0.001201694	0.008015055	0.00549131	199/1535/1786/2771/3162/3606/8013/5743	8
ccRCC5	GO:0006809	nitric oxide biosynthetic process	7/394	77/18614	0.001215631	0.008095346	0.005546318	54/199/64581/1524/3553/3643/5743	7
ccRCC5	GO:0050890	cognition	16/394	317/18614	0.001250303	0.008313248	0.005695609	348/567/7832/728/1524/3091/3122/3643/5641/10288/4208/5538/5743/6446/7097/54209	16
ccRCC5	GO:0090077	foam cell differentiation	5/394	39/18614	0.001319109	0.008757075	0.005999686	19/3606/4481/4792/58515	5
ccRCC5	GO:0050767	regulation of neurogenesis	18/394	381/18614	0.001346769	0.008926794	0.006115964	567/7832/1524/7852/2335/3091/3553/4036/4067/23499/4898/8829/5108/57698/7097/7133/54209/7533	18
ccRCC5	GO:0048660	regulation of smooth muscle cell proliferation	11/394	176/18614	0.001349659	0.00893162	0.006119271	199/348/1535/1786/2771/3162/3606/4208/8013/5743/7128	11
ccRCC5	GO:0007040	lysosome organization	8/394	101/18614	0.00136777	0.00893162	0.006119271	19/57132/11151/2896/7805/5538/55647/1200	8
ccRCC5	GO:0080171	lytic vacuole organization	8/394	101/18614	0.00136777	0.00893162	0.006119271	19/57132/11151/2896/7805/5538/55647/1200	8
ccRCC5	GO:0001660	fever generation	3/394	11/18614	0.001368453	0.00893162	0.006119271	1910/3553/5743	3
ccRCC5	GO:0002765	immune response-inhibiting signal transduction	3/394	11/18614	0.001368453	0.00893162	0.006119271	10288/11006/4067	3
ccRCC5	GO:0032490	detection of molecule of bacterial origin	3/394	11/18614	0.001368453	0.00893162	0.006119271	23643/7097/54209	3
ccRCC5	GO:0043320	natural killer cell degranulation	3/394	11/18614	0.001368453	0.00893162	0.006119271	11151/2214/4818	3
ccRCC5	GO:0045060	negative thymic T cell selection	3/394	11/18614	0.001368453	0.00893162	0.006119271	972/1794/5788	3
ccRCC5	GO:0045628	regulation of T-helper 2 cell differentiation	3/394	11/18614	0.001368453	0.00893162	0.006119271	942/3606/114548	3
ccRCC5	GO:0070934	CRD-mediated mRNA stabilization	3/394	11/18614	0.001368453	0.00893162	0.006119271	3192/26986/4904	3
ccRCC5	GO:0031623	receptor internalization	9/394	125/18614	0.00137502	0.008960759	0.006139234	1175/409/3576/2207/2885/3643/3689/11006/11031	9
ccRCC5	GO:0010594	regulation of endothelial cell migration	13/394	232/18614	0.001395015	0.009063346	0.006209519	348/498/2752/2896/3091/3162/5641/4208/8829/5743/28984/6678/7114	13
ccRCC5	GO:0050769	positive regulation of neurogenesis	13/394	232/18614	0.001395015	0.009063346	0.006209519	1524/7852/2335/3091/3553/4036/4067/23499/4898/8829/57698/7097/7133	13
ccRCC5	GO:0030316	osteoclast differentiation	8/394	102/18614	0.00145738	0.009454114	0.006477244	6348/1436/1880/11006/9935/5295/54209/7305	8
ccRCC5	GO:0050850	positive regulation of calcium-mediated signaling	5/394	40/18614	0.001481732	0.009582916	0.006565489	6348/6351/920/64581/54209	5
ccRCC5	GO:0071634	regulation of transforming growth factor beta production	5/394	40/18614	0.001481732	0.009582916	0.006565489	2335/3091/3965/5743/7305	5
ccRCC5	GO:0002922	positive regulation of humoral immune response	4/394	24/18614	0.001501785	0.00969789	0.00664426	2213/3553/5788/54209	4
ccRCC5	GO:0001666	response to hypoxia	15/394	293/18614	0.001528712	0.009856836	0.006753158	114769/7852/1535/1536/3091/3162/3709/378938/4929/5743/28984/6546/7097/54209/7351	15
ccRCC5	GO:0150115	cell-substrate junction organization	8/394	103/18614	0.001551587	0.009989218	0.006843857	2335/3987/23499/8829/5295/51762/6093/7094	8
ccRCC5	GO:0010001	glial cell differentiation	13/394	235/18614	0.001564931	0.010059931	0.006892304	712/728/1445/7852/2896/3459/3553/4067/6279/6280/7097/7133/54209	13
ccRCC5	GO:0048659	smooth muscle cell proliferation	11/394	180/18614	0.001615479	0.010369234	0.007104214	199/348/1535/1786/2771/3162/3606/4208/8013/5743/7128	11
ccRCC5	GO:0010632	regulation of epithelial cell migration	15/394	295/18614	0.001633991	0.010472288	0.007174819	348/498/1512/2752/2896/3091/3162/5641/23499/4208/8829/5743/28984/6678/7114	15
ccRCC5	GO:0110020	regulation of actomyosin structure organization	8/394	104/18614	0.001650555	0.010562562	0.007236668	55704/8477/8829/5295/5734/28984/6093/7454	8
ccRCC5	GO:1990000	amyloid fibril formation	5/394	41/18614	0.00165864	0.010598386	0.007261213	348/567/2934/9027/54209	5
ccRCC5	GO:0044270	cellular nitrogen compound catabolic process	21/394	486/18614	0.00168853	0.010773223	0.007380997	51816/7832/3162/3192/26986/8761/5142/10957/55629/6039/8635/6093/25939/6556/11309/55603/7133/79670/1890/4904/678	21
ccRCC5	GO:0050848	regulation of calcium-mediated signaling	7/394	82/18614	0.001756509	0.011134907	0.007628796	6348/6351/920/64581/5341/58515/54209	7
ccRCC5	GO:0031579	membrane raft organization	4/394	25/18614	0.001758281	0.011134907	0.007628796	1794/2934/5538/5788	4
ccRCC5	GO:0032693	negative regulation of interleukin-10 production	4/394	25/18614	0.001758281	0.011134907	0.007628796	2213/11006/7305/64115	4
ccRCC5	GO:0046641	positive regulation of alpha-beta T cell proliferation	4/394	25/18614	0.001758281	0.011134907	0.007628796	3133/3606/3965/5788	4
ccRCC5	GO:2000114	regulation of establishment of cell polarity	4/394	25/18614	0.001758281	0.011134907	0.007628796	81704/2934/6093/57698	4
ccRCC5	GO:0031589	cell-substrate adhesion	17/394	359/18614	0.001770353	0.011158819	0.007645179	10109/558/11151/1601/83706/2335/3676/3687/3689/3987/23499/8829/64098/5295/5880/6093/7094	17
ccRCC5	GO:0046700	heterocycle catabolic process	21/394	488/18614	0.001774475	0.011158819	0.007645179	51816/7832/3162/3192/26986/8761/5142/10957/55629/6039/8635/6093/25939/6556/11309/55603/7133/79670/1890/4904/678	21
ccRCC5	GO:0002674	negative regulation of acute inflammatory response	3/394	12/18614	0.001796093	0.011158819	0.007645179	325/2213/114548	3
ccRCC5	GO:0031650	regulation of heat generation	3/394	12/18614	0.001796093	0.011158819	0.007645179	1910/3553/5743	3
ccRCC5	GO:0032817	regulation of natural killer cell proliferation	3/394	12/18614	0.001796093	0.011158819	0.007645179	2214/3133/3606	3
ccRCC5	GO:0043380	regulation of memory T cell differentiation	3/394	12/18614	0.001796093	0.011158819	0.007645179	10875/3122/3123	3
ccRCC5	GO:0043383	negative T cell selection	3/394	12/18614	0.001796093	0.011158819	0.007645179	972/1794/5788	3
ccRCC5	GO:0097048	dendritic cell apoptotic process	3/394	12/18614	0.001796093	0.011158819	0.007645179	558/3965/4067	3
ccRCC5	GO:1900152	negative regulation of nuclear-transcribed mRNA catabolic process	deadenylation-dependent decay	3/394	12/18614	0.001796093	0.011158819	0.007645179	3192/26986/4904	3
ccRCC5	GO:1900272	negative regulation of long-term synaptic potentiation	3/394	12/18614	0.001796093	0.011158819	0.007645179	348/1524/7305	3
ccRCC5	GO:1903977	positive regulation of glial cell migration	3/394	12/18614	0.001796093	0.011158819	0.007645179	6348/1524/54209	3
ccRCC5	GO:2000668	regulation of dendritic cell apoptotic process	3/394	12/18614	0.001796093	0.011158819	0.007645179	558/3965/4067	3
ccRCC5	GO:2001198	regulation of dendritic cell differentiation	3/394	12/18614	0.001796093	0.011158819	0.007645179	2213/3965/10288	3
ccRCC5	GO:0060135	maternal process involved in female pregnancy	6/394	61/18614	0.001801343	0.011171255	0.007653699	1508/84868/3965/639/5743/5997	6
ccRCC5	GO:0007266	Rho protein signal transduction	9/394	130/18614	0.001805958	0.011171255	0.007653699	19/348/397/8477/8829/391/6093/57698/7454	9
ccRCC5	GO:0030218	erythrocyte differentiation	9/394	130/18614	0.001805958	0.011171255	0.007653699	567/3059/3091/10320/9636/4067/9935/3071/6688	9
ccRCC5	GO:0033673	negative regulation of kinase activity	13/394	239/18614	0.001817861	0.011228586	0.007692978	348/1445/3192/3553/11006/4067/5777/5788/29108/5997/6546/58533/7128	13
ccRCC5	GO:0009266	response to temperature stimulus	11/394	183/18614	0.001841738	0.011359605	0.007782742	409/929/7852/3162/51278/4067/284207/4792/5743/22797/7351	11
ccRCC5	GO:0045429	positive regulation of nitric oxide biosynthetic process	5/394	42/18614	0.001850567	0.011381123	0.007797485	199/64581/3553/3643/5743	5
ccRCC5	GO:1904037	positive regulation of epithelial cell apoptotic process	5/394	42/18614	0.001850567	0.011381123	0.007797485	409/2934/3162/3676/28984	5
ccRCC5	GO:0010595	positive regulation of endothelial cell migration	9/394	131/18614	0.00190387	0.011692069	0.008010521	498/2896/3091/3162/5641/8829/5743/6678/7114	9
ccRCC5	GO:0000768	syncytium formation by plasma membrane fusion	6/394	62/18614	0.001959428	0.011998684	0.008220591	963/1794/4627/51177/54209/7305	6
ccRCC5	GO:0140253	cell-cell fusion	6/394	62/18614	0.001959428	0.011998684	0.008220591	963/1794/4627/51177/54209/7305	6
ccRCC5	GO:0097193	intrinsic apoptotic signaling pathway	15/394	301/18614	0.00198689	0.012149388	0.008323842	597/637/972/9709/3091/3162/5295/5329/5743/29108/6279/6280/58515/7133/54209	15
ccRCC5	GO:0009636	response to toxic substance	13/394	242/18614	0.002028968	0.012354589	0.00846443	10327/241/348/6348/6351/2878/2938/4056/4067/5743/6280/10786/7097	13
ccRCC5	GO:0002407	dendritic cell chemotaxis	4/394	26/18614	0.002043638	0.012354589	0.00846443	7852/1880/3965/6688	4
ccRCC5	GO:0002433	immune response-regulating cell surface receptor signaling pathway involved in phagocytosis	4/394	26/18614	0.002043638	0.012354589	0.00846443	2213/3055/4067/5788	4
ccRCC5	GO:0002726	positive regulation of T cell cytokine production	4/394	26/18614	0.002043638	0.012354589	0.00846443	567/3606/3553/114548	4
ccRCC5	GO:0006929	substrate-dependent cell migration	4/394	26/18614	0.002043638	0.012354589	0.00846443	2335/8829/5788/57698	4
ccRCC5	GO:0038096	Fc-gamma receptor signaling pathway involved in phagocytosis	4/394	26/18614	0.002043638	0.012354589	0.00846443	2213/3055/4067/5788	4
ccRCC5	GO:1900151	regulation of nuclear-transcribed mRNA catabolic process	deadenylation-dependent decay	4/394	26/18614	0.002043638	0.012354589	0.00846443	3192/26986/4904/678	4
ccRCC5	GO:1903901	negative regulation of viral life cycle	4/394	26/18614	0.002043638	0.012354589	0.00846443	325/684/4261/2934	4
ccRCC5	GO:0032735	positive regulation of interleukin-12 production	5/394	43/18614	0.002058255	0.012407752	0.008500853	64581/3394/7805/3965/7097	5
ccRCC5	GO:0071604	transforming growth factor beta production	5/394	43/18614	0.002058255	0.012407752	0.008500853	2335/3091/3965/5743/7305	5
ccRCC5	GO:0002712	regulation of B cell mediated immunity	6/394	63/18614	0.002127785	0.012790716	0.008763231	2209/2213/3133/5777/5788/54209	6
ccRCC5	GO:0002889	regulation of immunoglobulin mediated immune response	6/394	63/18614	0.002127785	0.012790716	0.008763231	2209/2213/3133/5777/5788/54209	6
ccRCC5	GO:0045860	positive regulation of protein kinase activity	17/394	366/18614	0.002167297	0.013009889	0.008913391	374/55704/920/942/1436/1445/2209/3606/3553/3643/3937/4208/653361/5788/28984/6556/51347	17
ccRCC5	GO:0002347	response to tumor cell	5/394	44/18614	0.002282446	0.013563735	0.009292845	84868/3123/7805/4818/6688	5
ccRCC5	GO:0021762	substantia nigra development	5/394	44/18614	0.002282446	0.013563735	0.009292845	60/515/10409/59345/7533	5
ccRCC5	GO:0046640	regulation of alpha-beta T cell proliferation	5/394	44/18614	0.002282446	0.013563735	0.009292845	3133/3606/3965/5788/64115	5
ccRCC5	GO:1904407	positive regulation of nitric oxide metabolic process	5/394	44/18614	0.002282446	0.013563735	0.009292845	199/64581/3553/3643/5743	5
ccRCC5	GO:1904646	cellular response to amyloid-beta	5/394	44/18614	0.002282446	0.013563735	0.009292845	2213/3676/5641/58533/54209	5
ccRCC5	GO:0034144	negative regulation of toll-like receptor 4 signaling pathway	3/394	13/18614	0.002298475	0.013563735	0.009292845	4067/7128/54209	3
ccRCC5	GO:0036006	cellular response to macrophage colony-stimulating factor stimulus	3/394	13/18614	0.002298475	0.013563735	0.009292845	1436/7097/54209	3
ccRCC5	GO:0042117	monocyte activation	3/394	13/18614	0.002298475	0.013563735	0.009292845	2335/11006/4495	3
ccRCC5	GO:0043379	memory T cell differentiation	3/394	13/18614	0.002298475	0.013563735	0.009292845	10875/3122/3123	3
ccRCC5	GO:0060100	positive regulation of phagocytosis	engulfment	3/394	13/18614	0.002298475	0.013563735	0.009292845	3071/11031/54209	3
ccRCC5	GO:1905155	positive regulation of membrane invagination	3/394	13/18614	0.002298475	0.013563735	0.009292845	3071/11031/54209	3
ccRCC5	GO:0048247	lymphocyte chemotaxis	6/394	64/18614	0.002306829	0.013563735	0.009292845	6348/6349/6351/51192/58191/1880	6
ccRCC5	GO:0048524	positive regulation of viral process	6/394	64/18614	0.002306829	0.013563735	0.009292845	558/920/972/3123/3965/26986	6
ccRCC5	GO:0019915	lipid storage	7/394	86/18614	0.002310481	0.013563735	0.009292845	19/348/3553/4481/4792/123/54209	7
ccRCC5	GO:0033077	T cell differentiation in thymus	7/394	86/18614	0.002310481	0.013563735	0.009292845	567/972/1794/3553/9935/5788/678	7
ccRCC5	GO:0034103	regulation of tissue remodeling	7/394	86/18614	0.002310481	0.013563735	0.009292845	1436/1445/1471/10457/3606/6093/7128	7
ccRCC5	GO:0036293	response to decreased oxygen levels	15/394	306/18614	0.002327493	0.013644808	0.00934839	114769/7852/1535/1536/3091/3162/3709/378938/4929/5743/28984/6546/7097/54209/7351	15
ccRCC5	GO:0071900	regulation of protein serine/threonine kinase activity	17/394	369/18614	0.00235891	0.013775297	0.009437792	60/348/1436/1445/1601/3553/3643/4067/4208/5777/5788/29108/28984/5997/6546/51347/7128	17
ccRCC5	GO:0007611	learning or memory	14/394	276/18614	0.002359121	0.013775297	0.009437792	348/567/7832/1524/3091/3643/5641/10288/4208/5538/5743/6446/7097/54209	14
ccRCC5	GO:0002710	negative regulation of T cell mediated immunity	4/394	27/18614	0.002359448	0.013775297	0.009437792	2213/11006/3071/5788	4
ccRCC5	GO:0032370	positive regulation of lipid transport	7/394	87/18614	0.002467967	0.014389159	0.009858363	19/348/1601/3553/4792/5360/54209	7
ccRCC5	GO:0050854	regulation of antigen receptor-mediated signaling pathway	6/394	65/18614	0.002496985	0.014538456	0.00996065	2213/7805/11006/4067/5777/5788	6
ccRCC5	GO:0030574	collagen catabolic process	5/394	45/18614	0.002523891	0.014655075	0.010040549	1471/1508/1514/1520/64115	5
ccRCC5	GO:0062208	positive regulation of pattern recognition receptor signaling pathway	5/394	45/18614	0.002523891	0.014655075	0.010040549	929/1535/4814/51296/7097	5
ccRCC5	GO:0006949	syncytium formation	6/394	66/18614	0.002698678	0.015613564	0.010697233	963/1794/4627/51177/54209/7305	6
ccRCC5	GO:0010714	positive regulation of collagen metabolic process	4/394	28/18614	0.002707279	0.015613564	0.010697233	409/2022/28984/64115	4
ccRCC5	GO:0032878	regulation of establishment or maintenance of cell polarity	4/394	28/18614	0.002707279	0.015613564	0.010697233	81704/2934/6093/57698	4
ccRCC5	GO:0036037	CD8-positive	alpha-beta T cell activation	4/394	28/18614	0.002707279	0.015613564	0.010697233	3133/11006/3071/64115	4
ccRCC5	GO:0070269	pyroptosis	4/394	28/18614	0.002707279	0.015613564	0.010697233	834/114548/29108/54209	4
ccRCC5	GO:0009410	response to xenobiotic stimulus	19/394	440/18614	0.002777714	0.015987328	0.010953308	969/8824/7852/1535/1536/2022/2938/2939/3162/3553/4067/4208/3071/5142/123/5743/284996/6546/11309	19
ccRCC5	GO:0042088	T-helper 1 type immune response	5/394	46/18614	0.002783341	0.015987328	0.010953308	84868/3123/3606/3553/6556	5
ccRCC5	GO:0072583	clathrin-dependent endocytosis	5/394	46/18614	0.002783341	0.015987328	0.010953308	1175/55589/821/1601/3676	5
ccRCC5	GO:0002467	germinal center formation	3/394	14/18614	0.002879718	0.016386265	0.011226629	4208/7128/10673	3
ccRCC5	GO:0032736	positive regulation of interleukin-13 production	3/394	14/18614	0.002879718	0.016386265	0.011226629	3133/3606/3965	3
ccRCC5	GO:0033700	phospholipid efflux	3/394	14/18614	0.002879718	0.016386265	0.011226629	19/341/348	3
ccRCC5	GO:0045059	positive thymic T cell selection	3/394	14/18614	0.002879718	0.016386265	0.011226629	972/1794/5788	3
ccRCC5	GO:0051764	actin crosslink formation	3/394	14/18614	0.002879718	0.016386265	0.011226629	199/3936/4082	3
ccRCC5	GO:0090715	immunological memory formation process	3/394	14/18614	0.002879718	0.016386265	0.011226629	10875/3122/3123	3
ccRCC5	GO:1904044	response to aldosterone	3/394	14/18614	0.002879718	0.016386265	0.011226629	1535/1536/6446	3
ccRCC5	GO:0097305	response to alcohol	13/394	252/18614	0.002883552	0.016386265	0.011226629	2/498/6348/929/1535/1536/3709/5734/10287/5997/6279/6446/6916	13
ccRCC5	GO:0017157	regulation of exocytosis	11/394	194/18614	0.002902545	0.016472232	0.011285527	8832/2213/2771/3162/3689/3965/4067/3071/51762/5880/6688	11
ccRCC5	GO:0009620	response to fungus	6/394	67/18614	0.002912338	0.01650583	0.011308546	64581/23406/1524/6279/6280/6688	6
ccRCC5	GO:2001235	positive regulation of apoptotic signaling pathway	9/394	140/18614	0.002989562	0.016902806	0.011580524	637/1075/1512/1514/1520/5788/29108/6279/6280	9
ccRCC5	GO:0050829	defense response to Gram-negative bacterium	7/394	90/18614	0.002990313	0.016902806	0.011580524	920/4069/219972/29108/6039/6556/54209	7
ccRCC5	GO:1900271	regulation of long-term synaptic potentiation	5/394	47/18614	0.003061546	0.017282529	0.011840681	348/1524/5641/10288/7305	5
ccRCC5	GO:0001773	myeloid dendritic cell activation	4/394	29/18614	0.003088676	0.017320968	0.011867017	1794/84868/29108/6688	4
ccRCC5	GO:0010592	positive regulation of lamellipodium assembly	4/394	29/18614	0.003088676	0.017320968	0.011867017	10097/10109/5295/5880	4
ccRCC5	GO:0015732	prostaglandin transport	4/394	29/18614	0.003088676	0.017320968	0.011867017	3553/5743/6582/11309	4
ccRCC5	GO:0090025	regulation of monocyte chemotaxis	4/394	29/18614	0.003088676	0.017320968	0.011867017	199/1524/5641/4067	4
ccRCC5	GO:2000765	regulation of cytoplasmic translation	4/394	29/18614	0.003088676	0.017320968	0.011867017	3192/26986/6451/4904	4
ccRCC5	GO:1990748	cellular detoxification	8/394	115/18614	0.003103337	0.017380316	0.011907678	10327/241/348/2878/2938/4056/5743/6280	8
ccRCC5	GO:0070555	response to interleukin-1	9/394	141/18614	0.003135381	0.017507663	0.011994926	6348/6349/6351/3576/1535/3091/3553/3965/29108	9
ccRCC5	GO:0000288	nuclear-transcribed mRNA catabolic process	deadenylation-dependent decay	6/394	68/18614	0.003138399	0.017507663	0.011994926	7832/3192/26986/79670/4904/678	6
ccRCC5	GO:0045670	regulation of osteoclast differentiation	6/394	68/18614	0.003138399	0.017507663	0.011994926	6348/11006/9935/5295/54209/7305	6
ccRCC5	GO:0072659	protein localization to plasma membrane	14/394	285/18614	0.003153078	0.017552063	0.012025346	60/483/55704/1445/1601/23136/2533/23499/5295/11031/51762/391/6093/54209	14
ccRCC5	GO:0050679	positive regulation of epithelial cell proliferation	12/394	225/18614	0.003154594	0.017552063	0.012025346	374/728/1535/2752/2896/3091/3162/3676/120425/8013/8829/7128	12
ccRCC5	GO:0007568	aging	10/394	169/18614	0.003274735	0.018196766	0.012467048	498/712/821/968/1075/1910/2885/5743/7133/7351	10
ccRCC5	GO:0034655	nucleobase-containing compound catabolic process	19/394	447/18614	0.003300047	0.01831354	0.012547052	51816/7832/3192/26986/8761/5142/10957/55629/6039/8635/6093/25939/6556/55603/7133/79670/1890/4904/678	19
ccRCC5	GO:0031641	regulation of myelination	5/394	48/18614	0.00335926	0.018593723	0.012739013	1075/3687/4898/7133/1890	5
ccRCC5	GO:0042269	regulation of natural killer cell mediated cytotoxicity	5/394	48/18614	0.00335926	0.018593723	0.012739013	409/84868/3133/3965/5272	5
ccRCC5	GO:0014015	positive regulation of gliogenesis	6/394	69/18614	0.003377296	0.018645122	0.012774227	7852/3553/4036/4067/7097/7133	6
ccRCC5	GO:0150116	regulation of cell-substrate junction organization	6/394	69/18614	0.003377296	0.018645122	0.012774227	3987/23499/8829/5295/6093/7094	6
ccRCC5	GO:0007009	plasma membrane organization	10/394	170/18614	0.003415714	0.018832825	0.012902827	51411/57132/7852/23136/2350/2934/9935/4627/5788/6280	10
ccRCC5	GO:1902600	proton transmembrane transport	9/394	143/18614	0.00344381	0.018948624	0.012982164	498/514/515/10476/1346/6556/51296/7114/7351	9
ccRCC5	GO:0006401	RNA catabolic process	15/394	319/18614	0.003445609	0.018948624	0.012982164	7832/3192/26986/8761/10957/55629/6039/8635/6093/6556/55603/7133/79670/4904/678	15
ccRCC5	GO:0042326	negative regulation of phosphorylation	17/394	383/18614	0.003450518	0.018951171	0.012983909	348/409/1445/2022/3192/3553/11006/4067/5777/5788/29108/5997/6093/64092/6546/58533/7128	17
ccRCC5	GO:0002825	regulation of T-helper 1 type immune response	4/394	30/18614	0.003505152	0.019152512	0.013121853	84868/3606/3553/6556	4
ccRCC5	GO:0043032	positive regulation of macrophage activation	4/394	30/18614	0.003505152	0.019152512	0.013121853	6348/1075/84868/54209	4
ccRCC5	GO:0060142	regulation of syncytium formation by plasma membrane fusion	4/394	30/18614	0.003505152	0.019152512	0.013121853	963/51177/54209/7305	4
ccRCC5	GO:0070168	negative regulation of biomineral tissue development	4/394	30/18614	0.003505152	0.019152512	0.013121853	6348/3091/6093/5552	4
ccRCC5	GO:0001787	natural killer cell proliferation	3/394	15/18614	0.003543581	0.019190268	0.01314772	2214/3133/3606	3
ccRCC5	GO:0002864	regulation of acute inflammatory response to antigenic stimulus	3/394	15/18614	0.003543581	0.019190268	0.01314772	2209/2213/3133	3
ccRCC5	GO:0045986	negative regulation of smooth muscle contraction	3/394	15/18614	0.003543581	0.019190268	0.01314772	9732/5743/5997	3
ccRCC5	GO:0060099	regulation of phagocytosis	engulfment	3/394	15/18614	0.003543581	0.019190268	0.01314772	3071/11031/54209	3
ccRCC5	GO:0070278	extracellular matrix constituent secretion	3/394	15/18614	0.003543581	0.019190268	0.01314772	2022/28984/7133	3
ccRCC5	GO:1905153	regulation of membrane invagination	3/394	15/18614	0.003543581	0.019190268	0.01314772	3071/11031/54209	3
ccRCC5	GO:2000767	positive regulation of cytoplasmic translation	3/394	15/18614	0.003543581	0.019190268	0.01314772	3192/26986/4904	3
ccRCC5	GO:0042552	myelination	9/394	144/18614	0.003606711	0.01948264	0.013348031	1075/7852/23136/3687/4898/9444/7097/7133/1890	9
ccRCC5	GO:0098754	detoxification	9/394	144/18614	0.003606711	0.01948264	0.013348031	10327/241/348/2878/2938/4056/5743/6280/10786	9
ccRCC5	GO:2000379	positive regulation of reactive oxygen species metabolic process	6/394	70/18614	0.003629468	0.01958075	0.013415249	64581/1535/2771/2885/3689/7305	6
ccRCC5	GO:0051702	biological process involved in interaction with symbiont	8/394	118/18614	0.003634761	0.019584516	0.013417829	325/348/6348/6351/1436/1524/2335/219972	8
ccRCC5	GO:0071248	cellular response to metal ion	11/394	200/18614	0.003661447	0.019703395	0.013499276	241/567/1536/3162/5641/4205/4208/4495/4496/653361/5743	11
ccRCC5	GO:0031346	positive regulation of cell projection organization	16/394	353/18614	0.003668908	0.019713677	0.01350632	10097/348/10109/55704/2335/2896/4067/23499/4898/8829/5295/51762/5880/5997/6280/57698	16
ccRCC5	GO:0061028	establishment of endothelial barrier	5/394	49/18614	0.003677234	0.019713677	0.01350632	1910/3553/4478/5175/6093	5
ccRCC5	GO:0072337	modified amino acid transport	5/394	49/18614	0.003677234	0.019713677	0.01350632	2350/4036/6556/6582/6519	5
ccRCC5	GO:0003012	muscle system process	19/394	452/18614	0.003721301	0.019924856	0.013651004	199/800/7852/1535/9732/1910/2934/3162/3553/4205/8013/5142/5743/5997/6093/6546/7133/7170/7171	19
ccRCC5	GO:2001242	regulation of intrinsic apoptotic signaling pathway	10/394	173/18614	0.003867794	0.020683234	0.014170587	637/972/9709/3091/5329/5743/29108/6279/6280/54209	10
ccRCC5	GO:0071241	cellular response to inorganic substance	12/394	231/18614	0.003897641	0.020816724	0.014262045	241/498/567/1536/3162/5641/4205/4208/4495/4496/653361/5743	12
ccRCC5	GO:0007272	ensheathment of neurons	9/394	146/18614	0.003950623	0.021046945	0.014419775	1075/7852/23136/3687/4898/9444/7097/7133/1890	9
ccRCC5	GO:0008366	axon ensheathment	9/394	146/18614	0.003950623	0.021046945	0.014419775	1075/7852/23136/3687/4898/9444/7097/7133/1890	9
ccRCC5	GO:0150117	positive regulation of cell-substrate junction organization	4/394	31/18614	0.003958193	0.021060948	0.014429368	3987/8829/5295/6093	4
ccRCC5	GO:0006816	calcium ion transport	19/394	455/18614	0.003994851	0.021229497	0.014544846	409/6348/6351/920/8832/11151/7852/1535/1910/2771/3709/10288/4067/5142/5743/5777/5788/58515/6546	19
ccRCC5	GO:0019217	regulation of fatty acid metabolic process	7/394	95/18614	0.004043916	0.021463472	0.014705147	341/972/2171/3553/3638/8013/5743	7
ccRCC5	GO:0001894	tissue homeostasis	13/394	263/18614	0.004142036	0.021929636	0.015024528	54/60/567/11151/1436/1445/8029/3988/4069/5175/5743/7128/1200	13
ccRCC5	GO:0060249	anatomical structure homeostasis	13/394	263/18614	0.004142036	0.021929636	0.015024528	54/60/567/11151/1436/1445/8029/3988/4069/5175/5743/7128/1200	13
ccRCC5	GO:0023035	CD40 signaling pathway	3/394	16/18614	0.004293472	0.02256323	0.015458618	942/7128/54209	3
ccRCC5	GO:0030852	regulation of granulocyte differentiation	3/394	16/18614	0.004293472	0.02256323	0.015458618	714/2124/3059	3
ccRCC5	GO:0034375	high-density lipoprotein particle remodeling	3/394	16/18614	0.004293472	0.02256323	0.015458618	341/348/5360	3
ccRCC5	GO:0042159	lipoprotein catabolic process	3/394	16/18614	0.004293472	0.02256323	0.015458618	348/1509/5538	3
ccRCC5	GO:0070431	nucleotide-binding oligomerization domain containing 2 signaling pathway	3/394	16/18614	0.004293472	0.02256323	0.015458618	4792/51296/7128	3
ccRCC5	GO:0090336	positive regulation of brown fat cell differentiation	3/394	16/18614	0.004293472	0.02256323	0.015458618	3192/284207/5743	3
ccRCC5	GO:0009743	response to carbohydrate	12/394	234/18614	0.004318687	0.022667787	0.015530253	64581/1535/2752/3091/3123/3553/4067/653361/5743/6546/54209/7351	12
ccRCC5	GO:0010634	positive regulation of epithelial cell migration	10/394	176/18614	0.004365989	0.022887879	0.015681043	498/1512/2896/3091/3162/5641/8829/5743/6678/7114	10
ccRCC5	GO:0045058	T cell selection	5/394	51/18614	0.004376958	0.022917192	0.015701126	920/972/1514/1794/5788	5
ccRCC5	GO:0003018	vascular process in circulatory system	13/394	265/18614	0.004412531	0.023075102	0.015809315	348/9732/1910/2171/3643/4036/5743/5997/6093/6582/6546/11309/6916	13
ccRCC5	GO:0010743	regulation of macrophage derived foam cell differentiation	4/394	32/18614	0.004449247	0.023199599	0.015894611	19/3606/4481/4792	4
ccRCC5	GO:0045671	negative regulation of osteoclast differentiation	4/394	32/18614	0.004449247	0.023199599	0.015894611	6348/11006/9935/5295	4
ccRCC5	GO:0046394	carboxylic acid biosynthetic process	15/394	328/18614	0.004452668	0.023199599	0.015894611	10327/241/341/834/972/29940/2171/2752/3553/3638/4056/5743/29108/9444/6916	15
ccRCC5	GO:0071260	cellular response to mechanical stimulus	6/394	73/18614	0.00447005	0.023261723	0.015937173	834/1535/2022/3553/5734/5743	6
ccRCC5	GO:0071456	cellular response to hypoxia	9/394	149/18614	0.004514019	0.023461889	0.016074312	114769/1536/3091/3162/378938/5743/28984/6546/54209	9
ccRCC5	GO:0071901	negative regulation of protein serine/threonine kinase activity	8/394	123/18614	0.00467397	0.024263654	0.01662362	348/3553/4067/5777/29108/5997/6546/7128	8
ccRCC5	GO:2000377	regulation of reactive oxygen species metabolic process	9/394	150/18614	0.004715101	0.0244474	0.016749509	54/64581/1535/2771/2885/3091/3689/5880/7305	9
ccRCC5	GO:0043487	regulation of RNA stability	11/394	207/18614	0.004739178	0.024542376	0.01681458	7832/3192/26986/8761/6093/6556/55603/7133/79670/4904/678	11
ccRCC5	GO:0002715	regulation of natural killer cell mediated immunity	5/394	52/18614	0.004760196	0.024561688	0.016827811	409/84868/3133/3965/5272	5
ccRCC5	GO:0006636	unsaturated fatty acid biosynthetic process	5/394	52/18614	0.004760196	0.024561688	0.016827811	972/2171/3553/5743/6916	5
ccRCC5	GO:0010543	regulation of platelet activation	5/394	52/18614	0.004760196	0.024561688	0.016827811	348/84034/2207/4067/5341	5
ccRCC5	GO:0045123	cellular extravasation	6/394	74/18614	0.004779743	0.024632727	0.016876481	1524/3676/120425/5175/5734/6093	6
ccRCC5	GO:0016053	organic acid biosynthetic process	15/394	331/18614	0.004837293	0.024869172	0.017038475	10327/241/341/834/972/29940/2171/2752/3553/3638/4056/5743/29108/9444/6916	15
ccRCC5	GO:0062012	regulation of small molecule metabolic process	15/394	331/18614	0.004837293	0.024869172	0.017038475	341/348/972/1601/2171/3091/3553/3638/3643/4200/8013/5341/5743/7114/54209	15
ccRCC5	GO:0030301	cholesterol transport	8/394	124/18614	0.004906677	0.02516517	0.017241271	19/341/348/4481/4792/10577/5360/54209	8
ccRCC5	GO:0097237	cellular response to toxic substance	8/394	124/18614	0.004906677	0.02516517	0.017241271	10327/241/348/2878/2938/4056/5743/6280	8
ccRCC5	GO:0043534	blood vessel endothelial cell migration	10/394	179/18614	0.004913461	0.025169675	0.017244357	348/498/3091/3162/4208/4627/8829/5743/28984/7114	10
ccRCC5	GO:0051604	protein maturation	15/394	332/18614	0.004971342	0.025326492	0.017351796	114769/834/1512/1514/1520/1522/2162/2934/5641/9935/4627/5329/29108/5552/64115	15
ccRCC5	GO:0002828	regulation of type 2 immune response	4/394	33/18614	0.004979728	0.025326492	0.017351796	972/942/3606/114548	4
ccRCC5	GO:0006958	complement activation	classical pathway	4/394	33/18614	0.004979728	0.025326492	0.017351796	712/713/714/54209	4
ccRCC5	GO:0050858	negative regulation of antigen receptor-mediated signaling pathway	4/394	33/18614	0.004979728	0.025326492	0.017351796	2213/7805/11006/5777	4
ccRCC5	GO:0072677	eosinophil migration	4/394	33/18614	0.004979728	0.025326492	0.017351796	6348/6349/6351/5734	4
ccRCC5	GO:1990776	response to angiotensin	4/394	33/18614	0.004979728	0.025326492	0.017351796	1535/1536/5743/6093	4
ccRCC5	GO:0098869	cellular oxidant detoxification	7/394	99/18614	0.005072139	0.025765742	0.017652738	241/348/2878/2938/4056/5743/6280	7
ccRCC5	GO:0007160	cell-matrix adhesion	12/394	239/18614	0.005100845	0.025854395	0.017713476	83706/2335/3676/3687/3689/3987/23499/8829/64098/5295/6093/7094	12
ccRCC5	GO:0043536	positive regulation of blood vessel endothelial cell migration	6/394	75/18614	0.005104927	0.025854395	0.017713476	498/3091/3162/8829/5743/7114	6
ccRCC5	GO:0070482	response to oxygen levels	15/394	333/18614	0.005108392	0.025854395	0.017713476	114769/7852/1535/1536/3091/3162/3709/378938/4929/5743/28984/6546/7097/54209/7351	15
ccRCC5	GO:0031649	heat generation	3/394	17/18614	0.005132474	0.025854395	0.017713476	1910/3553/5743	3
ccRCC5	GO:0036005	response to macrophage colony-stimulating factor	3/394	17/18614	0.005132474	0.025854395	0.017713476	1436/7097/54209	3
ccRCC5	GO:0090713	immunological memory process	3/394	17/18614	0.005132474	0.025854395	0.017713476	10875/3122/3123	3
ccRCC5	GO:2001267	regulation of cysteine-type endopeptidase activity involved in apoptotic signaling pathway	3/394	17/18614	0.005132474	0.025854395	0.017713476	2934/3965/5329	3
ccRCC5	GO:0043535	regulation of blood vessel endothelial cell migration	9/394	152/18614	0.005138121	0.025854395	0.017713476	348/498/3091/3162/4208/8829/5743/28984/7114	9
ccRCC5	GO:0010874	regulation of cholesterol efflux	5/394	53/18614	0.005166669	0.025906289	0.017749029	19/348/4792/5360/54209	5
ccRCC5	GO:0010883	regulation of lipid storage	5/394	53/18614	0.005166669	0.025906289	0.017749029	19/4481/4792/123/54209	5
ccRCC5	GO:0048260	positive regulation of receptor-mediated endocytosis	5/394	53/18614	0.005166669	0.025906289	0.017749029	409/567/1601/3643/5538	5
ccRCC5	GO:0051091	positive regulation of DNA-binding transcription factor activity	13/394	271/18614	0.005310528	0.026596322	0.018221788	114769/64581/1524/3059/3606/3553/3965/114548/29108/28984/6279/6280/7097	13
ccRCC5	GO:0000956	nuclear-transcribed mRNA catabolic process	8/394	126/18614	0.005398623	0.026974128	0.018480632	7832/3192/26986/10957/55629/79670/4904/678	8
ccRCC5	GO:0045471	response to ethanol	8/394	126/18614	0.005398623	0.026974128	0.018480632	498/929/1536/3709/10287/5997/6279/6916	8
ccRCC5	GO:0032869	cellular response to insulin stimulus	11/394	211/18614	0.005459605	0.02724688	0.018667501	1509/2771/2885/3553/3638/3643/5295/5791/11031/7351/64397	11
ccRCC5	GO:0032868	response to insulin	13/394	272/18614	0.0054735	0.027284276	0.018693122	1509/2771/2885/3553/3638/3643/4067/5295/5791/11031/7097/7351/64397	13
ccRCC5	GO:1905952	regulation of lipid localization	10/394	182/18614	0.00551345	0.027451313	0.018807563	19/341/348/1601/3553/4481/4792/123/5360/54209	10
ccRCC5	GO:0034383	low-density lipoprotein particle clearance	4/394	34/18614	0.005551009	0.027541791	0.018869552	1445/3162/3988/54209	4
ccRCC5	GO:0045577	regulation of B cell differentiation	4/394	34/18614	0.005551009	0.027541791	0.018869552	3071/5777/6688/678	4
ccRCC5	GO:0090075	relaxation of muscle	4/394	34/18614	0.005551009	0.027541791	0.018869552	2934/5142/5997/6546	4
ccRCC5	GO:0014009	glial cell proliferation	5/394	54/18614	0.005597111	0.027641813	0.01893808	374/1436/3553/4067/54209	5
ccRCC5	GO:0046686	response to cadmium ion	5/394	54/18614	0.005597111	0.027641813	0.01893808	1536/3162/4495/4496/653361	5
ccRCC5	GO:1904645	response to amyloid-beta	5/394	54/18614	0.005597111	0.027641813	0.01893808	2213/3676/5641/58533/54209	5
ccRCC5	GO:2000179	positive regulation of neural precursor cell proliferation	5/394	54/18614	0.005597111	0.027641813	0.01893808	1524/2771/3091/4036/4067	5
ccRCC5	GO:0050779	RNA destabilization	8/394	127/18614	0.005658285	0.027911585	0.019122907	7832/3192/26986/6093/7133/79670/4904/678	8
ccRCC5	GO:0010827	regulation of glucose transmembrane transport	6/394	77/18614	0.005803547	0.028595049	0.019591165	2171/3553/3643/4205/8013/5295	6
ccRCC5	GO:0008286	insulin receptor signaling pathway	8/394	128/18614	0.005927355	0.02917135	0.019986002	1509/2771/2885/3553/3643/5295/5791/64397	8
ccRCC5	GO:0048545	response to steroid hormone	15/394	339/18614	0.005996433	0.029477275	0.020195599	2/199/374/498/1535/1536/1601/2022/3192/8013/5743/6446/7097/7533/678	15
ccRCC5	GO:0002428	antigen processing and presentation of peptide antigen via MHC class Ib	3/394	18/18614	0.00606335	0.029499997	0.020211167	567/3107/3133	3
ccRCC5	GO:0002827	positive regulation of T-helper 1 type immune response	3/394	18/18614	0.00606335	0.029499997	0.020211167	3606/3553/6556	3
ccRCC5	GO:0010885	regulation of cholesterol storage	3/394	18/18614	0.00606335	0.029499997	0.020211167	19/4481/54209	3
ccRCC5	GO:0030730	sequestering of triglyceride	3/394	18/18614	0.00606335	0.029499997	0.020211167	3553/123/54209	3
ccRCC5	GO:0032604	granulocyte macrophage colony-stimulating factor production	3/394	18/18614	0.00606335	0.029499997	0.020211167	8832/3606/3553	3
ccRCC5	GO:0032645	regulation of granulocyte macrophage colony-stimulating factor production	3/394	18/18614	0.00606335	0.029499997	0.020211167	8832/3606/3553	3
ccRCC5	GO:0045064	T-helper 2 cell differentiation	3/394	18/18614	0.00606335	0.029499997	0.020211167	942/3606/114548	3
ccRCC5	GO:0086103	G protein-coupled receptor signaling pathway involved in heart process	3/394	18/18614	0.00606335	0.029499997	0.020211167	2771/5142/5997	3
ccRCC5	GO:0090594	inflammatory response to wounding	3/394	18/18614	0.00606335	0.029499997	0.020211167	2896/3091/3162	3
ccRCC5	GO:0045773	positive regulation of axon extension	4/394	35/18614	0.006164423	0.029912888	0.020494048	2335/23499/8829/57698	4
ccRCC5	GO:0061081	positive regulation of myeloid leukocyte cytokine production involved in immune response	4/394	35/18614	0.006164423	0.029912888	0.020494048	972/7805/8013/29108	4
ccRCC5	GO:0001936	regulation of endothelial cell proliferation	10/394	185/18614	0.00616927	0.029912888	0.020494048	348/498/1535/3091/3162/3676/4208/8829/28984/6678	10
ccRCC5	GO:0009612	response to mechanical stimulus	11/394	215/18614	0.006263855	0.030302553	0.020761017	7832/834/7852/1535/2022/2934/3553/4792/5734/5743/6546	11
ccRCC5	GO:0043491	protein kinase B signaling	11/394	215/18614	0.006263855	0.030302553	0.020761017	409/558/6348/1524/2022/3059/3606/3553/3643/4036/5008	11
ccRCC5	GO:0008630	intrinsic apoptotic signaling pathway in response to DNA damage	7/394	103/18614	0.00628545	0.030372551	0.020808974	597/637/972/3162/5295/29108/7133	7
ccRCC5	GO:0036294	cellular response to decreased oxygen levels	9/394	157/18614	0.006324686	0.030527535	0.020915158	114769/1536/3091/3162/378938/5743/28984/6546/54209	9
ccRCC5	GO:0043405	regulation of MAP kinase activity	10/394	186/18614	0.006400865	0.03082541	0.021119239	348/1445/3553/3643/4067/4208/5777/5788/5997/51347	10
ccRCC5	GO:0051896	regulation of protein kinase B signaling	10/394	186/18614	0.006400865	0.03082541	0.021119239	409/558/6348/1524/2022/3059/3606/3643/4036/5008	10
ccRCC5	GO:0051209	release of sequestered calcium ion into cytosol	8/394	130/18614	0.006494579	0.031241419	0.021404257	6348/11151/1535/3709/4067/5777/5788/6546	8
ccRCC5	GO:0010803	regulation of tumor necrosis factor-mediated signaling pathway	5/394	56/18614	0.006532785	0.031319157	0.021457517	114769/834/7805/29108/7128	5
ccRCC5	GO:0038066	p38MAPK cascade	5/394	56/18614	0.006532785	0.031319157	0.021457517	3553/3965/653361/6688/54209	5
ccRCC5	GO:2000107	negative regulation of leukocyte apoptotic process	5/394	56/18614	0.006532785	0.031319157	0.021457517	558/972/81704/3059/3091	5
ccRCC5	GO:0032371	regulation of sterol transport	6/394	79/18614	0.006569461	0.031424291	0.021529547	19/341/348/4792/5360/54209	6
ccRCC5	GO:0032374	regulation of cholesterol transport	6/394	79/18614	0.006569461	0.031424291	0.021529547	19/341/348/4792/5360/54209	6
ccRCC5	GO:0032479	regulation of type I interferon production	7/394	104/18614	0.006619927	0.031594771	0.021646347	929/84868/3394/9636/29108/5966/7097	7
ccRCC5	GO:0032606	type I interferon production	7/394	104/18614	0.006619927	0.031594771	0.021646347	929/84868/3394/9636/29108/5966/7097	7
ccRCC5	GO:0006469	negative regulation of protein kinase activity	11/394	217/18614	0.006699414	0.031938369	0.021881754	348/3553/11006/4067/5777/5788/29108/5997/6546/58533/7128	11
ccRCC5	GO:0051348	negative regulation of transferase activity	13/394	279/18614	0.006729598	0.032040603	0.021951797	348/1445/3192/3553/11006/4067/5777/5788/29108/5997/6546/58533/7128	13
ccRCC5	GO:0042692	muscle cell differentiation	17/394	410/18614	0.006735894	0.032040603	0.021951797	409/963/1786/1794/1910/2022/3192/4205/4208/4627/4814/23646/51177/9444/5997/6546/4904	17
ccRCC5	GO:0051283	negative regulation of sequestering of calcium ion	8/394	131/18614	0.006793162	0.032276987	0.02211375	6348/11151/1535/3709/4067/5777/5788/6546	8
ccRCC5	GO:0010922	positive regulation of phosphatase activity	4/394	36/18614	0.006821261	0.032338391	0.022155819	4208/5341/5788/6093	4
ccRCC5	GO:1903580	positive regulation of ATP metabolic process	4/394	36/18614	0.006821261	0.032338391	0.022155819	3091/3643/7114/54209	4
ccRCC5	GO:0051962	positive regulation of nervous system development	13/394	280/18614	0.006926345	0.032800092	0.022472142	1524/7852/2335/3091/3553/4036/4067/23499/4898/8829/57698/7097/7133	13
ccRCC5	GO:0097061	dendritic spine organization	6/394	80/18614	0.006978759	0.033011622	0.022617066	348/55619/2213/3643/5641/54209	6
ccRCC5	GO:1990778	protein localization to cell periphery	15/394	345/18614	0.007005007	0.033099047	0.022676963	60/483/55704/1445/1601/2037/23136/2533/23499/5295/11031/51762/391/6093/54209	15
ccRCC5	GO:0001706	endoderm formation	5/394	57/18614	0.007039444	0.033224929	0.022763208	1844/2335/2885/3676/3689	5
ccRCC5	GO:0002523	leukocyte migration involved in inflammatory response	3/394	19/18614	0.007088567	0.033235942	0.022770753	4814/6279/6280	3
ccRCC5	GO:0010759	positive regulation of macrophage chemotaxis	3/394	19/18614	0.007088567	0.033235942	0.022770753	719/728/1436	3
ccRCC5	GO:0031643	positive regulation of myelination	3/394	19/18614	0.007088567	0.033235942	0.022770753	3687/4898/7133	3
ccRCC5	GO:0035743	CD4-positive	alpha-beta T cell cytokine production	3/394	19/18614	0.007088567	0.033235942	0.022770753	3606/3553/114548	3
ccRCC5	GO:0098543	detection of other organism	3/394	19/18614	0.007088567	0.033235942	0.022770753	64581/3123/7097	3
ccRCC5	GO:1990822	basic amino acid transmembrane transport	3/394	19/18614	0.007088567	0.033235942	0.022770753	6556/6582/6519	3
ccRCC5	GO:0010951	negative regulation of endopeptidase activity	9/394	160/18614	0.007131504	0.033386708	0.022874047	2/409/114769/1471/5329/5743/5265/5272/7077	9
ccRCC5	GO:0071466	cellular response to xenobiotic stimulus	10/394	189/18614	0.007136389	0.033386708	0.022874047	969/8824/7852/2938/2939/3553/4208/5142/284996/11309	10
ccRCC5	GO:0006633	fatty acid biosynthetic process	9/394	161/18614	0.007417231	0.034643792	0.023735305	341/972/2171/3553/3638/4056/5743/9444/6916	9
ccRCC5	GO:0051282	regulation of sequestering of calcium ion	8/394	133/18614	0.007421347	0.034643792	0.023735305	6348/11151/1535/3709/4067/5777/5788/6546	8
ccRCC5	GO:0031330	negative regulation of cellular catabolic process	12/394	251/18614	0.00744235	0.034703824	0.023776435	341/1471/3162/3192/3587/26986/6093/6556/55603/7077/54209/4904	12
ccRCC5	GO:1902745	positive regulation of lamellipodium organization	4/394	37/18614	0.007522769	0.035040484	0.024007089	10097/10109/5295/5880	4
ccRCC5	GO:0001836	release of cytochrome c from mitochondria	5/394	58/18614	0.007572919	0.035197144	0.02411442	409/597/637/5329/29108	5
ccRCC5	GO:0050732	negative regulation of peptidyl-tyrosine phosphorylation	5/394	58/18614	0.007572919	0.035197144	0.02411442	11006/5777/5788/64092/58533	5
ccRCC5	GO:0042886	amide transport	15/394	349/18614	0.007749857	0.035980272	0.024650961	19/972/2350/2752/3091/3123/3553/4036/5360/5660/51762/6279/51296/6519/7351	15
ccRCC5	GO:0010921	regulation of phosphatase activity	6/394	82/18614	0.007852232	0.03637632	0.024922303	2771/4208/3071/5341/5788/6093	6
ccRCC5	GO:1901184	regulation of ERBB signaling pathway	6/394	82/18614	0.007852232	0.03637632	0.024922303	374/55704/5641/653361/5329/58533	6
ccRCC5	GO:0051047	positive regulation of secretion	14/394	317/18614	0.007915915	0.036631518	0.025097145	1535/1601/1910/2752/2771/3091/3123/3553/3689/51762/28984/6279/7097/54209	14
ccRCC5	GO:0014013	regulation of gliogenesis	7/394	108/18614	0.008091392	0.037366772	0.025600886	7852/3553/4036/4067/7097/7133/54209	7
ccRCC5	GO:0010565	regulation of cellular ketone metabolic process	8/394	135/18614	0.008092335	0.037366772	0.025600886	341/972/1601/2171/3553/3638/8013/5743	8
ccRCC5	GO:0010574	regulation of vascular endothelial growth factor production	5/394	59/18614	0.008133899	0.037477488	0.025676739	719/728/3091/3553/5743	5
ccRCC5	GO:0070228	regulation of lymphocyte apoptotic process	5/394	59/18614	0.008133899	0.037477488	0.025676739	972/81704/3091/3965/4067	5
ccRCC5	GO:0002544	chronic inflammatory response	3/394	20/18614	0.008210303	0.037626143	0.025778587	6279/6280/7128	3
ccRCC5	GO:0002643	regulation of tolerance induction	3/394	20/18614	0.008210303	0.037626143	0.025778587	84868/10288/11006	3
ccRCC5	GO:0010878	cholesterol storage	3/394	20/18614	0.008210303	0.037626143	0.025778587	19/4481/54209	3
ccRCC5	GO:0045342	MHC class II biosynthetic process	3/394	20/18614	0.008210303	0.037626143	0.025778587	4261/6556/6688	3
ccRCC5	GO:2000251	positive regulation of actin cytoskeleton reorganization	3/394	20/18614	0.008210303	0.037626143	0.025778587	3055/3059/8829	3
ccRCC5	GO:0043368	positive T cell selection	4/394	38/18614	0.008270149	0.037778536	0.025882995	972/1514/1794/5788	4
ccRCC5	GO:0045742	positive regulation of epidermal growth factor receptor signaling pathway	4/394	38/18614	0.008270149	0.037778536	0.025882995	374/55704/653361/5329	4
ccRCC5	GO:0045923	positive regulation of fatty acid metabolic process	4/394	38/18614	0.008270149	0.037778536	0.025882995	972/3553/8013/5743	4
ccRCC5	GO:0051851	modulation by host of symbiont process	6/394	83/18614	0.008317279	0.037953151	0.026002628	325/348/6348/6351/1436/1524	6
ccRCC5	GO:0030307	positive regulation of cell growth	9/394	164/18614	0.008327071	0.037957193	0.026005397	58191/7852/1535/2335/23499/8829/6279/6280/57698	9
ccRCC5	GO:0043407	negative regulation of MAP kinase activity	5/394	60/18614	0.008723061	0.039719749	0.027212967	348/3553/4067/5777/5997	5
ccRCC5	GO:0061515	myeloid cell development	6/394	84/18614	0.008801775	0.039850423	0.027302495	2124/3071/8761/5777/7097/7305	6
ccRCC5	GO:0043488	regulation of mRNA stability	10/394	195/18614	0.008802314	0.039850423	0.027302495	7832/3192/26986/8761/6093/6556/55603/79670/4904/678	10
ccRCC5	GO:0003158	endothelium development	8/394	137/18614	0.00880786	0.039850423	0.027302495	7852/1910/3553/3687/4478/8829/5175/6093	8
ccRCC5	GO:0008277	regulation of G protein-coupled receptor signaling pathway	8/394	137/18614	0.00880786	0.039850423	0.027302495	409/3576/2771/5142/5341/5997/8490/6093	8
ccRCC5	GO:0051208	sequestering of calcium ion	8/394	137/18614	0.00880786	0.039850423	0.027302495	6348/11151/1535/3709/4067/5777/5788/6546	8
ccRCC5	GO:0061041	regulation of wound healing	8/394	137/18614	0.00880786	0.039850423	0.027302495	59/325/348/64581/7852/84034/5329/7128	8
ccRCC5	GO:0014812	muscle cell migration	7/394	110/18614	0.008911435	0.040276282	0.027594262	199/9732/4208/8013/8829/51177/6093	7
ccRCC5	GO:0030279	negative regulation of ossification	4/394	39/18614	0.009064553	0.0408384	0.027979382	6348/3091/4208/5552	4
ccRCC5	GO:0030851	granulocyte differentiation	4/394	39/18614	0.009064553	0.0408384	0.027979382	714/2124/3059/6688	4
ccRCC5	GO:0032438	melanosome organization	4/394	39/18614	0.009064553	0.0408384	0.027979382	162/8905/348/9839	4
ccRCC5	GO:0045927	positive regulation of growth	12/394	258/18614	0.009155331	0.041203822	0.028229742	10409/58191/7852/1535/2335/3643/23499/4208/8829/6279/6280/57698	12
ccRCC5	GO:0015918	sterol transport	8/394	138/18614	0.009182866	0.041284152	0.028284778	19/341/348/4481/4792/10577/5360/54209	8
ccRCC5	GO:0046777	protein autophosphorylation	11/394	227/18614	0.009244483	0.041473668	0.02841462	1436/1445/2022/10457/3055/3643/4067/5788/5912/9262/51347	11
ccRCC5	GO:0097191	extrinsic apoptotic signaling pathway	11/394	227/18614	0.009244483	0.041473668	0.02841462	597/637/3162/3553/8829/5295/5788/29108/6688/7128/7133	11
ccRCC5	GO:1902904	negative regulation of supramolecular fiber organization	9/394	167/18614	0.009319371	0.041765678	0.028614683	348/832/11151/9535/2934/5295/7114/54209/7454	9
ccRCC5	GO:0035306	positive regulation of dephosphorylation	5/394	61/18614	0.009341071	0.041786264	0.028628787	10288/4208/5341/5788/6093	5
ccRCC5	GO:0071347	cellular response to interleukin-1	7/394	111/18614	0.009343573	0.041786264	0.028628787	6348/6349/6351/3576/3091/3553/29108	7
ccRCC5	GO:0002520	immune system development	10/394	197/18614	0.009419173	0.04186735	0.028684341	84868/3133/3965/10288/11006/4067/9935/5788/25939/7128	10
ccRCC5	GO:0010888	negative regulation of lipid storage	3/394	21/18614	0.009430468	0.04186735	0.028684341	19/4792/54209	3
ccRCC5	GO:0030502	negative regulation of bone mineralization	3/394	21/18614	0.009430468	0.04186735	0.028684341	6348/3091/5552	3
ccRCC5	GO:0032616	interleukin-13 production	3/394	21/18614	0.009430468	0.04186735	0.028684341	3133/3606/3965	3
ccRCC5	GO:0032656	regulation of interleukin-13 production	3/394	21/18614	0.009430468	0.04186735	0.028684341	3133/3606/3965	3
ccRCC5	GO:0050765	negative regulation of phagocytosis	3/394	21/18614	0.009430468	0.04186735	0.028684341	1445/2213/7097	3
ccRCC5	GO:0090026	positive regulation of monocyte chemotaxis	3/394	21/18614	0.009430468	0.04186735	0.028684341	199/1524/5641	3
ccRCC5	GO:0042157	lipoprotein metabolic process	8/394	139/18614	0.009569658	0.042441085	0.029077421	19/341/348/1509/2752/4973/5538/58515	8
ccRCC5	GO:0042092	type 2 immune response	4/394	40/18614	0.009907089	0.043800844	0.030009025	972/942/3606/114548	4
ccRCC5	GO:0048753	pigment granule organization	4/394	40/18614	0.009907089	0.043800844	0.030009025	162/8905/348/9839	4
ccRCC5	GO:1901186	positive regulation of ERBB signaling pathway	4/394	40/18614	0.009907089	0.043800844	0.030009025	374/55704/653361/5329	4
ccRCC5	GO:0031668	cellular response to extracellular stimulus	12/394	261/18614	0.009977273	0.044065428	0.030190298	199/558/968/2350/2752/3162/3676/4067/4929/123/5788/7351	12
ccRCC5	GO:0032233	positive regulation of actin filament bundle assembly	5/394	62/18614	0.009988584	0.044069714	0.030193234	55704/8477/8829/5341/28984	5
ccRCC5	GO:0007200	phospholipase C-activating G protein-coupled receptor signaling pathway	7/394	113/18614	0.010253561	0.045192013	0.030962149	719/728/1524/1910/2357/2359/8477	7
[truncated: 3,258 more rows]
